# Supplementary material for: Future behaviours decision-making regarding travel avoidance during COVID-19 outbreaks
Source: Sci Rep. 2022 Nov 17;12:19780. doi: 10.1038/s41598-022-24323-1 (PMC9671889; doi:10.1038/s41598-022-24323-1)
Supplement: Supplementary file 2 — Supplementary Information 2. [file 41598_2022_24323_MOESM2_ESM.zip]

Archive with 10 entries (9 files):
- Supplementary File S1/
- Supplementary File S1/Parameters.csv
- __MACOSX/Supplementary File S1/._Parameters.csv
- Supplementary File S1/All_lambda.csv
- Supplementary File S1/Miyagi_lambda.csv
- __MACOSX/Supplementary File S1/._Miyagi_lambda.csv
- Supplementary File S1/Aichi_lambda.csv
- __MACOSX/Supplementary File S1/._Aichi_lambda.csv
- Supplementary File S1/Fukuoka_lambda.csv
- Supplementary File S1/Osaka_lambda.csv
