# Supplementary material for: Future behaviours decision-making regarding travel avoidance during COVID-19 outbreaks
Source: Sci Rep. 2022 Nov 17;12:19780. doi: 10.1038/s41598-022-24323-1 (PMC9671889; doi:10.1038/s41598-022-24323-1)
Supplement: Supplementary file 2 — Supplementary Information 2. [file 41598_2022_24323_MOESM2_ESM.zip › Supplementary File S1/Parameters.csv]

prefecture	c'	d'
Miyagi	3.060147628	2.074908349
Aichi	4.861106966	1.548685051
Osaka	2.666496218	2.604305647
Fukuoka	2.458619843	2.576074303
All	4.383493202	1.647929359
