# Supplementary material for: Future behaviours decision-making regarding travel avoidance during COVID-19 outbreaks
Source: Sci Rep. 2022 Nov 17;12:19780. doi: 10.1038/s41598-022-24323-1 (PMC9671889; doi:10.1038/s41598-022-24323-1)
Supplement: Supplementary file 2 — Supplementary Information 2. [file 41598_2022_24323_MOESM2_ESM.zip › Supplementary File S1/All_lambda.csv]

start_date	end_date	day000	day001	day002	day003	day004	day005	day006	day007	day008	day009	day010	day011	day012	day013	day014	day015	day016	day017	day018	day019	day020	day021	day022	day023	day024	day025	day026	day027	day028	day029	day030	day031	day032	day033	day034	day035	day036	day037	day038	day039	day040	day041	day042	day043	day044	day045	day046	day047
2015-12-28	2016-01-03	2.86541578859084e-09	0.170807962575331	0.294044002354595	0.379386782843611	0.488086284632507	0.51281900813703	0.480047425641501	0.424635149637911	0.415447553556994	0.384852714498887	0.380281987401691	0.439129506740147	0.466671603508057	0.462986180035929	0.499486255142543	0.429657138016435	0.465123713639987	0.474263848771259	0.486545969247744	0.531513776697658	0.48639585990405	0.480692850978182	0.456910587908909	0.472703082486912	0.440028872224066	0.493526731306777	0.515516963869291	0.497178141560976	0.478274659243424	0.465140557754173	0.472549935564208	0.498309933403426	0.545753930765065	0.530529137734975	0.500958632477928	0.524617034215842	0.519312810429013	0.514088384201851	0.497244620198392	0.466722624900145	0.486254080460356	0.415570705105492	0.431064888881685	0.464448400059467	0.488786001112032	0.492244730158667	0.478738022518047	0.473000272890285
2016-01-04	2016-01-10	4.90196668654263e-09	4.90200632680865e-09	4.9020344559886e-09	4.90204219387284e-09	4.9020492679107e-09	4.90205173982985e-09	4.90204565340894e-09	4.9020485179546e-09	4.90205365762189e-09	4.90206455773712e-09	4.90206364360609e-09	4.902070307942e-09	4.90207474398416e-09	4.90205921125455e-09	2.84955248118778e-09	4.90207136331152e-09	2.94157081820002e-09	3.12166057438843e-09	4.90207713542009e-09	3.81175458258099e-09	4.90207088992554e-09	4.90206120122334e-09	2.94335974877852e-09	0.00466004578050581	2.91609101411506e-09	0.0529390816786099	0.092976321843865	0.146312696777376	0.115979413213987	0.0903345170441167	0.0651010612497058	0.0193458595994899	3.74517061859837e-09	3.55474349708733e-09	0.0276136798319591	3.59519081930274e-09	4.20506581145557e-09	4.42617811613054e-09	3.89448381338785e-09	3.56179926478154e-09	4.43191270888596e-09	4.47885516907494e-09	4.4346715855549e-09	4.54552491182546e-09	4.70901870233412e-09	4.72124585034732e-09	2.50048989574967e-09	2.55922866524732e-09
2016-01-11	2016-01-17	0.118228624835201	0.0688002023458184	0.0651927565611319	0.081108570765006	0.0502524330127436	0.0552078571873404	0.0181334427788523	0.111111883291306	0.112788259986749	0.0909332727026937	0.148978543513516	0.114109078505342	0.0816893510743155	0.0563565374408282	0.149781719306306	0.131254429115489	0.149613625480001	0.210431319015307	0.145785075320458	0.161304399315977	0.18179775297927	0.186648729358807	0.203136542986059	0.135860753933903	0.0780372428344654	0.0432131402728261	4.00763404607912e-09	0.0594546484789605	0.0705483364948301	3.79685268016e-09	4.90207646540182e-09	3.87926351328158e-09	4.44020450772083e-09	4.10083289704469e-09	4.21080807305178e-09	4.83068658594788e-09	4.8113877239728e-09	4.71555046909759e-09	4.70181516884084e-09	2.66111649192008e-09	3.04791102127083e-09	4.81218922826911e-09	4.93222736394759e-09	2.99798072631739e-09	4.95117022770131e-09	0.00413794163752938	0.0818932051617772	0.0816475922005198
2016-01-18	2016-01-24	4.9019773871364e-09	4.90202241620502e-09	4.90203828851541e-09	4.90205251899528e-09	0.0331761071886233	0.0492763250760036	0.0905913249984678	0.0747104402623814	0.106976820419959	0.0923995652461269	0.13991514790819	0.156188971387844	0.172439665458117	0.191422188833872	0.228341551681856	0.180387390468807	0.14959067848355	0.129807226637337	0.0723114456771329	0.11831336953636	0.169176125657606	0.117050472790439	0.101787667518266	0.0552830397205424	0.0341675018517082	0.0237630174886229	0.0294637993448341	0.0366391156819247	0.0212166198524827	0.000807666677214319	0.0294090142043533	4.90211046703569e-09	4.902105226845e-09	3.65293550479921e-09	4.03293879675816e-09	3.75271426950403e-09	4.58565251733531e-09	4.11588538836769e-09	0.121657767249509	0.0959329016200976	0.113769521021173	0.219207297650945	0.217497102158707	0.221164584738509	0.144067475538536	0.239880149935945	0.245450572688198	0.0847925921201857
2016-01-25	2016-01-31	0.014319023888771	0.0868227148172017	0.0914305139426035	0.0938209524350251	0.110916936220368	0.108591342241507	0.0832481245203227	0.10731025540475	0.122797506070614	0.106331590704761	0.0342293949104788	0.0378571997840295	0.0787634426661559	0.0745362378830022	0.120652693728127	0.125733137615495	0.143660235057443	0.141606942476351	0.0857216617625474	0.0347317471453026	0.0332860246985355	0.0407242127542665	0.0700448268645943	0.0524307801558874	0.0912047254542496	0.0626654879760641	0.0593504234385007	2.8401097911856e-09	3.01011694636016e-09	0.0732804534568816	0.072066876569623	0.203941446653499	0.293875655404127	0.24887517130941	0.136318643973208	0.261370974156912	0.270441266333253	0.172493094880712	0.121649175906355	0.156982381991536	0.137881881001193	0.0990981333298067	0.144700606968282	0.0435188413288476	0.0970255375864695	0.0781356483387522	0.0771788025133913	0.20371934121538
2016-02-01	2016-02-07	0.11067362328331	0.107844039911722	0.0571998792945523	4.90205091988366e-09	0.00980877952194901	0.00300954122225349	0.0595039374963752	0.0103271314217355	3.00671992019989e-09	0.000394630836094514	0.0133287496084853	3.6163986691129e-09	4.06973770218852e-09	3.93285302037715e-09	3.61308962349482e-09	4.41187024691546e-09	4.12024479383314e-09	4.20134005650071e-09	3.83253581621499e-09	3.80101733984437e-09	3.58379265748933e-09	3.73321546284906e-09	3.78194809982511e-09	3.30540653783322e-09	0.092659143159821	0.104556005300137	0.115386050561185	0.0741741436255273	0.144120868847102	0.122724651457072	0.120806047971431	0.152623170494351	0.114672297683549	0.13279070164636	4.68221347915205e-09	0.132289972183721	0.0517891274338289	0.092623422963763	0.0276365053399812	0.00311495587791253	2.50456146539092e-09	4.06900469927841e-09	3.47660079600931e-09	4.53585237534204e-09	4.89436372853699e-09	2.5136861509472e-09	2.77220523577578e-09	2.62603686971788e-09
2016-02-08	2016-02-14	0.0961594693036586	0.105496484914217	0.0961228735606518	0.102495689621345	0.0489040185567052	0.0675454050927874	0.0626853610855227	0.000547232470533193	0.0395041185140707	0.0253206048193896	0.0610443646056186	0.13449735536274	0.057435513924791	0.041070060245059	0.0597373061198424	0.13326226048324	0.0329101300274924	0.153426775021795	0.173741810836398	0.185010936636454	0.205229802519501	0.19149308967999	0.149725369368421	0.151560441444177	0.0992434766455284	0.141197840830279	0.16019077182695	0.117591978613253	0.0971652125887668	0.11760251747501	0.0833758009651185	0.121988458661132	0.103313376227545	0.0891904330946803	0.00141155048188817	4.68918112931484e-09	4.76584253576432e-09	4.6394279387823e-09	2.63629005687505e-09	2.96268809208623e-09	2.85710320393826e-09	2.67357250535642e-09	2.81532417680953e-09	2.90485915913507e-09	2.8376586527184e-09	2.52485500315781e-09	2.81712304286053e-09	2.68376415478248e-09
2016-02-15	2016-02-21	0.122266418318278	0.0813360883232449	0.0354803394582539	0.00443330133319921	0.0109321977611511	0.00277221678166756	0.0240084953311164	3.80139599906492e-09	0.0169043507158618	0.0289861770567554	0.100083987950053	0.0624416544033186	0.0971648481139522	0.10469428146911	0.057530468899664	0.0781203927635062	0.0512792065849275	0.106121638991587	0.054235433552924	0.087550578290436	0.041886759740116	0.0926230138640637	0.0686953651387509	0.0417356730554041	0.0714551293636956	0.0387243151702709	0.0317051562127916	4.56733981553177e-09	4.49784801875944e-09	4.27592312326713e-09	4.70122406684922e-09	4.96232276398743e-09	2.52325120279285e-09	4.76430321741014e-09	4.67774873191125e-09	4.71536641724806e-09	4.7840965433142e-09	3.9381469391135e-09	4.80236598086748e-09	4.84856203255882e-09	2.61571617886364e-09	0.0326800373401722	0.0178862940192161	0.147168691689601	0.0955126106727836	0.107422309114567	0.0724640511389375	0.164731028023506
2016-02-22	2016-02-28	0.136350926003464	0.0699753774379656	0.0667565166957606	0.0123025956283394	0.00801129255341208	0.0283969812664923	2.98975834100601e-09	0.0220086970992155	3.78872500251098e-09	3.63520541145439e-09	3.9154883503249e-09	3.80650333152065e-09	3.37662745009499e-09	3.76397285662383e-09	4.12044678842673e-09	4.51641998577344e-09	4.35878134828735e-09	4.30937976217149e-09	4.73260183551672e-09	4.60544090164958e-09	4.39956400767403e-09	3.6041152992094e-09	4.58205760121071e-09	4.39820080793334e-09	2.53963284866066e-09	4.68560048016819e-09	4.74568488781053e-09	3.73025528562441e-09	4.57876875392808e-09	4.07532367099281e-09	4.83421453960084e-09	4.57017277120943e-09	4.29485704822147e-09	4.34315545023114e-09	4.02324755255916e-09	0.0219851794323256	0.084212283605073	0.098686335335564	0.0672254774170387	0.230747420396474	0.208874615370276	0.199263581096053	0.202748294560974	0.20778036918364	0.262428392890491	0.287443231910821	0.22645221390703	0.167794032977753
2016-02-29	2016-03-06	0.0453200722886548	0.00298533138686875	4.90203835832663e-09	4.90204118726977e-09	4.90204455379758e-09	4.90205111811527e-09	4.90204675443708e-09	4.90204533994131e-09	2.97401297601731e-09	2.88085337283461e-09	3.64177263809775e-09	3.39400852008968e-09	3.12168156098332e-09	2.9049241227953e-09	4.90205876365319e-09	3.15209808415267e-09	3.50521812388326e-09	3.38716276740715e-09	2.90493398412988e-09	3.93055426907967e-09	3.47379983197453e-09	3.61017954405156e-09	3.34631905601131e-09	3.34012642117574e-09	3.74148899799703e-09	3.22646054712096e-09	3.74521714621423e-09	4.90208439336957e-09	3.7310885020201e-09	3.60553973749097e-09	0.0207042714752972	0.0220474748470431	0.117524330572983	0.128957887905744	0.131473708664416	0.159629913553953	0.12010424534791	0.151969796833776	0.202064708574137	0.163360225299695	0.101084238116505	0.116627474030908	0.104221819065469	0.141214467382035	0.122847311119719	0.145928661364848	0.149480325862622	0.109859535960796
2016-03-07	2016-03-13	0.0480682214169821	4.90203109189851e-09	4.90204969612277e-09	4.90205259208551e-09	4.90205997403242e-09	4.90205685010123e-09	3.08805934845209e-09	4.90205894331666e-09	2.87823281366195e-09	3.55986699697374e-09	3.18121467600915e-09	3.47613668663994e-09	3.09305688947691e-09	3.09302788706463e-09	4.1308563475347e-09	3.90596820525736e-09	4.35911673014086e-09	3.94849905946992e-09	4.23733827284123e-09	3.96422691929704e-09	3.37088158721936e-09	3.97585325227958e-09	4.28718348596443e-09	3.56650664244186e-09	0.0568342956642298	0.0896017842268925	0.146806580563793	0.0660774400919824	0.145734330971668	0.196047670209544	0.193914544532397	0.183275507980239	0.113728157641356	0.198767570266462	0.154717583776267	0.18902985906367	0.145569190437789	0.104729956930347	0.0424821910709314	0.115022872898719	0.135371011678265	0.0251620058267695	0.0731982582921419	0.037596457850952	0.150108767449008	0.122824805040336	0.0598831514646903	4.75172915718068e-09
2016-03-14	2016-03-20	0.0766646264121001	4.90203479200579e-09	4.90205128852946e-09	4.90206084709993e-09	4.90206504071905e-09	4.90206312896038e-09	3.11349667766599e-09	3.25389831406973e-09	2.83452324597539e-09	3.56641331942812e-09	3.84601574526945e-09	3.74805514642308e-09	4.10510746187289e-09	3.43075225891115e-09	0.0116210560422702	0.0390219659633479	0.0734324213704948	0.0976812311259104	0.140575543258173	0.158969422988086	0.205316874138787	0.199479387051199	0.222648045049892	0.191484911948858	0.167956195885319	0.210048431459282	0.206469020689308	0.243068663248116	0.233256507487913	0.235991837471059	0.181785884033101	0.155289896780432	0.198888182214043	0.115351305550837	0.154698470400372	0.148030529790792	0.171003030016969	0.16394853706668	0.225356241233216	0.149294305199986	2.91418341010866e-09	2.5462854762808e-09	2.87524603181942e-09	4.98417481104386e-09	4.94208225455961e-09	4.9031907832695e-09	2.9066888510787e-09	3.28227810834373e-09
2016-03-21	2016-03-27	0.0844796145429918	4.90204102569943e-09	4.90205595338037e-09	4.90206548346022e-09	0.01407783312389	2.91490901753885e-09	3.15727773228869e-09	0.0657470109216031	0.123453679295027	0.118070311024361	0.13757376047801	0.137884627928582	0.108458312133767	0.151810662017572	0.273266686541143	0.250607546855278	0.261358686411808	0.271189581519405	0.210506684715388	0.160682425600755	0.19498055348351	0.237736135939411	0.242797484466225	0.220476287365651	0.200879922500443	0.178596706369751	0.10118894541763	0.13598836194239	0.227708020515969	0.157623448144676	0.241548357680176	0.170665592585872	0.125067796218456	4.60799144726236e-09	4.48685614791635e-09	4.99106704869934e-09	4.86426291394113e-09	4.37720901614848e-09	4.02279719206651e-09	3.77618085321877e-09	4.75637006585338e-09	4.71917254930724e-09	4.81702314395753e-09	2.51847743590004e-09	0.185129470276089	0.395846263991597	0.364547228392798	0.348120429532938
2016-03-28	2016-04-03	0.102685991022373	0.0545664504040712	0.0330477627910917	0.0324803108823234	0.0163247097298662	0.0115511085892983	0.0254772908997781	0.0782437738038899	0.0646877657344766	0.10743497591306	0.10600174465767	0.082859691917387	0.0867062915112852	0.0658598694678794	0.0341343420336355	0.0811316800271236	0.0701890553514552	0.075127565512495	0.0536522036472786	0.151378467177305	0.0590879150538263	0.00347672270673801	0.0923322716340763	0.117305090466736	0.162067126936303	0.0873493254043081	3.2420306605242e-09	3.58686498436001e-09	3.79812676426415e-09	3.67995062962133e-09	4.90207440854876e-09	3.25688711171697e-09	3.95135290844695e-09	4.42924876603956e-09	4.53849402967342e-09	4.92560564210793e-09	4.44866389179512e-09	0.0829502288825384	0.292118990386106	0.355428450232748	0.32568166030459	0.199169573586165	0.243981248517596	0.232682918555821	0.156095481207363	0.156696660725798	0.196526640690491	0.16624976650599
2016-04-04	2016-04-10	0.137038507887723	0.0954403465812409	0.0398242008592529	0.0554827075346562	0.0477807104876532	0.0281596969851093	3.35757118970072e-09	0.00190552874044957	0.0204557759434938	0.00552644201361489	3.87451860498212e-09	0.0141057325855587	0.0202184199870466	0.011736330781142	3.88508594001152e-09	3.57272873196781e-09	4.36703591308546e-09	0.0260929517875247	4.10757828902939e-09	2.82945163372751e-09	3.23196688611354e-09	3.42542149463248e-09	4.90207645425937e-09	4.90207345520907e-09	4.90207878248168e-09	2.85108358400576e-09	3.11428694845387e-09	2.87962396065606e-09	4.90207989936028e-09	3.18824436543777e-09	0.0346319568897892	0.17698536534985	0.234772099394205	0.233399204393467	0.131434688609258	0.103919098004737	0.151347949282033	0.159092571056722	0.153780576352353	0.0755890602193208	0.0833404889135823	0.101594101766716	0.0313768713138435	0.0612862503352694	0.0530073864907432	0.0843007688511092	0.0897493394570761	0.11455947031883
2016-04-11	2016-04-17	0.0590635302823685	0.0468626425482927	0.0302677209488986	0.0197683046380928	4.90206947424037e-09	4.90206499097498e-09	4.9020671218175e-09	4.90207290216575e-09	0.0120615408768506	0.0484142342944247	0.0713010468140622	2.88429833981201e-09	4.90208373906078e-09	4.90208926385083e-09	4.90208937578735e-09	4.90208863817449e-09	4.90208786828078e-09	4.90208876508815e-09	4.90208710761016e-09	4.90208469606387e-09	4.90208162453196e-09	3.26191244203367e-09	3.51108065525663e-09	0.0588501370877138	0.203877152160375	0.235000937804096	0.193119831756478	0.172071187259543	0.142572895323584	0.0988463567276541	0.0816374650426098	0.0940817844373567	0.124098996492122	0.115348266596462	0.114934924532687	0.116518239120815	0.194256197243418	0.144630608124333	0.108045222846922	0.0552476162169141	0.103625863467356	0.130398847912332	0.163550771879382	0.172297818967616	0.112199066083283	0.187561831373142	0.138461861912334	0.250728265512073
2016-04-18	2016-04-24	0.0775248670530819	4.9020373154196e-09	4.9020547835356e-09	4.9020680983108e-09	4.90207217418437e-09	4.90207681511786e-09	4.90208001450055e-09	4.90207961938878e-09	4.9020911876465e-09	4.90209337061317e-09	4.90209640520853e-09	4.90209582695849e-09	4.90209582330526e-09	4.90209965598814e-09	4.90209763985172e-09	4.90210775731632e-09	0.0534429422088854	0.195905077129707	0.223053522928099	0.142706913525068	0.0986517492011257	0.133561461558805	0.16460304721993	0.140863550293036	0.0568334380873136	0.0746323169946809	0.121368674063576	0.136725931772217	0.14887612150452	0.100559970766568	0.191330827317453	0.158926419862919	0.218759223863927	0.195855539887496	0.152789687392124	0.152236793656135	0.193057268841591	0.218456522420389	0.197116239650644	0.313593052123436	0.37873120813465	0.351101144715903	0.378761646027968	0.402641200807949	0.387580416494413	0.320662065716651	0.321738071277192	0.306881642932626
2016-04-25	2016-05-01	4.90199297813898e-09	4.90202362980074e-09	4.90205192115443e-09	4.90206778511472e-09	4.90207130595962e-09	4.90207720228136e-09	4.90208008301005e-09	4.90209079953783e-09	4.90209491164839e-09	4.90209281336989e-09	0.145075742180849	0.0303568416613716	0.0227275006458066	3.37023622022379e-09	3.57695843929294e-09	3.75216093150478e-09	0.0307490877405215	0.0841432284180483	0.12070019063049	0.0666555379218912	0.103239213354842	0.0779710271218766	0.0653173903902444	0.0966351115074248	0.141624526734757	0.185265605781596	0.158682013489614	0.204423956487259	0.178594675029339	0.180744371867745	0.209457039394038	0.300097466238785	0.299811345954911	0.28986368655605	0.383358443405736	0.389889619887731	0.322490127881082	0.373212491190417	0.390543514877059	0.347617616739474	0.353401999841162	0.299753749195693	0.374828797003066	0.285937629250677	0.317799011564311	0.313653325829975	0.305183525579	0.29526635930434
2016-05-02	2016-05-08	4.9019861748809e-09	0.0331504722210689	0.170156983272647	0.280301965050708	0.279479440449838	0.339463397284553	0.313777286915354	0.31724216837257	0.282974746513534	0.223137694455296	0.162776069890885	0.255706238614336	0.31686115854612	0.310982967946943	0.270879015271098	0.256631205099426	0.306990496203398	0.246348654520196	0.324065992579896	0.307713738901552	0.286841251143475	0.312042856051964	0.312510688239807	0.298916629042735	0.348191844802363	0.437354871201198	0.405138954415304	0.429183306592181	0.427327923661154	0.424365918387445	0.428788090248526	0.398429920301914	0.439467037686728	0.415762937098157	0.319234548034103	0.335997029256566	0.323355932545341	0.315380280198503	0.359804108820853	0.334219469973764	0.383853464800833	0.0138850089843847	0.232430646152624	0.279430184531844	0.280781593897764	0.273555096230578	0.327625743757074	0.37868118221441
2016-05-09	2016-05-15	0.123123854830676	0.0631849180189964	4.90204498724835e-09	4.90204322970526e-09	4.90205472194015e-09	2.86534417266148e-09	4.90204803928694e-09	4.90204929147324e-09	2.85002991027554e-09	2.82059112348665e-09	4.90207440371468e-09	0.0303567804878187	0.0135276317285129	3.66794519197271e-09	3.83334473784833e-09	0.00894412243656722	0.00913807700560623	0.0469465777076212	0.0769768982378359	0.232147585752464	0.201844126857419	0.206202487934144	0.201755097283075	0.187159309040351	0.146043219236172	0.18458592943056	0.207425619341759	0.138196539132891	0.174667727066897	0.154256206293379	0.169550345047552	0.162536449383559	0.138308242784469	0.188062817843473	0.163471733470145	0.139623474073636	0.116635796244819	0.0998934612586831	0.0140284057748468	0.0221880376708533	0.0655897937902127	0.135432164763593	0.17432142031843	0.175352501971387	0.103094302677434	0.197118104021069	0.199838051605454	0.138115658837702
2016-05-16	2016-05-22	0.148367779219941	0.0886482786391858	0.0318314481165621	0.0153292507987143	3.09942290064383e-09	2.95059932504036e-09	0.00540422932047333	3.26899781573804e-09	0.0685613279436773	0.0168897492917517	0.0582851488649043	0.107034791870856	0.111795897217964	0.151797013098975	0.146266749799829	0.138783980909608	0.129078939462498	0.110631153184629	0.144604147675978	0.12585696219407	0.141653185338544	0.189636072400414	0.133527728204875	0.167912648896867	0.0553701357423131	0.189782237322612	0.168407887967396	0.109496266512629	0.115949916476572	0.126114609355849	0.189543369617496	0.0652730360186116	0.168567570972498	0.138621217483402	0.182871391608912	0.236454005597437	0.1815242005642	0.166421263381217	0.126612319707815	0.0870363878860681	0.2242373035153	0.241898291488142	0.28007360051616	0.305860682360021	0.224565975871087	0.271176242843769	0.274270984551711	0.263898763670786
2016-05-23	2016-05-29	0.0921231552463012	0.080160503768249	0.0610224564971192	0.0778801871227651	0.0749677638981221	0.121406797291233	0.0859415808610774	0.130128553808354	0.101492408626275	0.0623431782348951	0.109547720938793	0.112447855259407	0.0808520056670002	0.0815581317835896	0.0976968139230347	0.110201790300947	0.120972658716569	0.185009736405137	0.156270647558897	0.143830318394089	0.0820249452154723	0.0651501887572428	0.0349276255660582	0.0745350564517062	0.101435706694433	0.18010933516745	0.101188198692826	0.196284510482872	0.140240063080418	0.11760759693314	0.099918236695507	0.157090026771427	0.176167725172167	0.145384491383861	0.226665868536563	0.317273911746771	0.337768695646637	0.322217807333508	0.369347759563063	0.248449077372979	0.323845794086117	0.257909488958848	0.285050277532422	0.258319876304882	0.256088680124178	0.235208967184208	0.199667209098189	0.222559089599412
2016-05-30	2016-06-05	0.0828475676044777	0.047514603640116	4.90203485828102e-09	2.99830911395234e-09	0.00711252740597347	3.23548011815342e-09	0.036003379513779	3.09078958693049e-09	0.00431299118022454	3.1106231299153e-09	0.00189253006398619	4.1709144012105e-09	0.0298364018069953	3.75897683850388e-09	3.85994125613461e-09	0.0199725587768065	4.0457926621875e-09	3.96720905441683e-09	0.00933768848690337	0.00745126462941504	4.02592399718675e-09	3.74036573581495e-09	3.16326852477288e-09	3.68326224766149e-09	0.0414792860895483	0.0297476416530693	0.116883317263207	0.171386843381693	0.124585356186553	0.173954399845039	0.199989954406184	0.264740684884304	0.292631889544396	0.229746727449406	0.162527564090214	0.229308451841958	0.237246665029195	0.189518530529009	0.204653224712219	0.176068286409331	0.193719261688154	0.00761995899720327	4.77998459218415e-09	2.62847304388954e-09	3.09820816687057e-09	2.95916666365908e-09	2.89344069344176e-09	2.74791626945947e-09
2016-06-06	2016-06-12	0.128014635582077	0.0843385596776748	0.0551146415817332	0.0316731023350893	0.0136284527593738	0.0219908253917171	3.05711018804554e-09	0.0377652882396833	0.000761570264169928	0.0128576158911732	0.0153004823316373	0.0445244316404723	0.0440544326965634	0.0848659206590189	0.0473774060881433	0.0660911397081674	0.0269671401848087	0.101614864815031	0.0828094322984169	0.135164945369554	0.152003979638614	0.224450282258343	0.204410528016415	0.204388666280299	0.243457322904188	0.202634347314816	0.212537347080904	0.178689034522199	0.189554370899967	0.242157721579262	0.118196710102486	0.13461309553081	0.154408315609417	0.0775673433785666	0.0373181722857386	4.67120193692311e-09	0.0321072311215129	2.59930573941797e-09	4.94269955409068e-09	2.50614118103245e-09	2.55122561082416e-09	2.60481235469884e-09	0.0394712387379971	2.98164705806557e-09	2.90604282050585e-09	2.95979851200057e-09	2.71037761154291e-09	4.8591466547463e-09
2016-06-13	2016-06-19	0.0854237153752387	0.036806767917381	4.90205067087871e-09	0.0149256906878365	0.00935940590799419	0.0440566260138931	0.0284147786316068	0.0543366635820061	0.0556471159299596	0.0377835769387438	0.0858903346936908	0.0936955709177248	0.134804212290002	0.203917524557839	0.173206886642785	0.203452867914394	0.210659943967319	0.222283406010116	0.18663044846222	0.204252714662932	0.20021083073217	0.184842950653278	0.207763713242637	0.185019645990952	0.192033870045783	0.191286871961827	0.106422448639463	4.38485614276804e-09	4.00833310660991e-09	4.55880427030088e-09	2.52621399087308e-09	2.88294245841966e-09	2.63940299796346e-09	4.45641170075064e-09	3.54452792430941e-09	4.50426589866258e-09	0.0263184641249818	0.0393975267719497	2.84289680338133e-09	0.0221880161152466	2.88704516908793e-09	3.23518851600749e-09	3.14898390692351e-09	3.08799574016263e-09	3.02077804337899e-09	3.41166846149031e-09	3.35114904126672e-09	3.19454085684664e-09
2016-06-20	2016-06-26	0.0289179821864606	0.0552191366937517	2.80784295311221e-09	0.0381300325050768	0.0417141789585908	0.0495137190502685	0.0768846428408372	0.0836777614149082	0.126027408580851	0.152890712718241	0.141481662894168	0.162436031740464	0.174910248215223	0.184403195629463	0.163911346716728	0.167822403839325	0.204631253202807	0.145015581314401	0.210999166087629	0.12411104464292	0.0367263779404263	3.80159734313675e-09	4.70487992167119e-09	4.97806999345310e-09	0.00565320895342121	0.0110457199140391	4.58383253630956e-09	0.0572460613618512	0.137878442595566	0.0800949330069833	0.0137403690197541	0.0544659476730222	2.51026616889695e-09	4.81029241146538e-09	2.84839546446171e-09	2.77142973130829e-09	2.94685014753202e-09	0.0139911868801456	0.0424817307945678	0.0501620835714325	0.0148745821574174	0.0564874373647531	0.0475657900317646	2.81238198408418e-09	2.98914515366052e-09	2.52656033578092e-09	4.50172754491671e-09	4.9568250063521e-09
2016-06-27	2016-07-03	0.0567416295467419	0.0385043684455192	0.0318314720473172	0.0381300008698513	0.0277836453071678	0.0181944876822735	0.0166646823844776	0.000275582980673522	0.0298186556867652	3.41151164673776e-09	0.00149815719858214	0.00618858455239753	0.0223092918352756	3.25025342438188e-09	4.90206654884073e-09	2.97636904246999e-09	4.03714185969973e-09	4.33910138491887e-09	4.47837546483623e-09	3.73356230721467e-09	2.76533212410869e-09	3.59242100488761e-09	4.16762011311e-09	4.17495363415555e-09	4.46005930339621e-09	4.46850193655567e-09	3.4592070588006e-09	3.32384579011122e-09	3.39138255053183e-09	3.30248899610088e-09	3.3015996295995e-09	4.04996016970286e-09	4.01135208140204e-09	4.67906454154868e-09	4.64253536784891e-09	3.70166233393275e-09	3.9185779073364e-09	3.31896905055335e-09	3.89775364137132e-09	3.68819298535605e-09	3.87814501677799e-09	4.19666105380592e-09	4.21647229788782e-09	4.86003955965026e-09	4.95464694686496e-09	4.44547287729741e-09	2.57034195655674e-09	4.49850396827783e-09
2016-07-04	2016-07-10	0.0274579895442804	0.0204837117413982	4.90203974573292e-09	3.16887800667321e-09	2.8563970105192e-09	3.0807855014419e-09	2.95494629884058e-09	4.9020525491825e-09	4.90206310632115e-09	3.55200712913131e-09	3.40775177488785e-09	3.64022963774775e-09	3.57193217641581e-09	3.2867737317955e-09	3.58613826006084e-09	4.03004439333176e-09	3.9721666074445e-09	4.40195893447679e-09	4.07984412683422e-09	3.81070946782563e-09	3.89079040132542e-09	3.5410298566699e-09	4.29509623230837e-09	3.89047757121514e-09	2.97746081578714e-09	4.23889397501058e-09	4.03656525825622e-09	3.85177205257165e-09	3.5896880295687e-09	3.96735573030123e-09	3.32364040442982e-09	3.64622619244758e-09	4.9020689571007e-09	4.9020741759392e-09	3.94560556108208e-09	3.71602780890607e-09	3.743177374142e-09	3.7755011406722e-09	3.17058106581763e-09	3.42457883301747e-09	4.28920690907595e-09	4.3463948833418e-09	4.65985072870429e-09	4.41192846842433e-09	2.59927712905944e-09	2.82307224551176e-09	2.50531477237108e-09	2.50589993191792e-09
2016-07-11	2016-07-17	3.08258227278148e-09	4.90202287901877e-09	4.90205084033118e-09	4.9020582723186e-09	4.90206645285615e-09	4.90206705827576e-09	3.2341973459947e-09	0.0480885134524732	3.48743331539495e-09	3.78851411143857e-09	4.15698706529004e-09	4.03490018238325e-09	0.00390961013705967	0.00388641802616786	4.47923434601117e-09	4.26293679233466e-09	3.9849229385657e-09	4.29035957115118e-09	4.42860975183378e-09	4.45693197636057e-09	4.21944816370018e-09	4.44689112575822e-09	4.12361340793147e-09	4.24378749402253e-09	4.02560124179742e-09	3.92336179594687e-09	3.47980070413408e-09	3.98307446014761e-09	3.59749713890633e-09	3.76577608894272e-09	3.60348022222899e-09	3.04038669469151e-09	3.83840136376885e-09	3.44488128388494e-09	3.99406979518409e-09	4.65950494773449e-09	2.58539290372225e-09	4.93785985983265e-09	2.70145655660095e-09	2.78801836372717e-09	2.62792872192443e-09	2.72514937298031e-09	4.75206897213443e-09	2.67751072825747e-09	3.04410310151705e-09	4.72579740080625e-09	2.96281806364289e-09	0.0691099425046454
2016-07-18	2016-07-24	0.0880856582968798	0.0439888997138531	0.0191472474790017	0.0498329972607473	0.0280083503484362	3.08474430586973e-09	3.4377188761604e-09	0.0470017415258386	0.0908367217957995	0.0649088524815365	0.0661727812975397	4.32713691332873e-09	3.93400394530642e-09	4.14659310147699e-09	4.08847364899349e-09	4.1814923571255e-09	4.09071704704983e-09	3.82062534476423e-09	3.41348405428684e-09	3.48499282878217e-09	3.5965454202403e-09	3.35105375553335e-09	4.06547665168475e-09	2.95830782111849e-09	3.05176838050774e-09	3.72913081604004e-09	3.52566888247022e-09	3.42745872186034e-09	4.26277935457285e-09	4.41082645645453e-09	4.39449886159531e-09	4.76913051563102e-09	4.4858714819189e-09	4.24652802336288e-09	2.72438173396002e-09	2.84889765812216e-09	2.86156549257302e-09	3.10401156352233e-09	2.85095371374454e-09	2.82234278974440e-09	0.102348211799639	0.215686021577016	0.251043789769386	0.28369214665596	0.239007115667689	0.288556947758298	0.183906657943409	0.127084967603565
2016-07-25	2016-07-31	0.084392888201434	0.0488204732874928	0.0335690012519215	3.09980911462589e-09	2.81896368093118e-09	3.153289751381e-09	3.43186119231683e-09	3.21277464673315e-09	3.3217537379196e-09	3.7652388936054e-09	3.3561266536966e-09	3.20341678622261e-09	3.13027401147686e-09	4.1768359505576e-09	3.58051384645267e-09	3.77324514425988e-09	3.73624484057997e-09	3.64618949676772e-09	4.20126413560098e-09	4.31007318395318e-09	4.3355697237541e-09	4.51973838906385e-09	4.37107164927124e-09	4.63218448333573e-09	2.69248973730162e-09	4.76271134917236e-09	4.89856768995385e-09	2.77178750522115e-09	4.93552342010829e-09	2.7679441512035e-09	2.51031413729904e-09	4.80127199211432e-09	0.0399480718595269	0.0765962991863022	0.169274273710789	0.209912786940196	0.235572461021818	0.293365158534628	0.287937996201124	0.21891799506101	0.146688632750286	0.212791332136853	0.121742224941372	0.160456366746694	0.14104427770894	0.181400352150074	0.204416696963824	0.125538769915292
2016-08-01	2016-08-07	0.0404252121710308	0.00899219503113645	4.90204955704046e-09	4.90205870023594e-09	4.90205862111519e-09	4.90206021691855e-09	4.90206409638223e-09	4.90206586166065e-09	4.90207738802676e-09	4.90208353005292e-09	4.90208367441264e-09	3.07562356492445e-09	3.75147515589298e-09	3.46569314821488e-09	3.87133728339415e-09	3.76418635591368e-09	3.71297419824262e-09	3.886862622803e-09	4.07922471243786e-09	4.0193210130034e-09	4.12294665499838e-09	4.31814888558558e-09	4.12197816088364e-09	4.34489099507264e-09	3.72141915604023e-09	3.99937333815137e-09	4.568564093937e-09	0.0410548818810898	0.0760294642959646	0.142304514122403	0.184335321494496	0.145409016495915	0.126005649025281	0.0930682237345966	0.0936064028201366	0.0261870326077115	0.029791654057154	0.0224599280396496	4.81572427804209e-09	0.0285457150597076	0.050374734285126	4.85344760715724e-09	4.93442719504145e-09	3.01310072130093e-09	2.69456787064879e-09	2.72293238826856e-09	3.11793727515322e-09	3.0706801123285e-09
2016-08-08	2016-08-14	4.90198051744498e-09	4.90202357170452e-09	4.90206035034487e-09	4.90207471440057e-09	3.45176595470811e-09	0.0367012896420627	0.106501285224677	0.0997027240646448	0.00754156081420776	0.0106582825656484	0.0318632695313784	0.0707740413557397	0.0900471607113372	0.0856833964872829	0.0341341413946245	4.93186277805634e-09	0.00859783042488217	0.0723065530873978	0.169048733023369	0.197630506448818	0.218261538760225	0.250901659412392	0.262193495338059	0.265153467020099	0.319495372387972	0.302783876109866	0.231373909715882	0.271039205864254	0.226665677819515	0.164386111503627	0.184231449001026	0.202810686123804	0.268683534640654	0.227432907811418	0.171191011580098	0.0461461503656108	0.0205296181000688	0.0164107767139575	0.0189768226830825	0.0832171486657975	0.0706583942570782	0.0790390846547305	0.185079144138838	0.105694168456052	0.180396491562329	0.233680504403687	0.256895445249784	0.295261684700668
2016-08-15	2016-08-21	4.90196335997737e-09	4.90202487667342e-09	4.90205779572314e-09	3.17981469423888e-09	4.9020692797551e-09	3.39730591643106e-09	0.027190807369709	0.0641160863789511	0.0885756804603415	0.108525857059964	0.128876257252197	0.080776340056693	0.181597204296393	0.161290587059007	0.229610522192587	0.231838626686716	0.220295288634705	0.173708254760817	0.145177683600396	0.108432354929178	0.0923373108853622	0.129845980707463	0.114600934414128	0.126569317208801	0.178923821424164	0.194188535107587	0.148973435156767	0.0682834996063112	2.68981536144951e-09	2.60178700626217e-09	0.0163517795719904	4.92749557076031e-09	4.92159117994529e-09	4.63470523648208e-09	0.0518745934972531	0.114430476526753	0.110822230956615	0.134969709347508	0.174824478933802	0.187274684586851	0.154312907310086	0.176751869472988	0.279568277146505	0.357854694420514	0.295143595868615	0.327493943613497	0.341503452542777	0.304579003255857
2016-08-22	2016-08-28	0.00581734851186085	4.9020372246887e-09	4.90205453842e-09	4.90206251669666e-09	4.90206386492533e-09	0.000399591006397355	0.00932089539212305	0.0440134125044209	0.0779237260843743	0.0663749379194221	3.82751764781985e-09	0.0403571787533421	0.0499087597828169	0.0340465948173668	0.022215491258476	0.0294970767440486	0.00967839681210143	0.0249657040017783	0.0484042568711159	0.0260252468308054	0.00175034039012773	4.31703402503482e-09	4.58026515970421e-09	4.69521186011159e-09	4.60113805353719e-09	4.35999248944719e-09	4.7854616998756e-09	4.87515596573762e-09	0.0963820989996736	0.0511075618678858	0.0781552378343771	0.0355550132458374	0.0976455802390777	0.165731003865706	0.12174916353247	0.197349576121768	0.216272651718304	0.137390252723451	0.197064982118487	0.204178248159406	0.192618858628313	0.102851635484434	2.67962763310112e-09	2.82167031138311e-09	4.98775221198607e-09	2.87742829819588e-09	2.69855449052169e-09	2.57308551260839e-09
2016-08-29	2016-09-04	4.90196847312368e-09	4.90202996945166e-09	4.90205260681785e-09	4.90205181652508e-09	2.82026438535095e-09	3.09743954538155e-09	2.95956047674555e-09	2.98339679555002e-09	3.50543825549299e-09	3.4138691644171e-09	3.89472112174073e-09	3.14771241181001e-09	3.92367300598472e-09	3.37404391893685e-09	4.90205557320061e-09	3.04314161242065e-09	3.48835791691981e-09	3.01572445379823e-09	2.91620979767748e-09	2.96689466163542e-09	3.51339675439323e-09	4.34298413941574e-09	4.54371461096418e-09	4.63749533090927e-09	4.58211144385665e-09	4.79257765049882e-09	0.0249809765913222	0.0329594047646671	0.0619348294274908	0.0954426277706857	0.104265261116364	0.112105408399865	0.123173995786239	0.156045241067233	4.26400727836591e-09	4.0708761530195e-09	4.51840828343926e-09	4.85027001577143e-09	4.73738508793156e-09	4.88734325655028e-09	2.61655741249096e-09	4.65027083615103e-09	0.0475661205703681	0.0775744442581732	0.0332788795554821	4.76054769045491e-09	0.0127197839651671	3.5372788656699e-09
2016-09-05	2016-09-11	3.1274580173788e-09	3.36010127208292e-09	3.13380460170729e-09	2.96876918144842e-09	3.20146504504555e-09	3.4752480039181e-09	3.19670387031248e-09	4.90205538078917e-09	4.90206626716142e-09	3.38860179470969e-09	3.4158658168647e-09	2.88940884291943e-09	2.90454809923851e-09	4.15859271201892e-09	0.0442874214835977	0.00593637389921259	4.50892849335069e-09	4.34840889683719e-09	0.0180840208101857	4.34483535769747e-09	4.12379847932867e-09	4.44083676391945e-09	4.03999468954847e-09	3.97141519623451e-09	3.33532791360847e-09	0.0940830648776488	0.0421654044613726	4.16919028804336e-09	3.41314516011401e-09	3.3995878931504e-09	3.93262300525551e-09	3.66759987963246e-09	4.17678141320084e-09	4.6217480212554e-09	4.53046544328534e-09	4.7305274927298e-09	0.0367383989617631	4.58054294591965e-09	4.51276106507303e-09	4.64713024433342e-09	4.98137968848966e-09	4.3754006703962e-09	4.82973177435255e-09	2.61484405502169e-09	4.35210622696999e-09	4.50031236310532e-09	4.91637219767393e-09	4.91008278820294e-09
2016-09-12	2016-09-18	2.94651496029068e-09	4.90203391156824e-09	4.90205644915704e-09	4.90207537616384e-09	4.9020771399368e-09	4.9020761426236e-09	0.0497120145768356	0.131218177398007	0.0876091608436704	0.115129783146724	0.0271310655676279	4.43990954709798e-09	0.010600399057716	0.0340466482095948	0.000585076994926159	4.08144028504719e-09	0.0523595634331561	0.0452554460512248	4.3367014746771e-09	3.9982003769878e-09	0.00748408979717691	4.51002106056977e-09	4.70358968966553e-09	4.92073857238529e-09	4.91156610266404e-09	4.78174404400762e-09	4.38541921538865e-09	4.38031538138196e-09	0.0940330477314582	0.0800948956301752	0.0590044289245377	0.081478431263552	0.0484608475422771	0.0252435420642004	0.0538148932401295	0.00622760876988363	2.60978307748012e-09	3.00195907511456e-09	2.93540150920591e-09	2.79204615123074e-09	3.00001281024536e-09	2.78424111380721e-09	0.0246315279473847	2.80414486639514e-09	0.0560427287219425	0.0550101479263109	0.0111476328248973	2.95535764794779e-09
2016-09-19	2016-09-25	4.90197907223779e-09	0.0703673339630449	0.087955359116375	0.0627465228014538	0.0819317907897812	0.0274478460126851	0.0367377130828386	0.098615742238978	0.0972939044178166	0.0359508621353487	0.0957483303585128	0.119119784062862	0.0390362958092585	0.0270230345511694	3.76764862658145e-09	4.1925697061648e-09	4.40256908878186e-09	4.44911343658538e-09	0.0204163654624793	0.0144164949802528	0.0315659397475928	0.144531278900201	0.118660984718372	0.0980589266199491	0.1562244885365	0.177044102127447	0.104165234232662	0.09183046629319	0.0768096650811229	0.126107650603358	0.0877282366726347	0.0607683162658858	0.104249997103887	0.0436532563605535	0.0664299123842864	0.0598018895127087	0.0205295957402809	0.0623840697437631	0.110523854515505	0.0539756483982573	0.0199459604932968	0.0765359147942179	0.104216859067748	0.0805301344331787	3.22183096089639e-09	0.0750487708947856	0.125871773375383	0.0659768212832236
2016-09-26	2016-10-02	2.86798683856922e-09	0.00376885266524375	4.90205214508875e-09	0.0125043645228379	2.81851102949731e-09	2.78095578354974e-09	4.90206296913081e-09	4.90205734911304e-09	4.90207270754498e-09	4.90208053563806e-09	3.16228131860508e-09	3.07578973792221e-09	4.90208380607498e-09	3.10259867667639e-09	0.0857835286730683	0.0670942184056984	0.0150811384950119	0.0362380004896569	0.00583920084812585	0.01499697816862	0.0281257520571156	4.54150338420345e-09	0.0166930559846143	0.00180808198288715	0.0407477701054051	0.058921899542841	0.0317052014894426	0.0152965102105341	0.0650647497585113	0.0357623081572079	0.0572648404696316	0.0301519385205141	0.0617035776631526	0.133775744584891	0.108164342117914	0.116533893058285	0.109694789855048	0.0926232525270813	0.114225498045431	0.052704596611728	4.75264878043346e-09	3.3400192441535e-09	2.8255406319503e-09	0.170794153481054	0.0241729124427939	0.0442184153114782	2.99965525190837e-09	4.13749344898434e-09
2016-10-03	2016-10-09	2.76945490441826e-09	4.90203279234523e-09	4.90205448211187e-09	4.90205992826507e-09	4.9020640581096e-09	4.90206261751945e-09	4.9020597318592e-09	3.02263830150385e-09	3.45446553789398e-09	4.90207670632418e-09	3.59256338517959e-09	3.64483406198561e-09	3.77606967209738e-09	0.0113231720857659	3.83196503495016e-09	3.97080377406116e-09	4.13649692359366e-09	3.99082327959476e-09	3.98151307430755e-09	4.4906273060697e-09	4.59208180845097e-09	4.23084153829214e-09	4.08013415720648e-09	3.3538932165221e-09	0.0173514045911394	4.28776550515505e-09	0.0444069355407256	0.0918329276649197	0.0830734257355294	0.0144485340649749	4.49228736705219e-09	0.0121417932037378	4.52884084624417e-09	4.97725804531381e-09	0.0547862113116695	0.0219850586602429	4.83007672516833e-09	4.30947669005188e-09	4.79774652375161e-09	4.6720527274221e-09	3.99710469091299e-09	2.61827674039178e-09	4.88810841753629e-09	4.45217441567838e-09	3.95431149510831e-09	4.50179577897677e-09	4.42463840602387e-09	4.80273079593244e-09
2016-10-10	2016-10-16	0.0992486124479861	0.0671018144683431	0.0665823981005155	0.0647642856754454	0.0522741618920477	0.00941567911738487	0.0181334732599301	0.0755252845931343	0.106978666193477	0.129803891821002	0.110348997621079	0.0653599463186053	0.0582716395085124	0.0233046031924337	0.121971051859814	0.101685262285643	0.132321163218349	0.132621471040329	0.0933059774928887	0.0387950593622489	0.0877568630776997	0.156751005796065	0.157860207130977	0.0716832527390456	0.0480593907620569	0.0275033763287594	0.0668205560238461	0.032959516959817	0.00555608082817232	0.0817962666959252	0.0598749054948196	0.0202463906336963	4.74000879915862e-09	4.40199019989553e-09	4.91667106421512e-09	4.64371871164853e-09	2.50334903263596e-09	2.72830166227094e-09	2.62522322291782e-09	4.9155198292763e-09	4.78617079764682e-09	2.98461533985544e-09	2.87698453212829e-09	2.7795980644613e-09	2.55025825910436e-09	2.87130481834453e-09	4.90312498722319e-09	0.0346349069468207
2016-10-17	2016-10-23	0.145361701610168	0.071803005012921	0.0271400094786668	3.07940967545627e-09	0.0399166749169816	0.00111141838609006	0.00981050050975274	0.00679551472603663	0.0246528986825243	0.0454814859120544	0.0618347783798435	0.047024770175298	0.0532544061079687	0.113370469682787	0.0831350458183383	0.0881489521647795	0.0302087784071274	0.062726182361215	4.61780565832298e-09	0.0521446963246072	0.0533541462909186	4.65317521687006e-09	4.9640025781148e-09	4.70986950407102e-09	4.83509712874437e-09	4.96807043239354e-09	4.72570457180713e-09	4.96121124163225e-09	0.000857970868186696	4.62562158795764e-09	4.7173954857192e-09	4.61283171435918e-09	4.5945499132206e-09	2.702461350978e-09	2.75794468911161e-09	2.60890848062361e-09	2.64250535459742e-09	3.21590545276866e-09	2.92355204046473e-09	3.06734046782852e-09	0.00599957770166931	0.0552346297153933	0.125834648025019	0.187162738365286	0.136524041870206	0.105888032485572	0.140072526758298	0.0800881118693128
2016-10-24	2016-10-30	0.157553950848181	0.107973639042229	0.0806562667662342	0.0403495275642791	0.0635090854703203	0.119747865802943	0.154000580383411	0.164634836075843	0.151544980220058	0.103032393542091	0.0854947938042812	0.0216061961459428	0.0490722159432847	0.0253703818987835	0.025746987903177	0.0244842032843988	4.50231429144504e-09	4.70520159756158e-09	4.89705671256476e-09	0.0115143430143091	4.81250007744195e-09	0.025458876018904	4.91089449453275e-09	0.00394702000759329	4.65008527722837e-09	0.0207706398240835	0.054866899762391	2.51520174214059e-09	2.76665221372528e-09	0.0280893120903044	0.0154813098576229	4.94062384066597e-09	0.0635936060506651	0.0814428114884369	0.115923350901833	0.144880998883051	0.182518277498886	0.237621855383019	0.213139977229067	0.139173485498107	0.222600263609235	0.229270981864678	0.170255322176362	0.151551696592938	0.0454193168279577	0.156694609515417	3.09433955163976e-09	0.0973238984728577
2016-10-31	2016-11-06	0.113332679554118	0.151992057589573	0.127750339888323	0.0859508412032828	0.0684517282934221	0.0359894211333235	0.0107896525096703	3.56032379003544e-09	3.74245636810028e-09	3.53254421852835e-09	4.09962182935263e-09	0.0253564724936852	0.015200357116297	4.23640981336226e-09	4.11587038125591e-09	3.77452670968444e-09	3.63080363686139e-09	4.20273857740217e-09	0.025081035087983	0.00570994241593724	4.44864882982145e-09	4.54793990798904e-09	4.5443034180473e-09	4.24073675567567e-09	4.09343764078538e-09	0.0245110869648832	0.0429124442242104	0.0152965386429291	0.00633915390460681	0.119321652530504	0.0903507443225694	0.11300071082973	0.155356136511778	0.121165221165092	0.103301859329792	0.0587516358934752	0.0622098445166023	4.96344447945103e-09	0.000420265896206416	0.013287236231917	2.85652206182164e-09	4.78396446577157e-09	4.72729488076619e-09	2.73534364930852e-09	4.90142265989859e-09	2.86659843077297e-09	3.00815131996182e-09	4.33975673254633e-09
2016-11-07	2016-11-13	0.164080395278376	0.0966139443952681	0.0333952741588006	0.0371211203566164	3.43960200906502e-09	3.50853428259746e-09	0.00295626045865494	3.31532614668522e-09	3.70607555333362e-09	3.90109698061442e-09	0.00189253640607824	0.0370238481604615	0.0871260538613856	0.039417633706183	0.0186839779200091	0.0325048941911259	0.022104686128642	4.65978999280636e-09	0.0460723338331851	0.126448064624756	0.0453273388034745	0.0572113574904459	0.0572152057458569	0.0816658227600554	0.0502528342067444	0.035732308319848	0.0391767386621658	0.0778501557437194	4.8577782774087e-09	0.0221214660461854	4.68024127240366e-09	4.81506247908285e-09	4.58288440685107e-09	0.0213677875954192	4.64077453645407e-09	4.86506058111551e-09	2.75598215720393e-09	2.74577790165517e-09	2.52573214831337e-09	4.55790543318445e-09	3.85495806863929e-09	3.99665282296129e-09	4.89726819041878e-09	2.56798505581986e-09	2.52324892696118e-09	4.60377596065809e-09	4.55043930860505e-09	3.93678538229957e-09
2016-11-14	2016-11-20	0.209926179555729	0.128869918149023	0.0104594460969673	4.90207024220729e-09	4.90207205393051e-09	0.0243634603734565	0.0453056479754965	0.0339619273320653	0.0746955120029128	0.074439711345871	4.12495378274039e-09	0.0766101306099292	0.0657996761711161	0.0398309238220144	0.0345756932761814	0.0851414136781264	0.0809947766461936	0.0959808218551205	0.0110869815661136	4.21938400942693e-09	4.53259210288231e-09	4.66650901940028e-09	4.92660709006761e-09	4.99114369375103e-09	4.72454696903965e-09	4.72735677598395e-09	4.5466858059666e-09	4.71333754957999e-09	4.64548311174296e-09	4.95035951366087e-09	4.96261456042537e-09	2.80473477226509e-09	4.90495355307032e-09	4.48859535711740e-09	4.48407017067502e-09	2.55847929849015e-09	2.77611039160048e-09	2.75681982374433e-09	4.67369926620142e-09	4.5570100987037e-09	4.03388334485547e-09	4.48782112130807e-09	4.64399987631718e-09	4.85810755721529e-09	2.54653760754284e-09	2.65682373345986e-09	3.14351985778348e-09	2.82750489200837e-09
2016-11-21	2016-11-27	0.134384941787401	0.169363599165492	0.125833478473446	4.90206321581745e-09	0.061486661010741	0.0960187702023143	0.0629310020956814	0.080417439969683	0.0969743507855041	0.0597776091462354	0.0129344030033125	0.0411909288316069	0.107196520804301	0.0745363400329546	0.0632681661622814	0.0630834722535812	0.0177824863191575	4.63133434586628e-09	0.00758848416467839	0.0376340617345604	0.0562215444150113	4.4976221889527e-09	0.0416810590408229	2.52405511267127e-09	4.92472765438447e-09	4.88535902230997e-09	4.24968167278163e-09	4.39506055632148e-09	4.77107294465247e-09	4.78643004380797e-09	4.55404553789188e-09	4.42927430204716e-09	4.52146103747834e-09	4.45234279986312e-09	4.77188847999251e-09	4.18765563309104e-09	4.02407995335792e-09	3.72661052762782e-09	2.76858944315248e-09	3.36279583688418e-09	2.89213151016183e-09	2.88959364470758e-09	3.23108675100345e-09	0.238712501570291	0.282688250620553	0.237000844037506	0.220532213681201	0.00799322389789424
2016-11-28	2016-12-04	0.132481215718924	0.112415364327174	0.0611964187129706	4.90205666368932e-09	4.90206158700945e-09	3.22829184139203e-09	4.90205704008585e-09	4.9020563224505e-09	2.81196336227829e-09	3.09013823886542e-09	4.90207651306132e-09	3.23998093321616e-09	3.34581423307822e-09	2.93799002518498e-09	4.90207440089277e-09	2.88594611262929e-09	3.28099068318879e-09	3.92136945340751e-09	2.9648563307562e-09	4.90208672362568e-09	2.857777582254e-09	3.75105137882216e-09	4.05357193311132e-09	4.13760627143578e-09	3.87149496129031e-09	3.05136503883856e-09	3.44910157457061e-09	3.19542540660805e-09	4.90210858491729e-09	4.90210818396815e-09	4.9021073555635e-09	4.01672628029455e-09	4.58506879128742e-09	2.87077512145225e-09	2.54444594879916e-09	4.60316529922686e-09	0.0726323337957184	0.201805868997584	0.235652467000452	0.174792388400215	0.0681268263089803	4.61825398295171e-09	0.108294039444895	0.147196930110658	0.16536555864066	0.041136418447633	4.70991347816958e-09	0.0769551100803332
2016-12-05	2016-12-11	0.0754633728009913	0.0721947319722885	0.00837437257404235	3.07517609930747e-09	3.25678334942953e-09	4.90206657853399e-09	4.90206787514148e-09	3.32841385265814e-09	3.4733708253192e-09	3.6658810510349e-09	3.68122826871507e-09	2.95227144534861e-09	4.90208716459731e-09	3.27900109259141e-09	4.03238898840359e-09	4.43298292330414e-09	4.08305291378892e-09	3.67584709182485e-09	3.93416026653493e-09	3.35408469786209e-09	3.81534246059666e-09	4.7133644620609e-09	3.69945913103478e-09	3.75877412034042e-09	4.52529883603038e-09	0.056680372461622	0.106447104090438	0.0351674544380135	0.0580211963413901	0.158627338128662	0.20612384956966	0.107608027438935	0.0427860169784637	0.059157971982176	0.077109115721242	0.175320540867963	0.145583885304598	0.148271244357837	0.151349997644541	0.0959420570466216	0.107432513546835	0.16672412981218	0.224292689906873	0.141233142838511	0.178942141207756	0.136707388983711	0.171509325242197	0.160052793605485
2016-12-12	2016-12-18	0.0787257716600105	0.0292328746752282	4.90206434474034e-09	4.90206745455653e-09	4.90207424716526e-09	4.90207477016684e-09	4.90208404170752e-09	4.90208935708531e-09	3.45373192366965e-09	3.48242271324958e-09	3.14255379163745e-09	2.98055330556707e-09	4.14634356088815e-09	0.0642072005057817	0.0760738379903274	2.5936332272094e-09	4.73631986891511e-09	0.0351107400532175	0.163384939489728	0.207492215112545	0.15891804156603	0.147027174698102	0.183625308811958	0.260183192939927	0.199456274438356	0.184603362412756	0.113895295640568	0.14409792648075	0.166024347696445	0.172077919471644	0.150426585393161	0.0652721983543486	0.194111652950578	0.176374750754951	0.128538904606359	0.246636125026146	0.165261463632182	0.134958410595293	0.10805236683165	0.154412340036672	0.168299505652072	0.141680026168357	0.112314755860632	0.141245669841785	0.118272650673204	0.0241785464025172	3.16078138778193e-09	4.90207887755361e-09
2016-12-19	2016-12-25	4.90200547359233e-09	4.90205788609557e-09	4.9020859692076e-09	4.9020940163834e-09	4.90209334816223e-09	4.90209120810217e-09	0.13737733311301	0.147291034613999	0.106682380217178	0.091677187425115	0.195689255023175	0.317816084367294	0.337902780488324	0.272493666756819	0.175071829879274	0.252408689925043	0.2684830978484	0.26001253461324	0.233948158690492	0.175184183358441	0.201846968754504	0.207330849129135	0.152417397178427	0.205689609601396	0.237202320602183	0.213724874807639	0.242049705365684	0.221068694746277	0.22686528774006	0.201087067086265	0.265728929025882	0.271606288616097	0.298455397226441	0.196685100877872	0.236024975866056	0.208830769021622	0.115462178675145	0.214732335563274	0.289555034479131	0.288789186086134	0.308835426760439	0.351838030142751	0.369389910258034	0.373736679387825	0.400169910993046	0.408793883195161	0.433204392248259	0.336233788365605
2016-12-26	2017-01-01	4.90199175019912e-09	0.0710209958946878	0.124119589168276	0.175638632729753	0.302030614184997	0.383517272064367	0.448813393097507	0.320474692353831	0.27823014489396	0.276442979747763	0.287321304100532	0.304789136063697	0.326757544038929	0.33370130754217	0.262910890331808	0.199403627466018	0.197096971196416	0.291714001293428	0.366177740692018	0.359308155355036	0.358026600680739	0.320346509056	0.325567828512557	0.348574363251605	0.426521961829362	0.415539190518932	0.417006728877384	0.439968615522182	0.360822518666199	0.350232520738424	0.349995080743402	0.320377747393105	0.412740418375638	0.458433513660174	0.489216056815667	0.457829377822494	0.465502814114714	0.474307388091455	0.503664697771506	0.481485526860739	0.475198782913925	0.46354210787167	0.384344134899493	0.370736361109441	0.192384031336808	0.30304611431754	0.429941775591807	0.447022319378793
2017-01-02	2017-01-08	4.90195442223435e-09	0.0294940863708465	0.0837886658810552	0.0792964830516689	4.90206936019574e-09	4.90206258062238e-09	4.90206370637861e-09	0.144818075926856	0.199425874393967	0.196585802985001	0.126916588157449	0.0303567617155242	0.0770902129434484	0.145607255529425	0.172745595528961	0.19745360879967	0.228634273704434	0.15629418206653	0.1329442695535	0.159495524342141	0.0848895289928711	0.0993457010944764	0.19974802341672	0.207103718357039	0.180396176191033	0.191271107930589	0.242220746965516	0.227481499370359	0.249954069620987	0.275814011460913	0.243464129431533	0.229052615198692	0.317522638254861	0.22775866174351	0.10621524488904	0.0955168320984322	0.049474052239353	0.0551255290120381	0.0325850667866527	0.0349033305526004	0.0643224930627377	4.90613452435315e-09	4.87870532279074e-09	0.130858933916762	0.116752499104975	0.00413794473173338	0.0756017907840166	0.0424707621897949
2017-01-09	2017-01-15	4.90198342734076e-09	0.0121262728310038	4.90205174806692e-09	0.00261727823654845	4.90205840953406e-09	4.90205272825497e-09	2.81663466966306e-09	0.012500462352497	0.0653325519454216	0.114028095343159	0.102056724067823	0.0357737071226099	3.66626628976502e-09	3.83791223654445e-09	0.027954175149225	0.0310010412075829	0.0793733561776293	0.118532870460186	0.152189022260811	0.103810705081112	0.088904569217798	0.110337477742004	0.0909847322694479	0.099496114113356	0.0846170515202672	0.0215187957574083	3.86970040753203e-09	4.08927120394565e-09	4.09163186375775e-09	4.15964322532866e-09	4.20346456488185e-09	4.29906230677266e-09	3.30531255831324e-09	3.24301988614095e-09	3.82043338732615e-09	4.42406348060928e-09	4.2551524276529e-09	4.16255066467846e-09	4.41241156526198e-09	4.49263745600557e-09	4.23288487293464e-09	4.37860392498668e-09	2.62645643989719e-09	4.96971642920901e-09	4.68241799609367e-09	4.76716727017239e-09	4.63337615787576e-09	3.45669963732564e-09
2017-01-16	2017-01-22	0.0278874142738733	4.90201528205176e-09	0.0153246207206075	2.84036180498584e-09	3.39844458277522e-09	3.33765380193389e-09	0.0125032140047625	3.43900797568084e-09	0.061458010473517	0.00809235659218614	0.075242627220137	0.121202139040587	0.18035723009287	0.149735512858502	0.162584853135201	0.120747908553092	0.0945032179852781	0.0700548398765614	0.0898076512168044	0.0376341854288055	0.0866133756585682	0.00530854845107748	4.57314612362512e-09	4.56888652271357e-09	4.1775878745974e-09	3.54356587027824e-09	3.87338279419949e-09	3.55796057705225e-09	4.41370462250859e-09	4.15108129017871e-09	3.37312301412776e-09	3.79143855396798e-09	4.075998742645e-09	4.90211826104084e-09	4.90211080485841e-09	4.90209916107084e-09	4.90210447987281e-09	3.35926579978716e-09	3.14612337969289e-09	4.90210937117866e-09	0.101101453938979	0.191901001489122	0.163554276536599	0.209280207185565	0.118267747489278	0.101257597496933	0.0960393053564455	0.163139115411198
2017-01-23	2017-01-29	0.0247100004232208	0.0463394470452492	0.0472958373569951	0.0284447331374049	0.0924922184579008	0.120215541126238	0.0773734127095158	0.0961734546197336	0.0966497922662958	0.099364396100969	0.0902256688363196	0.117443708106169	0.0858719024659048	4.0490660611931e-09	0.0884294404563314	0.098169783898043	0.046416759446518	0.044127985743412	0.0116700768735507	4.6485904340482e-09	0.0390198739079146	0.0370604396025529	0.0173683946545913	0.0510041456437183	0.0414789877124177	0.0469530653439263	4.90209738462604e-09	4.90210521516284e-09	4.90209776853548e-09	4.90210172182826e-09	4.90210413894905e-09	4.90211435719823e-09	4.90211067370541e-09	0.158973154216003	0.200366253726388	0.216391592989129	0.303522790329983	0.173668182207003	0.202160209627929	0.229476686184408	0.131523891601548	0.0978416628362617	0.0435191492892108	0.119037077407546	0.0772916106738246	0.0226369226068245	4.67520379850436e-09	0.0142618276817404
2017-01-30	2017-02-05	0.0881715399494144	0.087865202047044	0.0650186907341529	2.94396885768528e-09	2.95710619121834e-09	2.92440595812468e-09	2.86551678479323e-09	3.04737345995873e-09	3.51427421921662e-09	3.65060341160181e-09	3.29370422292227e-09	4.14582805357845e-09	3.63660437652297e-09	3.61954861477276e-09	3.83460336308792e-09	3.99320937312288e-09	4.20715760700539e-09	4.07948498935069e-09	4.03828847964965e-09	2.89984321825282e-09	3.2587836438273e-09	4.90208148470703e-09	4.90208950174881e-09	4.90209224331774e-09	3.03390518259976e-09	4.9020971514582e-09	0.0145209910291989	0.0366391430023129	0.119877964489221	0.157631788922654	0.180831484339028	0.183172344513843	0.182687303081932	0.0649697292740444	0.0276135516430003	0.0387931661164824	0.010109684168432	0.00310270942821022	0.035059094646333	4.66021815190705e-09	3.60152940988032e-09	3.90165832191776e-09	3.94736296891708e-09	4.62349438791401e-09	4.40768437107498e-09	4.78387579516704e-09	4.57652939444724e-09	4.39498089906003e-09
2017-02-06	2017-02-12	4.90199365762109e-09	4.90202818772667e-09	0.00715810469115956	2.86188668755122e-09	3.16082283359195e-09	3.29673017978885e-09	3.76094957847508e-09	0.00761053393164654	4.06964455238428e-09	4.45604701660815e-09	4.10971787850766e-09	4.48927212408448e-09	4.15786082226366e-09	3.95820850747419e-09	3.77814344937647e-09	4.02940884942919e-09	3.97813364103712e-09	4.34468453619478e-09	3.57946796341731e-09	0.0538867477484743	0.0791560873103877	0.102394087152472	0.139584760936171	0.0624120325945776	0.0963133352762919	0.0686481954267733	0.0937191990910138	0.0601903058558059	0.119110438121622	0.193416119225788	0.0868596692630083	0.0355550408970487	4.607991475853e-09	4.47085839320531e-09	4.35388690423113e-09	3.53345053192505e-09	4.44350517151256e-09	4.95508653429967e-09	4.67930580969539e-09	4.06933382306898e-09	4.37592065521176e-09	3.91802048310532e-09	4.82670726535132e-09	4.6618983644814e-09	4.64665257197349e-09	4.43882522090578e-09	4.88786060731925e-09	4.82928495588297e-09
2017-02-13	2017-02-19	0.0715979313337679	0.0349785941813188	2.95599350314331e-09	3.27835603484477e-09	3.81863363705258e-09	3.13062960166064e-09	2.91798271684021e-09	3.50890392234288e-09	3.52026952490314e-09	3.71645337976746e-09	3.75297692275889e-09	0.0295233882029839	0.0829455125847566	0.0559436764460993	0.091961883096764	0.11019788422244	0.0799129770970155	0.0621623326165371	0.0326611945025142	0.0904510276794645	0.0504875565429013	0.0773608602904043	0.0403302728722401	0.0281889816041619	0.029049570494671	0.0484492492511408	4.06058060191103e-09	4.01942514174688e-09	3.22103281468108e-09	4.5085535304059e-09	4.85551026245538e-09	4.95949899868606e-09	4.93151809280544e-09	4.88810592734786e-09	4.17392945105777e-09	4.95779587606253e-09	4.94869408492800e-09	4.88027551057251e-09	4.98135890647673e-09	4.68284412154916e-09	4.30269204517898e-09	3.89584896176753e-09	2.65117221946876e-09	4.42418784636197e-09	4.95935436522846e-09	0.0858427896911865	0.058311883333296	0.136507744840687
2017-02-20	2017-02-26	0.0776091848804359	0.0676242048743035	4.90205518882776e-09	4.90205404755181e-09	2.82867880735155e-09	2.95778361874759e-09	4.90204808626156e-09	3.24477088360129e-09	3.51589916585544e-09	3.67643689432117e-09	3.92720614312903e-09	3.92340620693846e-09	3.88553718957036e-09	3.54799685477525e-09	4.02430108079061e-09	4.33473317611011e-09	4.50372946388155e-09	4.48843935462112e-09	0.014002437268805	4.49488916562932e-09	4.01506373304023e-09	3.62303324663236e-09	4.59034441743955e-09	4.57675414534364e-09	4.61062251278056e-09	4.22960218365801e-09	3.63225047969058e-09	4.20222755063717e-09	4.90209131104994e-09	3.93707492537694e-09	4.45476466087614e-09	4.56828167956314e-09	4.51447937886623e-09	4.14283725961906e-09	4.13702327072391e-09	4.76239323832607e-09	0.000847553753503508	0.0817449629617971	0.091969096180425	0.0921297229825895	0.184717591656313	0.305392666035576	0.294915119286462	0.282213610453431	0.301962873927893	0.193944852879329	0.214121623271103	0.172728606425627
2017-02-27	2017-03-05	0.00573147076585426	3.0823043383958e-09	4.9020347349063e-09	4.90203437937312e-09	4.90204312991431e-09	4.9020396819888e-09	4.90204336124854e-09	4.90204889954463e-09	4.90205432544036e-09	4.90206764468562e-09	4.90206436230236e-09	2.89900276497769e-09	4.90206438206309e-09	4.90206238007881e-09	4.90205841666281e-09	4.90207021736719e-09	3.04855386569122e-09	3.42765033345023e-09	2.80501495542126e-09	3.23771021103706e-09	4.90207228710019e-09	3.23974312073145e-09	3.77606816876795e-09	3.25583744588765e-09	4.90208311406895e-09	4.90207600291725e-09	4.90207530060586e-09	4.90207439539032e-09	4.90207300676014e-09	4.90209278862586e-09	3.76734955549592e-09	0.0130423011703059	0.055083204191343	0.0930702265821549	0.138271650500416	0.137570572757693	0.217485558352585	0.189535360058885	0.171163016229302	0.221985356474981	0.200050880789592	0.0965884819332542	0.170353209315375	0.132363703739277	0.0879194598521834	0.0873845689045284	0.0787501347361708	0.100455568256011
2017-03-06	2017-03-12	3.15847003705899e-09	4.9020206233703e-09	4.90204089805961e-09	4.90204650114227e-09	4.90205724747008e-09	4.90205607005172e-09	2.96431577587949e-09	4.90204942980295e-09	4.9020681781793e-09	4.9020733044756e-09	3.68761256068555e-09	3.303900571862e-09	2.92346227536424e-09	2.79280908548715e-09	3.44301270881845e-09	4.02432248513943e-09	2.96819578905163e-09	3.38724683627523e-09	3.47689369109532e-09	2.86272118247005e-09	4.90207986002039e-09	2.90785625958541e-09	3.57530930753306e-09	3.81495863604645e-09	3.80842852630539e-09	2.95678638246801e-09	0.0279695909453816	0.0771178709994298	0.107353661047438	0.150050092489232	0.194000744371787	0.230254463264704	0.126030803084987	0.185153268552422	0.200375637469204	0.0829111547535938	4.76441609509795e-09	4.0816586669044e-09	0.0771238949187431	0.0908535136674925	0.109976639229447	0.0802952394219788	0.101533198692359	0.114597464857861	0.151665347203541	0.19690450609593	0.220256835735862	0.213671006403303
2017-03-13	2017-03-19	3.64148268882858e-09	2.83023295921788e-09	4.90204828675096e-09	3.01360635444131e-09	2.89885421613909e-09	2.76416025432295e-09	2.82903883302727e-09	3.03285345315915e-09	3.71068829099775e-09	3.80484946257925e-09	3.91605306660482e-09	3.98849980922338e-09	3.45489219283096e-09	3.79663807878385e-09	4.05930970963003e-09	3.95867044413117e-09	0.0253463750966272	0.0221477533158032	0.0227486693814863	0.127619212803018	0.153697540339779	0.16590470282556	0.236345920048046	0.260711902882938	0.237490126851286	0.238636613641899	0.235723597135382	0.214739780544053	0.170773977336144	0.196049879692948	0.11907237492694	0.103998853021382	0.131702074233553	0.163763694303273	0.18668913799836	0.178521471764623	0.127034078900271	0.15431825170522	0.179779352088593	0.155717745958215	0.191191540439765	0.216811607011877	0.132593188494342	0.0701726591093774	3.26086456739695e-09	4.7976133729574e-09	4.71461798664251e-09	4.67546021367373e-09
2017-03-20	2017-03-26	0.023593616868859	4.90202619443712e-09	4.90204978261998e-09	2.77746387747718e-09	4.902061544994e-09	4.90205787505903e-09	4.90205472153772e-09	0.0122288171609138	0.0630725042456664	0.0454814843521497	0.0511868913682051	0.0545251513136728	0.0415453541441715	0.175738958005553	0.179381527141628	0.214012286854934	0.252444820690968	0.243041229813953	0.181341737907813	0.182740924970064	0.154242324732621	0.220133486487171	0.217111586408408	0.189255503866529	0.23748347705217	0.212181733846583	0.120607007689287	0.15217137934354	0.184093117367333	0.30277678461535	0.274435392589009	0.162483128358735	0.22427295899745	0.16961051530444	0.111076549296327	0.164878870127082	0.0378959568142094	2.96152665208013e-09	4.11183071050752e-09	4.16792922531411e-09	4.32346050272698e-09	4.6743520504155e-09	4.99158684211541e-09	4.7680055614775e-09	3.87778709492223e-09	4.70962422289795e-09	0.133780096026454	0.320787281984191
2017-03-27	2017-04-02	3.12657829440026e-09	4.90201813643713e-09	4.90204062335326e-09	4.90205236886547e-09	4.90205917715131e-09	4.90205855361593e-09	0.0210709802048698	0.0630302200489487	0.0898718663052683	0.0770060544300142	0.0626231735883607	0.0561919755658276	0.0804364343158419	0.0530519044287748	0.0487016711760933	0.102687981242212	0.0442558249836772	0.132622775490062	0.110790652429086	0.0997419895473732	0.0613817372935276	0.0969037913202644	0.165271610801291	0.132994030678148	0.165735188507609	0.150144179336515	0.163174138476058	0.116127061510114	0.0501886189028391	4.40581360248718e-09	4.11160379802862e-09	4.9020806850315e-09	2.90022653833857e-09	3.85618473548523e-09	4.32155090832888e-09	4.8540069432437e-09	4.47936572080304e-09	4.85872153795024e-09	2.58347004398016e-09	0.245805543591865	0.354724449678437	0.284434608637059	0.295847569683581	0.308496427787552	0.31906264101171	0.253546725966842	0.24657492549836	0.232034295455893
2017-04-03	2017-04-09	0.0852519641067146	0.0471229037303678	0.0128920780328247	4.90204517275811e-09	0.0048656865150442	3.19401230205365e-09	4.90204767298621e-09	4.90204936012011e-09	2.87899705677193e-09	3.37343365794871e-09	3.77055889392538e-09	3.49870916657278e-09	3.57381163652252e-09	3.66214345300475e-09	3.97439671015165e-09	4.14940201521523e-09	3.77309269345348e-09	3.78355978821749e-09	0.0105039107598825	3.83562730747950e-09	3.47730684344914e-09	3.33724287305848e-09	2.83101650699916e-09	4.90207839159773e-09	4.90207216709169e-09	4.90207331593667e-09	4.90206921313428e-09	3.01690166024166e-09	3.05961436413247e-09	3.16559087540885e-09	3.23159017975701e-09	4.43797853932847e-09	0.10427214777621	0.257859648145963	0.0906902536575896	0.150117266745191	0.127031071480008	0.121645861298496	0.11175369739499	0.0692304626957116	0.0769985217340986	0.112872554447544	0.062403938873448	0.0124258772209529	0.104600560424752	0.101250511684252	0.136897794011209	0.123958250334982
2017-04-10	2017-04-16	0.183733091550104	0.157715796001343	0.0745746850496736	0.0179523825534414	3.47448600546246e-09	3.27464633044356e-09	3.36993583765165e-09	3.47987524409843e-09	3.81756868430015e-09	0.0300858675245425	0.00701910947611192	0.0407740504927009	0.0536728337105501	3.15677771176812e-09	3.57841898716851e-09	3.8307519101221e-09	3.17816169200375e-09	4.90208098245866e-09	4.90207861999819e-09	4.90207741237956e-09	3.38859820751341e-09	3.44715069922604e-09	3.42308821650914e-09	3.63562475452355e-09	3.52044110450204e-09	0.0701443935772224	0.24901562956881	0.228580462403046	0.193398004181311	0.180647857517652	0.212985558036451	0.145394351083623	0.15905185986806	0.0465597368468188	0.0761358099016233	0.0114800839139854	0.0633679277212696	0.0236697547852277	0.112988963915814	0.0946683508625371	0.0338924620111337	0.0614987167009289	0.139286782515969	0.151550364313621	0.0514897871564328	0.132074314412908	0.122756381017991	0.265919201251187
2017-04-17	2017-04-23	0.12432115089316	0.0795069268408728	0.0365227744788614	0.0415601238800578	0.0594641690392052	0.0127374004762305	2.8087421009933e-09	2.97046777002604e-09	2.83524085740274e-09	4.90207210394204e-09	4.90207849506993e-09	4.90207853197284e-09	4.90208095315353e-09	4.90208127632349e-09	3.17286461459935e-09	3.73195032423067e-09	3.66412633845285e-09	3.52539793050555e-09	4.41288493593589e-09	0.111356574946206	0.158273406396354	0.105443626285384	0.149045698966862	0.155053718739594	0.156245451594932	0.112767833093596	0.110900269500497	0.0896216882458833	0.0760288840830442	0.103956522211925	0.0424660652555502	0.128291324806853	0.143946270323561	0.0562495828129591	0.10039348882417	0.0661040701694347	0.0761002940941418	0.0454469683004685	0.11794771864774	0.162076215876895	0.228054406169556	0.32740798648612	0.346487586559748	0.384707976836729	0.29466988772284	0.311486220205231	0.273143404369091	0.237840341205415
2017-04-24	2017-04-30	0.0393947246569563	3.29717203347117e-09	4.90205145960798e-09	4.90206944310098e-09	4.90207592871011e-09	4.90207853924169e-09	4.90207959994332e-09	4.9020839579726e-09	4.90208643056744e-09	4.90208595183336e-09	4.90207490915215e-09	4.90207084391139e-09	3.27345474858358e-09	0.00967055410468446	0.0513500009309369	0.0470421739090988	0.0718089529048985	0.00693044447219284	0.0513191205061065	4.69993928012889e-09	0.0762887077667338	0.0175208303415872	0.0457329357978158	0.0574210613742336	0.0561008807217426	0.0267552311370532	0.118369135223883	0.094040708508759	0.0642820106559549	0.0178587743593868	0.127765567247828	0.15619529126761	0.21028879276579	0.233676171735735	0.331887310722481	0.361151370600155	0.337164789979478	0.342205488278123	0.359890390716062	0.351682526542685	0.303873690355238	0.276358726888028	0.230675892341151	0.21936190989587	0.260579034231715	0.0904595501036029	0.274950755690456	0.286877181922716
2017-05-01	2017-05-07	3.81098761241135e-09	3.67733993147512e-09	0.0227961329693183	0.13619630467801	0.312955622484167	0.430241860240745	0.423704228143924	0.341481495842092	0.262471530024808	0.241997509610265	0.283820481249793	0.386861297660864	0.389957672756363	0.356448510631426	0.288496651977086	0.245786960098262	0.273755977501609	0.292710196164774	0.378647429104433	0.373808523449676	0.341875914272167	0.302166687438231	0.279160667660483	0.254490112315836	0.315756090486359	0.418282301948358	0.434604071106546	0.419652866202515	0.421788313869842	0.432223410362456	0.433041237633758	0.421732990639765	0.476679437033908	0.441345971836642	0.362828607219563	0.39741724594417	0.373966379786445	0.3568871611602	0.357683279409666	0.417444880885199	0.35498050978047	0.307482440725239	0.307809595753059	0.293109167482384	0.275941201354126	0.239671476978639	0.341048319393733	0.224067230988349
2017-05-08	2017-05-14	0.097189139718344	0.0204836920279132	4.9020365888024e-09	3.02361451512262e-09	2.98719354993278e-09	3.09339536377294e-09	3.01070725826916e-09	4.90204689532532e-09	2.84989029651936e-09	2.94348318385951e-09	3.5113227913289e-09	0.0116055918961857	3.78900319379677e-09	3.74294424755738e-09	3.81669830047423e-09	3.60978034417882e-09	0.039933790265321	0.00185799862858184	0.0693977681784041	0.171772566358108	0.165206297293086	0.146977703428414	0.173391069422117	0.187915339898259	0.144581249285824	0.0910922253711713	0.190854362753792	0.0940499066214629	0.12377680847929	0.112493737593191	0.142554066209599	0.0751778736657944	0.0976476611810752	0.16865050178057	0.157670086265897	0.0724074580525308	0.0923094967264154	0.0357679796117668	0.0511411705488404	0.0412609097767857	0.0427673921981172	0.0790393631635385	0.10422651285371	0.0331547548611929	2.8725498903784e-09	0.0473023078611444	0.147911940009377	0.1333991971508
2017-05-15	2017-05-21	0.131191137620102	0.0903443821821455	0.0163671318059961	3.24759765125377e-09	3.40222666127446e-09	3.49029622388579e-09	3.63384869091706e-09	3.71401915150233e-09	0.00980153931740206	0.0579439429970233	0.0417221512740503	0.115777319478421	0.136472761113977	0.155913742477302	0.200105881453475	0.164346090044856	0.128544779927587	0.210933332693597	0.181307711405449	0.174029140875003	0.139348129265687	0.0767487643722821	0.138236459095596	0.103760578525857	0.0941178230562763	0.110533043584497	0.134040233987549	0.141850036994508	0.132398736489834	0.14317377558819	0.15299658336683	0.0796789844821669	0.133571285067913	0.0717504568432567	0.138220877584088	0.13856992348533	0.140890799985546	0.126494620356796	0.0845400611922081	0.0933960745458735	0.231575129200849	0.255547153470693	0.291177175174499	0.307480915074862	0.303189981810702	0.236879176030636	0.221804254924831	0.25661752047889
2017-05-22	2017-05-28	0.0952981933587988	0.0593974580447585	0.0717942845496569	0.0613340439936049	0.113386076834757	0.143228175449315	0.120455686966004	0.130942037764372	0.135707480528605	0.14663510878869	0.120590342040134	0.126192167963767	0.12433595755171	0.100149624164797	0.130356995055872	0.12172751759437	0.078290009717761	0.095414871120376	0.153338091939531	0.145576832625918	0.0791581591286959	0.0248482618315689	0.0180437493208366	0.145811317801496	0.124822507989883	0.159863359863437	0.128822729591532	0.160960850403918	0.113607843335272	0.136365269249336	0.0990443842322077	0.220922283882858	0.206458164230668	0.197650890409494	0.260225907813253	0.283542845599927	0.280743161630983	0.287840093752866	0.252699084710588	0.337926951403904	0.313266476834682	0.327273631177807	0.296744022639829	0.31127030178693	0.257389999948843	0.298382705477823	0.205856955129109	0.277158707476578
2017-05-29	2017-06-04	0.0797556930877246	0.0744140679384497	0.0763120123216563	0.05810549080091	0.0468817491526756	0.0146355438740577	3.35121442985926e-09	3.31439814553218e-09	3.62354212951262e-09	0.00112773882220952	4.17446531813912e-09	4.31760341606384e-09	0.0152003033705186	3.70014173342228e-09	0.0319271417208589	4.11588496680653e-09	4.43944080477035e-09	4.40178689965899e-09	0.0833904275542115	4.47277369916876e-09	4.39637961551741e-09	0.0456090047987196	0.0626174261555127	0.0417357350375365	0.0217381659893078	0.12025650654655	0.0683152492310338	0.145563268605796	0.148834613264365	0.170462462784814	0.230635587396695	0.312844493973412	0.277706866486927	0.256688305652128	0.20423067152102	0.227857431717057	0.266833002175693	0.185708010132899	0.178515746368844	0.186210311029638	0.196088136695339	4.5449842455613e-09	4.73958095370154e-09	4.80428380438511e-09	3.96103750375995e-09	2.89538467765276e-09	3.38710718451253e-09	3.36019141416031e-09
2017-06-05	2017-06-11	0.0538216564511736	0.019700164991637	0.00611554705446318	3.50353773788543e-09	3.49171652866967e-09	0.0108392949304963	3.33443681885351e-09	0.0345051656141089	0.0466071526510806	0.00699265822942823	0.0156948631924518	0.0753589761451337	0.0252364849710174	0.0303282278308425	4.34476911069332e-09	4.46628101358223e-09	0.0291282522951793	0.0300381712705123	0.0594832642350745	0.0974197861129736	0.0957819381582475	0.129872866817368	0.10043157291673	0.168630250457505	0.2226859372578	0.213060283126429	0.22520330329037	0.193385412450771	0.119873134741584	0.178062743801508	0.156468755986052	0.124687461250103	0.0910212772258529	0.0572176575079298	2.50045184984804e-09	2.68140953178214e-09	2.78976235268351e-09	3.13893878194247e-09	2.97294906265678e-09	4.99208969754312e-09	4.77256081891494e-09	2.86310420763184e-09	0.0920826976625221	0.0375963904415998	2.83519792196501e-09	2.61727988269325e-09	2.89892211021824e-09	2.75722776689754e-09
2017-06-12	2017-06-18	0.0798412266958183	0.0466004507647292	0.0351327330154836	0.0227949703153895	3.33598607295533e-09	0.0295832588407185	0.0345345792864307	0.032331754439049	0.0533866578246857	0.0447479083220174	0.0850975007265743	0.0666082323869737	0.116392644617572	0.102216097559848	0.18464890322685	0.116717738616737	0.122594829282738	0.133172255498941	0.222145026324714	0.193105653517657	0.17087426419605	0.19146770733762	0.0882770031761869	0.157951805435039	0.0853425926427105	0.138200586828649	0.0787757835956263	4.89991573473401e-09	4.49988653054232e-09	4.99746533692311e-09	2.66684170085599e-09	2.85469878946487e-09	2.80231970738396e-09	2.76262785873746e-09	0.0208204593659251	0.0734625947492843	0.0622098254873436	0.0672240374707996	3.01588343250799e-09	3.08790032639263e-09	2.65264271839582e-09	2.73496198100259e-09	4.97933169029049e-09	2.69203559629003e-09	2.90404493886569e-09	3.12245665513897e-09	2.90311822994342e-09	3.0296634555353e-09
2017-06-19	2017-06-25	0.023765370992382	0.0412465245756767	0.0521606729044559	3.55814227705681e-09	0.0444102812040775	0.0703927837126463	0.0927941822677239	0.0893812878439781	0.126996184245751	0.151763342873418	0.0945677650414818	0.106608735152609	0.161960927581195	0.163346338919485	0.163875471082723	0.174811248094162	0.141488184651984	0.136545561025694	0.121288438211743	0.141511102356062	0.0401665166619477	4.86334945921957e-09	2.78370397112751e-09	2.70324987921122e-09	2.56056934861636e-09	2.65079381574927e-09	2.77025207317972e-09	0.0219201022296111	0.0752456827447098	0.065599449993006	0.0189632390289597	0.0139428080332754	0.0654855828386149	0.0174919753164422	2.67835338498455e-09	2.73592098853172e-09	2.79234679793689e-09	2.66114069122031e-09	2.66834969106745e-09	0.034903292952173	2.87787311925892e-09	3.07509267135134e-09	3.1910185503216e-09	3.18453005415869e-09	2.98554959154073e-09	2.96606810916461e-09	2.96506067111363e-09	4.98720505669923e-09
2017-06-26	2017-07-02	3.0586106495738e-09	0.00781697152781104	0.0340902427399606	0.0349015318842392	0.0212677564081779	0.00561944881547004	0.0267012448605231	0.0635729989158749	0.0650091791461649	0.0872668446208765	0.0298915145426182	0.0682749152046666	0.0494905093855758	4.14532442921136e-09	3.87423293916387e-09	4.41943804910563e-09	2.58408870159598e-09	4.98390284113787e-09	4.60671063756486e-09	4.66208746797566e-09	4.70617109466058e-09	0.0834687812129575	0.0585647115065881	0.0331799584142142	0.0100400335264866	4.87801798636365e-09	4.95486138214126e-09	4.94410267537158e-09	4.66356636343301e-09	4.88199621888641e-09	2.65430057866707e-09	2.55845502928313e-09	0.0475149938239914	2.69519288759885e-09	4.79676685551958e-09	2.84230741845812e-09	2.98072022735851e-09	2.95791910485276e-09	2.81757315875651e-09	2.70405642727996e-09	4.46828803797929e-09	4.54236978230625e-09	4.38582718506969e-09	4.76233418774807e-09	4.77375082663855e-09	4.62557353094714e-09	4.00235911000057e-09	4.1585109307481e-09
2017-07-03	2017-07-09	4.90197836524131e-09	0.0263600093616692	0.0158458944172806	3.45134958304907e-09	3.29165989721793e-09	3.57698473194761e-09	2.78035518008022e-09	4.90205653136618e-09	4.90206914380047e-09	3.48230201378717e-09	3.93875602255899e-09	4.07675819951538e-09	3.99927860267367e-09	3.55513257445206e-09	4.29787908932656e-09	3.93002750157187e-09	4.14101318150947e-09	3.95093496689238e-09	4.56829596479552e-09	4.31481816167371e-09	4.47945184995082e-09	4.21079503574353e-09	4.0250177591729e-09	4.03286609777667e-09	4.4016761744745e-09	3.26762689054618e-09	4.47357138986065e-09	4.03444864075865e-09	4.07717145154542e-09	4.77171762181666e-09	4.11921225847026e-09	3.68704763091759e-09	3.87135523719684e-09	3.07541839760456e-09	3.63009698517558e-09	3.74239139784037e-09	3.57925920493958e-09	4.0700598306659e-09	3.99611094730873e-09	4.21746828934311e-09	4.47017890347758e-09	4.2101838459413e-09	4.54291690718131e-09	4.78401964939605e-09	4.84971279674456e-09	4.77516257513083e-09	2.5259571116618e-09	4.92046874047446e-09
2017-07-10	2017-07-16	3.49701679096274e-09	3.00522478807018e-09	4.90205260935732e-09	2.93156467091164e-09	2.97984821864141e-09	4.902069158115e-09	2.7924859951795e-09	3.36806786137938e-09	3.48816110199736e-09	0.000761163298227704	4.18869175457559e-09	4.24197919898198e-09	4.34090241143143e-09	0.0241309278827738	0.023981243960733	4.48476813051272e-09	4.14248329587842e-09	4.45409194800713e-09	4.78407817692569e-09	0.00454907277012352	4.73303033611925e-09	4.63289535808007e-09	4.49196570182229e-09	4.50507681858826e-09	4.34698577285828e-09	3.88353397983638e-09	3.30946066788946e-09	4.11252344402e-09	3.16343977357654e-09	3.41915638215487e-09	3.2576837107058e-09	3.59619225847213e-09	3.74875191773267e-09	4.02976686539683e-09	4.76212472050691e-09	4.51907614240558e-09	4.73679456359272e-09	4.49647836112564e-09	4.82213754305839e-09	4.80833254467831e-09	4.91493568989494e-09	4.89204046677002e-09	2.68216145626589e-09	2.90573885061343e-09	2.92263520919357e-09	2.74440073722986e-09	2.87017027075738e-09	2.90660573339692e-09
2017-07-17	2017-07-23	0.0407687422137303	0.0254459035319597	0.0370441128020073	0.0453940223019051	0.00306819454072539	3.57276842552474e-09	3.49405129617791e-09	0.0391235665269927	0.0953607412387607	0.0968007469079106	0.056708190151562	0.0436911614067767	0.00683684252154737	3.68131651856894e-09	4.14834748560795e-09	4.73138962050891e-09	4.56445535547938e-09	4.27325842178173e-09	3.57072423027205e-09	3.48802080081159e-09	4.00757408511231e-09	3.91721557640811e-09	3.78348640739604e-09	3.59205858343018e-09	3.45436015222035e-09	3.01520996289114e-09	3.3800315606335e-09	4.11053901736615e-09	4.42764842717758e-09	4.34641538038173e-09	4.54573126497834e-09	3.76834464660658e-09	4.96130526529734e-09	4.58653126899068e-09	4.53437864305724e-09	4.6994344162927e-09	2.76799667615216e-09	4.90231486657922e-09	2.71733365047412e-09	2.6968657023287e-09	2.99262467680454e-09	0.0389449930519995	0.172861018808181	0.157439335391444	0.227185052312028	0.178256588122418	0.207606427464577	3.10499303400488e-09
2017-07-24	2017-07-30	0.0928078784533559	0.0904755027478636	0.0638022346685971	0.0639572674066462	0.0542968431707744	0.034091340404718	0.0188678568393545	3.93540132204825e-09	3.93981329176614e-09	3.96816633258801e-09	3.68431268052848e-09	3.46190473370972e-09	2.76858048401375e-09	3.9773030567983e-09	4.22117340754081e-09	3.59177083596765e-09	3.83103976960874e-09	4.04949607631651e-09	4.05533813535398e-09	4.46242771737808e-09	4.31369827730966e-09	4.77723432918961e-09	4.88429180563775e-09	4.93057529915259e-09	2.59955558232991e-09	2.51138502410776e-09	2.5185046594194e-09	4.7544018003523e-09	2.95498260236654e-09	2.83933780585083e-09	2.85798146642055e-09	2.57323981882896e-09	2.74826610448191e-09	2.92152013657568e-09	0.0509040477028096	0.157482812139796	0.195123486155864	0.192795345373617	0.164812869811937	0.156934999316129	0.173264664819651	0.268867646493719	0.17695522946702	0.166397194373841	0.101555584569761	0.0380526158817693	3.05444957973524e-09	0.0173961730339402
2017-07-31	2017-08-06	0.0572569586285037	4.90205169715972e-09	4.90206829900069e-09	4.90207881626991e-09	4.90206538661501e-09	4.90207128455449e-09	4.9020672789272e-09	4.90207249599615e-09	4.90207620268819e-09	2.98526477064722e-09	4.90208260605543e-09	2.90245498835945e-09	3.36784991547832e-09	3.66713346004228e-09	3.97812298667476e-09	4.45333994941051e-09	4.32649068223289e-09	4.27707075357418e-09	4.09871557861278e-09	4.11069571410913e-09	4.28269589516993e-09	4.19567693604225e-09	4.50676155825666e-09	4.12754856152631e-09	4.45965352708829e-09	4.66535148602145e-09	4.6239820265329e-09	4.67400514290908e-09	0.00712214234209494	0.0374674167128337	0.035502403111006	0.0454607680315284	0.0484605642300234	0.0581869510392617	0.0693428781879384	0.0230355458441991	0.020529551143499	0.0309286785037442	0.0115541866299777	0.0094726649269677	3.15901192367481e-09	4.17290915037382e-09	4.90209337329391e-09	4.08399092994607e-09	4.93099584490835e-09	4.69737963442283e-09	3.80305535488647e-09	3.00360967258288e-09
2017-08-07	2017-08-13	4.90200052518276e-09	4.90202886867121e-09	4.90205730357926e-09	4.90207406168026e-09	4.90207928429788e-09	3.69233089140921e-09	0.0171543175842893	4.10915455797720e-09	0.0075415548024368	4.77238643745519e-09	4.83548735074946e-09	4.92035492588932e-09	4.34145481710442e-09	4.50088956677653e-09	4.5230269593343e-09	4.26894869072167e-09	4.75589876590495e-09	0.000167226894140208	4.89822850098881e-09	0.0335709597405905	0.0814467460807459	0.0816331998354698	0.103808010170079	0.187152626387616	0.191986825016484	0.165062271042615	0.14225907074447	0.164619303504205	0.0282638781307343	0.103108057941397	0.0398547588722502	0.0193458383915174	0.0087345083044856	0.0300879794347821	3.01264265520485e-09	4.99330307250549e-09	2.63577848890092e-09	2.70165512724902e-09	2.99959124721049e-09	2.68194554857353e-09	4.76618919784045e-09	2.83577586561628e-09	0.0624021800211413	3.08629249212163e-09	0.0605944509184269	0.128993225691938	0.152597533672139	0.0988802955217632
2017-08-14	2017-08-20	2.8861097570771e-09	3.34902403389551e-09	0.0455580524032131	0.0203736205147396	3.96397132687994e-09	0.0227025692629538	0.0604823568505833	0.106762541095526	0.108908610430543	0.115485985242232	0.0906224314676678	0.070357575420897	0.13561915849808	0.150116308932782	0.208848990013828	0.238767083636757	0.243857287244816	0.202452352960188	0.161458703149334	0.190797604870823	0.196636814062615	0.143269822079582	0.133511522768911	0.212738208001945	0.16426035712474	0.123244377618533	0.133270510068152	0.0565093245344669	2.6751148611073e-09	2.89756003947593e-09	2.62943519832517e-09	2.62405355202405e-09	4.97084777435163e-09	2.8312292153084e-09	2.92283239818246e-09	0.0965619641402921	0.122404984916822	0.13496000507731	0.108038468819924	0.10864333539823	0.164427297542031	0.162952789673974	0.22797488854381	0.318866417414022	0.288820464519983	0.278158198791209	0.393514106224811	0.30011807226581
2017-08-21	2017-08-27	0.0885128780878494	3.30798817157398e-09	4.90205182126188e-09	2.83512542994534e-09	3.41172489873364e-09	3.03452676226139e-09	0.0120136372575277	0.00407884384528249	0.0650090750253358	0.0451145098033133	0.0535522373308015	0.0286898767445921	0.01770935131094	0.00719167163675558	4.51542178897313e-09	4.82796519391498e-09	0.0237253922211637	4.68195732983814e-09	0.0367425936358753	4.89981028344231e-09	4.99857171677099e-09	4.3575339487346e-09	4.85109613479445e-09	4.78220405692963e-09	4.91230702450844e-09	4.28206223930626e-09	4.70579206687972e-09	4.89879135089406e-09	2.64263795508747e-09	0.00592299958841249	0.011999335239759	0.0526645304069408	4.91986592699397e-09	0.122119664492277	0.125607346536978	0.219403068897041	0.180161008017747	0.301042954320377	0.183394916635002	0.229061036895973	0.127720163219903	0.10659655482128	4.9125497075686e-09	2.89563563268835e-09	3.14981737015713e-09	3.08442820473244e-09	3.05178940861531e-09	3.36391693838605e-09
2017-08-28	2017-09-03	0.0142331776095546	3.27643702284485e-09	0.0191472539183656	0.0149256942389606	3.61019257302906e-09	3.37959305305175e-09	4.90205375042412e-09	2.87754364740175e-09	4.02574038743903e-09	3.92204948465946e-09	3.935962247274e-09	4.13001330352766e-09	4.04180213917452e-09	3.72280881802777e-09	3.11335764056547e-09	3.52057502029453e-09	3.91641331623194e-09	4.60430331237176e-09	4.1789023166632e-09	4.11183933988155e-09	4.00804540125708e-09	4.72030801338812e-09	4.63544344162719e-09	4.51033694537506e-09	4.2944332941014e-09	4.60079815344725e-09	4.45944009019534e-09	0.0469422556043901	0.148054768428334	0.147447817238519	0.0476888413389266	0.127399115987777	0.178982645853956	0.141516431147103	0.0576977988965682	4.4654201084469e-09	4.5623873387835e-09	0.0079420287092158	2.84354439783162e-09	2.67698958829365e-09	4.8280665451915e-09	3.84814585372384e-09	3.61777078345148e-09	2.60566263067079e-09	0.030243320649844	2.91701154024353e-09	2.91621587730693e-09	0.0173960785989954
2017-09-04	2017-09-10	0.0685058222945179	0.014737965525019	0.00194540504813092	3.25518607252205e-09	3.46768167970027e-09	3.47614956974312e-09	3.40086983209505e-09	4.90205697839958e-09	4.90206709168978e-09	3.71884500370804e-09	3.32891431040383e-09	3.92594371356952e-09	3.82078367126275e-09	4.08988142420899e-09	4.51041957250537e-09	4.46109579020809e-09	4.62462037903051e-09	4.35256280645586e-09	4.09827472197474e-09	4.36601960665174e-09	0.0579414137138401	0.0303436965795043	0.0220959070771271	0.00323406985902293	0.0663374623120853	0.178628388662201	0.0653256712573205	0.0138246202384611	3.7739397153146e-09	4.58351190353911e-09	4.33955888183778e-09	4.5901848001333e-09	4.45158518665257e-09	4.41451171334368e-09	4.42035588703414e-09	4.78118716844346e-09	4.28014159723891e-09	4.28550235711428e-09	4.00803492676507e-09	4.74183471425558e-09	4.56227599809929e-09	4.96030178715692e-09	4.99389221671236e-09	2.54751130539386e-09	4.97154235276053e-09	4.83672748254953e-09	4.61121454013906e-09	2.56381432243533e-09
2017-09-11	2017-09-17	4.9019937171563e-09	4.90205748429091e-09	4.90208453489829e-09	4.90208729392913e-09	4.90207789443929e-09	4.90206992712141e-09	3.08165150561114e-09	3.51036463877549e-09	3.84848770187014e-09	3.93814905737423e-09	0.0220045089817648	0.0624413105764037	0.0499084477057105	0.135247152941839	0.0831314450726961	0.0505514204996628	0.0831544903665025	0.111193267408775	0.140523798292528	0.125282776523197	0.0797287802522488	0.00958285618180109	4.80192856211238e-09	4.7504753948266e-09	4.05819368906612e-09	4.58193226235108e-09	4.19266814559559e-09	4.20339662722761e-09	4.02229082640022e-09	4.79621556593285e-09	4.69380661574804e-09	4.8744283186377e-09	4.90271796199932e-09	4.92950679292795e-09	2.54805929031154e-09	2.67402123002879e-09	2.62918896190564e-09	2.80098997138545e-09	4.89058405793562e-09	4.96892224785849e-09	4.7356604553157e-09	4.88865533036356e-09	4.86578596840434e-09	3.09302974159977e-09	3.02226840434988e-09	2.77184384834822e-09	4.89370658373337e-09	4.81273191223293e-09
2017-09-18	2017-09-24	0.0500431095877052	3.57522642724836e-09	0.0313101495075424	0.0298571118885103	0.0212677650531728	0.00585672920107437	0.0629305190847506	0.110023219101814	0.181196349627881	0.157635756626656	0.165917796570618	0.189478975477924	0.134792369212665	0.0666856203712843	0.00190940042250516	0.0520551164506507	0.0161617538312863	0.0210205251615798	0.0151685988428016	4.52910920101907e-09	4.24938183692497e-09	0.0663695691619874	0.0470833143544949	0.0438742643230544	0.0919255459667931	4.86397361354251e-09	2.52043618229399e-09	0.00572915283321215	0.0376599311113833	0.0391724980651239	0.0389842016860201	0.0553651297708884	0.0163014331976575	0.00780254313554193	0.037317862839134	0.0293384590184325	0.00779416176486897	3.06232280163776e-09	0.0103170718826966	0.0933979663516656	4.93958937527208e-09	2.76712089180213e-09	0.105565407669785	0.0494401426383823	0.0363135824535911	3.09367821349956e-09	2.56568650379224e-09	0.122383633501948
2017-09-25	2017-10-01	0.016895320284785	0.0232259364962803	0.0660608526617523	0.0417619263054289	0.0273343303048255	0.0255497797847125	0.00466982868520977	4.90205859843093e-09	2.92868274541246e-09	3.82612747312169e-09	4.17489818633469e-09	3.96448041352676e-09	4.04066014091608e-09	3.91375040005014e-09	0.0275127299344968	0.000422153703028228	4.45335460750974e-09	0.00129439901094176	4.85914463354567e-09	4.86366325552917e-09	4.57249954293527e-09	4.44661780643422e-09	2.53423395538475e-09	2.6777437584956e-09	4.89077570621965e-09	0.0327398225356524	0.0107853194591384	4.6983782186326e-09	0.0227826985320005	0.0442876167854538	0.0624871826351726	0.0562658547298658	2.76163882041694e-09	4.50214080199983e-09	0.0314953559464389	0.0419443285814775	0.128173170461459	3.08307411804881e-09	2.98699839821473e-09	3.08040556031595e-09	0.111216196787664	0.102854720019537	0.113677094804438	0.0405571800958909	0.0757696722765732	3.18347993049356e-09	3.01562399880814e-09	3.13566208581489e-09
2017-10-02	2017-10-08	0.0619798063437926	0.00768638503448641	2.8172164366291e-09	3.17325801461561e-09	2.93690417483889e-09	3.13707129919183e-09	3.28668603461945e-09	0.0421117951583967	3.31058021192947e-09	3.7468228757139e-09	4.0373992906926e-09	4.31799873194257e-09	4.11980926769542e-09	4.27255147423523e-09	4.30098350768003e-09	4.06510328614097e-09	4.2830936848696e-09	4.05054403846971e-09	4.57188962102195e-09	4.18656461801515e-09	4.54409489053925e-09	4.75481744276178e-09	4.7279716669852e-09	4.34865578933516e-09	4.38300659289971e-09	4.59819472415017e-09	4.49883689452932e-09	4.9468406671154e-09	4.9925289933888e-09	4.76712866236453e-09	4.52977625517843e-09	4.70442175020586e-09	4.41337943628222e-09	0.0242745684222658	0.0674016277881829	2.72640322823866e-09	0.00779415805695653	2.80789926406124e-09	2.87491911103423e-09	3.01605647080432e-09	2.99758781602514e-09	3.07460632102731e-09	2.89122867298855e-09	2.9993120587668e-09	3.0610998477073e-09	3.03470795534236e-09	4.55727665080943e-09	4.95763079935046e-09
2017-10-09	2017-10-15	0.131189249780386	0.0788537416511038	0.0761381715894986	0.0716240082162566	0.0524987178130821	0.00799210378228373	0.00320106022827906	0.0768834937406706	0.101487534917896	0.0971600532755963	0.0870684429876032	0.044940736269821	4.62493449622819e-09	0.011736329045654	0.0381071242632423	0.0921574092049002	0.0518195934265678	0.1343068892483	0.0664791929606902	3.97802689313103e-09	4.69442471270867e-09	0.0608750283791031	4.90082441501539e-09	4.74817819533487e-09	4.06103284038165e-09	3.9228005165504e-09	4.47193591966659e-09	0.0947773043493954	0.0454906360322994	0.0459931392743434	0.0311498640758259	0.0823777222656687	4.73918237108899e-09	4.60474269877957e-09	4.60682266032193e-09	0.0104295720625051	3.2281313437916e-09	2.92946594736933e-09	2.99836351018199e-09	4.97750066267387e-09	4.77832803893795e-09	2.84382876027141e-09	2.70307102705995e-09	3.04252020892156e-09	2.64578403204801e-09	2.70872013497904e-09	3.28932451014593e-09	3.24857214071769e-09
2017-10-16	2017-10-22	4.90200298290539e-09	4.9020479814385e-09	4.90206338197148e-09	0.0181541460193728	4.90207346337249e-09	0.0253125029810422	4.90206754940037e-09	3.54247945412345e-09	0.0372441350604896	0.00955856866237608	0.0622284492835817	4.16990513391857e-09	3.66069466848023e-09	0.0464420242590373	0.0129453324444747	4.45985637341432e-09	4.46089542802476e-09	4.18043936956007e-09	4.36825056601723e-09	0.0173186922149946	0.063100988515922	0.0407241424052704	0.025472543789656	0.0246238249556812	0.0707217694143822	2.50572635785934e-09	0.0399234812120286	0.0300155110410349	2.76308120681928e-09	0.0067755350033295	4.84784299041932e-09	4.73008156670837e-09	2.53446513016435e-09	4.64102021987973e-09	2.89604900007896e-09	3.21092917835855e-09	2.95535653877182e-09	3.13785620727494e-09	3.11904885793281e-09	3.31245834674327e-09	0.0681214172863023	0.0389447490084879	0.0583566251402439	0.119012637368928	0.0423840363121725	0.0719653801309033	0.165225835984935	0.109855917638664
2017-10-23	2017-10-29	0.0540798490018001	0.0204837381907918	4.90206108865023e-09	4.90206755827127e-09	4.90207937170993e-09	4.90207560012903e-09	4.9020711210341e-09	0.0440136000671526	3.636921784722e-09	3.38615664273909e-09	4.90209157767959e-09	4.90209772037333e-09	0.0131094518111277	4.13090103958929e-09	0.0200083059212346	0.0610777821524328	0.0366920124905141	0.0227113409738055	0.044905663036153	0.0759398728640806	0.0292723563270254	0.0376709630891859	0.00791352119564091	0.0809442806288568	2.91690536178014e-09	4.95621499701292e-09	2.57097778545753e-09	2.93782704389071e-09	2.96666410341124e-09	2.90212015569562e-09	3.09469674220652e-09	2.81080361542619e-09	2.8749793512248e-09	0.0378393106261253	0.0615781411450378	0.0955126882496454	0.137429525418961	0.232531385722462	0.187139524468279	0.183475384037589	0.0554467099116577	4.89789650051089e-09	4.90210914790062e-09	4.90211644694476e-09	4.90212004728593e-09	2.69865363697921e-09	0.0551667957937394	0.0706789302554215
2017-10-30	2017-11-05	0.0879991486113328	0.03667615196972	0.0026404360778461	0.0617377632658068	3.75841045202362e-09	0.0402601936470291	0.00197713128895311	3.54442376949171e-09	3.19515582560377e-09	0.00112776640383763	0.110732443408103	0.0703583283953329	4.46716905631896e-09	4.43444357619162e-09	4.3580605897994e-09	4.71217146810249e-09	4.62911848941536e-09	4.79821616484515e-09	4.72164100668143e-09	4.57348842635413e-09	4.80583168503716e-09	4.89288376307612e-09	2.74379496546925e-09	2.97815713745024e-09	0.0692603306938552	0.0903378049710297	0.0436594411145477	0.0160324648527287	0.00868819678279866	4.26170522795248e-09	0.115579878977002	0.19127214257111	0.134512076478116	0.191888877289512	0.05672782972062	4.74764848331912e-09	4.15746320513445e-09	4.79618793350834e-09	2.96517230870195e-09	4.73574416646141e-09	0.00346389611266092	0.017644026941399	2.85489833674240e-09	0.0287130284383507	3.03329874827326e-09	0.00259635721924886	0.0520218904036265	0.0236648000713236
2017-11-06	2017-11-12	0.17050942833022	0.0823796462290585	0.0346115193483269	0.00705639728761146	3.54053950574709e-09	3.7258596073011e-09	0.0071177584037057	3.62847176723992e-09	4.14257090747683e-09	4.16768970468933e-09	4.22371281419061e-09	3.49526040377006e-09	4.40931790580652e-09	4.29214225164113e-09	4.44122155202559e-09	4.51906722283246e-09	0.0507392170440837	4.79146048037117e-09	4.69606676246542e-09	4.63455963356772e-09	0.00805743980791537	4.66545363516244e-09	0.0153423889633314	4.68207130386777e-09	0.0283185443509921	4.34708562157658e-09	4.26088521422842e-09	4.90209958661717e-09	3.57716629864456e-09	4.35994217942921e-09	4.0897838280045e-09	4.80170136772332e-09	4.06913044638408e-09	4.12902495430468e-09	4.25733284565012e-09	2.61419384654629e-09	2.64747736387387e-09	4.70986885685487e-09	2.81464595089789e-09	4.99797537118139e-09	2.80858687106081e-09	4.31042703557555e-09	4.90842183397331e-09	4.68639842800011e-09	4.99427683231152e-09	4.76241717627975e-09	4.25401980549224e-09	4.03426324947217e-09
2017-11-13	2017-11-19	0.221206123844074	0.134342481177333	0.0803080976823068	0.00423150483158341	3.30292663684451e-09	0.00870393766109807	0.0455502578669035	0.0445567486157888	0.0353071131287521	0.0619759870301143	0.0196384037577489	0.0191060968078215	0.00641862129026172	0.047680591500738	4.54958975259494e-09	0.0360138573604608	4.45217058059288e-09	0.0368014928559667	4.63347015717914e-09	4.50040002786194e-09	3.82765002478812e-09	3.96070712796493e-09	3.94514710005627e-09	4.31272450598828e-09	4.57500235051351e-09	3.85207682226576e-09	3.9192111847728e-09	4.26748802003886e-09	4.42105515741768e-09	4.63420576541947e-09	4.53451122328491e-09	4.86207401364252e-09	4.61809014678515e-09	4.86003518622174e-09	4.37365085053266e-09	4.64119307483744e-09	4.8017508046555e-09	4.89289362781648e-09	4.70058343948713e-09	4.84350996288867e-09	4.28005977840241e-09	4.77352938211734e-09	4.81386218283771e-09	4.93184640876965e-09	4.48014048475465e-09	4.81592856424492e-09	4.74929401154475e-09	4.18220115426926e-09
2017-11-20	2017-11-26	0.151115631264007	0.128343089589267	0.0952524160005826	0.102494615637716	0.114284118088879	0.0734770043151906	0.0413888068708382	0.0342336133694972	0.0711440457151574	0.0667415342054208	0.101263725523118	0.109528624424691	0.0967444682136509	0.041483450795394	0.0398730661316652	0.0184687246631458	4.72535151695181e-09	4.71981867382156e-09	0.0262472881121624	0.0196404505186435	4.61172835241414e-09	0.0340074270737482	2.50304495631239e-09	2.62077476108759e-09	0.0180825405395166	0.0776227564893487	0.0944615015053673	4.74957260637955e-09	4.97631568241342e-09	4.55070576176889e-09	4.16355506847547e-09	2.61426991810795e-09	4.81058247554438e-09	4.65059978257149e-09	4.51030660713572e-09	4.80985514701198e-09	4.73768066251607e-09	4.81765813490569e-09	4.89423067648008e-09	2.76463769044492e-09	2.79604829504933e-09	2.77020501410979e-09	2.74487998654518e-09	0.0672100549863556	0.118251851589097	0.266431440541417	0.29559797746991	0.239822336180848
2017-11-27	2017-12-03	0.132137093013968	0.124949094828919	0.111932424077915	0.0201719142717048	3.01772030239404e-09	4.90206694891387e-09	4.90206532986242e-09	4.90206820574544e-09	4.90207824377093e-09	4.90207925592306e-09	2.77056117635492e-09	3.2981291270888e-09	3.44677573547873e-09	3.24930763748185e-09	3.67004234635933e-09	4.32444830869193e-09	4.16157013641961e-09	3.64791896188187e-09	4.1884800205789e-09	3.65421060032198e-09	3.64323386911409e-09	4.02995629927804e-09	4.34115201797948e-09	4.43531441475435e-09	4.02656171900111e-09	3.99156943827915e-09	3.28655636352224e-09	3.21972460879014e-09	3.60456797480953e-09	3.32441772456098e-09	3.26813589186916e-09	4.08171833356833e-09	4.33885318837222e-09	4.55548990030497e-09	4.59759136436878e-09	4.5968043386696e-09	0.0691571683733579	0.167627948807623	0.194700607714434	0.249752869815602	0.181085220711374	0.156781269428481	0.292767502422869	0.257904433481862	0.242488311706309	0.150606871408483	0.158986035119013	0.219781225199552
2017-12-04	2017-12-10	0.117281485545352	0.0904760961894611	4.90206181518511e-09	4.90206501465359e-09	4.90206745370337e-09	2.79357587932304e-09	3.3475608196858e-09	3.40333746229635e-09	3.6726826120212e-09	3.98785814808548e-09	3.55563609332144e-09	3.682067486106e-09	3.02086637907795e-09	2.97301733847827e-09	3.83747766256654e-09	4.08615779344675e-09	3.9243040635757e-09	3.92049887495442e-09	3.60520187328356e-09	4.20658155071943e-09	3.71398020570964e-09	3.91895600066526e-09	3.63765622481027e-09	4.22065487415643e-09	4.14816109726618e-09	3.73165923678295e-09	4.63904181710906e-09	4.45041258696611e-09	0.0306130311991513	0.0681610159169668	0.173067879233086	0.191311932992626	0.182798161980652	0.130880993063042	0.202261763968777	0.200520136269073	0.152551962200511	0.177273781352749	0.214502729937763	0.141744378862872	0.066857594378821	0.0401983915099038	0.10289485628207	0.0731354915080686	0.0241729870948364	3.52900434989959e-09	3.25074829344217e-09	4.41770769715936e-09
2017-12-11	2017-12-17	0.0652432761321949	0.0506487119387562	0.0215798222199854	4.90206960120929e-09	0.00104601890103039	3.16727800996279e-09	4.90207213395208e-09	3.24177058238484e-09	3.72870450949061e-09	3.9830559230398e-09	4.04353194793818e-09	4.23676323284774e-09	3.95749533692109e-09	0.0390045660401695	4.37253857192482e-09	0.014458376221572	2.54022667543502e-09	2.78859043030254e-09	0.0390753437278827	0.131108600846361	0.121042976743793	0.206880308787019	0.233971052532019	0.266759684929065	0.254080217240682	0.267722008865684	0.234905417302725	0.180902364770271	0.246965083491946	0.220760898148443	0.161726187906717	0.190447256461346	0.107099314857815	0.0678767333604583	0.0819622828064874	0.0577032163738941	0.127067042726613	0.0769024892350454	0.167459106225093	0.0997574005692087	0.0440351921421621	0.114116485932829	0.0745458870243295	0.124960071639542	0.05907760708595	0.0765905988405856	0.110204170059305	0.138053025571828
2017-12-18	2017-12-24	0.0292614149709022	0.0541746795226176	4.90207333332475e-09	4.90208070215577e-09	4.90208369011232e-09	0.0196181966330002	0.164056798505197	0.107861040678002	0.116036051200274	0.0773755795571006	0.0918132781289986	0.123724418637601	0.262981876475718	0.248112574686457	0.267983639544577	0.272852787051832	0.32912864205991	0.2885055958411	0.278163961666994	0.270404901861611	0.239053102875434	0.244727216510235	0.256084799103521	0.187776888107969	0.192780763529828	0.194177722445221	0.200410253526506	0.153643932123641	0.157455567339932	0.202820550282227	0.171257985451959	0.175958151364749	0.157237166076379	0.147327120246803	0.107188288988939	0.145922378069538	0.0980945808839445	0.193026745661949	0.168614332027198	0.134082381126878	0.233780722775257	0.293714790509962	0.322753133868921	0.365479662492101	0.233471710570612	0.384510388540434	0.347911866477811	0.259869135656626
2017-12-25	2017-12-31	4.9019897153485e-09	0.0907399476372179	0.148802735329614	0.167119935796688	0.20816109735433	0.314161398903549	0.354049360009769	0.366932982413014	0.302705454234292	0.340644833741717	0.317404251796329	0.311110013503311	0.252061445378633	0.28162250716222	0.23884080064557	0.137766987707114	0.183617091847563	0.293665709609881	0.269266284273771	0.257969001590763	0.250937208702721	0.198771754805391	0.228609720906094	0.247607737407633	0.309850345531513	0.310350087982732	0.297848067426134	0.273222118854031	0.291758404978039	0.237276643813713	0.264841792235059	0.297963663712774	0.320088288840783	0.429716117809886	0.41536488982375	0.420441460509545	0.39633626566615	0.441980406825816	0.404386523486899	0.47242553336766	0.427840547130445	0.411500339249583	0.321575145160436	0.248486591200093	0.342405276463083	0.310519510964397	0.294253046002634	0.315411656438254
2018-01-01	2018-01-07	4.90194556528404e-09	0.0620097838618824	0.235211082838591	0.269614904379872	0.242754608725903	0.261931114104633	0.299599643144133	0.410903244066115	0.44619073502745	0.362946494330913	0.282586710226236	0.293876111933709	0.307503112576382	0.336497210068369	0.349280837161802	0.384283489371928	0.32925613622744	0.303087865462591	0.293972479026082	0.316240286624162	0.29364216507042	0.305793986479663	0.369565753010422	0.336364396281119	0.376142838084531	0.421094406325282	0.378258715391278	0.341529848561371	0.371670449994409	0.382946144513865	0.400235708283899	0.426135290689051	0.40184955508747	0.392638803538374	0.170311159003037	0.0892213983346659	0.0853705532316964	0.125300186191667	0.0276365874852755	0.172163068044951	0.141612914632139	0.145458085709987	0.179679956367996	0.213953450574151	0.259318593529979	0.224470122559443	0.364853144633556	0.261793262195254
2018-01-08	2018-01-14	0.00667611398353925	0.0362845052376303	0.0292251405115419	0.0193647775806227	4.90206063485093e-09	4.90205119058004e-09	4.90203944919119e-09	4.90205614796853e-09	0.0136758091600117	0.0590438718371704	0.0338351913675662	0.0436911809352729	3.07664736045193e-09	3.59462939031606e-09	0.00720660315265511	0.00794152814955779	0.0561423191462728	0.0435648549848557	0.037909091534669	0.0318297300030249	0.0969382278259127	0.130494774389981	0.147070784671916	0.0909326621460499	0.140931741602331	0.112794766602178	0.0361882019652019	3.58338194460159e-09	3.14943310983449e-09	3.91977109293686e-09	3.89903475772648e-09	3.73218516187968e-09	2.83461164335567e-09	4.90207439621844e-09	4.90208251078157e-09	3.13858890610861e-09	4.90210074177229e-09	2.99819814373636e-09	4.90207683938321e-09	4.90207762703037e-09	4.34251556941058e-09	3.99210084857641e-09	4.77614998680805e-09	4.15149232180608e-09	4.04087344249159e-09	4.48738772866362e-09	4.19481130496701e-09	3.00176473493624e-09
2018-01-15	2018-01-21	0.0439461243001282	0.0118650783541983	4.90204484710936e-09	4.90205067302107e-09	4.90205783865779e-09	3.13066691984078e-09	2.99932973762224e-09	3.51868089378493e-09	3.6155142853922e-09	0.0322852604120829	0.0523697529364695	0.0816110224946629	0.156551962740057	0.128251772230019	0.0844602736791209	0.0991857970741391	0.0945045892150649	0.0458193828580968	0.122470351708633	0.0358929090288722	3.36194885600051e-09	2.95530394047582e-09	3.39830566040948e-09	3.58725346005497e-09	4.04559047634268e-09	3.7606105107716e-09	4.03016242149602e-09	4.16857232276703e-09	0.0110373259861608	4.84515870426356e-09	4.94004567449849e-09	4.83360098159619e-09	4.03047119330108e-09	3.45430546229967e-09	4.90210900669987e-09	4.90209556973412e-09	4.90208841093572e-09	4.90210588172935e-09	4.90210590144206e-09	4.90210697374981e-09	3.86182491574892e-09	3.77145926006184e-09	4.68586287167212e-09	4.49347479825622e-09	0.080325921489388	0.0395943460060126	0.0441618852689599	0.117705212108051
2018-01-22	2018-01-28	4.90195911425101e-09	4.90203609888253e-09	0.022274874774295	0.0740462346947695	0.102378857995588	0.115946415134738	0.123885427200536	0.116547263744293	0.14313140385028	0.155074639863539	0.15568024648086	0.143263113129354	0.0883798663961303	0.0133889316490328	3.73243076698309e-09	0.0124531653572166	0.00535618872867494	4.46512736840025e-09	4.70732480093041e-09	4.69458980274907e-09	4.44773041379249e-09	0.0657597568395019	0.0720721047647241	0.114461334597205	0.095577134512822	0.0708905740644265	0.033199591711125	4.90210249011805e-09	4.90210806524307e-09	4.90210723995811e-09	4.90210249878125e-09	4.90211891120464e-09	4.90211885919402e-09	4.90213445902586e-09	0.0897343874624676	0.141737657598285	0.183760680985463	0.254196722534855	0.169899837052527	0.20018728045715	0.146732601697057	0.156733288159451	0.129896835955666	0.0820172714756966	0.125891705906497	0.0966456661271187	0.0976286022385888	0.0142618505428115
2018-01-29	2018-02-04	0.010884010960806	0.0313222243636049	0.0509444841346722	0.0205754339691626	0.0340748314101614	3.15345619508554e-09	4.90204718845275e-09	4.90205139660138e-09	4.9020624007284e-09	3.06063171773298e-09	3.69464798330347e-09	3.30931583565261e-09	3.61552143503169e-09	3.06658941807041e-09	4.16335757073495e-09	4.02381458572992e-09	4.18878251706805e-09	4.24601035336574e-09	4.16468499379836e-09	4.00886875904784e-09	4.90208567851266e-09	4.90209082498703e-09	3.39094757215783e-09	4.90209727302809e-09	4.90210261139715e-09	3.08667630775314e-09	3.2323361675076e-09	0.00352128503784672	0.170768072970971	0.174715782130842	0.206857839098851	0.253134006711846	0.213684727729514	0.173473775787782	0.178936914763921	0.178524344516963	0.113148437750771	0.0962602344056656	0.157589946445886	0.0844974391633195	0.0174103083823782	4.37428273212729e-09	4.33308802944092e-09	4.9020585458031e-09	3.49725828151898e-09	2.6908388591428e-09	2.63392912816079e-09	0.0236647300104406
2018-02-05	2018-02-11	4.90198368002577e-09	4.90202600533452e-09	4.90205066746589e-09	4.90206314715445e-09	4.90207264493487e-09	3.01525860591803e-09	3.21457955058896e-09	0.0298869056586224	3.5289482968966e-09	4.11259297318285e-09	4.53958522764977e-09	4.45707660932127e-09	4.49826004055231e-09	3.73813077551699e-09	2.99494992617572e-09	3.52933335666256e-09	3.36479670548637e-09	3.63813979032258e-09	3.99887033178359e-09	0.0724642379118087	0.0791567773387638	0.0981200774738553	0.134860994661626	0.115171247538236	0.0882699182065989	0.137453230497088	0.157242421567917	0.206653391023376	0.168441180423525	0.173867486109117	0.243172048447835	0.213733940547058	0.107096033496065	0.139567392806262	0.0761337362469331	0.0818606471342151	0.0564200037515474	0.0248795708250047	2.59044703807813e-09	4.95405058877118e-09	2.5191289716813e-09	4.83192607557065e-09	0.0124900336743946	3.08909510600849e-09	4.97306938592308e-09	2.83327330523174e-09	4.9456016385255e-09	2.55060805811218e-09
2018-02-12	2018-02-18	0.0440320857212787	0.0469923670060106	0.0485119331857562	0.060728706006155	0.0107075192848754	3.68616647535042e-09	2.99244259085724e-09	3.62393030302408e-09	0.0275585702311754	0.0381500942358127	0.0776094975023383	0.0599425200632301	0.0327637192090898	0.0109100450850889	0.16080653465874	0.163327432025355	0.219218076945458	0.161350103297511	0.128866933644344	0.0771025075226285	0.137643613425794	0.110942472550913	0.194265071051306	0.20493518669974	0.159933797830009	0.100068225662365	0.0421650713869666	0.0476782188826198	0.0838607234883623	0.0877610562868419	0.07815198664241	0.0886770820428148	0.0484604812245361	2.61904561104585e-09	2.61370489786271e-09	2.52468562263371e-09	2.82573257692298e-09	2.54629301596107e-09	2.9092009645322e-09	2.66955620946943e-09	4.66127348435657e-09	2.59616935016654e-09	0.0893851688038848	0.157526704212383	0.20937802827485	0.213859356006792	0.133813864485578	0.235569845029434
2018-02-19	2018-02-25	0.0972731518132745	0.026490568907437	4.90205549187758e-09	4.90206569873009e-09	4.90206570940835e-09	0.00300952676907308	3.14596355169842e-09	3.28421995973278e-09	0.0378899515038056	0.0304524180588332	0.0137231383070091	0.00327174413023015	0.00767319121916848	0.02495723189176	0.0588548219134733	0.0490474739122392	0.00211460962677763	0.0210205323659441	0.0396583213907695	4.50351708365564e-09	4.38092268585799e-09	4.71355793052408e-09	4.83891101511862e-09	4.34025605020959e-09	4.58148141301445e-09	4.7415988505252e-09	4.52672401684808e-09	4.35612880808436e-09	3.96815383849595e-09	4.45142122684817e-09	2.7773066599544e-09	4.53369769127845e-09	4.78226640464335e-09	2.56505789607449e-09	4.68165992444509e-09	4.92639411806748e-09	0.0309494306680632	0.101096964691268	0.126627299879936	0.174825395407226	0.206315938011692	0.237504282789706	0.236785893008303	0.310243192510689	0.236768106969635	0.25865077462013	0.15420340807781	0.228814734594563
2018-02-26	2018-03-04	4.90197161543695e-09	0.00611938507878002	2.9208778269439e-09	2.76330668555921e-09	4.90204655791427e-09	4.90204327383186e-09	4.90204008339449e-09	4.90204903132437e-09	4.90206314122738e-09	4.90206535832257e-09	3.05058059236003e-09	3.43384011724173e-09	3.68611976857829e-09	4.90205868439913e-09	2.92778470064663e-09	3.1826596199996e-09	3.25566413447874e-09	2.89969634082522e-09	3.76930995806952e-09	3.97545151761626e-09	3.35440886185341e-09	2.96317128005154e-09	3.67631395151166e-09	3.37374437930341e-09	3.68345099807749e-09	3.30050030755925e-09	4.90207404336963e-09	2.86031401732031e-09	2.84604136942767e-09	3.25953830294896e-09	3.4424026225189e-09	0.0553671036050538	0.0692711575740961	0.15705012830677	0.0887580475976942	0.190288300678044	0.278060152496262	0.205201719741538	0.260214855068783	0.258911802827286	0.260398971287031	0.132936865397467	0.193167097595365	0.145700100159361	0.141062750933713	0.178278888025781	0.149483975984434	0.163141547513524
2018-03-05	2018-03-11	2.94381943540733e-09	4.902017440405e-09	4.90204254664686e-09	4.90205000438515e-09	4.90205278825379e-09	4.90205375345727e-09	3.25588317999174e-09	2.90647698309048e-09	3.44714489045915e-09	3.49804455116338e-09	3.18501495269741e-09	3.84772005462677e-09	3.56643853553607e-09	3.83811904034922e-09	3.97769018590067e-09	4.02334311226907e-09	3.98941234760847e-09	3.74975859020978e-09	3.62927288844481e-09	3.36472565663605e-09	3.55302122538674e-09	3.03557530912925e-09	3.11734737146864e-09	3.49158806191395e-09	3.9171798626889e-09	0.0319920192352644	0.068316361683481	0.218608708382021	0.220266313262712	0.222704390715249	0.175790440714435	0.196045778205033	0.137383362532797	0.14927618868136	0.0712830796141074	0.086067355818425	0.147891959303856	0.159178538471557	0.0672238346132502	0.0654215049931907	0.0529105281106085	0.0915734874439339	0.163608551475356	0.0938565818009156	0.0439014068332648	0.0488436857163466	0.113333207761268	0.0785138289198844
2018-03-12	2018-03-18	0.00847950543733089	3.38863164634846e-09	2.83588740715844e-09	2.9941525808494e-09	3.5333995219893e-09	0.0276852156796368	0.00295627428007622	3.56543685605903e-09	3.71394281329663e-09	4.038914264915e-09	3.75249348150868e-09	3.94241722758332e-09	4.06377657037974e-09	3.935985242961e-09	3.82546831297577e-09	4.33807489835332e-09	3.97572411236681e-09	0.00354880837049243	3.75068888300704e-09	0.103807926921416	0.114144668392862	0.215433293195865	0.239060996357684	0.219382107665085	0.181957415201847	0.178619497319497	0.168414265981678	0.16324813805669	0.106566647062274	0.165321843694778	0.1286427058321	0.106689965692599	0.17233918236851	0.146358203087728	0.0198500403320631	4.23908964591695e-09	4.50036627990624e-09	0.0115714881519247	0.0598002383688346	0.0361750257532743	0.172083899164407	0.0815567401400773	4.26589253645683e-09	2.90988940329561e-09	2.83119663917141e-09	4.97826209683588e-09	4.15885716639641e-09	4.56102781492866e-09
2018-03-19	2018-03-25	3.15945992502479e-09	0.0117345173204989	3.2094855907483e-09	2.96403148227747e-09	3.31364455445989e-09	3.55602545199415e-09	3.63829272284983e-09	3.30677514193655e-09	3.65236471332943e-09	3.43544590418495e-09	3.68357621554264e-09	0.0374406243345299	0.142750527331077	0.153056847781894	0.204111999866305	0.222538895187192	0.176670248886792	0.19804401313724	0.179620721430198	0.233120444041683	0.190906354683243	0.189058902972315	0.219898801409002	0.162920673923198	0.0963132747897646	0.191299100974237	0.202773455016098	0.174981878150532	0.194174223100497	0.166131276004131	0.187782122944554	0.13822945931432	0.113722103616212	0.138591052072334	0.0664314787919138	4.94352336267669e-09	2.73387253346132e-09	4.80862565178202e-09	4.50869336516236e-09	3.82890038258552e-09	4.36658743769111e-09	2.66788497509044e-09	3.05361980374734e-09	2.50426336243156e-09	2.87790401627318e-09	3.0734422379765e-09	0.141565332752045	0.358490696685823
2018-03-26	2018-04-01	3.22901250037894e-09	3.41763443230747e-09	2.91309251418121e-09	0.00463507430283364	0.0039669407990888	0.0618515916992137	0.080555819977619	0.108942352666681	0.129582777609358	0.121729321466737	0.149777544951918	0.136601561487725	0.095905119842883	0.0914713713844569	0.104759381752384	0.114210856626134	0.172792795210111	0.115698471232163	0.0880524713177242	0.140924448142768	0.0533545079001063	0.142065967630011	0.135541399572195	0.118024496687608	0.136504433873175	0.113530332784513	0.143010208327379	0.0138246390104125	4.27448157719382e-09	4.75817215724453e-09	4.42933854804883e-09	4.17750656222028e-09	3.24822509975981e-09	3.94358015915044e-09	4.36510151429674e-09	4.55720185460488e-09	2.53751977300006e-09	3.97552228120367e-09	3.2424911678773e-09	0.167060623702698	0.333260826504231	0.383500056792116	0.316759126999169	0.30664647355155	0.206134959724526	0.25157161664239	0.271177080188625	0.149007197798955
2018-04-02	2018-04-08	0.0827614772507264	0.0724560991491388	0.0627598411723946	0.0383317046614907	0.0298057582447791	0.0101274928421437	3.21651761981733e-09	3.48307636255368e-09	3.06631226822652e-09	3.61903927153893e-09	3.99024492166242e-09	4.14091704610437e-09	0.000564253297010284	4.06513596545484e-09	4.15722224960169e-09	3.91177292983642e-09	4.3575351531322e-09	4.22299372060009e-09	4.02118739791543e-09	4.24071620448337e-09	4.90207225528504e-09	4.90206538422912e-09	3.38113728386337e-09	2.81137415055508e-09	2.80009500282682e-09	4.90206529889723e-09	4.90207522669963e-09	4.90208020842658e-09	3.53448614329872e-09	3.01174921115074e-09	3.41082281765653e-09	4.13137826318234e-09	0.0399482404934164	0.20065927915695	0.227582574516219	0.196306689920818	0.159447244497959	0.134958693513242	0.0833042708464913	0.196341747949481	0.189778505428081	0.0163909905195449	0.0246315684090065	0.0834976875252948	0.0181024721550048	0.00567951409453741	0.00800343265003877	0.0236646990300045
2018-04-09	2018-04-15	0.127669228605622	0.09282480804926	0.0502492287012107	0.0443849380240164	0.0237393013435925	3.63547843595411e-09	0.00662820657000916	3.55416362519515e-09	0.00851010898949765	0.0102917196547139	0.0164835970369396	0.00452182362338184	0.0319272281067481	3.19281054880234e-09	3.44278705705971e-09	3.42314097402686e-09	4.07254024722502e-09	3.32178399648707e-09	4.90207239354822e-09	4.90207239614327e-09	3.24182146092483e-09	3.82366461262749e-09	3.91316376852332e-09	3.76825982885624e-09	3.9264333450356e-09	0.044709087777616	0.163263997576104	0.174256263961195	0.127700480966763	0.192633803136932	0.147782503333863	0.0346547428635889	0.0929112156171712	0.111473916438135	0.0382884334999778	2.55896505913285e-09	0.0749436425752331	0.029718829235076	0.0288736789193875	2.78647980149399e-09	0.0643213198213408	2.62461476933613e-09	0.108259106245462	0.0242707997114626	0.0347963962445916	0.121288476372902	0.136887966250535	0.210154558928942
2018-04-16	2018-04-22	0.122345070267966	0.0908664507695071	0.0373916199145522	0.0179523234372713	0.0080112915244352	0.0241261488999168	4.90206255500975e-09	4.90205725297105e-09	4.90207444763504e-09	2.91560614678121e-09	4.90208020779827e-09	4.9020781907028e-09	4.90208213966919e-09	3.0136802594441e-09	3.57296397760244e-09	3.83142601575725e-09	4.02191889088107e-09	3.89947068521925e-09	4.47001032036121e-09	0.100323819576578	0.177793911084239	0.130483846538218	0.0997547648830456	0.0845127431716676	0.0604878443027804	0.159864928846143	0.137775173294866	0.0933052048563304	0.09246906365159	0.158499234742343	0.171252974418519	0.0994839461115226	0.147763447535997	0.13954907296634	0.0460517486633346	0.101814335780138	0.105041719059354	0.171239529674958	0.142659379128758	0.0870337083979136	0.198694636935941	0.236889275923814	0.279149946325291	0.280308644071824	0.387444413142153	0.350914644340044	0.336081359677341	0.339413225245157
2018-04-23	2018-04-29	3.30957138550217e-09	3.03978426408197e-09	4.90205906605345e-09	2.94422414176261e-09	4.90207421837649e-09	4.90208127812846e-09	4.90208444913609e-09	2.9200383671998e-09	2.87082672660383e-09	4.90208806577532e-09	2.81040901769866e-09	3.1165551700121e-09	3.9560662882672e-09	0.0505727019426047	0.0482602339825491	0.0781224747327188	0.0831521781086526	0.0655438191270016	0.0915510709578367	0.0620115653528217	0.105525166504289	0.0523253415531205	0.070043850750851	0.0937784193663062	0.0751094485615663	0.0895881896683979	0.136262467413888	0.115370225601992	0.113595845782196	0.161014819603826	0.151231740807932	0.160683637338805	0.197844588236303	0.146371035263526	0.305436826505021	0.286269897031339	0.308362586964518	0.322075615489544	0.36676986873414	0.29737878378153	0.371051106424609	0.353823337859673	0.304950865881679	0.324914284861508	0.294042873841243	0.268200622712006	0.212008291387606	0.293621219681993
2018-04-30	2018-05-06	3.57058958169935e-09	0.0174802290099118	0.0928197328879951	0.179969379549614	0.26899613164815	0.353642291129194	0.374402377550771	0.337516828547147	0.330789650897058	0.347346867043161	0.358610867200995	0.393976764359867	0.368651200950419	0.296898426482354	0.303025513271238	0.299504863963458	0.255164582826535	0.36899466473712	0.378409799658983	0.32334041222923	0.300348279376266	0.327814840159059	0.271337859702053	0.289149176025828	0.362466029780731	0.384886395190775	0.373057447513142	0.362516820793279	0.403645229020629	0.419555031589755	0.409631708019778	0.470911373992904	0.42810190701355	0.387258617203462	0.276516986425989	0.30447434136875	4.00304752557223e-09	0.224162076984012	0.408063708583553	0.399597114660545	0.380170159810258	0.220347224911752	0.229483547851753	0.218077708313552	0.299871155736373	0.299286271464907	0.330299822089114	0.306042037930751
2018-05-07	2018-05-13	0.121144829075703	0.0556108332487351	0.0306151050075159	3.06152004602693e-09	0.00576443973707426	3.36806564475092e-09	2.95079189563708e-09	2.80228486917578e-09	3.43766135602853e-09	3.78599729211137e-09	3.85120948139761e-09	3.73677213019863e-09	4.13890506689803e-09	3.62494393138663e-09	4.16436080778649e-09	4.25488700049468e-09	4.28272065229262e-09	3.95015320335976e-09	0.0116701226539727	0.0515650957951609	0.0671174872017413	0.0816359281638613	0.130151550623744	0.168000818789115	0.137266245743524	0.183873556368552	0.117621588924933	0.0675500084770775	0.123781627485824	0.080093881078073	0.116454038842092	0.0607687084392217	0.0304894126170356	0.0281503371061791	0.0450811401189866	2.77415880835283e-09	2.85258669069652e-09	3.00766547750404e-09	0.00289447019152682	0.0132872458824685	0.0554455103638634	0.100344254519475	0.104235697562048	0.121980216131912	0.0545251192168641	0.0735096885388721	0.0331572516220949	0.150574561905881
2018-05-14	2018-05-20	0.0610349367088142	0.0560023857158088	0.0379127820164331	0.0161363457011451	0.0446349353327406	0.0393110569218621	0.00515941289310248	0.0421117119733895	0.050803645810618	0.0810365584663247	0.0768190070878353	0.152856520131362	0.180764797736138	0.141047767474313	0.152861322556938	0.149789739767577	0.176088664588826	0.174304996018433	0.162085762820277	0.192578849528043	0.102671142072445	0.0474411392158904	0.0410056383134998	0.152953483536259	0.128483264891423	0.144926734603518	0.108653996996621	0.152142676772872	0.142530330531447	0.109925128366587	0.0555225185448934	0.0607673695308805	0.0881849676537851	0.0698151057974046	0.0965089277702453	0.104978735999706	0.146696247515514	0.173633480976537	0.105575429407907	0.0781352765496866	0.0605173739453433	0.0264149853525528	0.178327343130923	0.186985977053113	0.282993192585222	0.14436541418978	0.210608315823601	0.205352606296244
2018-05-21	2018-05-27	0.0508159618574906	0.0631840890452849	0.0587630780912749	0.0548771844070193	0.122145610891752	0.128041813073354	0.136856606457984	0.133116868679768	0.207644877344026	0.171919885008475	0.185203522654979	0.170363787470762	0.149418996392924	0.134024628797943	0.124179713051085	0.142270689739092	0.125839266187217	0.118517648503422	0.123037456696768	0.154275886315293	0.142769229185057	0.0993358758615999	0.13619457159284	0.152200478021132	0.211590423708634	0.15832219182475	0.171338721104263	0.070492026630498	0.171485935854679	0.213718290488194	0.201645917134142	0.166984627415825	0.179931300560659	0.178330575898832	0.205014239153009	0.27882175506949	0.260511698936691	0.266664504604421	0.292907990138132	0.315511388991266	0.294953769466484	0.249242793434869	0.186378533841705	0.326055581293589	0.264948766618419	0.274978129888416	0.244862810850478	0.259504646424309
2018-05-28	2018-06-03	0.0701376112620097	0.0942612847012407	0.0968134495482133	0.0913971238671463	0.063508200281865	0.0760864406262404	0.0164198881861037	0.0358635283927048	0.0575845290020283	0.0711408318108566	0.0515807412097922	0.07077499958786	0.00892773704601681	0.0166941780632884	0.0698900759833336	0.0680959862138593	0.071269595327826	0.0576546750474959	0.107290207789988	0.118888212182032	0.00175031482425784	0.074307458843579	0.134176632747076	0.121578320524624	0.124816637325184	0.173378590349061	0.236976810931687	0.160279581615083	0.128478726051602	0.171297920696727	0.213086254887492	0.256712454505771	0.293360216151968	0.294851115094645	0.253603292176107	0.261732781893361	0.27976351111055	0.155523930750798	0.225229319005678	0.209077437771536	0.16705743908358	0.03894506965636	2.83556589499979e-09	3.18942652195183e-09	0.00596155024720351	3.45745547740178e-09	0.0127197433603301	0.0330676650200118
2018-06-04	2018-06-10	0.038879450074668	0.048950861021901	0.0466004998496721	0.0147239114101793	0.00891001638410167	3.51346737569322e-09	3.7759654130689e-09	3.86709906715454e-09	0.0243300375929815	0.0803034121243948	0.0121456857580042	0.0453575639443386	0.0172912006960601	0.0109100262072308	0.0513501270159058	0.0204737970468301	0.0258865782391245	0.0452554768840187	0.0507366868538838	0.031829723216083	0.0659700313430568	0.146363257397922	0.196916126684667	0.106622930203016	0.14824609404279	0.186113450231085	0.180396142450004	0.211088699986201	0.187974881822039	0.218067590733198	0.158221859010798	0.161609389864824	0.134530248661174	0.117288593858759	4.72389799738541e-09	4.33739574423251e-09	2.7898160921173e-09	3.05531960787595e-09	2.80064658790215e-09	2.65107548396815e-09	2.61495603038702e-09	2.57783005557994e-09	2.62631854420507e-09	2.57797051005441e-09	2.69859309877479e-09	2.72628443617705e-09	2.80948749917394e-09	4.91992281547191e-09
2018-06-11	2018-06-17	0.065758371870459	0.0472533265633623	0.0347852374436475	0.0274358152949507	0.0545208195815347	0.0658840534758401	0.0604820975321083	0.0763391319308807	0.062426145888466	0.126109345909904	0.133977444879731	0.124101014157558	0.150243502711685	0.16251669225503	0.151965333514245	0.151795544628865	0.175522857457798	0.172044479857639	0.190646369769382	0.161832584095821	0.181176503497659	0.218971002073942	0.243300201894234	0.217747206850108	0.170806986314047	0.135967193561149	0.0899794252407376	4.49427698908538e-09	4.67654349916267e-09	2.51473050691507e-09	4.7644457133924e-09	2.61968235003075e-09	2.87747004247471e-09	4.82446481819755e-09	2.69383057215724e-09	0.0314394705930232	0.0413692639507396	0.0018929005901994	0.0325848146626658	3.00306701958484e-09	3.07932516320196e-09	2.51031985228636e-09	2.6951594840312e-09	2.92734277335815e-09	3.06787877563779e-09	2.85164374958072e-09	3.33467424796733e-09	2.85840001462424e-09
2018-06-18	2018-06-24	4.90203916925486e-09	4.9020596866233e-09	0.0360017421826549	0.0669858416994597	0.115196995062645	0.0891397826388202	0.07027539731615	0.108400565438213	0.164153977097873	0.186629200336734	0.204986236490118	0.224107444606044	0.207959607153141	0.203412337231559	0.22120963290092	0.225831390288164	0.223604196606119	0.204687343464962	0.17894429729595	0.200075426023879	0.0413133585216152	0.000423632364080059	2.55375047057955e-09	0.0588473290566291	0.108006018672346	0.0424649206440858	0.0451535193006334	0.0918348793112537	0.201325754378412	0.0877634058992412	0.163427616777594	0.12018488650612	0.174221562784689	0.039777405192616	2.80679162488861e-09	2.94403686847107e-09	0.0402113380442513	0.0115715358237275	3.04162950294549e-09	0.0857637506519637	0.0123388474623145	0.065260420572719	0.00979197951565596	3.20335415370375e-09	3.10924517422488e-09	3.26517883238869e-09	2.69771426739987e-09	4.91838120644397e-09
2018-06-25	2018-07-01	2.90262034863841e-09	0.0186555004640099	0.0639757560733458	0.049429415789087	0.0965359961192889	0.1202160797578	0.113111690491936	0.126861176108261	0.106007489264043	0.121345610260185	0.0949567801487114	0.111186311701708	0.107615827828513	3.29970584447472e-09	3.91105269108277e-09	4.36982817356383e-09	4.74810287927741e-09	4.95690356268758e-09	0.009920828248315	4.44999629349786e-09	4.5109423336294e-09	0.137796373526788	0.0984019531760062	0.125150257714986	0.118969570548935	0.0260072228978211	2.73536891171173e-09	4.78332950277505e-09	4.77585531862392e-09	2.68757987588529e-09	2.52743690350409e-09	0.00133568339223149	2.74496921290319e-09	0.00780254273757377	2.57001466816978e-09	0.0240861445416955	0.00663636574908415	2.92350389396238e-09	3.23314637494436e-09	2.78477347050986e-09	2.65092771422594e-09	4.81878548036815e-09	4.90034017564601e-09	4.94273203545206e-09	2.53720680847041e-09	2.57489148680064e-09	4.99642012823042e-09	4.91552541157347e-09
2018-07-02	2018-07-08	4.90200304163691e-09	4.90207461110256e-09	0.0344377977899557	0.0447885537666457	0.0450843349772814	0.0343285555083377	2.97963484379555e-09	4.90205879799651e-09	3.01217796272694e-09	3.46347073034027e-09	3.63444545245354e-09	3.85583822190609e-09	3.81134470832443e-09	4.17282610718435e-09	0.0155939420591579	4.54025363974275e-09	4.93700199849541e-09	4.1352408049501e-09	4.70077852205775e-09	4.05606473343785e-09	3.84151667725289e-09	3.99204616325254e-09	4.16199183105834e-09	4.10324932480495e-09	4.43172463890159e-09	4.46094328311233e-09	4.37284623446671e-09	4.30753003060466e-09	4.58472769124934e-09	4.31906227496056e-09	4.1187482249754e-09	4.46492951298105e-09	4.23400055576647e-09	3.69830711560692e-09	3.81876400044033e-09	3.88864248881366e-09	4.01535891941363e-09	4.14451113670893e-09	3.84961925055364e-09	4.077102443857e-09	4.04756501875532e-09	4.54819408711565e-09	4.92614741216958e-09	4.94717984913843e-09	4.96034191679830e-09	4.8263742887699e-09	4.92347227815428e-09	4.50217757986344e-09
2018-07-09	2018-07-15	4.90197564632685e-09	4.90201913960105e-09	4.90204371593473e-09	4.90205809950076e-09	4.90206186980852e-09	2.76110288277885e-09	3.42933286604988e-09	0.0497184756244868	3.84431056663114e-09	0.0718728554486091	0.0377786415042984	0.0524411487747013	0.028163737612385	0.0390044071278006	0.0336928957899968	4.72711626932413e-09	0.014540840714928	0.0114392641062616	0.0793084089216051	0.0463404259191802	0.0149379254931239	4.63318372743705e-09	4.64799800334625e-09	4.42373393072987e-09	4.49963293080662e-09	4.58416497754428e-09	4.40586754646575e-09	4.20370204565072e-09	4.22610704622499e-09	3.51618086420493e-09	2.82368725484297e-09	3.26100959549591e-09	3.62478084766568e-09	4.03266258773722e-09	4.38487471164744e-09	4.41318673433189e-09	4.909967385139e-09	4.80166058984604e-09	4.19922062773986e-09	4.65251364005645e-09	2.97143685443493e-09	2.98926195809134e-09	2.80882101453015e-09	2.60250489067098e-09	2.72608850658992e-09	4.99832762589033e-09	2.76769766652386e-09	0.00485891969970686
2018-07-16	2018-07-22	2.9190898223228e-09	3.31618484788118e-09	3.06087848140725e-09	0.0365157998752945	3.39954813549427e-09	3.53065822438917e-09	2.86853149065926e-09	0.034233679250116	0.0537096475997832	0.111460452112736	0.10442100263893	0.0116055921149008	0.00934588408722268	0.000168029121934329	4.22478314970354e-09	4.4456004511451e-09	4.59463344203105e-09	4.48607927358177e-09	4.23758903510989e-09	3.92692881945405e-09	3.43299247358611e-09	3.60641526637967e-09	3.30358149480789e-09	3.5762531897909e-09	3.54510669514502e-09	2.88204743093875e-09	3.01054946337096e-09	3.70492960122586e-09	3.14790017911551e-09	3.64339030504732e-09	3.8096461464127e-09	3.65497176574271e-09	4.14517158199583e-09	4.52759382644276e-09	4.56555336182418e-09	4.81210695683301e-09	4.87621472677307e-09	2.60764392341162e-09	2.5084616673909e-09	2.97310352234822e-09	4.82020668875217e-09	0.00260791206338847	0.105567001639074	0.015387122959907	0.139481246245838	0.0842987196714768	0.187097558514354	0.119224319421181
2018-07-23	2018-07-29	4.90199483853982e-09	4.90205346639731e-09	4.90206667793099e-09	0.0306643258890843	0.0147518268032242	0.0359894337028279	0.032331477843587	0.0073388403248819	3.69808116234566e-09	3.81581991375727e-09	3.54564698832352e-09	3.75656113820629e-09	3.68063206094371e-09	3.76469056928421e-09	3.63381045911189e-09	3.43594322461795e-09	3.81871600108113e-09	4.39231231559057e-09	3.97366517942078e-09	3.92305715977084e-09	4.05610904048476e-09	4.40850395480929e-09	2.60059139097308e-09	4.77279785581808e-09	4.71825356930115e-09	4.73931007900803e-09	2.52473875817023e-09	4.83810142153762e-09	4.80863517196065e-09	4.86960243188877e-09	4.78729546731338e-09	2.70014438079058e-09	4.88190503660309e-09	4.92549219795272e-09	2.73026785253953e-09	0.0913160216807463	0.0934592342686158	0.156665812167946	0.129034776901904	0.215143395009883	0.103598884966633	0.172846797617472	0.221123632796743	0.03759591769514	0.103059458627734	0.0781258095772017	0.0190081467143958	0.0597122008866867
2018-07-30	2018-08-05	0.0670461179228254	0.0187860805043221	3.02965291681177e-09	4.90205533044615e-09	4.90206065367379e-09	4.90205900698924e-09	4.90205329414561e-09	4.90205994027059e-09	4.90206486032391e-09	4.90207440867745e-09	4.902076169791e-09	4.90207992150374e-09	3.13308252633483e-09	3.5941919795966e-09	4.01775619702606e-09	4.30808885494121e-09	4.26876063565581e-09	4.29408978313232e-09	4.20458448616756e-09	4.16086892347395e-09	4.11389042415759e-09	4.18926379241158e-09	4.60711787324417e-09	4.09660780078179e-09	4.32855653351616e-09	4.55436093958613e-09	4.71700380943075e-09	4.55474052803605e-09	4.87591945985385e-09	0.0101857424833431	0.0224452000743548	0.035554998772596	0.060755153122648	0.0940320243425554	0.0479924728756817	2.7667154742821e-09	2.96178282807468e-09	3.02383444476006e-09	0.0387702394711148	0.0132872435655543	0.0681224947590721	2.5873227106273e-09	3.11807093330646e-09	3.25581927490303e-09	3.46469488122714e-09	3.43060363335128e-09	3.68839000759733e-09	3.29241364391936e-09
2018-08-06	2018-08-12	4.90198514263906e-09	4.90201931863287e-09	4.90205015701254e-09	4.90206812429779e-09	4.90207879298751e-09	3.33139490053736e-09	3.56966338330647e-09	0.0176621025594095	0.0110929509155873	2.8067320447662e-05	4.07898164684092e-09	3.80998875709935e-09	3.92427812267402e-09	4.09301329497287e-09	4.1467057383387e-09	4.07512358736424e-09	4.41008783366241e-09	4.67440722085052e-09	4.9385735407121e-09	4.18966498234029e-09	4.57039985971509e-09	4.99110628916273e-09	0.0443817106985717	0.0296147113195827	0.116038639377727	0.0783691573012611	0.0683146337535163	4.60297592075919e-09	2.76042233878512e-09	0.00080769629827633	0.0137403484721431	2.72661164751622e-09	2.54912476221278e-09	2.7786356430061e-09	0.0528446105712799	2.65136299086946e-09	2.82984563430835e-09	3.4033896285095e-09	3.14997600478134e-09	3.19981792911387e-09	3.11252200818867e-09	2.71875698838809e-09	4.86218468485899e-09	2.95889502826554e-09	3.27589459744482e-09	0.0149290271005684	3.29349001878135e-09	2.7073366032815e-09
2018-08-13	2018-08-19	4.90195719397529e-09	3.26639896482105e-09	0.0389554747978683	0.03106783771309	0.0866500914133809	0.126856465051398	0.158629286553487	0.164593825008052	0.187947474568961	0.191634706983902	0.134378168497173	0.179464937253327	0.224473925431354	0.196302515815291	0.253914643726575	0.221822342487637	0.244170048631647	0.231460949784344	0.213226191895791	0.199414799486828	0.198216666747795	0.216855635995045	0.18137089433249	0.182862779639412	0.160579726510798	0.114261122735891	0.119119288257093	0.141834861501106	2.86962284556834e-09	0.0221214991352464	0.0459482270447017	2.92231763637346e-09	0.00873453681282423	0.0533422312075996	2.93821794863661e-09	2.78562810835562e-09	0.0656805408876197	0.0732688843360691	0.0288734893031573	0.0323603062864571	0.00980313097323574	0.194234637269619	0.203852589228868	0.295625166664662	0.302945908445648	0.339647218888922	0.373487826267945	0.3410967516918
2018-08-20	2018-08-26	4.9019776289339e-09	4.90201948347244e-09	4.90205539905953e-09	4.90206078436735e-09	4.90206349990061e-09	3.41985491689056e-09	3.48209977600158e-09	3.65621930433078e-09	3.71971707131854e-09	4.09010116280516e-09	0.0188497345541109	4.51405694658102e-09	0.0131094768711924	0.0447884770193545	0.00279229225496678	0.0219777220845388	4.74313077736065e-09	4.90644179763576e-09	0.0209993354169359	4.83216166073857e-09	4.41243534142685e-09	4.24717183355237e-09	4.55468945481985e-09	2.59638257681139e-09	4.78455524788388e-09	2.53307049845404e-09	4.93201223917203e-09	4.41532516160456e-09	4.55591797417828e-09	4.82633355409107e-09	4.79719536523519e-09	4.47623661936947e-09	2.6390455772764e-09	4.66968177678024e-09	2.67021772026104e-09	0.172124472283891	0.149041275257179	0.162779984827172	0.24133120925969	0.230527839155503	0.174526159765316	0.157947809278748	3.05682979259557e-09	3.11906447094834e-09	3.31023992840865e-09	3.16334442358407e-09	0.00485923301383059	2.88952828319914e-09
2018-08-27	2018-09-02	2.86515714541308e-09	4.90200967569788e-09	4.90204499131252e-09	4.90205147329732e-09	4.90205670152548e-09	3.21094622602038e-09	3.87366605925842e-09	3.96743693249483e-09	3.92092526832758e-09	4.2373654221928e-09	4.15512862103753e-09	4.56006390166117e-09	4.35183677707136e-09	3.90462393592351e-09	3.04501340848047e-09	3.72502018716824e-09	4.3655689581788e-09	4.2705250909631e-09	4.43455228051036e-09	4.41291577884659e-09	3.85887655091688e-09	4.01416832728463e-09	4.62060039514922e-09	4.79679127300122e-09	4.92302388899261e-09	4.61402258011814e-09	4.77237586938394e-09	4.02983594615684e-09	0.0611507391499783	0.0425827041066331	0.103399763455555	0.192224633857876	0.141154949978034	0.1657220568055	4.24231626290166e-09	4.41408360532617e-09	3.01245004543568e-09	3.02514489028705e-09	0.0202139038034581	2.52496937288225e-09	2.51553840121207e-09	4.99155147948237e-09	0.0475656538686117	0.0227902310603835	0.0651475587541008	0.0503848338738593	0.0268686557817058	2.87305153895021e-09
2018-09-03	2018-09-09	4.9019879648625e-09	4.90205997342789e-09	4.90204589523034e-09	4.90204996497468e-09	4.90205971003613e-09	4.90205800446362e-09	4.90205642138912e-09	4.90205950013397e-09	4.90206745541195e-09	3.2469389590745e-09	3.62410050894879e-09	3.99813446626998e-09	3.37693960472469e-09	3.09585399832074e-09	3.19548517375579e-09	4.03036047011676e-09	4.53596960763634e-09	4.20825899481339e-09	4.28740743797236e-09	4.19370405820181e-09	4.35968913800671e-09	0.0309543507368373	0.0139916598052243	0.0923633972670053	0.0626812479650824	0.133731710392597	0.139286289138299	4.07303204869725e-09	3.43461491263553e-09	4.64514485453254e-09	4.34372769196208e-09	4.27846608488151e-09	3.74799856313162e-09	2.8047208016782e-09	4.36560566485282e-09	0.0366920386241178	2.72388603335475e-09	2.65582908678402e-09	2.76467261035761e-09	2.74656761031847e-09	2.67379175401163e-09	4.48650472949079e-09	0.00709384579214202	0.00354215735523488	0.0211377600267908	0.0180122098320442	4.93883188143063e-09	4.63591443149687e-09
2018-09-10	2018-09-16	2.80148484838902e-09	4.90201843482018e-09	4.902042825188e-09	4.90206019052899e-09	4.90206453768142e-09	4.90206463924435e-09	4.90205968030164e-09	4.90206182223112e-09	4.90206590013302e-09	3.188667062713e-09	3.88547778421822e-09	4.32611015949846e-09	4.04815493425306e-09	4.02109702084053e-09	0.0531158481891471	0.0425307609203724	0.0836948705454511	0.0880885131554788	0.121289690621079	0.117739576705109	0.0596616925255139	4.31824093144268e-09	0.0254725911702879	4.61349036642106e-09	4.19882785444208e-09	4.68721414741435e-09	4.69580453889157e-09	4.88348996122329e-09	0.0588020222636751	0.00848065081062623	4.92054997604216e-09	0.0436591849135225	0.0191390293056262	4.98815224046707e-09	0.0247022686001066	4.96482821408584e-09	2.61825214514842e-09	2.81487994253823e-09	4.92480400402427e-09	4.95650334273659e-09	2.72192916612075e-09	2.81291429780091e-09	2.57294365907993e-09	2.8054780502564e-09	2.70836376965068e-09	4.98351215581661e-09	2.64743920835381e-09	2.69386121449216e-09
2018-09-17	2018-09-23	2.98934583082109e-09	4.90202004267587e-09	4.90205362703707e-09	3.3240377963838e-09	3.03354528692521e-09	2.84257508718859e-09	3.18056725404386e-09	0.0831323428913815	0.0814747206493145	0.148110325045048	0.129263712463785	0.188681708907955	0.109289461883427	0.0679247195604895	0.0200083505036147	0.00493381945741392	0.0145408079381009	4.84852575869711e-09	4.68620641307095e-09	4.56121630138681e-09	0.00805742957484847	0.0871289458979654	0.138928454620817	0.0930695317128558	0.120437189765346	0.0454570399020917	0.035440834513357	0.00793700466104337	0.0775897193864736	0.0894736383178279	0.118195921480392	0.0391571986932162	0.0314351303281355	4.70771997750616e-09	2.58685238249405e-09	2.88871576543146e-09	3.06871679729886e-09	2.86280956653012e-09	2.95129702196942e-09	2.88624625715304e-09	2.95336065592271e-09	0.0853012004872268	0.144716250340696	0.150106871186835	0.0848766858015119	0.101256691786073	0.0363011306958401	0.056574487980574
2018-09-24	2018-09-30	4.90200292663391e-09	4.90206634803496e-09	4.90207202932303e-09	4.90207417561016e-09	0.0183468833077932	0.0231771392984205	0.00197707925283123	4.90206570307948e-09	3.48558058683416e-09	0.00735924354104913	3.8791290042708e-09	4.15104324093063e-09	3.56053037626029e-09	3.55771310550727e-09	0.0142696698187696	0.0565663909922388	0.0728880176230582	0.0413100746954769	0.0285794605783081	4.4442678046225e-09	0.00576394871286476	0.00164487420578917	0.0362781762506898	0.0338927445043296	0.0634134924481227	0.049945226982819	4.72000211980047e-09	4.56889216331289e-09	2.55142820829094e-09	2.52073342535106e-09	2.6290907262486e-09	2.7038541728483e-09	2.62216832774882e-09	0.00101994346011042	4.87966206956797e-09	0.181578436141907	0.158255664761571	0.0998740899112219	0.0956781780117439	0.0806759148154936	0.0808034315306294	0.0665106497713144	0.137945507701095	0.176699924329141	0.11824272194053	0.0796748332441445	0.0771734833627611	4.99696462493298e-09
2018-10-01	2018-10-07	4.90197953258877e-09	4.90202504612794e-09	4.90205947371819e-09	4.9020726667358e-09	4.9020768031186e-09	2.79500472832427e-09	2.89688905123655e-09	0.00625217638244283	3.79485348972253e-09	3.38746481461007e-09	4.48817847618088e-09	3.97313316958919e-09	4.39418599324849e-09	4.31315876778155e-09	4.17309288284291e-09	3.98490357336048e-09	4.61292285357247e-09	4.47593517111178e-09	4.74750014691826e-09	4.71036181721598e-09	4.66753458320973e-09	4.54465353634406e-09	4.54245356197935e-09	4.59491031755289e-09	4.43298726650118e-09	4.75120192091994e-09	4.9004195759583e-09	0.0329592449438503	0.0486226851847354	0.0153010818799318	0.0285386158568279	4.77083622476244e-09	0.0267058864387496	0.0678748111173939	0.0761351065466876	0.00727813970841183	0.0251606642976682	0.00431255843405098	0.0474297232432315	4.9049104862366e-09	4.86239578887233e-09	2.79276956042402e-09	3.08307453035651e-09	2.85615800431402e-09	3.11870849518263e-09	2.81375930406582e-09	2.72657791944936e-09	4.99370828973161e-09
2018-10-08	2018-10-14	0.040768590006375	0.0246623775928218	0.0427779033538225	0.0972466011779051	0.0183468204379176	0.0231771031624046	0.0132375882938924	0.0834028414246613	0.110200959265013	0.137104316463218	0.144242220794841	0.0599415059802248	0.0348543950796794	0.0228914645588199	0.0835716628053747	0.125223587403083	0.100442595859615	0.082452339516303	0.0618152293564826	0.0376339640000576	0.0510604226764562	0.123769210160359	0.174695428564816	0.0845138869984165	0.0911973843987623	4.91890741917136e-09	4.8108105740382e-09	0.127874284557186	0.139437462014503	0.0962972044390217	0.121668405835202	2.52647238680314e-09	0.0342728120839175	4.93134284705089e-09	2.5974231760115e-09	3.02491608709913e-09	2.86404140456863e-09	3.17319618689699e-09	3.14703819219684e-09	4.88913594563201e-09	4.55574476327186e-09	2.56471804453242e-09	2.90050628404667e-09	3.16734896047191e-09	2.89938638041619e-09	2.69687464042585e-09	4.84198378833671e-09	4.61143292056708e-09
2018-10-15	2018-10-21	3.1140341234578e-09	0.0341950026031379	0.0132395343537822	3.7171746250601e-09	0.0376697063677022	0.0101274708269558	0.0193573981996684	4.20886810577308e-09	4.25371816332931e-09	4.32096723303583e-09	4.17164945348424e-09	4.35679697661144e-09	0.0586897397453474	0.0588355603308999	0.0491431178556477	0.0520552039608381	0.0518197251572558	4.76982287249096e-09	0.0554004978602323	0.065493271189116	0.0843133843185442	0.120088678221773	0.0950288047431718	0.00466003787114198	0.0239316718177359	0.0895900680665099	0.0638306834995773	4.99787197366223e-09	2.51863316088242e-09	4.34659739274987e-09	4.28379389331574e-09	4.9021011322841e-09	4.90210512966501e-09	2.65931427592118e-09	2.74058837715468e-09	2.88919666932429e-09	2.89486193021473e-09	3.23196210189331e-09	2.65562215134455e-09	2.67943913987896e-09	4.95930807079266e-09	2.6743373919523e-09	2.63962487053777e-09	0.0405580583538723	0.00747916607235602	2.76877976367356e-09	2.51853580888166e-09	2.89052593719686e-09
2018-10-22	2018-10-28	0.0971854730541219	0.0654039205460195	0.0309625991989264	0.0181541337225863	0.0196949562457525	0.00561943406308847	3.58189332056916e-09	0.0173903672252331	4.07197866111766e-09	3.97811192362207e-09	0.0121456929424426	4.54638791723978e-09	4.4325597785988e-09	0.0336333567481785	0.052674169039454	0.0906490438674148	0.0766699077903791	0.06667059716967	0.0752241520137428	0.040536083242345	0.0665397921918542	0.0059191644655213	2.77804745983952e-09	2.88177633602012e-09	2.6446925107005e-09	2.50281694107525e-09	4.81561809919739e-09	4.91302896421214e-09	2.96815810949283e-09	2.96892224199232e-09	2.94532395731503e-09	2.74323500629274e-09	2.73851411991205e-09	2.94782211145325e-09	0.0130569069943025	2.96502327299224e-09	3.01225219984194e-09	0.0660154194148792	0.0362964668220161	0.108665160024881	0.0681260280658735	0.0715237326771989	0.117680226694912	0.0982866202254519	0.084870231411579	0.102774553794414	0.092897359709682	2.90119599092354e-09
2018-10-29	2018-11-04	0.0826741780915943	0.0626620647946765	0.0356540535046215	0.00120486144748075	3.61071326714179e-09	3.32670600452964e-09	3.38714894427978e-09	3.43289912210546e-09	4.03539836666884e-09	4.31394202470684e-09	4.49524223857114e-09	4.5390430105556e-09	4.29671226216288e-09	4.1375669012177e-09	3.8481269354202e-09	4.51027561778345e-09	4.2802608041776e-09	4.53094832059308e-09	4.76006824595194e-09	4.12969401691411e-09	4.65850847694926e-09	4.70510094045928e-09	2.61222422168174e-09	2.55633381925303e-09	2.50110947214082e-09	2.75903522614093e-09	4.6866688583004e-09	4.55243221810485e-09	3.62413910763668e-09	4.11614926693554e-09	0.0154813272933359	0.0589701369351158	4.94877099020711e-09	0.0814441189703943	0.031495416683725	3.14732775441059e-09	2.78350294775199e-09	4.9021158490442e-09	4.32754915933586e-09	0.0501611041141704	0.0224817823575796	4.8714014967157e-09	4.69909792819574e-09	2.74194960399971e-09	0.04997376164749	2.85435256239558e-09	4.81116004229785e-09	3.08051704587335e-09
2018-11-05	2018-11-11	0.0919481388359552	0.0678850475960874	0.0500754049656922	0.0129079223813755	4.0232118075851e-09	4.05717046710719e-09	3.52501553794212e-09	3.97721498781058e-09	4.14086313660938e-09	4.404358294821e-09	3.93336197424274e-09	3.85185040550271e-09	4.32828305150179e-09	4.41659372704502e-09	4.85555246969317e-09	2.70543650177092e-09	2.79272405249789e-09	2.59741418699087e-09	4.90429147707884e-09	4.60257863289077e-09	4.70158727916817e-09	4.62592176736467e-09	4.48962150319183e-09	4.58322743916099e-09	4.58923050639008e-09	4.52154187674376e-09	0.00480817117406154	4.29801558389037e-09	4.46019276832408e-09	4.39560660847449e-09	4.7475486079585e-09	4.81569881406366e-09	4.50469889868309e-09	3.6571280359326e-09	4.46340572515525e-09	4.1076850923175e-09	2.63400045887796e-09	4.55375741533832e-09	4.16443037497746e-09	3.89203091464123e-09	4.55143265634418e-09	4.14148345064807e-09	4.06480108856361e-09	2.55500685976538e-09	4.56118255490381e-09	4.92379072519885e-09	4.52562743121412e-09	4.41913395570825e-09
2018-11-12	2018-11-18	0.143200596179979	0.0597890783061222	0.0321789302014784	0.00947772933421839	3.6382794066716e-09	3.78207204300343e-09	3.5464079617062e-09	4.14510299408002e-09	4.65056333425554e-09	0.00332713849577323	0.00386426657166977	4.90882683421074e-09	4.22061817504313e-09	4.48498938994466e-09	4.42737774842353e-09	4.57383559391414e-09	0.0275074969250838	0.0379285737916926	0.0384920127499242	4.5399047971897e-09	4.74364869296833e-09	0.0138571577853834	4.48017025599642e-09	4.73382770887673e-09	4.65267507561205e-09	4.54703894330665e-09	3.71495478237493e-09	4.75673277811868e-09	4.41323990539945e-09	4.38337242909588e-09	4.52689617400537e-09	4.68014284178175e-09	4.66826657184811e-09	4.89436221885845e-09	4.37505603884113e-09	4.37713442211409e-09	4.62967500441897e-09	2.50457779564098e-09	2.5450106012122e-09	4.56742014624565e-09	4.48879918779931e-09	4.49086649101106e-09	4.98269193414348e-09	4.00895042776081e-09	4.72894120117035e-09	4.59295173142456e-09	4.57316052213961e-09	4.798132238045e-09
2018-11-19	2018-11-25	0.138741488118696	0.0899534511100018	0.0573734520250044	0.0835298709690005	0.042163555705326	3.53029362329469e-09	0.0176438900745255	3.84863126600275e-09	3.82655144124759e-09	0.0392497889063989	0.0918036656060765	0.0628587027439153	0.0729069636549163	0.0770128254076931	0.0685644547472278	0.0365151919693217	0.0204838820360217	0.0644168767988345	0.0554007510640005	0.060850607248087	0.0533540801177994	2.52528075130923e-09	4.99874638108757e-09	2.85444917068282e-09	0.0297807844452398	0.000572717693186799	4.83422649955091e-09	4.12767010434809e-09	4.15344701850272e-09	3.79914836951005e-09	4.5290444942705e-09	4.93527953955391e-09	4.41792784461089e-09	4.82346666505422e-09	4.43396964308155e-09	4.38011283419351e-09	3.52203091895177e-09	4.69624638160058e-09	4.91146419907341e-09	2.7122742338631e-09	4.8352314909644e-09	4.93196127658769e-09	3.16409636070041e-09	0.0524034964678876	0.160745627098859	0.330767319214677	0.340055854216132	0.430785974689002
2018-11-26	2018-12-02	0.111095310466974	0.0533907163799978	0.00229296488021754	0.0155310299002708	3.10475112438219e-09	0.00158596083797593	3.02733549643578e-09	3.10726182730996e-09	3.96200553080266e-09	3.99177015355832e-09	3.9016601404596e-09	4.22140789852015e-09	4.28660415267144e-09	3.64232504897982e-09	3.78191593628113e-09	4.19220956629123e-09	4.46335054488070e-09	4.01826360158792e-09	4.06329997765262e-09	4.27431589689093e-09	3.30860578197745e-09	3.06858107352272e-09	3.85269734605703e-09	4.12542409264862e-09	4.32140980120058e-09	4.06970634128540e-09	3.66753013382822e-09	3.57790156791326e-09	3.72810999812261e-09	3.0324603869655e-09	4.90209490053055e-09	3.65642709553907e-09	4.32631628405845e-09	4.37803105412405e-09	4.57345471439911e-09	4.85384626721779e-09	4.61174572524275e-09	0.0587552117570404	0.187318936129943	0.291059753453696	0.326020658745194	0.223180549920478	0.113701343938398	0.127903835992113	0.104609168359951	0.187478793127388	0.124308590772589	0.127071690406494
2018-12-03	2018-12-09	0.0795834565438365	0.0755888168970038	0.0349589736505471	3.62138784824937e-09	0.00643849214741265	3.64471401929536e-09	3.266941027532e-09	3.32751933825155e-09	3.93151817594798e-09	3.83821820983319e-09	4.12632232535917e-09	3.84141451917809e-09	3.5554126900447e-09	3.4419336853572e-09	2.83893490504499e-09	3.58527712663719e-09	3.68093844378162e-09	3.76944045411441e-09	3.80498697218046e-09	3.59020992762412e-09	4.11039291197004e-09	4.11975841064789e-09	3.85495556344839e-09	4.38210927867235e-09	4.26710547552488e-09	4.3143705326484e-09	4.2238379992613e-09	4.65955537255386e-09	7.49163898666865e-05	0.0417303686539225	0.040726079690088	0.132833381404832	0.238793282785052	0.322573869770884	0.204280371964537	0.0566522989791995	0.0899999207291766	0.0877902010317469	0.0771262520403118	0.0463475057823621	0.0833407199264199	0.0614994469781627	0.115023938844127	0.049442082845921	0.0818418068892818	0.0611758710676827	0.119630766418144	2.68380608121887e-09
2018-12-10	2018-12-16	0.0503867331287541	0.0293634044472884	0.0160196338772683	3.5567450682209e-09	0.00306824646063006	3.28401060009435e-09	2.93344914430372e-09	4.90206772180654e-09	3.61298087121097e-09	3.33546592559056e-09	4.05627635705562e-09	4.27571407596954e-09	4.03036313997841e-09	4.54320472480726e-09	0.0107381254002249	4.86395409051552e-09	4.98666735348577e-09	4.90700690280957e-09	2.58986106152563e-09	2.69961056666282e-09	0.0688358818786467	0.182448565591953	0.231421152752156	0.240015160611002	0.318477385273925	0.331561936674519	0.343627347569605	0.221360687769698	0.172336525015024	0.144879665315079	0.13821963782631	0.106693038919397	0.123162760148101	0.0533426046195285	0.0926348117215127	0.135439329997489	0.10505397117514	0.149471123259877	0.153766612362576	0.136628767337973	0.162002979129245	0.0827985318367898	0.0704990462200736	0.110146103485913	0.0408664707387785	2.83731769175524e-09	4.98745861396689e-09	0.0989008611751987
2018-12-17	2018-12-23	2.9873744892799e-09	4.90204373857823e-09	4.90207060383773e-09	0.00261732352201585	0.00194477416129537	0.0324305703606257	0.0881459657041853	0.132573914317634	0.0666248910638041	0.08873970378797	0.110750538493858	0.132048594067724	0.128526029484095	0.234492055921977	0.28336817481773	0.291251682393331	0.273094093769548	0.314232954213632	0.272066601354001	0.299318803919374	0.228024560636035	0.170765397319234	0.186116537985296	0.138670549055788	0.209511355627574	0.183037473342719	0.0937111217632085	0.135249334217834	0.157431991389795	0.201004767522728	0.154685961015788	0.113891588746946	0.13831008686429	0.10953244581111	0.129486098931889	0.093413256233152	0.066838841408475	0.0974687829874332	0.185847918792807	0.158233089312026	0.240294521759752	0.237475531439699	0.28628308324	0.312485388915545	0.32857663419966	0.155197761101502	0.333072729264475	0.297664331415637
2018-12-24	2018-12-30	4.90197720504104e-09	0.0571782509656478	0.127411771597261	0.185901731223688	0.185371295964258	0.211286040238949	0.317256320490314	0.334642301440585	0.342874722738126	0.304829182097679	0.279624950280272	0.23072877035363	0.184928090195307	0.168701308774005	0.139601324437069	0.196907408817858	0.235645139560309	0.312119292006983	0.203316772954129	0.158320662489349	0.157656342615931	0.176192141942312	0.212234359978065	0.298265418098069	0.283248144786488	0.243831536409631	0.180313662064503	0.192476615772649	0.193259892447974	0.247588114351577	0.34127152179721	0.221617781463936	0.294367265465898	0.279187399114551	0.330660665882613	0.355532772735733	0.337482531464975	0.364168890331743	0.356237861573827	0.392209006021497	0.319158413194363	0.300204033605762	0.226522314774109	0.240190420462601	0.144001907355879	0.098157958258533	3.00773989432471e-09	2.67362028892357e-09
2018-12-31	2019-01-06	4.90196765664933e-09	0.20672266274866	0.310594706170445	0.398530172984457	0.445845633845717	0.486720205967145	0.46163271752886	0.377192047937553	0.394694378375595	0.378048338043297	0.402148540164544	0.382598441248459	0.395066146535842	0.439039075319243	0.479597837785735	0.480357133285353	0.447457848757757	0.443692045987037	0.447025658796938	0.45522320789146	0.406532530916838	0.45399711333577	0.448616505837346	0.449697976264057	0.487240366560961	0.488508573873416	0.478551367580339	0.388395486261989	0.400286831324791	0.440303758811142	0.446207582069843	0.470017695959481	0.485872300101763	0.415466341960136	0.194581887687502	0.0703083286241841	0.196613647972505	0.15672596000671	0.231598310798562	0.259240652979627	0.264833934642103	0.254985836425722	0.266894265658817	0.323940835892381	0.316642466784298	0.374037512842627	0.306544206114819	0.338290284068406
2019-01-07	2019-01-13	4.90196854556933e-09	4.90201053415284e-09	4.9020355905341e-09	4.90204740971041e-09	4.90205752105334e-09	4.90205690845359e-09	4.90205122960614e-09	4.90205434990936e-09	4.90204884736612e-09	4.90205967175479e-09	3.03189248242668e-09	2.92385668813201e-09	2.94443532247407e-09	2.82153996287945e-09	4.90206464894106e-09	3.38111024834352e-09	3.64056785414487e-09	3.62734858521032e-09	3.65408137624838e-09	3.93344520702772e-09	4.16859875763662e-09	3.12749387909074e-09	3.51807248635765e-09	0.0417357269808916	3.74702450149569e-09	3.60612981659989e-09	0.0190038418014568	2.77305978858493e-09	4.90206995415931e-09	3.54951223651081e-09	3.37976764128731e-09	3.85384592095774e-09	3.14241546865956e-09	3.53756862124572e-09	3.73432924512349e-09	4.18126557613293e-09	4.50820192604047e-09	4.61085309938234e-09	4.95279165889068e-09	4.30236220191701e-09	3.8285769159357e-09	4.90206113409119e-09	4.90206781155358e-09	4.90206995052802e-09	3.9642404714405e-09	4.72726253158732e-09	2.70724871349787e-09	2.76555080639716e-09
2019-01-14	2019-01-20	0.0341562995594778	0.0119956978745927	0.0565046773807713	0.0704142838359668	0.040141349531374	3.5853618761557e-09	3.03222385029719e-09	0.0418401362872095	0.0304642565595143	0.0715060135924363	0.149372066071595	0.105774989674795	0.0670536138691352	0.119156569851984	0.127274377284496	0.154826199909875	0.0966637166060931	0.146139658530649	0.117794094764122	0.0167382359635512	4.90207315225687e-09	4.90207421986106e-09	4.90207903269492e-09	4.13241207611597e-09	4.17570865684402e-09	4.19798969868361e-09	3.01623921819921e-09	4.51961760799651e-09	4.90395092387717e-09	4.70824359870065e-09	4.84429727119456e-09	4.70303279764362e-09	4.41565862728257e-09	4.15727159516744e-09	4.90207543822781e-09	4.90208805274428e-09	4.60133500255083e-09	4.94351035490677e-09	2.70792225563209e-09	2.65461726791769e-09	4.57365218036365e-09	0.0477158108945336	0.178346432350432	0.227405122392518	0.188176701308235	0.152141252792233	0.141635455589406	0.0330676848255866
2019-01-21	2019-01-27	3.03516003689137e-09	0.00899219673704737	0.0335689563796972	0.0151274733280715	0.0722715021161929	0.104792790263006	0.0807999636657451	0.097530054352747	0.114404299173894	0.132355012317318	0.137545046124427	0.106610655646622	0.0561812840768374	3.845614458497e-09	3.79385118926416e-09	4.37316643536904e-09	4.40671898271064e-09	4.60922490311026e-09	4.75088816932681e-09	4.28077811368105e-09	4.64244946317325e-09	0.0620951663324674	4.71481985242315e-09	0.0146419464947702	4.92382352057687e-09	2.69297839246468e-09	4.95974504024051e-09	4.52552802943736e-09	4.90211655077818e-09	4.90210823184326e-09	4.90210141928981e-09	4.90209377214445e-09	2.78197870119872e-09	2.87847582666786e-09	0.00723421458586103	0.119683625007513	0.257825683992136	0.276465571388245	0.256405122506573	0.18752461663551	0.194925257020634	0.181779042689484	0.0974739791412573	2.56329923856563e-09	2.89337381258261e-09	0.0935485782803415	0.103898948634213	0.102007951830131
2019-01-28	2019-02-03	3.0753551900395e-09	0.0466005481715328	0.0502494761563143	0.0248127663720769	0.0172234441674925	3.40988230511653e-09	3.00247798337247e-09	4.90205711408854e-09	4.90206362793382e-09	3.382332858946e-09	3.92869664287062e-09	4.17613331435606e-09	3.54328201361872e-09	3.60897092610334e-09	0.0186840003061767	4.25811795047137e-09	4.71879850726716e-09	0.00354884655483575	4.45965783552748e-09	4.02453835586453e-09	3.13681416884458e-09	4.90210464795611e-09	4.90210831443392e-09	4.90209616209892e-09	4.90210481615911e-09	4.90209916170621e-09	4.90210372721591e-09	4.90210229722478e-09	0.145710720888797	0.155954581414008	0.284937262934202	0.222734788698598	0.157217312304599	0.231450227322911	0.192539881488788	0.14380562861747	2.76026385237016e-09	2.70970143397015e-09	0.0350592887712328	0.0387179851647277	4.95795177189847e-09	4.55715417203854e-09	2.57404988032106e-09	0.0449993591061158	0.0332785157808029	4.9003461624823e-09	2.91168973662594e-09	2.8017156252355e-09
2019-02-04	2019-02-10	3.14178779558904e-09	4.90202127414601e-09	4.90204939198909e-09	2.78451482254678e-09	3.40644114871661e-09	3.29680407193157e-09	3.01266440235279e-09	0.00462218571494976	3.62790279130753e-09	4.08725125403863e-09	4.56997636814805e-09	4.4817651041379e-09	4.67469450508442e-09	4.33704797593666e-09	4.23653805379403e-09	3.59073892018621e-09	3.73754852210031e-09	3.2972858307569e-09	2.81774084871461e-09	4.90209244294559e-09	4.90209539432504e-09	0.0486622844516749	0.115963767083451	0.125872962465505	0.112396595578653	0.0888431059910515	0.115376938898165	0.0785869255393665	0.0274808660755929	0.0690120242634021	0.0337614576744216	0.0598670402964261	0.0352186506425705	0.0523738485422082	0.0266431050110402	4.32998620655863e-09	4.47968689012751e-09	4.94217540550789e-09	4.80322840719612e-09	4.4909908062398e-09	2.63334555363984e-09	4.8163047385598e-09	4.40540470221529e-09	2.61095822084759e-09	4.44991139011377e-09	4.57950298335762e-09	4.30216157939951e-09	4.55968009831941e-09
2019-02-11	2019-02-17	0.0243665269657187	3.52673079761276e-09	0.0123707746744414	0.0429723803907277	3.70569302371497e-09	3.60928145829181e-09	3.41966214846146e-09	3.49510843339369e-09	4.09675114313042e-09	0.00772579328512787	0.0220045469073861	0.00827206294318592	3.56089946376627e-09	3.4490614365012e-09	0.074745524378901	0.171800360231148	0.145817128365908	0.132038925416531	0.0542355147735966	0.0718796243123267	0.0390199796775797	0.0315650129681124	4.87607941221235e-09	0.0638370677300353	0.0641435908842958	0.0432126004889941	4.75573075427147e-09	3.88029367183383e-09	4.02778902890077e-09	0.0468453455461822	0.0346318373415629	0.0166443371844649	4.25027663077666e-09	3.60119542928714e-09	4.68909791677672e-09	2.58859974264242e-09	4.96418660356416e-09	4.44740520903888e-09	3.32121991443279e-09	4.65513682589829e-09	3.70044428610049e-09	3.50062992145363e-09	4.90209473624282e-09	4.18768275373158e-09	2.81811810770402e-09	2.79081178121559e-09	4.99038791057391e-09	0.105165036882241
2019-02-18	2019-02-24	0.00100833747923929	3.53220686882402e-09	3.14606491550371e-09	3.64884592008308e-09	3.43939986945575e-09	0.00300950940322451	2.98543839789378e-09	3.64770644933805e-09	0.0411184782132862	0.00112772872699225	3.80293929125061e-09	0.0303566544550365	4.17562232758942e-09	4.15032136095266e-09	4.27298729754388e-09	4.52805881633394e-09	4.69975487573391e-09	4.42242919934959e-09	4.63184953126722e-09	4.50388933612877e-09	4.91883218051312e-09	4.49112929653949e-09	4.75815247294505e-09	4.68680537157046e-09	4.58969985495177e-09	3.41555473690588e-09	4.0553174068683e-09	4.04430478073016e-09	3.92303064607395e-09	4.74190849463496e-09	2.72377800058164e-09	4.42465921230504e-09	4.66598011918856e-09	3.63357727955421e-09	4.12925359463334e-09	4.47622802774516e-09	4.96954815097181e-09	4.98548088608959e-09	4.80984756314207e-09	0.0425329666694111	0.113779400874053	0.216888840264994	0.209862712774171	0.209803443589195	0.375572844908879	0.282200175906352	0.316188476247763	0.23536056210142
2019-02-25	2019-03-03	3.00268757760617e-09	3.32458840092647e-09	3.14478762500527e-09	2.91333213740153e-09	2.95933583883747e-09	2.88297432526244e-09	4.90204412590602e-09	4.90205030249565e-09	4.90206161421319e-09	2.79376177261263e-09	3.5256456063332e-09	3.99998251355853e-09	3.77705044766837e-09	3.2624901446374e-09	3.08068483975015e-09	4.01822035887942e-09	3.80507071632461e-09	3.10729773628292e-09	3.57460876752654e-09	3.63024977272216e-09	3.35950095589632e-09	3.85526025757597e-09	3.7095203415347e-09	3.85821510305379e-09	4.18806068399718e-09	4.05788793999153e-09	3.49962934175221e-09	4.90208172964307e-09	4.90208075633424e-09	3.54110859516105e-09	3.72268884464661e-09	4.41509073720093e-09	0.0238683992413551	0.0891994175525596	0.108175230465943	0.101841615686809	0.174605600689395	0.27746874862956	0.321527979945892	0.237132894586076	0.235911565653181	0.0339332899687582	4.90211185843251e-09	4.90212611396437e-09	0.109197908969276	0.119762118075094	0.143188956502644	0.0816448947960254
2019-03-04	2019-03-10	3.34457982928782e-09	3.03848774118084e-09	2.88796321239593e-09	2.93369193103787e-09	3.58904278528306e-09	2.9968808960599e-09	3.01310688157076e-09	3.26241242255535e-09	3.29454975424673e-09	3.65493483642116e-09	3.29401277367133e-09	3.23876416289663e-09	3.2060794960262e-09	3.75825810656818e-09	3.22651018688325e-09	3.74445975564995e-09	3.83320298997387e-09	3.32937953161887e-09	3.45610286844362e-09	3.34220448013516e-09	3.36270276110871e-09	3.56054814535821e-09	3.62674449678428e-09	2.9494277344348e-09	3.42827859333874e-09	4.90209821235002e-09	3.65945354760963e-09	0.108042182519645	0.155154503876107	0.202966668585541	0.187926603154806	0.147271975220692	0.12699189061183	0.138623864772307	0.0829349994548292	0.124956969874655	0.10737129576025	4.61389298763796e-09	4.97156258860848e-09	0.0399901180375481	2.57989851408862e-09	2.51353767290501e-09	0.0367731446353527	0.000580921636606529	2.89974079627408e-09	2.64427733659208e-09	0.0614547103128452	2.83102645096554e-09
2019-03-11	2019-03-17	3.32049627918848e-09	3.52890502944635e-09	3.59400616496326e-09	3.32561849887682e-09	3.17296089287852e-09	3.49435618409014e-09	3.85720486035147e-09	3.29431847284279e-09	4.13725911851155e-09	4.16697894551565e-09	3.90065494233993e-09	3.94721102958218e-09	3.71553765684684e-09	3.81374822132092e-09	3.3469442907676e-09	3.98606326293344e-09	4.19048544576561e-09	4.74666417151915e-09	4.55686720111627e-09	0.0625934302290842	0.0791592074201817	0.146363442884412	0.243730594144468	0.199366787852293	0.21189029824819	0.170406430714921	0.192350242270369	0.14856049726014	0.0877838848230697	0.078394875746077	4.90210835061214e-09	4.90211358532463e-09	0.0569746905687283	0.0233056487962682	0.0227612880745127	4.88153633277974e-09	0.0274760572463663	0.0962516586403796	0.0548521653577975	0.0514335257039971	2.59541249542312e-09	2.50450529167242e-09	4.04290640417431e-09	3.35337436380776e-09	3.60459533007411e-09	4.90208994639377e-09	4.90209487335916e-09	3.74059003842826e-09
2019-03-18	2019-03-24	3.02503321783877e-09	3.55414004294229e-09	3.53200204287095e-09	3.69502854465217e-09	4.19199841270065e-09	3.69264642236695e-09	3.56992445155669e-09	3.87291973366985e-09	3.81859049494167e-09	4.05398215831879e-09	0.0354124997061976	0.0899427106944311	0.15989499746392	0.184030084659813	0.214684536417563	0.180906881194107	0.183164246152555	0.219902917066361	0.272172956833191	0.242529008479141	0.239135386982984	0.199563940646098	0.176040342564017	0.147242071672152	0.156234256971627	0.195074379957435	0.0862466620953466	0.0616602121381443	0.0141694250769669	0.108216703063671	0.0764126239066354	0.19748323447205	0.174203202918297	0.149252128935205	0.0140273666667122	4.1330071082737e-09	4.05982486066328e-09	4.0173815617703e-09	3.6875284251845e-09	4.45286935921649e-09	4.50830755876723e-09	4.24048513419482e-09	4.93765677251154e-09	4.97788737566988e-09	2.56639631568508e-09	3.14459135246069e-09	3.48224346692582e-09	0.16304964516413
2019-03-25	2019-03-31	3.2632320935266e-09	3.08577534521228e-09	3.59390362837805e-09	0.0250145172980614	0.0394672675151821	0.030769664244954	0.0475087964700659	0.116549752620426	0.116986473970319	0.088002626278578	0.135571254842467	0.178277856369956	0.0992538757618816	0.0828021850046375	0.133479460786126	0.112716252522295	0.109094344026519	0.0734387627954579	0.106707274563164	0.114250662695362	0.0372996985294091	0.0779713650549068	0.149024464488117	0.0952052779419124	0.0714538691768531	0.111281841301707	0.129569096087555	4.75695708930534e-09	3.40985744224277e-09	3.20457914238441e-09	3.02780959339863e-09	3.75509341220188e-09	4.12620317774759e-09	4.19884860918755e-09	4.54615274938997e-09	4.70125829891513e-09	4.83859289532754e-09	2.61163115460051e-09	3.01870630269511e-09	0.0069295873275749	0.172007702342143	0.130409930576343	0.367956464049225	0.360135363673817	0.328865740218087	0.285867435692848	0.343680378127905	0.268396763578821
2019-04-01	2019-04-07	0.0341562978142789	0.0387654237540766	0.0285300711557214	0.0270322772773957	0.0293564695159475	0.0314814144689984	4.90205770082278e-09	4.90206395844193e-09	3.59820170489028e-09	3.71428407909735e-09	3.81771704924584e-09	3.97781552149711e-09	4.11809076696394e-09	3.68170876048788e-09	3.71510568356983e-09	4.08859632500157e-09	4.21755744559449e-09	4.33988938101121e-09	0.00117452951644641	4.23040619063117e-09	3.4473586416388e-09	4.90208196041326e-09	2.9543666972946e-09	2.80405763173246e-09	2.94224920834009e-09	3.29209282826237e-09	3.43229700148748e-09	3.80844237617727e-09	3.20541568476146e-09	3.89907741881643e-09	3.17064731631466e-09	4.15264965437225e-09	4.78630265714705e-09	0.0795019765028305	0.164488506303451	0.23100769128689	0.268800708066806	0.182064864276445	0.200769528997955	0.176010039320903	0.137881104277495	0.021403048725345	0.0624038482234536	0.0968183290870038	3.13649058662764e-09	0.0765885393571661	0.034729066858798	0.0315004610984741
2019-04-08	2019-04-14	0.0803563555577447	0.0238788718098525	0.0342639405209401	0.0254180741712585	3.68774660835386e-09	3.63843898246393e-09	3.4973453447774e-09	3.84610731576663e-09	4.32677758477365e-09	4.31238750003148e-09	4.40119696765064e-09	4.26741951038804e-09	0.00558231514081027	3.56344320511092e-09	4.9020796667489e-09	4.90208412679112e-09	3.08764763576312e-09	3.54760414076021e-09	3.14403546570429e-09	3.61280245526444e-09	4.00019775223852e-09	3.85072734138689e-09	4.29739819148325e-09	4.30763107258523e-09	4.26732087442442e-09	4.55360308529748e-09	0.0578552422014519	0.132323977813259	0.212155328621183	0.244557300434606	0.206152847949957	0.213719408396818	0.162863025490061	0.0901606140279198	0.0615782038058269	0.0734572441797643	0.0552619960244279	0.0914164057117439	0.0981412667296223	3.25712655285542e-09	2.97394604596281e-09	2.92701609601466e-09	2.75688430538981e-09	3.20654591972404e-09	3.27694213799158e-09	3.18215346136428e-09	0.0111476561545437	0.0565746173572716
2019-04-15	2019-04-21	0.119078741118244	0.0691903957070309	0.0323526681195692	0.0377263313227975	0.0504765497169101	0.0200926629637604	3.12741124409325e-09	4.90207419622685e-09	4.90207777457096e-09	4.90208565369222e-09	2.82174249985642e-09	2.799344420035e-09	3.39460093566704e-09	3.5676125813205e-09	3.26130443477435e-09	3.93962917249943e-09	3.92039696228891e-09	4.36211695474769e-09	4.46894432387182e-09	0.0405361988004197	0.132489028656639	0.254741638167029	0.16860564740288	0.17496769688892	0.150373842244041	0.0933296109518343	0.110143249415245	0.0896230555743978	0.0924694442965282	0.0758296565695958	0.0137403281798606	0.158858932300901	0.110867156533746	0.0378396348547468	0.0353770580842513	3.11929322269885e-09	0.0494736049639759	3.11358203286299e-09	0.0882436159459242	0.0959292453127065	0.0351602475788759	0.0940800042853143	0.171678633910117	0.274704088319875	0.227584625069968	0.178289051329963	0.272739265933331	0.20224935494175
2019-04-22	2019-04-28	3.60557545321509e-09	3.43056282985142e-09	4.90207118410879e-09	2.76186467606118e-09	4.90208788436597e-09	2.89100603035741e-09	3.553594957975e-09	3.65111658202958e-09	3.13690298322878e-09	3.40187899590423e-09	3.54074125480748e-09	3.60994025382055e-09	3.54651023874483e-09	0.0352860798528569	0.107413994947582	0.0931584600673029	0.0626241765319333	0.0142572978927026	4.91601029942017e-09	0.00977298278604673	0.00633732997925498	0.0260693942254367	0.03290125820585	0.0759557768318184	0.0714524066034275	0.123236772485468	0.0765304282597414	0.0646030320585739	0.0580183068438378	0.0383198976146405	0.0833766772697676	0.150739539081146	0.0815607725958999	0.112428840513756	0.145974036843922	0.149081821886479	0.227235398261617	0.207401148611808	0.277524109452713	0.296711391503261	0.280937530235185	0.324444793045134	0.295805909294425	0.268589459225103	0.186492187789372	0.262679589003765	0.300217377665599	0.286808897726771
2019-04-29	2019-05-05	0.011828659124955	4.19084239051263e-09	0.06032652933417	0.211156668705993	0.325056472329436	0.421928412299332	0.502054425545576	0.529920399527939	0.502562153492063	0.494892685724667	0.492932931335188	0.479159092900841	0.485315213676814	0.473965203143061	0.476902318251015	0.449390149534354	0.44724141891284	0.445785201831406	0.454849301063761	0.463472456048341	0.453559305017532	0.424562167881243	0.380472414799478	0.375746105308324	0.371329007483111	0.422535322205251	0.445700084438849	0.460214017482655	0.476755581036038	0.443639836209597	0.466429137833006	0.474296004328824	0.51342187796838	0.490851419018076	0.480324469828207	0.457189989862567	0.408030061046713	0.487148167271985	0.453841956056967	0.497403673809157	0.485363280988619	0.397428995711715	0.487520451426849	0.419265714207076	0.451217654722599	0.469683729511621	0.474226442533686	0.421530812708461
2019-05-06	2019-05-12	0.12792823471597	0.0655351570071782	0.0757911363594875	0.11036108107979	0.0657546536407825	3.39154695658979e-09	2.84524144558431e-09	3.18002482757373e-09	0.0488670257572656	0.0498797679763443	0.0677495402423069	0.0370237306981856	4.01951157009726e-09	3.18419655027233e-09	3.6572353118899e-09	3.9555244097283e-09	0.0323699278278523	0.036801424216138	0.0851387244852582	4.34208249863808e-09	3.9219276718548e-09	0.117049135356723	0.15178352322889	0.14369401438031	0.207454552941761	0.183859987216728	0.142303536271347	0.132313997533054	0.119094944993928	0.147421749733297	0.247889641611587	0.206630313794762	0.19687883938644	0.157993272254256	0.0945696590132589	0.124932882830299	0.11430432679897	0.102305573202073	0.112992372614248	0.19896336718326	0.0554458842573136	0.0239090732703356	0.00439573543725779	0.068691422500315	0.0378317833874946	0.00567952237282968	0.0944688162677751	0.0597103735210481
2019-05-13	2019-05-19	0.0665308354373005	0.0355008313596595	0.00298790309676122	0.0125043749544317	0.0122803569064324	3.55441135866176e-09	3.57099832530809e-09	3.30262648306966e-09	0.00269868197352884	0.0300857880319183	0.00938522061738799	0.00952211171881449	0.0277455245534011	0.0918860032604217	0.0915196522921668	0.116717718187329	0.0777504773175395	0.152904637231272	0.119536156725847	0.123533695612233	0.158835725572884	0.175006741201579	0.142981140974161	0.143677963189568	0.0612195656597678	0.129234545787983	0.0772797601207001	0.124940569173675	0.119873456076319	0.157654358537123	0.137335395393314	0.0436596406973601	0.108999504697318	0.13955191462477	0.0353770993327946	2.71059832640916e-09	0.0529457276593497	0.0696420954227911	0.0152655380498085	0.0323604328439001	0.0909473641088296	0.141684779579102	0.173054905574602	0.163452604265425	0.25965971258269	0.221499618189285	0.185554933523358	0.153760491668631
2019-05-20	2019-05-26	0.0606912911831161	0.0181331321086827	0.0380865371449483	0.0445866230939312	0.0538468746013324	0.0751367635024925	0.0262116298356932	0.088565222450833	0.14281072843557	0.140407447460652	0.166714502043819	0.163259883843918	0.114724754521864	0.111302125696362	0.135666085238302	0.0811281335821388	0.133389362058524	0.115135373101786	0.138173557336431	0.171666060828712	0.139918354179714	0.13473869294936	0.192808349544379	0.167185766534217	0.208793118596479	0.159867658850899	0.136276745335595	0.0947784838989588	0.11908933593182	0.0656014340538397	0.0711951379659532	3.15903066370322e-09	4.90208446100884e-09	0.0174920229861611	0.226532506369145	0.2248486949341	0.31687452103932	0.255637102799808	0.249415893403192	0.261370278728507	0.249223384036564	0.253591841206801	0.335540020896329	0.24658719049142	0.166800942977479	0.161395812819465	0.20275602333013	0.180355804611758
2019-05-27	2019-06-02	0.0408545149410057	0.0442499738322947	0.073010353560152	0.0698077265641464	0.0731694495113966	0.0834407998523599	0.0719876585598433	0.0934545906178219	0.0998742195233284	0.0726051416273387	0.0712971122411796	0.0736914978961684	0.107610341534415	0.0778402457412271	0.0729805735544691	0.0911531962383771	0.0782902369503632	0.0824524952854358	0.104375932499644	0.131656153662629	0.0820228103084186	0.101184770903947	0.107869811409447	0.152226540293848	0.0436726187313718	0.0708934932105389	0.189343405314232	0.171290513021673	0.176185435801116	0.235991447587734	0.206877456460119	0.265574292639402	0.277198223891228	0.276374816367577	0.182909577036315	0.306167186709169	0.27236779023321	0.179713556384287	0.186070559655274	0.244591722420478	0.262898530361871	0.0640064566270982	2.72930818964922e-09	0.102716643911589	0.0651446692265051	0.105872281528344	0.0394450962652301	0.0628416496605976
2019-06-03	2019-06-09	0.0688492451836291	0.0576997116000587	0.0605006005423286	0.0593157659788804	0.052273850679954	0.012262901715088	0.0103000870038612	0.0198353948065203	0.0708202258388672	0.00955858706511332	0.0255536630520905	0.0732750587584428	0.0465629633592134	0.0125626361929813	0.0120624710991156	0.0400241787231203	0.0156214458733317	0.0379285591849288	0.0355766338146115	0.0759452834774349	0.115854906571251	0.081024936795366	0.136917812292003	0.182948606667648	0.0868150542929813	0.128489824445749	0.0922261064066184	0.105816531313499	0.236770857986175	0.13981256257435	0.196614327306786	0.23272733789203	0.13736296598958	0.0921070039917024	4.82040924313444e-09	4.90898733521238e-09	3.09627289156487e-09	2.99662393745957e-09	2.89383506522391e-09	2.95871194172246e-09	2.98637268304419e-09	4.72280343154463e-09	4.49451283337984e-09	3.83447744428459e-09	4.48488505502472e-09	0.00259635150766508	4.93822300795288e-09	4.97708129748868e-09
2019-06-10	2019-06-16	0.0462646401277514	0.0417688232650439	0.0667550437114933	0.0318748355713105	0.0403659255811108	0.0616134890679587	0.0389408357073128	0.0624862409918581	0.0695287802436293	0.131236853876419	0.082733687713033	0.133274997691345	0.0975828059698267	0.144354206789936	0.171389408240688	0.166821079376691	0.264998166223623	0.17149897211092	0.179589770417573	0.224994474345341	0.181799225313844	0.183005657541055	0.141608376358696	0.149385264787335	0.113122381919165	0.14943911017738	0.119117867744712	0.00940890654997835	4.92259618067379e-09	0.0059230031661051	0.010258401693438	0.0220473603383695	4.76122526081423e-09	2.84475853157307e-09	4.87630948670325e-09	2.64390823175801e-09	0.0344226603486363	0.0611737313973514	4.92749310475699e-09	2.51831361808306e-09	2.81128250624101e-09	2.68604365080843e-09	2.66768899535838e-09	2.82120612889452e-09	2.86232318861047e-09	2.62407565493193e-09	2.76397642846935e-09	2.79091986868507e-09
2019-06-17	2019-06-23	0.0215326055122904	0.0259682196572515	0.061195567827483	0.0651672269526551	0.0911435477955208	0.10953910353887	0.135384259319221	0.154037931541752	0.176702673851208	0.15911161839407	0.156463111029787	0.195748544077753	0.220489286987684	0.148065828688346	0.207577096432922	0.159314759215393	0.11664592596874	0.163595349722593	0.130605708037522	0.168808944668686	4.7143386218064e-09	4.78698644683882e-09	0.0599145815330265	0.0388834857642417	0.0977746099222526	4.7010098439937e-09	2.62195736229228e-09	4.81105775409988e-09	0.0274808545253313	0.0246792272599243	0.0607453948055743	0.106676272460511	0.0380560689721997	2.59878858434936e-09	2.52860226489983e-09	4.89531087589575e-09	0.0251606686257449	2.97615278724883e-09	3.02003682034239e-09	0.0527046881701497	0.0275531180186012	0.0101259357163119	0.0759013332742351	3.37995362957403e-09	0.0196200463004245	0.0226368880540133	3.40687216395461e-09	3.33802019629151e-09
2019-06-24	2019-06-30	0.0259981289749959	0.0907369698629137	0.162475446796352	0.141833216920291	0.148649815642899	0.111911450748723	0.0896121844683655	0.105950576269628	0.132477411836269	0.103028601573406	0.146200010473507	0.142848699074486	0.0519992629403295	4.04054004392394e-09	3.83269654227586e-09	4.61830156255537e-09	0.0275073440778253	0.0475097556696131	2.50903300335215e-09	0.00222732270563502	0.0178048549119361	0.0907941263076451	0.0410054688450822	0.0773829467988151	0.0283184111802844	0.0327398792840579	0.0219923711704681	4.93291782409193e-09	4.94889129064151e-09	4.890696824016e-09	2.70995258000671e-09	2.56742353522828e-09	4.61386394624875e-09	3.72163992110044e-09	0.020820532015854	0.0986700922107568	0.0714739948206965	0.0381878389992577	0.0338221811370682	2.62666895388958e-09	4.44703849736462e-09	4.35888243459876e-09	4.59589161374998e-09	4.88412573235744e-09	2.51626285684387e-09	4.96897823737851e-09	4.50679168454799e-09	3.67778358474274e-09
2019-07-01	2019-07-07	0.0153495793526501	0.0446416646817866	0.0441679163770019	0.0262251815058413	0.0473311433298996	0.0580547990981935	3.60176847783926e-09	3.03507048743004e-09	3.14717372526613e-09	3.48218072401052e-09	4.09591647352212e-09	4.20094247608497e-09	3.83775847735752e-09	4.09981169861119e-09	3.88554494376652e-09	4.55465983389859e-09	4.16961947938543e-09	4.37730896569874e-09	4.62064320138817e-09	4.219037076841e-09	3.36673895038387e-09	3.08357088296506e-09	4.53022690376878e-09	4.39318695822316e-09	3.76024325230773e-09	4.07934433528306e-09	4.31019700382107e-09	3.17753793867123e-09	4.30525214019527e-09	4.14219986477997e-09	4.0261517008229e-09	3.85676960935066e-09	3.88677389434475e-09	4.36543310758532e-09	2.98083974494531e-09	3.78287898888822e-09	3.8885148527383e-09	3.81777021030774e-09	3.66763027469232e-09	3.67546583508966e-09	4.02847684438353e-09	4.09505187701931e-09	4.3536096924428e-09	4.17148279583198e-09	2.59767890201734e-09	2.52169215626718e-09	4.74071723999943e-09	4.49551710907172e-09
2019-07-08	2019-07-14	3.33627324231042e-09	3.44766786277571e-09	3.02498109502872e-09	3.59968112689841e-09	3.64978770683111e-09	3.62989308399406e-09	0.0257220432604566	0.0953554282935071	0.0214243231637351	0.05977628241675	0.0610449664988541	0.0732732004906881	0.0724890166563379	0.0571826831718545	0.00941379745544954	0.00844283626193281	4.75410443039064e-09	4.5230678645876e-09	4.41559458566608e-09	0.0457602628974425	0.0911970450814304	0.0816387743666525	0.0416811075516316	4.84099825645031e-09	4.98890004165932e-09	4.33729411536724e-09	4.26243903989051e-09	3.84266525176735e-09	4.02569340531339e-09	3.63320389734806e-09	3.21965796989389e-09	3.11148909400476e-09	3.70291049442976e-09	3.80130116990193e-09	4.37514821448462e-09	4.60875630975353e-09	4.60039310264942e-09	4.89853715738316e-09	4.6829145323383e-09	4.88751662704494e-09	4.7410416233206e-09	2.66369908970381e-09	3.02999123913822e-09	3.27384553600759e-09	3.00029574306853e-09	2.61037690594341e-09	2.53082317667639e-09	2.89852868980213e-09
2019-07-15	2019-07-21	2.96385422239165e-09	0.00716401861987578	0.0872582164708523	0.12891971766859	0.0785613115399062	0.0421581624051914	0.0281699519305066	0.0896515996062018	0.162495585609967	0.0935003257896896	0.102451380566392	0.0749441129100692	0.0887982032527887	0.0683394191884522	0.0915270965744245	0.0971731632826564	0.0637064658595271	4.72416670301722e-09	4.31088670740315e-09	3.55863688617433e-09	4.25443671841578e-09	4.16912207905323e-09	4.06349811352079e-09	3.97745188490211e-09	3.88397937723375e-09	3.58364360560804e-09	3.52475541317046e-09	3.56930481918611e-09	4.19213434329902e-09	4.0383824027507e-09	4.17778365432502e-09	4.32661509983432e-09	4.64328977091791e-09	4.29344201863568e-09	4.80361550588766e-09	2.54927999587312e-09	2.89991296812057e-09	2.84193236019502e-09	3.13109334663445e-09	2.57570874149547e-09	4.97685705199552e-09	0.0214030129394091	0.0812924211781929	0.188587133466251	0.162266841134623	0.175151564024127	0.152562467138551	0.112984998891754
2019-07-22	2019-07-28	4.90197679748904e-09	2.82009979341657e-09	0.0160196179317916	3.65531888753552e-09	0.0430621864395565	0.0594784814549085	0.043102167962072	0.0326036462319513	0.0340156725508995	4.48374308515223e-09	3.95376354089466e-09	3.87500079481029e-09	3.60426291934587e-09	3.8142660925763e-09	4.90208200650895e-09	3.98159116724908e-09	4.0759085997215e-09	3.81002551925165e-09	4.1981571634626e-09	4.19345129807926e-09	4.28727364723469e-09	4.41925449832286e-09	4.9282373508992e-09	2.7068893894298e-09	2.7806929921165e-09	2.71797916648611e-09	2.75705929030038e-09	2.58435655428219e-09	2.75798716455972e-09	2.84551410980865e-09	2.79748481343264e-09	2.89540139584691e-09	2.73941178756261e-09	0.0514045293097301	2.87097632189347e-09	0.0934148145802179	0.16518395354811	0.138579742625388	0.201927755370702	0.193610262075787	0.305820040820362	0.282792654428652	0.29081286366155	0.280633788773325	0.260474204250017	0.234724397075478	0.154141669201077	0.116095669432839
2019-07-29	2019-08-04	3.37806039207942e-09	3.41054046140825e-09	3.14491911865197e-09	3.02415016280207e-09	4.90206226214609e-09	4.90206034580722e-09	4.90205771755649e-09	4.90205917942894e-09	4.90206593727676e-09	4.90207485714311e-09	2.86964098295871e-09	4.90208118253997e-09	2.87498616322515e-09	3.53914415310994e-09	3.16140910988367e-09	4.13882127116966e-09	4.16957318794376e-09	4.49837195768849e-09	4.72957677214055e-09	4.45296696656279e-09	4.26308420906961e-09	4.62126612067005e-09	4.75514327904724e-09	4.71066518213686e-09	4.5253574337704e-09	4.67200784658776e-09	4.72831195750192e-09	2.53224212365668e-09	0.01025426830138	0.023826667017018	0.0529125159313753	0.158027680582365	0.147776811149461	0.186015206416774	0.162504115911091	0.223504609792441	0.207934555587475	0.263846817455862	0.211985505456977	0.123897650250429	0.183417779050835	0.0427036817433811	2.94269969961265e-09	0.0079840142752702	0.0955025915816843	0.0750515931731893	0.0803115234246058	0.0393358650987234
2019-08-05	2019-08-11	4.90197683181931e-09	4.90201710670414e-09	4.90204531189747e-09	4.90206978800317e-09	4.90208710415913e-09	4.90209313906481e-09	3.27439578277459e-09	3.31665115900152e-09	3.90801831627119e-09	4.19057154920134e-09	4.19411876446952e-09	3.78804346222639e-09	3.66331792756439e-09	3.91080890548267e-09	3.89044479388879e-09	4.13269120321352e-09	4.43465132622304e-09	4.55050874174474e-09	4.83728983556575e-09	4.64639219197438e-09	4.71941425886106e-09	0.0224057833406816	0.0740965208806484	0.120874116599301	0.12335198636839	0.131475884826142	0.195326558879428	0.121261682846682	0.112816490839444	0.118447827245917	0.0494302594869966	0.0184453292187201	0.0191390364310977	2.72153836550971e-09	0.034406513967164	2.96093093533877e-09	2.8885954361297e-09	0.0696403616818898	0.0387703331012339	3.22466364705844e-09	0.0186781548876625	3.24474015455047e-09	3.2986672761234e-09	3.54225654483276e-09	3.36538440442703e-09	0.0210953213975166	3.49826518261825e-09	3.46397360501774e-09
2019-08-12	2019-08-18	4.90195730933754e-09	4.90204283856551e-09	4.90208525840518e-09	0.117640506538621	0.14955185875394	0.205507241663346	0.226011483857152	0.282804966701947	0.26034303952653	0.224861746259652	0.244302807225181	0.284901032262814	0.278384281677438	0.274007182520037	0.343968365675268	0.292695813016568	0.344129160790885	0.317437518735428	0.333335910565101	0.345344308785649	0.352804888103018	0.366420416524389	0.335819081556193	0.316711897268747	0.300287448805271	0.268037184577509	0.219575304245346	0.196887518107268	0.0697594244492228	0.0860570363188837	0.119040134467697	0.0850782877086103	0.103305145648797	0.1075850422354	0.114938727107189	3.18238553103215e-09	0.0286337796985405	3.26844570139219e-09	0.0894809835188946	0.0590612755936215	0.149169407205425	0.21310741746405	0.25687964849332	0.286060496420191	0.317722884086285	0.383319396061096	0.374099954051157	0.385598649670881
2019-08-19	2019-08-25	2.96309456009263e-09	3.00291395611687e-09	3.18596270574014e-09	3.25243301772059e-09	3.40141812997309e-09	3.64665005447548e-09	3.26596506680446e-09	3.7958324150324e-09	0.0198100981190813	0.0377835735585887	0.0724820284094931	0.0816103676736457	0.0645441306097986	0.0898196171591107	0.0434044818023854	0.0851397681842514	0.036691872930857	4.71934256356217e-09	0.057733080450238	0.0115143236315026	4.50938948963443e-09	4.19507050357207e-09	4.4154029256632e-09	4.47377950127269e-09	4.23901223788787e-09	4.62021772884764e-09	4.45951724428489e-09	4.77686866216615e-09	4.79832210149862e-09	4.60314746133311e-09	4.71432192556053e-09	4.86287749547199e-09	4.9521891385743e-09	2.54087613322252e-09	4.75782530371376e-09	0.106029728667663	0.138599571028905	0.149502364980402	0.211868090430152	0.215862153568663	0.273355153027556	0.258097870406808	0.20125652653845	0.267463224369291	0.188134086122635	0.255759811742014	0.165170025289428	0.216255586854434
2019-08-26	2019-09-01	4.90196670484974e-09	2.86457223738905e-09	0.0102856654709562	0.0125043742158631	0.0210430702067408	0.0243634249513699	0.0315970343305554	0.0483599173075779	0.0621032428800558	0.0095586130849733	0.0113569977021521	0.0324401622683885	0.0168730282201594	3.76260079055865e-09	3.13042700211051e-09	4.37385934949714e-09	4.54147538622805e-09	4.44363539761752e-09	4.28182490287395e-09	4.09542166172838e-09	4.28315768073986e-09	4.4490839229078e-09	4.57282538709026e-09	4.92392441316889e-09	4.7971453937189e-09	2.58686911797925e-09	4.66962802549966e-09	4.51268797224173e-09	0.105773059713365	0.107368045001188	0.111239973010738	0.121098245300725	0.214913198328986	0.226719088881171	0.261466866291744	0.241429223811748	0.17675564814052	0.270562925696076	0.173587278672966	0.169650971840788	0.115045723408477	2.80467477543211e-09	4.9613519651298e-09	2.7975726578305e-09	2.88453427361923e-09	2.86352021738763e-09	4.82996030560257e-09	2.71256419468923e-09
2019-09-02	2019-09-08	4.90193834106144e-09	3.01170142827077e-09	3.16327707808026e-09	3.52594180789863e-09	3.69125056122068e-09	3.73355545992335e-09	3.8149792632696e-09	2.88708123545846e-09	3.13655069361591e-09	3.96964996514875e-09	3.77403408006694e-09	4.01189427309762e-09	3.97271509512665e-09	4.01852134475159e-09	3.63092916610975e-09	4.01436791649236e-09	4.36065723986429e-09	4.68016913158824e-09	4.43291698808842e-09	4.28390421209173e-09	4.3006793151575e-09	0.0529362780558772	4.63704720887829e-09	0.0189199475424407	0.078768606505634	0.096328186947452	0.18632298375817	0.141896809451062	0.152781086084992	0.172198064817631	0.0650987252357962	0.103092266562325	0.0985921764545351	0.0930687267661957	4.764652554585e-09	4.34080479564987e-09	2.71029870952197e-09	2.50995134475731e-09	4.58506522497275e-09	4.98699527826846e-09	4.81810985670742e-09	4.55561734208391e-09	4.12711691683598e-09	4.8251494036589e-09	4.70360504930934e-09	4.94638547546127e-09	4.97134286447762e-09	4.44911961623398e-09
2019-09-09	2019-09-15	4.90197368890219e-09	3.14960184980902e-09	3.31230135206736e-09	3.94702042832324e-09	3.89533835357138e-09	3.79367407353495e-09	4.11534070905369e-09	3.99883348035889e-09	4.24483153266358e-09	4.59325954378742e-09	4.84652627270896e-09	0.0295232787899234	0.0398722604010726	0.0501592874768697	0.132561382486697	0.088647772758657	0.17116844711579	0.177692645449057	0.223765047980534	0.233213830393103	0.221886089599962	0.185439298151312	0.165266148591335	0.170033715354703	0.14528209740864	0.153918137062463	0.137793953329603	0.0910972592983648	4.59832177220081e-09	2.84541546530197e-09	4.8560657025566e-09	2.60926676490935e-09	2.80098411740998e-09	2.78003751375188e-09	2.57917906038665e-09	2.64251332253141e-09	2.91926920056377e-09	2.62187930321781e-09	2.96166277830239e-09	2.90189050878587e-09	2.8200111699987e-09	0.0652585590104585	0.0232825373484108	0.0227901671035075	3.16170806561066e-09	2.8798205402265e-09	0.0504508035256589	0.0581406959987754
2019-09-16	2019-09-22	4.90197943039066e-09	4.90203619701285e-09	4.90206797153162e-09	0.0242073939819033	0.0113815884927916	3.61709022394135e-09	3.04746199432699e-09	0.106764939530964	0.151514932659645	0.18764680823635	0.233134699343448	0.242243383012195	0.171561523732721	0.222881937205482	0.217384523519468	0.216372014157439	0.148529676807453	0.192866721512147	0.125943133134358	0.0637533869468964	0.0631005819492133	0.00897224062233622	4.85299392603341e-09	2.68505154948888e-09	0.00126637951197298	2.78165688292032e-09	4.45201202289798e-09	4.29343337859154e-09	0.0290469291691135	2.55517398361545e-09	4.88159588946889e-09	0.00403717080211681	2.92873723661644e-09	4.97770343085515e-09	0.013056873395123	2.77966044370442e-09	0.000847564118069445	0.0381874332543915	0.0560894368639249	0.104817019416268	0.0389638373576171	0.0765346891548596	3.05837522143679e-09	0.0316739466411658	0.0408662315518949	3.31821197465553e-09	2.61675142624888e-09	2.90226130657999e-09
2019-09-23	2019-09-29	3.12558362260842e-09	3.51385945485809e-09	0.0744007110335645	0.157371199326936	0.130463520762653	0.104557112228631	0.0800650313261727	0.133933352826646	0.129249204471727	0.121351823229935	0.152534532077732	0.0945253924721264	0.0235638020850035	4.09504359956059e-09	3.69556522822233e-09	4.56197022455148e-09	0.0377726301598905	0.0244021091893346	2.50242724295994e-09	4.59226357106426e-09	4.5189193521705e-09	4.80410102211759e-09	2.7545551966557e-09	2.69187721347982e-09	0.0158891067714844	0.0065572825742259	2.503827141801e-09	4.9835783159711e-09	0.0149524555948508	2.67126717999441e-09	0.0355022931925345	0.0967836662652732	0.0673757773713967	0.0523738156488483	4.95322085878342e-09	4.79233187804054e-09	0.0529466302203346	0.0769036160919041	0.156245577235854	3.18503598086448e-09	2.80672659744757e-09	3.05604833878649e-09	0.0435179762279043	0.0479596540471128	0.0803178820251116	0.0966222539995182	0.0221522891752108	3.2689389370548e-09
2019-09-30	2019-10-06	3.31206740407845e-09	3.37188167983652e-09	0.0132395453016893	0.00201203626380523	3.50152958361842e-09	3.48889091226122e-09	3.00898400211397e-09	4.90206029870714e-09	4.90206801895172e-09	2.9041588306875e-09	3.31807766761277e-09	3.67288336843997e-09	3.55978316291943e-09	2.96114537276047e-09	3.42413713305435e-09	3.47082148634737e-09	3.29097223059124e-09	3.97146202026121e-09	4.33687080064681e-09	4.25190909316527e-09	4.05279699003468e-09	4.16637313722384e-09	3.97444406396925e-09	3.86853493413547e-09	4.11348883676327e-09	3.91733216758479e-09	3.73824020325652e-09	3.70830204276528e-09	3.94495802728745e-09	4.18817699165139e-09	4.53458901580082e-09	2.55861389507556e-09	4.52675295652593e-09	4.69985704186243e-09	4.97443398787275e-09	2.95186110898335e-09	3.00464927464523e-09	2.92760178515879e-09	3.11772275171347e-09	2.96888013409761e-09	2.87298513903637e-09	2.9054205243961e-09	2.73061495793311e-09	2.93585094935107e-09	2.60999642734998e-09	2.97759158412564e-09	4.93555126110884e-09	2.53288090760361e-09
2019-10-07	2019-10-13	4.90199711705548e-09	4.90210877897284e-09	4.90211877880237e-09	4.90212428243704e-09	4.90210591619989e-09	4.90209308263759e-09	3.06244661858181e-09	4.03738353299265e-09	3.9384757817781e-09	4.29986720918277e-09	0.0330463294090076	0.0149391011075616	0.0152003377912077	0.0121494593079948	0.0385484706189399	4.90212840617517e-09	4.97367197282759e-09	4.69521175722341e-09	0.0262471596844601	0.0985810396862339	0.0246853848755524	2.53770386823525e-09	4.91983431911346e-09	0.00180808212142333	2.74543459581628e-09	4.90346526026232e-09	2.52887031887877e-09	0.0771140430664316	0.102651173201965	0.0775319680531044	0.0703195493191883	2.98706544023286e-09	0.0323810639602508	0.0659376459166375	2.70471255017e-09	0.0146316504269767	0.0263183270078426	0.00552235354938241	2.89536773561051e-09	3.0895008221409e-09	2.84120366535246e-09	2.78138379559514e-09	2.80746850370484e-09	3.07976095838365e-09	3.21426747739957e-09	2.87858921131351e-09	2.57191078113495e-09	2.86317019462512e-09
2019-10-14	2019-10-20	3.13488534549131e-09	4.90202070147113e-09	3.15243767906582e-09	0.0526576806086576	0.0585651306172603	3.73198696958504e-09	0.0164198721844496	0.0793290109315542	0.0637176133262143	0.105956598971041	0.115062006699951	0.0920244567495734	0.0850326810380694	0.0753616131989602	0.0341343150996556	0.0836343152213569	0.156620053086461	0.0965389354241145	0.0244979855946255	2.59127205878566e-09	0.0413130548324802	0.147575730409019	0.139565684182083	0.202590592870652	0.164935247100896	0.109024736762038	0.098933995829468	0.0616600244220673	0.109685445590619	0.0630439160632305	0.0903367651995036	0.0418583165890624	0.0144096807829891	3.08817395505985e-09	2.96635310233427e-09	3.10790073845742e-09	0.0124251819220405	3.1557072859816e-09	0.058561764216527	2.86616820609232e-09	2.66335723135146e-09	0.0276681188324313	0.0232825761187974	2.88323812732272e-09	4.6532807645189e-09	4.19458007253845e-09	0.168308954539856	0.153646334024367
2019-10-21	2019-10-27	3.47161014389655e-09	0.0761109791217525	0.0787437948712017	0.0857488413985793	0.0578911685254402	0.0915064794397337	0.0864289574798144	0.0353201933741645	0.0701750640775382	0.0956962718013507	0.0432995319401051	4.05520418072373e-09	4.51889190440963e-09	0.146815201424947	0.15374506934444	0.184268904406736	0.155519746057117	0.134269333142344	0.0285795006117827	0.0933515079629742	0.139320899865864	0.0883453554210405	0.130121364196736	0.159285571304531	0.0539068446666159	0.0544329809730357	0.0511303408972827	0.00646507424225457	2.74378361326776e-09	0.00592300394931201	2.70993648669265e-09	4.92450192742734e-09	2.64098406520389e-09	0.0155541346884651	0.0402288275559323	0.195263956626435	0.175621991268077	0.156703323380695	0.127830128959575	0.0705072104569941	0.156819884091844	0.170436060289976	0.154074347987497	0.21059402568054	0.118270936896832	0.13668322498568	0.13846975214355	0.153666194801576
2019-10-28	2019-11-03	3.40612136571834e-09	0.00298532151832156	3.56607607280002e-09	0.01331147066329	3.74869153398533e-09	3.65301633814782e-09	3.94783643341895e-09	0.0285286512167886	4.30073669585807e-09	0.0407157412511334	4.65510047737397e-09	0.0236896607779493	0.0381997162485425	0.000994316889579317	4.50100200953514e-09	4.9655948359337e-09	4.87518847945437e-09	2.69654945021337e-09	2.58669455545338e-09	0.0202208805992028	4.77781633274763e-09	4.99915661452129e-09	2.52390908953044e-09	2.741129650468e-09	4.92194348053407e-09	2.76144563082411e-09	4.68955504014074e-09	0.0601897991432199	0.0227827036584834	0.0647477312118613	0.0590049629391271	0.0364552662781849	0.129787739233087	0.0988772888076931	4.47449577195773e-09	0.139641672581852	0.0668401506982692	0.12285372296875	0.077115700979325	0.149346233276255	0.150490631380438	0.0552341818831326	0.0812940075712931	3.37224810330463e-09	3.31291136918249e-09	3.09706822994304e-09	0.0268685300846622	0.0220975240931128
2019-11-04	2019-11-10	0.0814715583463771	0.0503870641983552	0.0693611071783727	0.086350263811243	0.048004875622411	3.98801170516018e-09	3.92769799198594e-09	0.0173903930977894	0.0336926691451682	0.0575766043952733	0.0586781844204142	4.70835473397548e-09	4.49798378695221e-09	4.38013051565289e-09	4.6018263540329e-09	4.68549763754527e-09	2.60006554660418e-09	4.85429754185851e-09	4.54165831063387e-09	4.56134065408896e-09	4.92684546365341e-09	0.0340074136233786	0.067344035583851	0.0417356668027228	4.9610966537698e-09	4.27451116406122e-09	3.28454154884419e-09	0.0410546077338733	0.030612949876124	4.78112328646772e-09	4.79767174181543e-09	0.0445599221024913	4.90078458621992e-09	2.53250511544713e-09	4.53225848070946e-09	4.7603604542757e-09	2.7346094513517e-09	3.03165348186724e-09	2.55335147261051e-09	2.52264675051101e-09	4.96050695184474e-09	4.63090282546649e-09	3.00341629158781e-09	3.00291110101384e-09	2.8971979356964e-09	3.17896668651289e-09	4.23798882459473e-09	4.46403765704793e-09
2019-11-11	2019-11-17	0.0473809410150761	0.0356313541450535	0.0241861070552364	0.0129079467109417	0.0176727830695075	4.15161929205495e-09	4.16589699810794e-09	0.00244885354129894	4.59572403412184e-09	4.63543553008469e-09	4.80199081011557e-09	0.0111888499436881	0.0185456941659797	0.0162810127381405	0.0111795686330811	0.0124531700432751	0.0258865850141971	0.0396192705691084	4.57269321947859e-09	0.0103534582966946	4.41780860490844e-09	0.0181314685657947	4.72630600827789e-09	4.59272800775295e-09	4.79893164066646e-09	4.68486028022136e-09	4.85922141295069e-09	4.43910020362706e-09	4.17427010873549e-09	4.79667691665797e-09	4.75025199884307e-09	4.59779584851346e-09	4.78710984366131e-09	4.84337433475152e-09	4.49906272539206e-09	2.64366070412766e-09	2.78961039954302e-09	2.68311407575716e-09	2.52193006022971e-09	4.17825991375798e-09	4.12576114926203e-09	3.8417444447243e-09	3.96297072855459e-09	4.40703608338048e-09	3.95991470486263e-09	4.00292627321035e-09	4.49035798721092e-09	3.91731405143059e-09
2019-11-18	2019-11-24	0.0735720287669078	0.0459473327423344	0.0252286776490765	0.0197683367146196	0.0760888573244662	0.0495132049566437	0.0281699377315312	0.0206503871535509	0.0743700540961415	0.0509791547878321	0.051974714064886	0.06035815056295	0.0515810742115441	0.00223380819813407	3.74736884982019e-09	0.0264893750026045	4.65993405034803e-09	4.77345287714556e-09	0.0215825055802643	4.96679125596278e-09	4.9100446803998e-09	4.86073235115629e-09	2.68183014466029e-09	4.82877175840827e-09	2.51018697188124e-09	4.77018222526338e-09	4.90093857824842e-09	4.13343071022172e-09	4.96884038393448e-09	2.70770300930166e-09	4.91660744381387e-09	4.38037874885473e-09	4.5338225978693e-09	4.26614434090371e-09	3.93657024378757e-09	4.44591398795247e-09	4.10975341273742e-09	4.18661498262693e-09	4.16654594176526e-09	4.63232117850218e-09	4.63792324135191e-09	4.83345630699281e-09	2.51193103901301e-09	4.15410905835434e-09	0.00596153641353507	0.0519264424670209	0.135365193929315	0.317897347174147
2019-11-25	2019-12-01	3.54612547825567e-09	0.0233564965309833	0.0728361895995938	0.0407529430319603	0.0682261429181291	0.0291087571934804	0.00148750382920669	3.72267179362801e-09	4.25159475049888e-09	4.49159370739263e-09	4.4570423539825e-09	4.45126602597259e-09	4.31279903872338e-09	4.05463561477929e-09	4.18316751472941e-09	2.51426000106838e-09	4.79941211697317e-09	4.87248056725668e-09	4.91381610775005e-09	4.93724314870712e-09	4.44604275156424e-09	4.49641718209433e-09	4.78857995489349e-09	4.71516738606841e-09	3.88555737977041e-09	4.90208951961772e-09	4.0846543358149e-09	4.2866765211636e-09	3.54845192083217e-09	2.94776910345508e-09	4.90209405297704e-09	3.2690516076178e-09	4.43155201666123e-09	4.31807844651179e-09	4.53699801367681e-09	2.50174812924023e-09	4.74586618286864e-09	3.68063533929387e-09	0.0511426994908387	0.303419655645372	0.343561091386213	0.256878558216629	0.158181639945767	0.107178243363493	0.198679333421291	0.090469951603039	0.096036442907421	0.083208567631906
2019-12-02	2019-12-08	0.0370759631945483	0.0368066348022972	0.0259237079353571	3.66433204404146e-09	0.0111569032810159	3.70630388665555e-09	3.66566443971692e-09	3.77909846707661e-09	4.06839415236137e-09	4.39339341539944e-09	4.43545117008518e-09	4.25883822277773e-09	4.20857602666623e-09	3.92113312439282e-09	3.42693602846107e-09	4.14276859716995e-09	4.07619118658331e-09	4.07150213499669e-09	4.04613083109392e-09	3.93199038060307e-09	3.74713383879066e-09	3.57299012431073e-09	3.23118197044367e-09	3.44479845929809e-09	3.47128345234799e-09	3.79584814353678e-09	3.38815116535846e-09	4.33388112106887e-09	4.11633419177218e-09	3.65175925443954e-09	0.0119993781755385	0.0364557801531034	0.163003191781539	0.268585210523675	0.101373191212033	3.67943923007831e-09	3.13856892253309e-09	4.90209781752616e-09	0.0585654266214505	0.0679620440496565	2.97361916349657e-09	0.0163909700602392	0.0974802533537861	0.0849712307665795	0.0757690679039339	0.0735097123825572	0.0928984249546003	0.155254340863578
2019-12-09	2019-12-15	3.52728453335684e-09	3.70180979579473e-09	0.00264043764481699	4.032322976401e-09	4.10785948641051e-09	0.00372132573612786	4.01599057899636e-09	3.98358697833392e-09	4.54863293458002e-09	4.47115881121234e-09	4.61320322403844e-09	4.88721467269637e-09	4.72416226399568e-09	0.0480934444301664	4.51397591627675e-09	4.62832405878428e-09	4.34711482514342e-09	4.46088333992856e-09	4.61861972172072e-09	4.82969964909251e-09	0.0126444806272794	0.0810258004209144	0.158567682275378	0.225058221986424	0.242486199089372	0.326511725885965	0.394577613370065	0.24784210370223	0.0956010858326846	0.139738617653491	0.112978481660118	0.0445603712421713	2.79096698693243e-09	2.56924079335603e-09	4.63534021576681e-09	0.120732038780979	0.161750126311911	0.126514882621588	0.146384991944801	0.134049738592045	0.0884037078555958	0.109111249783134	0.0637538386895513	0.178191442376921	0.151663922084671	0.0411358299930108	0.102325854020314	0.0409036184047802
2019-12-16	2019-12-22	3.32003571721624e-09	3.65705952153399e-09	0.0021191942891572	0.0342961536019799	0.0630590665760495	0.0898482014561494	0.134895051150194	0.0815014289905524	0.0378899190345389	4.33047040048016e-09	4.6154163879246e-09	4.85234243178071e-09	4.69050733609162e-09	0.118335256834831	0.239060287327884	0.263673049583969	0.321937385511829	0.264996502247971	0.3135962933398	0.405148748556757	0.218391228731047	0.130476634241736	0.175995432295278	0.109457068056435	0.162058087175118	0.0955742348680494	0.0249809567144764	0.130087905415554	0.185554399819486	0.122714651160458	0.16773645921811	0.182273209752323	0.142076500849651	0.108558478923168	0.117857152665777	0.166908901267831	0.131658256393917	0.107136476765704	0.142643852546788	0.123913847298801	0.0693937349996561	0.0853029749302939	0.0731980422550892	0.172207617706316	0.157682172256027	0.255797120571431	0.207563060578177	0.206861308129697
2019-12-23	2019-12-29	4.90197153847129e-09	3.13670569097765e-09	4.90207534655724e-09	0.0958392364101813	0.125753890649282	0.145854606308628	0.230015979583723	0.294507821539306	0.28914310659488	0.318212953572326	0.249626680871233	0.237668911669661	0.222958699033608	0.189725948488978	0.0623866093520921	0.0871431173039718	0.0977435525943775	0.126960011006708	0.130014361248206	0.0631709477377781	0.138184799486151	0.172535952615656	0.176627321790121	0.185719624895638	0.218909147281914	0.24313815084962	0.224869133973613	0.151385657058009	0.122982109358383	0.187421169916847	0.185099902636851	0.252849963787051	0.237028701309282	0.16955674861356	0.243595082323669	0.203495918186444	0.208997312748903	0.272200853694169	0.301669067317415	0.339601101750758	0.37504653303629	0.395842988238764	0.317240449272363	0.313545868411923	0.261983694263026	0.306050512627865	0.362275019353836	0.382130490444014
2019-12-30	2020-01-05	0.00385482116778258	0.173525524178467	0.332865595180222	0.398794974870209	0.478480514796647	0.521012734972301	0.485370173977952	0.434511985989639	0.415184599843191	0.383553507118753	0.424203479243138	0.427440958019629	0.433503980077415	0.470150188903397	0.51285206865634	0.485040668281569	0.490044440990917	0.495066111048345	0.480457022652662	0.495632883902693	0.484040412912302	0.480889643908961	0.48439835379783	0.453112820671568	0.470133450217509	0.483411792279111	0.484187040953885	0.449634236736013	0.445347058086702	0.462518814496968	0.442807451813663	0.480248487214535	0.492436171260666	0.503708526327658	0.395749250208369	0.413415493457043	0.324177369922579	0.388424909427869	0.451045469635568	0.439759043634708	0.41362229446592	0.323086001692642	0.380270753618164	0.366489855743883	0.424578090208257	0.396960783606172	0.442343152608021	0.308778173611185
2020-01-06	2020-01-12	2.84709866332258e-09	4.90200619968805e-09	4.90203702440371e-09	2.82415498989656e-09	2.89275454831811e-09	4.90205052548855e-09	3.09042163882206e-09	4.90204956460744e-09	2.91209432738564e-09	3.09251684433054e-09	3.57384566481695e-09	3.26897806921867e-09	3.36770824262609e-09	3.24026510571009e-09	4.902060131086e-09	3.56319023876576e-09	3.47009321832194e-09	3.27241484194081e-09	4.02656336140196e-09	4.54912826668725e-09	4.28996090994499e-09	4.17387216180126e-09	4.05747336631056e-09	0.0422578396893729	3.86107435884646e-09	0.100813540468244	0.0339466402919011	0.0670736268731182	3.87768543256327e-09	3.57347261256391e-09	3.18483894435167e-09	3.81737903136724e-09	3.63825848956453e-09	4.12221416787317e-09	0.0256395644468983	0.0225345599170317	2.74351226343641e-09	4.79668370493303e-09	0.0293445130146206	3.51158500896084e-09	4.90208858420846e-09	0.0125272500741058	3.66341092609294e-09	4.56071991145264e-09	4.68283783096427e-09	3.86736186188139e-09	4.45173440974547e-09	4.12114940794547e-09
2020-01-13	2020-01-19	3.44036831037201e-09	0.0106694938035776	3.49396534029554e-09	0.014320376000404	0.0118309498975384	3.58670939756904e-09	3.44235968666935e-09	3.81957578193277e-09	0.0449926181318429	0.0568719836792418	0.0918030967265275	0.0811919718888677	0.0248183502880167	0.049536145468969	0.0645932773082391	0.0360138553578833	0.074511861355218	0.0492009199444418	0.073476653754676	4.20123068501374e-09	3.92668209064101e-09	4.27418065225297e-09	4.1871787730247e-09	4.38374084535373e-09	0.0516361820390661	4.30022648184166e-09	4.27956994796126e-09	0.0255046153535814	0.0440263863525769	4.76791889976889e-09	0.0427079333604932	3.99342845199365e-09	4.32392060291083e-09	4.06692692292778e-09	3.56959887311167e-09	3.08233087005975e-09	3.73025486268025e-09	4.27204124623727e-09	0.0101271265896479	4.70204718520782e-09	0.00941285328130356	0.0138722661704799	4.98162652019445e-09	4.38002442746013e-09	0.113271725190139	0.051927680049069	0.0976154577856362	0.168074862757521
2020-01-20	2020-01-26	3.10950765587633e-09	3.35726256868607e-09	3.35769566549255e-09	3.4529852664994e-09	0.0370593230328449	3.5257030917452e-09	0.011768858128241	0.0320258773936929	3.79662637651444e-09	0.0051598632842973	0.0381729126596917	0.027023213301037	0.0256546469169425	3.57120108195817e-09	0.022887628002963	3.67531502996531e-09	3.76490125924179e-09	4.15773890470743e-09	3.97292296778457e-09	3.89581169161474e-09	0.0248625629397424	4.39332135306982e-09	4.13920513628608e-09	4.3627915338846e-09	3.63160890477564e-09	4.04672318551857e-09	0.0395742645182808	4.09020037808795e-09	3.77689222829573e-09	0.0263445955842458	0.0217489142729477	0.018393753810923	0.0233640966733655	0.0138233903103442	0.0241245899750286	0.0157099547178069	4.48889079853512e-09	0.0393978348615054	0.101866789821089	0.127722324266789	0.123319539587896	0.0614994679885104	0.071849930927441	0.00798402254401487	0.0332786733011734	0.0588482831100946	0.0544317246352768	4.96449529998138e-09
2020-01-27	2020-02-02	2.96473990760276e-09	0.0293953129018002	0.0374177580555945	0.0449904273814411	0.0152012672948283	0.0196181205558084	0.008341707917222	4.9020692888714e-09	4.90208051870521e-09	0.019822302818578	0.033440903946721	0.0853624990438678	0.0645459415971588	0.0788998007088684	0.116522431407828	0.105696370593417	0.0231852213742196	0.0518034437186195	4.79467506082306e-09	0.0173867197723712	3.58312402912320e-09	2.87231585017143e-09	4.9021049977381e-09	0.01982287231911	2.87511001805591e-09	0.0499286653056511	0.0122133013914052	0.0935156419176244	0.0477243925138884	0.127835626405874	0.1286533363862	0.247140604423732	0.264093475487314	0.30227169269258	0.155740918537243	0.238232897664436	0.247986844910328	0.151889128107906	0.174943230718252	0.0654221314709182	0.0516429054450568	0.0101259449052577	0.0165372678013153	0.0568460924507077	0.030243479837437	4.46483200523177e-09	4.90208126101625e-09	3.41853215035903e-09
2020-02-03	2020-02-09	3.14323625036401e-09	3.01686960258986e-09	2.94642228399111e-09	2.9741064895123e-09	0.0668791650019879	0.0146355612684647	0.0444181342259389	0.0382226351934043	0.0678537721791751	3.30860702370252e-09	0.0152767086138888	0.0886055733746303	3.06212774153033e-09	4.90207831075223e-09	0.0121073918399887	2.94584910981058e-09	0.0154179149106575	0.00922695572824169	0.0279257483720745	0.0365208727025151	0.0136650964787658	0.0320460293975119	0.0329016078704397	0.0726423409576038	0.189372130285954	0.177181952480285	0.191648425234042	0.115417807997172	0.0736860732910141	0.0383206608625516	0.0729410135322674	0.0825029872907319	4.91207117353521e-09	0.124093376433417	0.0800209051869602	0.032490369159822	0.111304576023344	4.77686485614394e-09	4.70990592931786e-09	4.57964638938555e-09	3.60368155367509e-09	0.0145844993970555	4.56342594116072e-09	4.16968877314416e-09	4.49687044037365e-09	2.55565078885793e-09	4.32792799724004e-09	4.85992821562859e-09
2020-02-10	2020-02-16	3.19280010923133e-09	3.52184922207983e-09	3.54265029532173e-09	0.00969621554544468	4.90206173107351e-09	2.97411613037806e-09	4.90207164537023e-09	4.9020792797876e-09	4.90209096843349e-09	3.45710553735179e-09	0.010659438648325	0.0103393756629492	2.99581495278224e-09	4.90209689577576e-09	0.119359706741467	0.133789805293811	0.200456298908268	0.199828800970837	0.116645382587397	0.191029293212927	0.15261444442607	0.145805936817311	0.157260911468212	0.204745041611666	0.106560553896323	0.1318969895751	0.105689423656945	0.133061943057265	0.128502900960458	0.0673086401288092	0.138220146455102	0.0472620827947005	3.53732362969555e-09	3.46120827961457e-09	4.0810704144537e-09	2.61358228811693e-09	4.74712671097636e-09	4.09481331610679e-09	4.22827499318656e-09	4.45407587855482e-09	0.07573552099414	4.59463639866715e-09	4.33483618718484e-09	4.77538552899907e-09	4.35914188842427e-09	3.78171832343534e-09	2.97833942035097e-09	0.0926358683060637
2020-02-17	2020-02-23	4.90196696471931e-09	0.00621878219976763	0.00454731632291257	4.90208553417742e-09	4.90209655417163e-09	4.90210039106405e-09	0.0528602287991023	0.111439395320483	0.076971102527291	0.130628332596064	0.130931999015579	0.128374154578689	0.207566319066647	0.173928700767165	0.668198425796971	0.680205878739376	0.692458525923149	0.172593252670048	0.159162561358113	0.152621110846041	0.201994778174633	0.201543926479218	0.15340757113788	0.158220161379639	0.13050094086462	0.0439626028918402	4.90211984627636e-09	0.0464626724158346	4.90211639825665e-09	4.90211973039779e-09	0.0489852146010048	4.90211127431896e-09	0.026706207178012	0.0960060122960439	4.90212379120722e-09	0.0375309203641763	0.0897132113115822	0.00310271712457938	0.0165027186562858	4.90212628914172e-09	0.196115493073211	0.353757704068151	0.440243744425326	0.442901448609984	0.588870905062072	0.45331383399337	0.50041002173216	0.489521978788155
2020-02-24	2020-03-01	4.90197011545417e-09	0.0576974510585594	0.735662205592004	0.74297690150714	0.730768943446298	0.726774572121013	0.738795637807301	0.748252568772259	0.753248669549259	0.754690563095459	0.753709305920016	0.746304572918686	0.726122232086743	0.729768946870592	0.733578530913543	0.727359526784896	0.723094215318436	0.720091973113342	0.70548508019609	0.711651420364331	0.728373613811368	0.711193525504678	0.691804196751579	0.684616195447783	0.672526240695548	0.659799832633548	0.671096334410692	0.699598007566443	0.685925226714647	0.687618867456571	0.67441040713574	0.649035181665981	0.632354623930193	0.615746735278684	0.64978670303109	0.640155363109443	0.633997420968734	0.647410967487534	0.626318752059546	0.621690948722434	0.611567854440821	0.631247976396267	0.62486859871913	0.605038560777915	0.605229236898879	0.624151114847742	0.586642368176353	0.594092804213135
2020-03-02	2020-03-08	0.0263416806987772	0.170202627753889	0.240018869848723	0.235280578560399	0.273440799702622	0.71492635533519	0.711958714833268	0.728283651907317	0.73094007816196	0.719223375557724	0.717311710269957	0.717004879271293	0.716816140660488	0.717183514415452	0.715703668122294	0.710648408713084	0.706483800627314	0.705264142740823	0.706359552282269	0.704971554530701	0.701326180572752	0.698309159945588	0.688588389856597	0.692585391177497	0.690994891963055	0.682061380675283	0.683634059377421	0.671214742870321	0.67042069778774	0.670062714625364	0.672042903326612	0.675693729616969	0.675660730785132	0.68297367763924	0.682885107715268	0.667872931284521	0.655815790381517	0.651871716970429	0.652984218448969	0.623667809994251	0.625501645199886	0.641669298726793	0.653035606160467	0.64179648246756	0.641383695447704	0.639961609963734	0.624531433728375	0.613832472416021
2020-03-09	2020-03-15	4.90190119562691e-09	0.146380683135722	0.225978836013506	0.235942451362795	0.243993177048782	0.172060174443277	0.694996405581158	0.716073271502045	0.719582080826096	0.72248461876586	0.727243324863561	0.723402583038283	0.712775282137084	0.700126112239505	0.710714512876285	0.705288256269242	0.705317221209929	0.698949430048991	0.695402912574312	0.699273209985693	0.687020234686479	0.691483554096937	0.68893904105486	0.682653496587189	0.688219601509963	0.686405576503289	0.678470647369741	0.660882873154111	0.665728469475679	0.668378444116738	0.678521903213537	0.66660792162791	0.664629866263933	0.644867172026983	0.658119794632143	0.664162071154698	0.65771521969248	0.649720664445661	0.657416864408213	0.66053461279918	0.650100411173377	0.644612358803151	0.654635774904132	0.650487117016598	0.648602634780397	0.637873835003463	0.633825876978108	0.616323451231587
2020-03-16	2020-03-22	4.90188782006436e-09	0.0147894097598226	0.126199572843713	0.167575467322027	0.182351416354965	0.263382194052626	0.246418516691235	0.271623078938016	0.692423711945316	0.703502637410749	0.709514543605399	0.715635545763378	0.71683971432774	0.695800681150705	0.704747249034916	0.692677140641235	0.681274304373946	0.679798344321203	0.680312837759837	0.682394337261364	0.663248684773826	0.66732750987518	0.669231848942552	0.669495061375774	0.667929883848297	0.665357253498811	0.666146409554614	0.660362011648528	0.659799419649102	0.658061548984293	0.660517690911128	0.660192290329267	0.652452044796149	0.668171155578614	0.654486816967476	0.662873571854292	0.655200623897228	0.653186016057822	0.666427329680216	0.673011704558721	0.64236484272048	0.609037709851275	0.59118221838547	0.276111239597849	0.188904910313604	0.285813277112028	0.322829879179652	0.425483116843925
2020-03-23	2020-03-29	4.90188946485488e-09	0.0127791784900661	0.178263285643429	0.275287982287368	0.325321526443747	0.358180450177305	0.713266868685378	0.728068927092129	0.738257235058677	0.731570054784305	0.719540524593194	0.718534889975735	0.7080000553809	0.744459763167663	0.769147996930071	0.760717122983609	0.72356072161446	0.712970155718671	0.708243733857919	0.711332876807661	0.720988670407994	0.743013681643407	0.720860286313318	0.704868510630835	0.701787387538571	0.698631795872445	0.6927927542723	0.693868859809561	0.696727230532988	0.690143869255865	0.684419455345665	0.685190247789843	0.673446511211567	0.672938814455671	0.667603667696433	0.666912695493025	0.670516221960837	0.65040953195853	0.655384631204852	0.622986217610068	0.615869982027418	0.617838752110051	0.610279302380998	0.646318476538212	0.643110434352909	0.634823694108408	0.631715122046296	0.628707662623006
2020-03-30	2020-04-05	0.169974919461065	0.378464051859067	0.723996971911007	0.746498052632387	0.748940471001615	0.752065612663075	0.749801758418008	0.754365362882544	0.754664774267561	0.756554188644948	0.756846365093139	0.754754618462123	0.755163937610403	0.755694325295208	0.756829318071189	0.761798359955456	0.751352815214671	0.744357809197243	0.737612621167732	0.743645404699772	0.748017158854248	0.747245832136553	0.759116393956878	0.770875937629101	0.747670122617046	0.728317152772342	0.716278410318343	0.718636363843137	0.719956835572221	0.72556358328006	0.716557746574998	0.726463625100301	0.702990821975874	0.692591966585025	0.691750595696735	0.68860306961913	0.69486407048692	0.694207481740694	0.714868224311213	0.683960060111639	0.690956054723568	0.709100863881148	0.719962938975011	0.731179400924904	0.692435915985354	0.691053768564488	0.682643599942192	0.686208560139736
2020-04-06	2020-04-12	0.430489424746878	0.734720863234699	0.760246359071767	0.766372106951933	0.766075761156798	0.769843649329166	0.769817482405697	0.773826031847705	0.772447465110531	0.774478015848838	0.772498276040029	0.773189161712836	0.771930255253673	0.772279390702028	0.771496417429556	0.774418843537622	0.772456685860767	0.775324847894125	0.773585587227624	0.767391087047545	0.768624933244087	0.768341113051342	0.766558495946139	0.769911352348131	0.76970794446683	0.765827484599879	0.760781680668743	0.748556742773298	0.740618001364172	0.731866409029362	0.729884572680355	0.720605179438729	0.724207038622448	0.722632359623862	0.739812227030018	0.745306122059203	0.744599944488361	0.736163301002791	0.73671960987509	0.728940726806701	0.718840482979927	0.718490937706134	0.717073882711958	0.71961968351271	0.737487834793554	0.74332722610218	0.69899178770282	0.699439360391764
2020-04-13	2020-04-19	0.56245131814593	0.694196998979903	0.727326086595477	0.741001693089465	0.749628981852914	0.750884655244101	0.754147137825681	0.759848138058956	0.756891308951233	0.757253111978526	0.756457713126953	0.758191274126697	0.757639410500718	0.762134567832326	0.766908300405373	0.765842399307226	0.765554665217862	0.765528023166458	0.759944959114635	0.762206664343351	0.757574638745975	0.760923951416583	0.756410875989474	0.748764849695667	0.764462874916048	0.795984684405528	0.742738998047194	0.731028015848348	0.730868114985494	0.732117705593694	0.746238537627852	0.746478860605942	0.73524065468343	0.726269165327312	0.735975431623302	0.737582644472705	0.749399336193105	0.747306942656931	0.764786420120859	0.754771030411501	0.727884518389535	0.727606625351995	0.746191474000625	0.768028305723795	0.722878415026118	0.708208851381921	0.712905979016444	0.705234944737413
2020-04-20	2020-04-26	0.598248998912523	0.695292136281628	0.721741763741354	0.734778973239921	0.74557203364558	0.747974573238113	0.756702047106157	0.761823618845704	0.755913916912153	0.763151610876039	0.760524259618131	0.75490544236327	0.756350611774453	0.756757098050519	0.759048747440293	0.742795879058755	0.746020903579636	0.747004232811331	0.741862706467415	0.746255109543544	0.738587179895005	0.743671768020186	0.740547251091543	0.739496567291313	0.731072796725338	0.735450428934303	0.73502498244731	0.731207332353005	0.727820382105752	0.73330376677502	0.734854158644691	0.725569281201296	0.727014371390747	0.724506799770023	0.730750122118248	0.733542475713868	0.729010289005835	0.730899996522455	0.716036993700489	0.717927577323484	0.712237709140455	0.680796946531104	0.681979065103382	0.68912341661908	0.6540311979537	0.66030999862822	0.651501835924794	0.653353965331826
2020-04-27	2020-05-03	0.611820540907137	0.692397149110703	0.718864852600083	0.737228912693669	0.737329241972697	0.741641581351351	0.750468572779499	0.757725917106195	0.742703449217784	0.741362323536435	0.74445954062029	0.742458477588948	0.745165420265538	0.748063897886446	0.746898084413121	0.749766136232725	0.739821266706266	0.742768031654098	0.738894896299802	0.738216141523831	0.739341257863117	0.740670018605886	0.739576274336075	0.737052069415204	0.732884468510808	0.735010940610281	0.73298242294948	0.72857826997973	0.737544404213915	0.74200105403753	0.738721179090106	0.725673377672941	0.729514337362792	0.716000505610232	0.679377358406756	0.684430104341707	0.689633403486422	0.677276740445864	0.676872690258623	0.65561348856086	0.655635122946199	0.668371892111073	0.661988616145801	0.679275377750647	0.682214538374059	0.6768794545495	0.6940281804858	0.681164281410522
2020-05-04	2020-05-10	0.608179108489974	0.694011068292227	0.715558719431122	0.724814156964305	0.741829049941234	0.745618480642311	0.741603414459678	0.743765827602157	0.741980275333685	0.739928443165705	0.743354847426953	0.746104955515537	0.744415523598479	0.747031238892428	0.740347600378641	0.745869113629708	0.742791793959308	0.743002867620877	0.743069218915578	0.747400845922028	0.736567201817919	0.745325410229772	0.741254340569378	0.740595836983054	0.739122958014234	0.740886882629277	0.732841520424459	0.707000205470682	0.688461053132266	0.693277657869635	0.689970268613431	0.681001440553162	0.675175876935267	0.671482359910098	0.677982033978157	0.676125113169293	0.67283304314008	0.678539347008028	0.68920940509152	0.684266593413039	0.693982533294895	0.690417535133819	0.689061449480982	0.69383427708689	0.68530450090912	0.689001232806192	0.685415042829315	0.681355074722755
2020-05-11	2020-05-17	0.551092017752019	0.654535995475199	0.694024626876579	0.706111877407144	0.714513660154831	0.716285906212543	0.721614783161615	0.730665712709982	0.724156529099491	0.721739478474986	0.724052225105029	0.722291770090887	0.723426886508395	0.722239791461524	0.73299856289839	0.730645814178628	0.730234657142031	0.725450032885407	0.724251707032046	0.726752508474507	0.742433157685658	0.772930115691753	0.800393770287332	0.737613026733334	0.690345211956017	0.684643116179854	0.674036557987125	0.688321235342438	0.688300244223512	0.682206847227505	0.680254270443294	0.693889899800901	0.700651571817672	0.706131352025422	0.700881234417308	0.701030371712478	0.700953733997681	0.698010059158374	0.693533557285028	0.696528933856714	0.703747985903961	0.724161098952089	0.758191975784179	0.78844720413824	0.732044019541541	0.663448902023157	0.672416962129797	0.65826579300133
2020-05-18	2020-05-24	0.483676086654359	0.606548240902767	0.668919216734926	0.676357798466548	0.686138433555702	0.69166482690649	0.695516431305866	0.704258478770106	0.705015564416022	0.699866357790979	0.70143183553199	0.713696107056767	0.712012640512838	0.717182307058809	0.726407042174456	0.710661110115065	0.725939534872415	0.747170369696932	0.7655023239697	0.750783947563126	0.742710733330403	0.727476952353515	0.711901414518201	0.699218654656681	0.690866843809973	0.696582463947444	0.696344682890961	0.703417442839994	0.701200568408435	0.706806328206026	0.7152819216052	0.707145089109587	0.701685154267298	0.699000767034008	0.698507459453748	0.703617150161202	0.708565481919161	0.705325666027713	0.707543938919765	0.715465199847575	0.746112304171543	0.757584487696783	0.73969619431058	0.696338244641662	0.653909855221021	0.660103979989068	0.663165869908477	0.664724019979268
2020-05-25	2020-05-31	0.415392583965592	0.55031321780811	0.638292355984676	0.656131950818113	0.647487847835681	0.666303052796093	0.681482580762798	0.692395046115186	0.692290585514291	0.684627420739014	0.692366521810559	0.691212268159628	0.703706622225143	0.705944168508584	0.698354077134129	0.711871826004154	0.724036762415181	0.715531702994753	0.710718009521789	0.703861122546939	0.684263754910552	0.695140446814485	0.692925697574478	0.683884869856033	0.688885216975818	0.678816620982968	0.673301811944594	0.684935791767224	0.679709724766469	0.68316681632806	0.688932896529581	0.69855479834507	0.696758338040877	0.701754152245539	0.707689366289737	0.689557588490197	0.693813377071113	0.695635120664151	0.709480445463383	0.725515818980864	0.707314305428105	0.684129243822794	0.674849911413404	0.669712815168183	0.669683229653046	0.687843624388954	0.663738652014736	0.666950974495113
2020-06-01	2020-06-07	0.357318675381047	0.512480475868019	0.585022943881875	0.594272901968749	0.606850136334624	0.634374652827756	0.643676555180023	0.656830466088639	0.669959600382127	0.673958839766967	0.677931555710473	0.666252326752876	0.668655860912252	0.660173276883386	0.668512990620473	0.665108209623932	0.661073567091369	0.671476445029778	0.660826790720306	0.65865797297596	0.660816017353291	0.667457795942391	0.676196484974073	0.676157563434149	0.684989518504706	0.691734810075428	0.686981942020977	0.689113580674505	0.689753938903905	0.6926859484844	0.68785930768802	0.696154336720931	0.689289794436806	0.686368546546105	0.690422765017606	0.687192225556921	0.682817424826433	0.683972225206654	0.692177076215646	0.689360264407761	0.695218678591337	0.686739289824315	0.679828052943912	0.684831803978224	0.678959785091265	0.681989132318889	0.674715532336151	0.645672533721094
2020-06-08	2020-06-14	0.286461363588156	0.442208026726768	0.515947900901948	0.53741507097944	0.555513586643196	0.556458449236236	0.554699903466855	0.587980489113983	0.591926807003743	0.597081608233017	0.591913242294928	0.611319572914294	0.612057375223817	0.612174243700979	0.603825846100423	0.632582325172069	0.636949628404791	0.6536973399673	0.656758994696756	0.664822341190032	0.675391504868476	0.669472099907828	0.685122038850452	0.700309279746744	0.681066306666143	0.681453044755335	0.674432388446053	0.666163817536756	0.675802376027406	0.658270415227195	0.663734512910828	0.66425800571479	0.666141895325106	0.670065303727603	0.679693907163132	0.667332411051692	0.674163709542799	0.659218018736269	0.669251585925282	0.613742109926356	0.368078563135167	0.636421198976916	0.628030654979411	0.657944137857111	0.646204737464968	0.639897044228121	0.645080130270796	0.66998129084958
2020-06-15	2020-06-21	0.187603133952335	0.344996028502652	0.417544070959902	0.415341621424614	0.420641768606159	0.426288155187163	0.379090385614035	0.455775763325147	0.487597439799415	0.545937016171901	0.5532622185366	0.586095436742985	0.606345419261754	0.61515745099427	0.649374901130743	0.645608302579214	0.645918357934465	0.657114247880329	0.642022226883002	0.645164946125956	0.641573198741809	0.634758145330631	0.638044935584061	0.627297591720475	0.640945792455563	0.626980205705753	0.62907995662286	0.64067635082734	0.641408298180561	0.640953072197932	0.63993260801364	0.639758736505975	0.258493522838494	0.128029819417191	0.233468019434798	0.333679205635651	0.331823586588268	0.358301568262635	0.334606420692516	0.623190895395526	0.681434499712883	0.670246048013958	0.638049528103601	0.643924632972523	0.664945618753709	0.642622040249793	0.64806700214131	0.644918276322917
2020-06-22	2020-06-28	0.0856808107779073	0.254347818138975	0.377916283542493	0.375930570663149	0.407836300093338	0.407161396652254	0.420817963681369	0.472825407168234	0.510999812361565	0.490189772925659	0.46957047112644	0.548210160561344	0.448345698960513	0.44461818999359	0.499454699494698	0.517605661952106	0.531302347028284	0.487110743560693	0.499122010677311	0.511498340205874	0.507457131359533	0.53151336034235	0.608389954170526	0.586697957622998	0.419423154437065	0.0978453248184307	0.0914913300469015	0.238387500165562	0.267940619550354	0.191218919944897	0.202958235580327	0.224337121919773	0.464804755442007	0.630571303862321	0.654078354064083	0.625708391634304	0.643283496402913	0.617557806206003	0.645229214884967	0.609034010962206	0.610402923712124	0.567141746732062	0.438832731897956	0.334480099289372	0.398774424654979	0.32685347304238	0.285904299435106	0.136612358413167
2020-06-29	2020-07-05	0.0946119909066143	0.252573418159066	0.327503301781319	0.32325904274148	0.386459537429071	0.345115177292014	0.346223058686036	0.339173916256275	0.336526660212452	0.298175985749713	0.267636086794779	0.36141738680176	0.370126753906491	0.364054804310683	0.376947014546403	0.335310356215503	0.293191718717502	0.249642086275361	0.0314955044115813	0.0669418687027019	0.102692242742311	0.0150784269541815	0.0296061940839702	0.0271380177055184	0.0454548851105733	0.273827603439581	0.428493380538329	0.501033560259509	0.471330080931323	0.604145641458272	0.408961773158187	0.369133668301851	0.529120040348168	0.473028660951475	0.413543400281408	0.286984930298744	0.17492504171911	0.0902298653412967	4.90210052852413e-09	4.90210921268059e-09	0.0660549926324459	0.18235842467345	0.232209904237699	0.199589224292094	0.228174084454036	0.376146479093617	0.409591468693984	0.609602420226311
2020-07-06	2020-07-12	4.90188551809888e-09	0.186618113171024	0.335532546062716	0.367434166152546	0.397055338074624	0.39725861887206	0.391432223077138	0.479802981428031	0.476650007981051	0.459513563061777	0.433388625761787	0.172798311282923	0.178974094097614	0.236841663175258	0.322497317880569	0.289196945590333	0.218778556412819	0.253816055143395	0.430378827479496	0.455285272327753	0.530206241098427	0.529541047231829	0.609847281522493	0.631981672566564	0.625150067473475	0.616621138517581	0.63103751200812	0.491738165762878	0.415810397256481	0.343861080209399	0.343729718196562	0.295054997303952	0.169759289403947	0.206146929121326	0.279691763228478	0.313598250008795	0.383499205574211	0.592262358591211	0.466557797324251	0.598573472202098	0.617515325854881	0.585288389679999	0.52426021012284	0.593717396321001	0.596579527553381	0.592296779985504	0.587890853359876	0.618932712061656
2020-07-13	2020-07-19	0.0673900098321392	0.2283925144917	0.34960542753372	0.321968710138258	0.243356757129062	0.310875206893664	0.357536660454878	0.675220203667452	0.673122878394706	0.294805043422022	0.320013773393631	0.418215313081765	0.615834731924528	0.629670912834802	0.645934377664319	0.656103016901898	0.646747026360275	0.645361348293761	0.646424312879685	0.650502812917375	0.658219180876551	0.664121786067991	0.653134068769938	0.64627350309031	0.640667246089899	0.344846803472771	0.277202229796635	0.618984754831398	0.62923597938415	0.589454626327576	0.619110736873451	0.628640227539157	0.613732948588798	0.638190448633722	0.639162813358031	0.636153462483821	0.639138788092402	0.633180521898622	0.632362502038931	0.622361643963276	0.622796181313729	0.630672872113945	0.634153198354854	0.632757190828691	0.641825605729045	0.62340251937747	0.623820210670779	0.612874364586182
2020-07-20	2020-07-26	4.90191567105654e-09	0.244891941468124	0.379254229302207	0.43842429274971	0.565737236698335	0.597651991223565	0.623608718052739	0.648337192814278	0.66523019491074	0.675989371399593	0.673115359407092	0.667647936050688	0.668855323867293	0.668279528456756	0.666478691310583	0.655781026751637	0.658436990409449	0.662876495938867	0.664401688727811	0.656985381804473	0.656769793040259	0.662562541458715	0.657589324192852	0.661137394011041	0.653396161427602	0.653921815021914	0.64889827814041	0.634894317703411	0.650395574346587	0.644046292406853	0.643595979111741	0.644752263046691	0.641056686873202	0.644565881611494	0.648866202995898	0.652558894559592	0.64452898310669	0.647963067776892	0.665677087831943	0.650732136825231	0.656308238556455	0.646710926606984	0.643797162767485	0.641578659900516	0.627753363306151	0.570121673442154	0.642688492782436	0.650540150198371
2020-07-27	2020-08-02	0.122311132147507	0.272975536926374	0.376056738824937	0.430896536014569	0.422670097204163	0.683628896664337	0.700509654587301	0.70937213916293	0.713935486477403	0.712055582208277	0.707231663999215	0.697669045403154	0.699528973841653	0.701161499505548	0.706677091952066	0.697463909194814	0.691912398390491	0.686635323946376	0.669082561095244	0.677568104211811	0.683776530973052	0.694724059538481	0.681917556837367	0.688984570269732	0.687713677848755	0.669943034221157	0.674866236219194	0.667698261643958	0.679149513060818	0.675484489504527	0.689948931250077	0.688963451225875	0.696246804120386	0.691129846741395	0.685749954979427	0.682614715446952	0.687549528502814	0.693881396570498	0.686748138379373	0.68964746205542	0.666260362291817	0.692551596007185	0.683207526843365	0.680104501347853	0.673826914867223	0.663301916990734	0.671971950736933	0.68958729026721
2020-08-03	2020-08-09	4.90188419421484e-09	0.113461078407713	0.21002708352346	0.186478269901352	0.143811505452423	0.175975236052407	0.261406584388008	0.317326982342175	0.691504642148089	0.685970464399805	0.673776015618408	0.676733139567533	0.668234477339816	0.670807131393501	0.684303443572492	0.683939414233943	0.688357148701692	0.685909050817198	0.668773218911383	0.67563001895539	0.673138624393503	0.67811419374178	0.683195170067334	0.666011772315061	0.680720304551368	0.673936976983179	0.672484424952146	0.683198959517382	0.687695136636727	0.676224769929693	0.674983760307809	0.665634529643935	0.679704363671085	0.67682356792054	0.673766866103401	0.674127318782921	0.672228143115851	0.674836783798567	0.681175497907887	0.682970561101487	0.681359221497352	0.674412080230532	0.6731412939786	0.667642469164222	0.649938509455601	0.65999907470577	0.653555059439872	0.663575605322374
2020-08-10	2020-08-16	4.901866511135e-09	0.0895612345166965	0.304251232043149	0.374837461954871	0.452295220847316	0.516802957557066	0.552627043885442	0.579892654865788	0.643382446464228	0.650744852729434	0.637934343327052	0.641757190306854	0.647412006583936	0.651277077344141	0.649744334322958	0.642173560672797	0.656511683403383	0.665376636568507	0.661940531806892	0.668885984871261	0.66139675886822	0.667427660448518	0.671945828673869	0.682268464993298	0.676075296552788	0.654885255440099	0.662258906563048	0.66353635301433	0.663552018173688	0.674101739772081	0.666608278731516	0.670212729621127	0.656174233435526	0.657786183186282	0.643273451237198	0.405393256988719	0.64822876482573	0.640481641863571	0.655942946557953	0.649499254458878	0.647979873068717	0.58287844377434	0.648910252471873	0.653617383886771	0.656616421120319	0.653961527985343	0.64636468166607	0.626952045624294
2020-08-17	2020-08-23	0.00344512657065922	0.0826411091231624	0.260115681798519	0.305682298825267	0.329736011480832	0.347789134890688	0.366083639219538	0.389589199162149	0.425031714987937	0.4651976026502	0.430736887896808	0.61133684758674	0.579647162743502	0.538164605743317	0.625707174524517	0.640312348043889	0.685237263608077	0.654344278755398	0.643960329854583	0.639468304735125	0.61847046465013	0.616256774231383	0.645997430087482	0.635297432137451	0.631288289785867	0.647958266117495	0.605952397917469	0.394048991868061	0.196952972409682	0.119369620107152	0.16631207216039	0.211020458802146	0.192637874278586	0.183496355228733	0.29428129210632	0.628148960851449	0.627027253314749	0.663844145001606	0.643641757135462	0.643825535855278	0.652940753309182	0.648277087245718	0.665504565112164	0.666072825471991	0.668171999506979	0.664246199386275	0.665628022391663	0.681009086584481
2020-08-24	2020-08-30	0.00199567869955915	0.0335420910340424	0.195477436309629	0.261921731642112	0.280856470875539	0.320278865194538	0.344234727787522	0.430424398277793	0.409368757142775	0.411411846368759	0.346889492381471	0.350506407109145	0.360746165886151	0.360973336748167	0.422269423198189	0.436664654025049	0.352102364398562	0.377696290881768	0.361422777227129	0.356347186414982	0.218472518345726	0.157404130347822	0.0720783096954071	0.0531455482818397	0.065611204392137	0.045293610376445	4.90207286331972e-09	0.137467381739513	0.295397609041483	0.424281539671283	0.426392332242002	0.405279978696042	0.43055903551	0.396544196786325	0.641834373120548	0.65281589224797	0.629110009026722	0.650578304967336	0.654732100417677	0.650399425092093	0.647175277927058	0.656273518617377	0.66009840829898	0.65306987243068	0.637008184563582	0.649265673431751	0.640967940688982	0.656542742365679
2020-08-31	2020-09-06	4.90184239745167e-09	4.90192467360304e-09	4.90193958282883e-09	4.90197492850203e-09	0.187621783048974	0.261604954994977	0.258473077185182	0.306443579238429	0.311520605985261	0.295098641839944	0.291768045689016	0.273476578289627	0.263651069317403	0.123310354275418	0.0032336610083072	4.90206444649818e-09	0.0386768861083321	4.90208127486331e-09	4.90206887727465e-09	4.90207897766244e-09	0.0481953890559227	0.217579396001775	0.280285649199673	0.291520654886468	0.318983836750377	0.299869709173685	0.379556840465838	0.451976488427857	0.529513159756911	0.6425094852136	0.633520076158736	0.645150428365232	0.614179342416414	0.659887972463133	0.601168579072734	0.637392637314405	0.627604964036447	0.59402316214419	0.573784817062476	0.634104910711317	0.613683610507195	0.62670154256058	0.582075608076256	0.469141729495274	0.605049522429234	0.398914574370578	0.411865976514455	0.414592128061314
2020-09-07	2020-09-13	4.90184802822906e-09	4.90192685109916e-09	0.12651921233963	0.167445715204079	0.188656278768132	0.181677232361638	0.0959811511191478	4.90203261658241e-09	4.90205102851395e-09	0.0183435869049675	4.90206689553748e-09	4.90206475307064e-09	4.90206794203562e-09	0.0778444723131579	0.261227405832737	0.325615553883629	0.348238291832667	0.335556207055188	0.293102838809123	0.330019262417961	0.392287411469465	0.437941732248124	0.454336839706301	0.484576154873683	0.444971756343617	0.518027834860722	0.505752454542027	0.3927052060312	0.459577289540186	0.367453134581333	0.410990602529227	0.37065390595963	0.365084547081173	0.35829333357187	0.387292469345898	0.303958365118905	0.347499451035129	0.349736598609448	0.340192809759767	0.22486829348846	0.26608473852122	0.271964648311891	0.274366421201748	0.372467340604661	0.311935693184424	0.271058091503289	0.222693549747497	0.369450833371204
2020-09-14	2020-09-20	4.90186347080919e-09	0.00132301342807986	4.90199509284785e-09	4.90201799605059e-09	4.90203043477079e-09	4.90203422832604e-09	0.000263527298405551	0.184765274798691	0.267310105672425	0.225575469087847	0.266394538484345	0.27619426311742	0.280250534165012	0.280503289942165	0.279584704770029	0.284710150980952	0.249933242645995	0.23475873483529	0.272687555504714	0.339862327427642	0.334451966623336	0.282970040824741	0.269775535300696	0.21833727714926	0.263812929791628	0.231456046737959	0.286096157405807	0.296014451343071	0.283259616479166	0.302212765833719	0.209930116215755	0.273472843379191	0.199151844269285	0.247699317338179	0.202656683333079	0.163946434917077	0.128266169011229	0.192176222883577	0.147745757960569	0.198052715779232	0.31309276977138	0.271156612057358	0.218118535770513	0.166620503879387	0.223358668158784	0.223704835796806	0.0127197468213921	0.269781588726311
2020-09-21	2020-09-27	4.90185155732842e-09	4.90194831890577e-09	0.201723886520955	0.221055929210906	0.237177856590937	0.231024011303697	0.273441526352824	0.337700533139114	0.330948033369221	0.327319361966136	0.210574773684264	0.274857820041923	0.277942963411848	0.271366478744309	0.331855755780281	0.297233339424665	0.233076179195269	0.229337018293943	0.219483492427868	0.20203166483773	0.295474433642403	0.287129491082384	0.272890155505658	0.231089185193124	0.174668180167909	0.158473939491557	0.225265157809891	0.18836584278066	0.239092598514186	0.182478565005967	0.204142081712689	0.142398133541141	0.105226885883209	0.200722548856092	0.20156117164793	0.214653121737032	0.150441911204612	0.081493617719758	0.0833198988480214	0.087310733446448	0.173830473732325	0.195783329940332	0.375940823307169	0.362423429495841	0.327893119957706	0.21751843663753	0.247834467604341	0.229445328532012
2020-09-28	2020-10-04	4.90183706169558e-09	4.90192892835811e-09	0.0672767869754492	0.0807034783842188	0.09923167776615	0.0786971006043556	0.0541181840600784	0.0768858749944477	0.0514502478411871	0.0777396467220784	0.135590675299563	0.0936982401078379	0.0996753540493885	0.0637945760430567	0.0999156572639795	0.0911599613239753	0.0593849614000689	0.0869671060050308	0.0699815092561206	0.047502001052447	4.90205648338264e-09	4.90206454284258e-09	4.90205805613255e-09	4.9020535473085e-09	0.0100399946352318	0.0738867094301804	0.0847597664004124	4.90206133576498e-09	0.040009793874144	4.9020643539158e-09	0.0163518116306853	0.0895927425724155	0.092921277753977	0.112468375010859	0.0907004584237831	0.14601074663277	0.22344536955691	0.13172765338505	0.229406216764434	0.302007854941613	0.211360205846319	0.151677796506418	0.027329859998902	0.140452725404234	4.90205825740009e-09	0.155585092344105	0.184158253824071	0.176848295801092
2020-10-05	2020-10-11	0.00142255967742798	4.90192392494187e-09	4.90201206764381e-09	4.90202561374339e-09	0.0111568724453088	4.90203121970177e-09	0.00834173981397563	0.0418402514047446	0.0336929051054693	0.0459747081185058	3.3967279863325e-09	2.90281003547316e-09	4.90204985006484e-09	4.90205909978228e-09	4.90205629561e-09	3.46247140058861e-09	3.25789607212557e-09	3.0235996459524e-09	3.07550072704918e-09	0.0396681657858201	4.90205449736926e-09	4.90206014208124e-09	4.90205500627915e-09	4.90206341563717e-09	4.90206941285033e-09	4.90206585288744e-09	0.0460831217394315	4.90205708124466e-09	0.12537700311697	0.15002828224986	0.0563947181647297	0.0373563501940391	0.00400520413861951	4.90205588087796e-09	4.9020557548467e-09	4.90205915364869e-09	3.08824082955558e-09	4.9020582002824e-09	2.80943747065672e-09	4.90206533296674e-09	4.90206345966855e-09	0.0304935336377515	0.00780636945498397	4.90206373581793e-09	0.0512296746549691	0.0187536748216573	0.0171953276540235	4.90205721212126e-09
2020-10-12	2020-10-18	4.9018551497925e-09	4.90194005822773e-09	3.03387370435073e-09	3.19336354635091e-09	2.81560689619147e-09	4.90203229727003e-09	3.10229831263069e-09	0.00896879693074762	3.42573752448315e-09	3.67657612715585e-09	3.77151917169361e-09	3.59123619556226e-09	3.46164135126763e-09	0.0567706293778033	0.0619451105646021	4.9020716798814e-09	3.0134861521615e-09	0.0120028679601285	4.90207523592529e-09	0.0213817629067515	0.122172238448311	0.1592054840445	0.108547298722417	0.0773892397310929	0.0502529351774036	3.09938188708389e-09	4.90206590185903e-09	0.0511441816158513	2.90941649638879e-09	3.58699653822116e-09	4.90207065955471e-09	4.902073921615e-09	4.9020590013779e-09	4.90205759309089e-09	4.90206455213846e-09	4.90206140488273e-09	0.0274550804270812	4.90207001660493e-09	4.90207251426861e-09	0.00753852474718268	0.00769924078586016	4.9020713063408e-09	3.69127556255246e-09	0.0354747404463039	0.0635530875420168	0.110515129510783	0.0352556519943775	4.90208163416105e-09
2020-10-19	2020-10-25	4.90186815127638e-09	4.90194878866765e-09	3.43874635672179e-09	3.50082461000024e-09	3.51859253457878e-09	0.0106020023524673	0.0360033193034593	0.0956277292344604	0.0801840562720051	0.0722399498668388	0.0862831247285946	0.16412266708371	0.149434176792953	0.182367334752157	0.19174925776502	0.260961426782544	0.205266418207277	0.187342233816308	0.17844289749129	0.157791064567191	0.120449689596723	0.14943118087518	0.132191125017467	0.0688304087778809	0.103630468344491	0.115029557206352	0.0518788801412296	2.97351750736725e-09	3.23161559217416e-09	3.60778881560579e-09	0.016020419453708	3.30591116519755e-09	3.85821311303076e-09	3.70667570682735e-09	3.65404518499265e-09	0.157262041814931	0.0911546254902896	0.0369782226012356	0.0362965042503091	0.219474062065559	0.145475703848028	0.168041294572628	0.262142548860279	0.267520904772841	0.306005255780204	0.227851553891476	0.204716320490499	0.193056437994092
2020-10-26	2020-11-01	4.90185855029914e-09	4.90194373832251e-09	4.90200797960595e-09	3.09258970229554e-09	0.0176727933400555	0.00989023417373403	0.0847182808880142	0.168708461210226	0.115376545415046	0.0542788661446982	0.0503981154978952	0.0816116209874495	0.054927219362899	0.100318479520973	0.119623450488477	0.053058053784175	0.041554772419719	2.94221593911176e-09	3.45235868157664e-09	3.22533511254059e-09	4.90207153229543e-09	0.00943188167315058	3.90147331904692e-09	3.28077490186739e-09	3.29159992457909e-09	4.90206929731737e-09	4.90207757611175e-09	4.90207714304786e-09	0.0470572805381061	0.104829534868206	0.0985874689730568	0.0346547395022534	0.109015168719737	0.164849116592433	0.181113601811543	0.272307186181203	0.243451526648898	0.167766041123022	0.110553587473406	0.160156729540891	0.177335657578491	0.156798149843139	0.165719267622884	0.101287440551715	0.112220533392555	0.0488455350452904	0.113035468497146	0.0126946922746852
2020-11-02	2020-11-08	0.00148203569765951	4.90195335558682e-09	3.50348628442081e-09	3.58088242062668e-09	3.41947558577381e-09	3.36610092475123e-09	0.0198469890694062	0.0317886181741797	0.0511271630833189	0.00699264874628541	0.00899087905883942	2.97125687114851e-09	3.11574767970581e-09	0.0161823748107662	4.90206164905343e-09	3.39866049366048e-09	3.28956611844405e-09	4.90207536853618e-09	4.90207028854806e-09	4.90206914321886e-09	0.00943885843013264	4.90207667499793e-09	0.0567910425099336	2.93779211450737e-09	3.29811422800186e-09	4.90207948160479e-09	0.018256713051329	0.0778571925679255	0.143395603415528	0.228577157123431	0.20018148453121	0.152676602133301	0.0125179941560268	0.091843203037923	3.0662016250339e-09	3.69783232945611e-09	0.0494745535762105	0.00673219249500467	4.90208274628909e-09	0.0398810152425099	0.0619852155774352	4.90207056616967e-09	0.0321043040365549	0.0343057244420295	0.0325812986429999	4.90208129286795e-09	4.90207441597948e-09	4.90207065108979e-09
2020-11-09	2020-11-15	4.90187656915425e-09	4.90196135319326e-09	3.06809735779078e-09	0.01196592058144	3.01319978173875e-09	4.90205732239957e-09	4.90206958597101e-09	4.90208119175277e-09	4.90208583678114e-09	4.90209673644659e-09	4.90209175513785e-09	2.76348966521476e-09	3.00188279040376e-09	0.0489210302743588	0.167965829552693	0.189020352224817	0.215792528951767	0.161990809415448	0.184791677830383	0.224628677091083	0.33068593749088	0.307036948365506	0.291814854336159	0.28037516265722	0.24950299969394	0.20716298102311	0.26323172299771	0.231805682817364	0.279231968868307	0.24963566405171	0.169650351940675	0.134327039944339	0.165821028470602	0.179799681267023	0.0722576030793763	0.165995704633509	0.193149176639006	0.105962449109327	0.14554191971448	0.0425521709112482	3.44535509991426e-09	4.0225027690912e-09	4.90210030790242e-09	3.42461326729012e-09	3.84662669610546e-09	4.90209291543909e-09	2.95093417046413e-09	2.82535187608253e-09
2020-11-16	2020-11-22	0.00207016805706831	4.90198611663282e-09	4.90204325791924e-09	4.90205730878641e-09	4.90206111167984e-09	4.90206853396442e-09	4.90207759078496e-09	0.111675981936355	0.0701804332881679	0.0828450156263673	0.111548201996531	0.124685868663187	0.166684491238895	0.221496940035328	0.252594419835824	0.236750167375057	0.182248241358549	0.178195521901348	0.12891691835896	0.142159438058652	0.165029800070567	0.118921043021255	0.178324209014457	0.0859522824746846	0.11535654223848	0.0535648822546092	0.0937310522350047	0.104360210142314	0.112137272874752	0.162056864606166	0.125206896862355	0.144037119149455	3.2139696773242e-09	0.0227768364925967	0.028483438752085	0.0173540708809004	0.0162185554249849	0.0219936482790111	4.9020981828837e-09	0.0150788631613894	2.83435286518836e-09	3.62804670217278e-09	0.0109623619472936	0.00697653628912131	4.25226253517229e-09	0.0843030297712128	0.144845145070059	0.229489605495831
2020-11-23	2020-11-29	4.90192245461553e-09	4.90201102426246e-09	0.162721166898882	0.211618901555077	0.191876666348704	0.232427780857648	0.267750831381113	0.677018098972125	0.688615001136653	0.689815279845707	0.698165510185484	0.674174920583375	0.669018567493707	0.676251214006063	0.678065842237748	0.679579625972134	0.687099243968264	0.690089954872612	0.673605058836615	0.639785298530047	0.621521259602758	0.423536725944102	0.455042413965819	0.440579232884788	0.382985839426959	0.26946376971084	0.116181514915275	0.289989046177486	0.295012958790615	0.216400710274625	0.098211909253802	0.0229481439461062	4.90212349402281e-09	2.89863401423909e-09	0.195439103604608	0.143547203151476	0.188757957522716	0.118151108748253	0.216781534628649	0.387880331185353	0.487653546381678	0.394797600342337	0.580603746072888	0.562057812286104	0.587345142148017	0.579661352321318	0.559991682152112	0.400192061491538
2020-11-30	2020-12-06	4.90190230754268e-09	0.0330197737202754	0.122887284828061	0.163084427942344	0.190186369733511	0.227217866953228	0.260584699906884	0.261077148966756	0.295628253891962	0.273315243991749	0.219861994576207	0.221952755077229	0.213979676554911	0.233533674448228	0.238490137740953	0.231234789899588	0.24142829642762	0.185492755410376	0.162924098640884	0.118374235636966	0.181584246544415	0.103048660111484	0.0268235842112295	0.0365941723149938	4.90212565871084e-09	4.90212270813336e-09	4.90213110804865e-09	0.0971288659757086	0.0940756876797123	0.11318539802861	0.218638826646972	0.387170570600787	0.604668471456575	0.500044850752914	0.567464266398604	0.598491617901054	0.599297982959809	0.597995475873036	0.553158033873768	0.56669134241676	0.502341152192953	0.595113859984923	0.570688339226808	0.571316240588923	0.607420067443797	0.543479697614381	0.493224449245089	0.578705985363087
2020-12-07	2020-12-13	4.90188876365648e-09	2.78263609236621e-09	0.169267788827315	0.177390317644339	0.195996729952851	0.223786652580815	0.234566162023009	0.277032811030671	0.276833690906018	0.249189420780348	0.261179622671171	0.238096382044537	0.200514286597315	0.232422336431594	0.222222461534213	0.173214098038943	0.0729520784609998	0.0314300862515431	4.90213235576334e-09	0.117286598912384	0.151164216788137	0.186588460266341	0.173264027574679	0.62204598554707	0.602019700498345	0.619383865584648	0.601966844642408	0.593179998293788	0.569836005319699	0.58461582651073	0.583859364046376	0.575587516681177	0.568092017244653	0.574080677906375	0.584853216550627	0.586667194149475	0.580486485497785	0.587158554924461	0.55376420988926	0.569028351704077	0.56407299085378	0.570930615411862	0.585111646414209	0.578136319958288	0.558960670534811	0.545669313146377	0.558452148698151	0.529870798770844
2020-12-14	2020-12-20	4.90188238387046e-09	0.0207059554863797	0.175586314086958	0.174469435264981	0.172274080687487	0.125045823121067	0.173407566735566	0.687183429586998	0.702791574719935	0.71032993112846	0.722590484798786	0.726915132008498	0.736912860075833	0.746794413979317	0.75468482510037	0.752677301707905	0.752749740358149	0.751666394003315	0.75370151181382	0.751516162240246	0.744772146096255	0.742710878216629	0.739461740669115	0.734453151691864	0.740678673543725	0.743836738727052	0.736415585431848	0.701408958028615	0.642862564209421	0.565941537760979	0.57017135617446	0.61245091675713	0.453581766380227	0.589414694368359	0.602315437664319	0.579010157284426	0.611502925162314	0.592442289501018	0.594819236804711	0.603341992176537	0.469806145222721	0.569064188098793	0.60106593314234	0.568774136743626	0.57635173827757	0.587439873779175	0.274898856506076	0.624683733371101
2020-12-21	2020-12-27	4.90188942011079e-09	0.000765416257106888	0.158540490687665	0.182354081371572	0.168665635577803	0.680601403241511	0.699085094959764	0.711764364734535	0.717734471821983	0.710584166430172	0.712026796615531	0.711544732006601	0.707573496840017	0.699726657637293	0.699480803738575	0.688048854912061	0.695756691824946	0.691954039251695	0.686715806051554	0.672182097456264	0.647698019045328	0.629965252079135	0.604960669628712	0.601210218850022	0.59999715233767	0.619261308934488	0.600702459145653	0.597026054279053	0.588660393482193	0.584822164805113	0.606341028498522	0.612979205179307	0.595181780090261	0.588249608212357	0.597734381259355	0.597489172424387	0.594391473258681	0.596490331544802	0.600236121387674	0.598546147890792	0.594708400280984	0.613509297956484	0.641273521650075	0.638089691172666	0.632048523816629	0.625144163493054	0.638476168236531	0.641627521247582
2020-12-28	2021-01-03	0.00253992594607345	0.230382801970434	0.497375938483493	0.648391027666585	0.661078142964857	0.688686995486892	0.675996134824901	0.670337319110062	0.650407814901399	0.632604860477193	0.646763375291911	0.651408738247777	0.652852708085776	0.639219529315369	0.63461095217077	0.620169602322726	0.611046309394741	0.614839281570533	0.615180788853893	0.625525567365505	0.623558453603286	0.611662569849556	0.61973119377147	0.615444155565144	0.605357607843774	0.610005384734925	0.620036228768373	0.616693884996373	0.615014204025694	0.614658572210704	0.62202384269075	0.613368150867579	0.610184315267497	0.623069187547946	0.642365349555773	0.635799885530186	0.636278679575284	0.639348384976245	0.644597191620253	0.635128270621526	0.649566362492774	0.631475138203118	0.639050398821342	0.626016101034088	0.611999888822835	0.626882920930104	0.631235490884755	0.612497297929165
2021-01-04	2021-01-10	4.90176794010139e-09	0.0940093614435545	0.343424672576527	0.702845016873414	0.726019623948129	0.730172296526091	0.738804183740278	0.747874134733118	0.746504809159252	0.743341703348955	0.739296233419322	0.73330544110826	0.733527054832093	0.741531675437641	0.748064512587562	0.747200613066807	0.739035206458191	0.728836446560622	0.723808617839982	0.729147986614774	0.741183282882162	0.74107471155785	0.741640361071392	0.735242305191734	0.705328418090761	0.690088991307225	0.674138888422107	0.702632963112112	0.739212956681617	0.722260680894009	0.693895886319536	0.669496939118336	0.66720001281669	0.667925087159591	0.665021487566515	0.667943149503292	0.676684270893279	0.694498341920274	0.664960918244053	0.643898587174995	0.629449713594651	0.631775736781463	0.643651370845557	0.632575515454621	0.636855075637711	0.605530672470977	0.601889521277473	0.598244751225166
2021-01-11	2021-01-17	0.00203881247054307	0.25047151447343	0.449531765177834	0.708643075094684	0.720322366933056	0.722944141314836	0.726465876144692	0.732472057348754	0.733664825985677	0.737987952933111	0.735190237637079	0.737568942987486	0.735479557986939	0.734212875781944	0.733060331648047	0.728235989444023	0.730026699276592	0.728463488514272	0.728670577594128	0.723841914420095	0.706261481201077	0.70492617848695	0.703901138302524	0.707260637194918	0.701882920921595	0.702391219576697	0.68450040686826	0.667334678378722	0.660747189088165	0.66260495469373	0.649235106140833	0.657078807423029	0.656696515941422	0.63873159002625	0.648918752531325	0.647175056328789	0.656487356330616	0.643498326843219	0.599006053641655	0.565947451843922	0.587561995435131	0.59644047041016	0.620629937746022	0.627753641193944	0.580066634285775	0.655093079745776	0.64777047814023	0.660357686623383
2021-01-18	2021-01-24	0.0448907571490568	0.313211213898656	0.471051720328633	0.524505589095144	0.595630189483022	0.658959839034271	0.650674235568811	0.671090763031232	0.668754976528668	0.686145986532086	0.677704169129936	0.68761999014162	0.684359989161025	0.678869742152374	0.683490495487281	0.685257297235779	0.674165867925961	0.673429746059298	0.671070095505821	0.66195460214761	0.663485408796263	0.660873151191876	0.662553684616393	0.653808515542936	0.656585332786462	0.647154954548651	0.647172748718231	0.641537803137136	0.642503047504091	0.632983979772277	0.65084729386197	0.699455191941912	0.688874010791484	0.671494638266867	0.6686090099225	0.646711390775649	0.635975832136921	0.628445181587977	0.649788903896499	0.640256056833051	0.662949863413137	0.650086113486481	0.665613233743262	0.655342124475492	0.653233366090426	0.646205827888217	0.647903528803258	0.655389417108368
2021-01-25	2021-01-31	0.0237653690757076	0.322186545401163	0.460422009427815	0.505540931822159	0.524089046069461	0.574583374910197	0.623714368908513	0.650796169062963	0.650538262822969	0.648576610407909	0.636200138497153	0.651783042188274	0.670220396938232	0.663912484315822	0.664698419479794	0.655908999636564	0.665145191679364	0.687869523926566	0.680374045979298	0.651703507022065	0.649415578246679	0.653611550818673	0.656729915165435	0.661488795013391	0.683426770051341	0.674530896863929	0.675302145916892	0.671781994618964	0.675494292710509	0.673905360665929	0.684453651457234	0.660349541761359	0.652276196445384	0.659825587569359	0.663868987770124	0.667341135990504	0.642575822296399	0.645238060762241	0.646202103135964	0.664350736454264	0.642209845756031	0.641395918482911	0.650426555618705	0.644286784856966	0.649650254406103	0.617974821236971	0.631155293393436	0.655477783240143
2021-02-01	2021-02-07	0.0423145140481264	0.290867953945452	0.439996487092119	0.42655154332097	0.45538036935148	0.486828824499516	0.505787369622559	0.624573825491944	0.652095861250087	0.659473482094059	0.671309363316671	0.673210989954543	0.691272948895065	0.687905763747172	0.675028181355045	0.687387316643978	0.679540461370389	0.673889472647823	0.670931530984871	0.661935700478342	0.668688425900299	0.670029444125862	0.685532478624263	0.685580047176843	0.693284728583501	0.68737167978689	0.696485883665153	0.68474078646907	0.687407807291974	0.675072217594001	0.680443560030104	0.67450689667339	0.658756696087675	0.646332023831885	0.640795375554118	0.649413412828193	0.661809166390355	0.664515292659468	0.632357381976945	0.630821489765149	0.596533017156313	0.601514081750996	0.635196291643558	0.62370212924869	0.630331400701703	0.622226546647013	0.633575646283428	0.584933068762008
2021-02-08	2021-02-14	4.90185439770879e-09	0.243237110222848	0.409952311123323	0.41528084786298	0.432630566943617	0.454240780888425	0.480031553683939	0.506154591725996	0.531818628903138	0.471209861494147	0.553698608660916	0.60494546003173	0.582369047437344	0.598069040669426	0.581123008666743	0.58905142361604	0.598421333348264	0.627509858377417	0.643956148926281	0.642213281888441	0.657738194395154	0.638511116368631	0.647254368559427	0.641390482095449	0.644239008157896	0.634524504609916	0.606109181197267	0.609082489226717	0.596676035214751	0.609759879073083	0.560371328595616	0.579744317885053	0.621498179824365	0.608705844628448	0.558392103161073	0.594093843463357	0.585945413257586	0.505268899297942	0.500103088681763	0.311901146649093	0.498972161037764	0.572858706838436	0.56229940608289	0.54760001452731	0.4126337062036	0.431061679374186	0.509044939837256	0.60597144743215
2021-02-15	2021-02-21	4.90182977828581e-09	0.116041555640309	0.289161151859297	0.357683141871811	0.391247567422912	0.403266733929993	0.442139028566308	0.474271894176094	0.51022924172657	0.515573039489128	0.561221198618086	0.575573538015823	0.62615825876179	0.594843939368472	0.614555349771451	0.618039393134114	0.594488446237824	0.54728228827602	0.525567227736364	0.5726938667144	0.429896841717648	0.473285980503001	0.470725466134331	0.506117791986616	0.509204625213394	0.48113958626379	0.495461825675417	0.408789605497184	0.457059628477392	0.494184116566163	0.48937239958402	0.519293799377132	0.494071198307131	0.500246154793441	0.426170954127473	0.492565478463952	0.42655784159101	0.395962506530259	0.4754688546678	0.586989550765457	0.622886761153905	0.626321751848266	0.637528800411756	0.619971980415357	0.633400233608659	0.635457256598696	0.658740380387275	0.661981400367386
2021-02-22	2021-02-28	0.00461425093891968	0.17814237146658	0.297582908976754	0.334489489972512	0.372646250142448	0.416143095868983	0.407587605191667	0.443161776768557	0.463523339619024	0.428038769134056	0.386402064735168	0.372507382153778	0.364024101414474	0.324383946515305	0.35407080280451	0.372943041546688	0.383096048480366	0.344165418926205	0.327272476089765	0.307766702559144	0.269445890247271	0.324666721115795	0.296659331310266	0.324601072886191	0.287341242572552	0.29703101009433	0.300477538623863	0.272089751704523	0.283902582485658	0.300164704296121	0.242298906422411	0.289778971342762	0.316329833972242	0.462780609604923	0.514061471584757	0.529558308257847	0.592566952932157	0.620685967923556	0.626277409455228	0.632265252641074	0.646603119329479	0.648524191184759	0.622086651245259	0.628471479160153	0.591213619224187	0.594087701376817	0.453561306100271	0.61127241919293
2021-03-01	2021-03-07	4.90184887196638e-09	0.114659340406908	0.209177645560987	0.196286694930884	0.209555327531087	0.166985147209957	0.170204448472869	0.191991648876356	0.176199744401444	0.115148783502347	0.134836221513175	0.127886577141897	0.155359735397058	0.153545813273228	0.147312480624002	0.104721056228999	0.0850714858675631	0.0356747004646112	0.03732634263537	0.037634516847798	0.103262248097609	0.0834752178171601	0.0220959039160803	4.90206624447864e-09	4.90207654539607e-09	0.102333779162257	0.173844655730201	0.313483031950808	0.392821067791259	0.450944015484576	0.491588552251155	0.501249802513701	0.557894854696612	0.60675530108276	0.553917004931697	0.610892832817523	0.614895902035067	0.627637742943439	0.5978999459847	0.596346081367541	0.609339422292438	0.604906225986699	0.599371562876959	0.608513181580594	0.541945270880143	0.467341576925681	0.480291545297692	0.429248942631102
2021-03-08	2021-03-14	4.90186856850674e-09	3.07553143623172e-09	0.103067766085791	0.12327704558303	0.164173029635174	0.150127507328393	0.127316006002165	0.179718409380357	0.164815017426263	0.080674561503889	0.0665683356141649	0.0478584364371186	0.109720897037982	0.0555317943353212	0.0407564315782384	0.048106368093681	0.00535620684168798	4.90205911049175e-09	0.00992082780999324	0.1375074914379	0.226348179965517	0.240214841920088	0.36230382645885	0.36285318492353	0.410186235338556	0.458955672900509	0.499532340477755	0.48528574646485	0.424881218627445	0.463115579190048	0.443394479208925	0.440025651449172	0.550717186433271	0.583195612593665	0.610905394282609	0.554159837422881	0.617331064632215	0.599272621949146	0.574795635204016	0.558899134385523	0.587261540638956	0.541620387999185	0.555914111927612	0.616779390345267	0.480960762551215	0.439003573523139	0.438394501967299	0.489499696397538
2021-03-15	2021-03-21	4.9018606157071e-09	0.00593496098792887	0.00455172121916346	0.0161363395368798	0.0650824432588736	0.0269733874060129	0.0595041014299531	0.0760722460514087	0.106348538596409	0.0300860496790497	0.0436946194849025	0.0957841943989867	0.178362459827844	0.212274923368653	0.275595286818902	0.358638611499123	0.366685696396452	0.40389051950825	0.404665399555121	0.458856597934603	0.48456581157266	0.530703209867109	0.531020965726766	0.523546879766491	0.508579899370916	0.526485989941284	0.509382179270179	0.490454167439766	0.508721092179953	0.547261323877217	0.504200075466986	0.524999110132539	0.544866207105093	0.594957318195468	0.557308158263289	0.550806020235794	0.552972048684055	0.56231266768099	0.540460167491988	0.431861629467526	0.500337010900502	0.330439090844653	0.0917797946368745	0.0385681883180804	0.130979680338675	0.0692925119136294	0.176171629975521	0.196141991934451
2021-03-22	2021-03-28	0.000879777263578062	0.00325412430119141	0.00020781596453179	0.0379282006103472	0.0994613544961035	0.156543250784792	0.205953633104173	0.271155655634687	0.330395094101712	0.310337063582844	0.358537652650497	0.35981219778143	0.425078308077618	0.43365183763647	0.529445963881971	0.506861139021756	0.542797866303657	0.492780518056953	0.534922259539222	0.512821863520467	0.492151178989819	0.528046787535308	0.56519536985721	0.523984692379258	0.553140687043262	0.532811212958929	0.529306072449948	0.537207526357491	0.550241922143436	0.566196869659502	0.603440008576008	0.512657882324174	0.460314175278709	0.388733779302207	0.391514700198405	0.24526548684112	0.0809308534592988	0.102736749928695	0.0971059760467107	0.104695156247563	0.0364283164867511	0.114135438044937	0.397820983228022	0.561012244466179	0.563075667091327	0.50048604232739	0.600206821840527	0.615099599399359
2021-03-29	2021-04-04	0.00135085070306742	0.0437522494284731	0.198797477734755	0.242836218921435	0.264422966232189	0.323286011880845	0.325550950288078	0.416264823672349	0.449868974469354	0.456240193646777	0.429647824695771	0.464490075559637	0.482438160761653	0.484529112926325	0.520069416468005	0.479700389112082	0.473839567216982	0.446652829142459	0.552124723914032	0.549483987892083	0.58787432601922	0.610753154301469	0.622273359070116	0.595795615060456	0.52021481527515	0.422673489879368	0.39129407986962	0.307749722774354	0.123212107621451	0.0135960453055819	0.0643452042911218	0.115605759974282	0.114717670342853	0.200976678296537	0.221072673735055	0.42819237256914	0.565205200998126	0.603677542279993	0.61023736676199	0.610638731831881	0.613931599993759	0.635973324381106	0.615130297831297	0.621371263723369	0.607842518706331	0.610262148830278	0.605481356104837	0.607604878898391
2021-04-05	2021-04-11	4.90186694910155e-09	0.125862823695454	0.256861677228101	0.268208584578155	0.353463166881262	0.345658332144737	0.367656280173238	0.435953656508832	0.42864254037161	0.38789226619186	0.46156032891602	0.48429793245016	0.573440336421764	0.631915570120689	0.6206184577283	0.610026469490873	0.643282620566976	0.594513636583982	0.615073078813447	0.630884947158241	0.348579582387135	0.124501447512114	0.0379576588331897	0.00679901456086946	0.0729805832708413	0.131201482959781	0.186178845865191	0.287890076679267	0.584799200851475	0.622207939489885	0.644605962359687	0.643912017243808	0.670170256451558	0.68835372997275	0.636491166606586	0.625773302675144	0.636328155598556	0.621029238266198	0.641449291923951	0.640532849952782	0.626367581918186	0.608264627062554	0.613489574550899	0.623795304008979	0.629652290366186	0.604552120531352	0.61518126405541	0.60641376993461
2021-04-12	2021-04-18	4.90186510440439e-09	0.177405387510315	0.293649163245614	0.344001750661091	0.381452000043819	0.413493910950147	0.473341138088556	0.613569845276042	0.638652616781396	0.642232906708726	0.645965335405751	0.620932712561461	0.635762320215041	0.660429874253958	0.67451626087545	0.671775150351356	0.657394146601532	0.64544975773179	0.643636014461882	0.228896596020593	0.62273507879429	0.647148490196346	0.654285213314788	0.645770074639198	0.654242824343304	0.667278157602447	0.640404124151349	0.615635115736994	0.645327454342169	0.632976500927227	0.652483479201997	0.657133140896145	0.637876569810852	0.644623200916873	0.633195948433754	0.635139353076828	0.629073605740355	0.61302760212824	0.622209911112823	0.627742065289561	0.614565286547375	0.621656030275466	0.600248798936626	0.615785736690916	0.604386858455149	0.597444389343662	0.622401954516447	0.632438262004452
2021-04-19	2021-04-25	4.90186068578739e-09	0.225049553254058	0.396771771505783	0.42087905681102	0.674232170932115	0.699853972558568	0.710774795633473	0.721032031806474	0.722706179392728	0.719166046548555	0.708866697335027	0.702624908953941	0.697524841606853	0.7008668048702	0.707807188374504	0.699992589252353	0.694814486104916	0.687147654483003	0.678633049036273	0.667786816403029	0.664622732346979	0.667332829022586	0.656474517846077	0.671130556785999	0.661394222003882	0.661617971814307	0.649535134280581	0.661792968056153	0.644858411130389	0.651248905111532	0.658241973482314	0.657060643346076	0.647907300486826	0.659012186965682	0.648061775612669	0.642892952218732	0.644557441846773	0.636663351646607	0.622390149482909	0.633786565556466	0.641012424034978	0.649899223775308	0.652032982996456	0.657242559731909	0.638427571616202	0.644915764719947	0.631254181166722	0.636461371293464
2021-04-26	2021-05-02	4.90187767603663e-09	0.11032789446245	0.216844284061028	0.261969248738177	0.304319667635765	0.675089741523292	0.690824298768925	0.693202819146961	0.68511938106534	0.691252490845041	0.678643846865459	0.674548101345985	0.687658094284009	0.680502086779378	0.684889091190493	0.687917012236668	0.678192833146458	0.665223620057134	0.661566804298699	0.651833323270828	0.644634381145403	0.646213930638863	0.664382167786204	0.652754047986682	0.647355699780016	0.651169418982256	0.64458986005066	0.641934285200058	0.647121842715108	0.653823295963171	0.647269214847095	0.666837923277212	0.646243784355441	0.641762735370385	0.641982647135866	0.647894466668836	0.645719723849969	0.629859882940251	0.661202116399387	0.64564882610781	0.625083859289599	0.630334145651678	0.628474821508196	0.615817237732033	0.628586277201829	0.610462308017335	0.629812458985934	0.640167329562966
2021-05-03	2021-05-09	4.90186242701103e-09	0.352776687798795	0.613322336388694	0.642824764320511	0.664442227841635	0.684581348539233	0.707343561485523	0.716292492377472	0.71389790551846	0.698158018265507	0.692043398778118	0.692305803203189	0.705116857762242	0.71228879899591	0.711309900795321	0.710432697048719	0.692268540773987	0.683854362845235	0.679204800897549	0.693870759674538	0.705876903695796	0.699854471884928	0.690342683727803	0.672388935647022	0.664135779806948	0.656952276752477	0.654534942520649	0.655651956549076	0.660565299730899	0.652782828097429	0.654338670233778	0.656658628739512	0.659299138563265	0.654328904261548	0.636961118715963	0.629806764769956	0.621705084121541	0.630908863068	0.628746395231629	0.637872702306381	0.624518597019578	0.639080030573756	0.63933017336694	0.636984604495599	0.643396188351765	0.6379388552833	0.639215107403316	0.632258105272582
2021-05-10	2021-05-16	0.0885152630697621	0.328239363971278	0.499504587083788	0.543502980900497	0.653704211108188	0.670823771555606	0.68197367809757	0.698295382718665	0.701745036152839	0.706847665680015	0.708515109222152	0.708447207732264	0.709485980466744	0.700417461843734	0.699921453193275	0.69611565292677	0.707422109915456	0.701762009141252	0.715081210978078	0.710291498100828	0.689556301656068	0.682172154591607	0.667701553860367	0.682156375236234	0.662379554482717	0.658618506116661	0.658719426503586	0.649808834087393	0.655925402889481	0.642569622272361	0.642029994735815	0.629472760895046	0.629032635014247	0.654110099188444	0.6454087720734	0.659310063986469	0.644108289172783	0.649367736935177	0.634720764129009	0.648357935499727	0.633303235360342	0.624742949053382	0.638671359696588	0.645502184058076	0.635284907245546	0.615899732424281	0.638492101099325	0.643216211727004
2021-05-17	2021-05-23	0.0572568707242992	0.332687456410438	0.501643619513407	0.561699989980196	0.620116860597593	0.623785166564224	0.640971587918394	0.659935774397047	0.676774671638001	0.666709988308018	0.675060272403992	0.670130800947388	0.67226149481119	0.662293863000361	0.671085280130216	0.654791302328241	0.659128368581425	0.65842052433919	0.659155726011945	0.652804820924347	0.640762085648018	0.640972813557539	0.642828474703167	0.638751008046972	0.639084265103816	0.651059000313325	0.662346225397543	0.6514411943999	0.655289363878283	0.649539947072811	0.627678248629567	0.631093063775308	0.645815171472006	0.639173131474704	0.625025377887764	0.629041893419205	0.63051116612132	0.640300726574739	0.648890301938034	0.641690890463169	0.655570238977803	0.651697853238648	0.645472530192392	0.645020306209394	0.624314404683603	0.626285920978669	0.643657931398243	0.655250529564602
2021-05-24	2021-05-30	0.0498714647887243	0.308988848556769	0.486953342489363	0.510516100794279	0.554137448812373	0.58427205050452	0.671597643051267	0.683362799259666	0.681555311015385	0.669399168965632	0.67638074877752	0.670850497530603	0.666869792772425	0.689297585001033	0.699888115910348	0.676243317305351	0.65477892231413	0.654024494516493	0.649905215473614	0.660392437783887	0.690845177785514	0.691528775952851	0.676778787504558	0.659954330019315	0.640021922843703	0.664409951969729	0.637048195972753	0.612247883402602	0.635569736011609	0.609252320070507	0.62451841761679	0.621663483038616	0.611034694796236	0.624246205292005	0.657793973471957	0.633372618391811	0.631836639718842	0.637707336894216	0.647611228691069	0.642072580393527	0.637435104673583	0.608834573184012	0.624853863432281	0.629873055009357	0.591930424698482	0.609267660249902	0.629330981403788	0.631363878302178
2021-05-31	2021-06-06	0.0344139377530788	0.290768744121609	0.426568732568463	0.463824157851876	0.479997512323504	0.504744369665944	0.536637284431473	0.606636488307709	0.624545176269154	0.630335306563622	0.657950488647254	0.658467590118339	0.649868366997223	0.641135536423607	0.643528644911469	0.65451143670788	0.655740749627989	0.668814431575324	0.64912086710058	0.647675524064566	0.511697839401282	0.517484902756758	0.597586527467809	0.508694449112617	0.52743041986386	0.618749661844303	0.598736174429467	0.632569643071099	0.637893517622489	0.625761612688642	0.618737208661751	0.636769562943147	0.636931709734245	0.609119583413443	0.642108059999401	0.633256195136342	0.613996818561822	0.636908687060835	0.60429547162163	0.614926222265916	0.629248237269979	0.603341566677604	0.624262632889538	0.606897477135443	0.622706138350523	0.624147503584753	0.526230279193459	0.570930748215955
2021-06-07	2021-06-13	4.90185977520462e-09	0.244427567172418	0.381735696576016	0.437203795020223	0.452116563870425	0.496798921721303	0.498467909933471	0.541052550931828	0.561032557256684	0.568411176508305	0.510718814722403	0.499361490326739	0.454673253204845	0.437617329817189	0.487923824789954	0.488146152872667	0.509751299525358	0.514902065790173	0.508802708831407	0.570710121124667	0.60512720572236	0.57612588635447	0.614368069322455	0.578527539356831	0.605893292890473	0.615865944987724	0.612916468815654	0.60249081051067	0.606343189967056	0.607299703570552	0.563292655945731	0.58455547391177	0.568561688268945	0.543547735166506	0.395237918856073	0.373677295692744	0.315170838347713	0.419181964815735	0.527095762650016	0.343400545080719	0.365743694543193	0.423594242504148	0.346983491668097	0.408434701679624	0.326803034648186	0.414201070592576	0.591150906628694	0.562501751440085
2021-06-14	2021-06-20	4.901857428752e-09	0.199849828603092	0.350591009369424	0.342894624133833	0.341160348688342	0.341969339374336	0.331590341001976	0.374256287427065	0.395846748956667	0.46309409358697	0.453492529332766	0.462979074245681	0.511411714886922	0.483409310745877	0.535704512226688	0.558470508110707	0.567219140362955	0.547122394621833	0.558972673576056	0.566826303292565	0.608589593094485	0.569529750727932	0.604254124599883	0.549564433393952	0.531037530864934	0.549105770083991	0.465813330302895	0.461653275871864	0.465138110822058	0.546675312291531	0.476341849758406	0.477104698214622	0.205836050671435	0.145458751735887	0.322052289079473	0.350702912985233	0.310016229705537	0.298603730917025	0.342410142146028	0.529026480881736	0.603967232371574	0.547923071262446	0.470118086475105	0.594013990182446	0.546861316316809	0.614830237054526	0.611031875893777	0.615908548789422
2021-06-21	2021-06-27	4.90185614294011e-09	0.0909968879943912	0.221510310322621	0.27511013364106	0.324508713572709	0.369325303278984	0.395010025060925	0.442428471294503	0.485073963223085	0.44603137793741	0.498769570645063	0.48759745107129	0.483525201107427	0.471829289283917	0.521300299505234	0.531962570931002	0.514845237002151	0.52727326845688	0.482009822767756	0.456111753530046	0.461770550398536	0.484355591886934	0.441428989568063	0.402475294009358	0.401399812335355	0.155492027510893	0.174468570080064	0.277913558980136	0.199978043542275	0.202314221976562	0.182803979713346	0.214069964807682	0.374361723012408	0.503048158604402	0.487073011210721	0.540240575994262	0.569628699631071	0.58811349897549	0.60121824862346	0.621246609355336	0.56512037334359	0.519212384762514	0.428674114153922	0.365364161934247	0.39235556236045	0.36420552989231	0.227137327960238	0.19634444864567
2021-06-28	2021-07-04	4.90183858909753e-09	0.0866883277224586	0.242508153403448	0.253926206526478	0.303216277470789	0.310027063557948	0.330415318152205	0.358086256896027	0.390498923269197	0.322717964411915	0.32870008121039	0.328170631287476	0.346046512377949	0.326885681652373	0.323470927534538	0.2896994501667	0.220677691562533	0.139430384386091	0.0461106653053417	4.90206539268408e-09	0.0160847681669567	0.0572122417370067	4.90207222792249e-09	4.90207093405407e-09	0.0444042957900648	0.221606859433865	0.269348573453774	0.349046631749977	0.356073492025597	0.308295033077191	0.356987525941298	0.362443686760453	0.405644843605459	0.401334779084908	0.33875910020153	0.204052157962709	0.172374418553699	0.0914332661365367	0.0598038062923851	4.90208901738306e-09	4.90206988078094e-09	0.131730751531886	0.144011784991972	0.157662513745959	0.121331106506741	0.122883757585031	0.2223136601693	0.287106301046845
2021-07-05	2021-07-11	4.90184996646909e-09	0.0868188843037948	0.23363271279882	0.247316610342374	0.277928445637819	0.292620646695349	0.279353422456031	0.300419259368159	0.310704902303959	0.307465519204273	0.263659398985036	0.0120222457928025	0.0812549805537627	0.199104085214016	0.19818390131819	0.149867018998085	0.0815401162709975	0.137743374163842	0.328125883872474	0.371848375254759	0.376795845738355	0.376610292323762	0.356112631426155	0.412325719161472	0.368123419324545	0.483661300548156	0.39799703970718	0.291589518638271	0.237010890573434	0.187674605715224	0.119978064056589	0.0427599099689596	4.90207689473961e-09	0.0361506875775886	0.0431415910595966	0.0471989500672995	0.105084729595369	0.179952652681203	0.238660809426094	0.217084825948281	0.322830033744472	0.280015541739976	0.321743772251331	0.33352145379561	0.348741323838696	0.29774387401925	0.424672888173721	0.396402353060498
2021-07-12	2021-07-18	4.90185981063714e-09	0.0199613017306707	0.169769097560054	0.150517508524063	0.0498029921326728	0.0993690255918895	0.193210073649416	0.24768260875749	0.21046062374378	0.148885588889223	0.1502087108439	0.263788274620392	0.346808164452686	0.36270067222535	0.377539406429275	0.395971639532729	0.401466714165778	0.346209098548429	0.407859751111333	0.410223382627763	0.310387308459943	0.263357281324631	0.195254115988169	0.102357549660939	0.0327056857977761	4.90209148262846e-09	0.000325317044891605	0.0888984320662402	0.125383182429893	0.150059610250922	0.147843578728364	0.179769011547435	0.247743496793321	0.334594330778437	0.238662710411454	0.303349325057515	0.292148717715987	0.357941667174534	0.385483122422183	0.38285555729837	0.37235846112153	0.304101347190449	0.31556035890701	0.255508650307296	0.433168079928258	0.497429131132785	0.50396241423926	0.555958158113586
2021-07-19	2021-07-25	4.90186376937591e-09	4.90197481017187e-09	0.138332021796954	0.211842464135336	0.345377326095029	0.410707928554906	0.381353071966415	0.386636021229795	0.367482598698852	0.376617711848857	0.436329156865063	0.421437452733825	0.40923811920247	0.358204026980391	0.265872473221267	0.21016691346132	0.11559309776946	0.0700570459567572	0.0379092710003397	2.95635527423589e-09	0.131365602660286	0.185577593380292	0.157864467019687	0.181682241994768	0.187878080600653	0.305357843115425	0.365153562005305	0.389751377553432	0.405341471897482	0.360004500309541	0.331774465952479	0.364440828270034	0.400257850257199	0.417180272908301	0.362895983703442	0.453755291267858	0.416556018900045	0.395565529805043	0.534786055187372	0.484215841976686	0.542688619774083	0.589670635408489	0.603031943682319	0.585779110228957	0.577201768421158	0.562621169970846	0.480605607454711	0.50017026822804
2021-07-26	2021-08-01	0.00128878792127787	0.0199613771822587	0.202146478164866	0.225546062960313	0.257493902710824	0.276501468730486	0.26786388917743	0.215422316729552	0.192662167480458	0.12474217437263	0.0326526288953394	4.90211557648837e-09	4.90210771443249e-09	0.115905946478398	0.112327309002314	0.104733049492382	0.110747740235711	0.127614263918307	0.183970399419514	0.261778544029445	0.303325636557677	0.302007990280012	0.388830124229097	0.330482102881281	0.350097940025077	0.302366246907214	0.325021702839863	0.362721452108065	0.395733518960327	0.43975269491466	0.432210826529806	0.383016167204062	0.40343394738924	0.444181141911167	0.568502425544615	0.571479175115682	0.553443161638075	0.515440579332545	0.519819985751953	0.514050250272233	0.439422229916415	0.583551250272136	0.587137042210162	0.567802516168312	0.54816940884507	0.447632816874177	0.438526115427703	0.437190412941778
2021-08-02	2021-08-08	4.90185270148181e-09	4.9019761527459e-09	0.158035470156756	0.184240193804717	0.203567046302942	0.224017507872602	0.295556001090768	0.670525926245036	0.678208158476559	0.656540859580139	0.642202018530295	0.647538245965623	0.638560826016453	0.644541887898962	0.659509644040212	0.653962478073674	0.652807733817657	0.645504750213196	0.637278329707718	0.644725436507193	0.644967228074149	0.657449681235294	0.653216827657469	0.659917274562348	0.649958660481359	0.658689706093213	0.639408923119876	0.628815468361459	0.633011459690579	0.633366158809448	0.600048482255864	0.61762125275285	0.595234334216721	0.583473846771897	0.608568650017118	0.602246619188739	0.593976912884929	0.584560877635009	0.597715707306677	0.592071901628074	0.585473955899034	0.526168835412492	0.443938116477865	0.398811162589979	0.53960662691935	0.377679252289667	0.320568238141806	0.313990149573336
2021-08-09	2021-08-15	4.90184432051312e-09	4.90199566986561e-09	0.289744518832233	0.371049442658868	0.402242128476563	0.480549854001302	0.552308424420831	0.624037980783051	0.645076578531902	0.636212260675383	0.637416312020487	0.635307161410602	0.62448393769663	0.629939402048869	0.640846932776584	0.641597562649369	0.643845734109727	0.629601633707108	0.629576239234314	0.628932264420602	0.644823982816991	0.645707975929514	0.637509133548463	0.63230802961664	0.612298246644024	0.616888513370165	0.606181946979383	0.595853670474436	0.617118986819309	0.611033986861841	0.612035044724521	0.600856560377586	0.566943083948198	0.593850049728535	0.568023505098666	0.575076597964152	0.589237020600799	0.607025301476707	0.222317978930527	0.302729593645227	0.40536481974426	0.539835970380267	0.572204359290705	0.567861743185411	0.596170075143019	0.571788072442206	0.599857564492179	0.596685344294784
2021-08-16	2021-08-22	4.90185501878378e-09	0.110330590552622	0.332535874249373	0.368016798081305	0.439261967688756	0.657970863239711	0.67945598835274	0.688495698130217	0.694383117128184	0.691699403063672	0.69007579318773	0.68415134298392	0.683702719762996	0.692010467621983	0.698338380864348	0.698649185197714	0.699567543802473	0.698361456389032	0.702393471393376	0.690674532858893	0.694213288776648	0.695284621946452	0.681614906259796	0.679830038966747	0.675816862971506	0.662288967363948	0.671447955482488	0.641016022836261	0.617372029118089	0.618979880201623	0.606500600534284	0.616150368890631	0.611535787012761	0.420267991572455	0.600522714431054	0.60361704439479	0.609234330086391	0.622937160544979	0.606181422921584	0.597351109637012	0.615764571495511	0.62381167396286	0.643278156904263	0.606747605439256	0.609308407763156	0.627073883281277	0.602295260339361	0.629378600689335
2021-08-23	2021-08-29	4.90183811306044e-09	0.126911376434113	0.362551263990148	0.429980538868553	0.572365074208501	0.635587628227306	0.652758489405523	0.684285935634494	0.713683362151207	0.696151089883167	0.686009263427525	0.687461825491215	0.683985786836658	0.689764672686367	0.69639719891996	0.683945657878018	0.679666451456553	0.676266966114334	0.666857221338373	0.655304869597362	0.372577723254543	0.648938694721241	0.646815707578826	0.646785941149705	0.610538414192021	0.60655099725162	0.586539230527365	0.600358841713479	0.624988903129068	0.611899665358192	0.606849364849295	0.634799618344439	0.634808674364565	0.640278533019898	0.629314048910473	0.616877357916648	0.630669584103703	0.626437985725227	0.627265718032418	0.626832740137605	0.638432894286722	0.63455725706249	0.651230499643129	0.662244963409206	0.64796419828957	0.635716025060894	0.640755579587502	0.603609247271227
2021-08-30	2021-09-05	4.90181819425829e-09	0.207323625272736	0.4388774148509	0.462123228372543	0.490616750523414	0.510927829046519	0.531236371971352	0.609633719250368	0.635061311443176	0.629595456798306	0.626794211719829	0.630840388509116	0.619148096921798	0.475891336564379	0.411540982953888	0.627417535307734	0.466818903934124	0.411708146583714	0.331422760792259	0.34645281807524	0.621783529503442	0.603420124413448	0.601917149524399	0.626209963254063	0.615464026640512	0.606699891816919	0.621046042285939	0.613202484670959	0.594616132614999	0.620313723247491	0.635336768682062	0.627928122134112	0.632661082687224	0.634594852318179	0.63962234380571	0.624312179896714	0.640799304359993	0.617590709905718	0.632887708789512	0.600955651908422	0.614302441041621	0.599240525137562	0.595534712515596	0.625880373891401	0.616351034945271	0.611190650826167	0.586799158877984	0.557641075556694
2021-09-06	2021-09-12	4.90183548962806e-09	0.179771153149426	0.368106525295209	0.398956478190564	0.386664452189389	0.400522680799973	0.362835200227223	0.324098027641308	0.657014391674971	0.65693899895949	0.642672752311779	0.332095777844912	0.64014803671704	0.650132748982624	0.668321500407849	0.6638660502312	0.646348362086742	0.644666877847433	0.652236391926178	0.626073238629035	0.614405680809747	0.601492269674718	0.61978735158214	0.599136145558886	0.603728961419602	0.614479343372721	0.606546670115214	0.58507811905742	0.581835766298916	0.59027108794397	0.621207643258657	0.57095182987793	0.584453960988617	0.574449648387477	0.560352785583566	0.585789631544578	0.467009051111676	0.416026720767504	0.47432908474119	0.519432364257706	0.557668222398721	0.501956260522723	0.513701849496007	0.526110854991755	0.516099612748258	0.587240128260746	0.546079401555601	0.559373518010262
2021-09-13	2021-09-19	4.90182873509084e-09	4.90195214935786e-09	0.212556503845353	0.257793878974982	0.279599076864083	0.315735444936245	0.437174233322526	0.50709668481339	0.441109321999797	0.453338139992542	0.480107777861916	0.493767157724953	0.566702510189315	0.496776046071629	0.497383079361774	0.556179575308436	0.501959958021831	0.512931171377463	0.543725954870217	0.506365787958264	0.545540201137772	0.537318065734225	0.511624376908898	0.533752799469469	0.581734400869631	0.541347836263994	0.496800698244627	0.460305364328966	0.562936847452324	0.543488667206494	0.513912154571807	0.48935325368809	0.505310035232655	0.523152996403545	0.456037091395515	0.462178544633277	0.476124913388431	0.548286782251374	0.543353801366052	0.505789091037252	0.517047088307275	0.538893029929848	0.487059063123898	0.545963523386025	0.569844132807054	0.485553636206144	0.549405652621146	0.51458525082954
2021-09-20	2021-09-26	4.90185328151549e-09	0.151703187958274	0.336228338453943	0.404582990707302	0.434545906032974	0.443580107889352	0.466806662756952	0.495172197824136	0.480108094069674	0.453800323732938	0.418879882817511	0.47184832614434	0.470830497263134	0.424737866820802	0.470436226133501	0.456430828458868	0.44549518343332	0.485372465073288	0.461571895633226	0.41749847291131	0.457658018243563	0.526332900516203	0.46608955501903	0.43040346097392	0.424637180802504	0.44519215752465	0.420518713271432	0.405787847340929	0.434662705673954	0.465739587561641	0.432040299679322	0.452609396079987	0.467194220201071	0.373402944477904	0.476262491861889	0.498719576824887	0.5052414403701	0.492678858155781	0.500720870954223	0.474240636470098	0.483017383263923	0.510338361007697	0.510401039761372	0.548524047224957	0.552871916664003	0.585514176209568	0.605018425672837	0.471508615926011
2021-09-27	2021-10-03	4.90184066599306e-09	0.0450334318709391	0.209900023020499	0.216899568624769	0.20350915401243	0.196636550681725	0.206200616480189	0.199746987855676	0.215361804402045	0.184903950157141	0.1964728148926	0.210540100197677	0.187162298133816	0.168807049125344	0.200691967896778	0.161891254602077	0.146953272433141	0.128692801810119	0.170931927795705	0.157245231884723	0.10668965494402	0.141516083382871	0.0923412307378204	0.111627397175228	0.123389097375105	0.192204297408475	0.209640842862029	0.158131669568579	0.180275329079738	0.23387863553064	0.153959349650248	0.230160165282744	0.300091060593545	0.32290450191591	0.281526799836699	0.289826719265173	0.33561956609122	0.386438390778654	0.366479563199094	0.36349806859811	0.382288980404542	0.310752896439815	0.340581603529039	0.281492364263381	0.379555141137163	0.337993392949985	0.338947379532991	0.196250393935737
2021-10-04	2021-10-10	4.90185117607875e-09	3.28445476261606e-09	0.0990703549620506	0.167638481744517	0.17537190985629	0.132316971385422	0.151785612529894	0.127964627031311	0.165101838005877	0.148495346042233	0.135580644532154	0.148713647914971	0.131877738913679	0.109289174769628	0.125450003977894	0.103536219725688	0.0734324472003864	0.0649826543171681	0.0868926579375839	0.154908184125138	0.108981464547323	0.131121488375976	0.159248917439723	0.0966445263823723	0.114611357227419	0.195241801101058	0.205292569679807	0.179519053893505	0.109709869800634	0.214954740384304	0.213321058922508	0.292682950962282	0.26157686887349	0.213487557100766	0.210360243378346	0.152304511710032	0.109686678347361	0.19197904590027	0.198434680240175	0.162122080829495	0.11760269184917	4.90206654945272e-09	2.87231795214825e-09	0.0288244793080298	2.91746855600296e-09	4.90206871032431e-09	4.90206888285676e-09	0.0682527259253619
2021-10-11	2021-10-17	4.90186468521523e-09	3.03673014452628e-09	0.0108069761493444	0.0740445568401321	0.0502519974209323	0.0495134732596572	0.0656230312865352	0.0741677843030351	0.118284603151217	0.0388833191044257	0.0894379386466396	0.112856656717566	0.0862917135197624	0.144361671686504	0.116245013139395	0.0966750155726824	0.0107589199097517	0.0570925124169395	0.0758134134806763	0.103232935283162	0.157753106945267	0.118286936807651	0.101796357243361	0.113047938168109	0.0846188284887665	0.118778286066271	0.168508327119124	0.0896299173279211	0.0173015559928953	0.0621922938270834	0.0511720240479554	0.00403721993106604	0.0635963690611814	4.902062824486e-09	4.90206203060512e-09	4.90206495792767e-09	4.90206797237921e-09	0.01463448638136	4.90206697061293e-09	2.85852148462791e-09	4.90206288804164e-09	4.902075448539e-09	3.90468060700685e-09	4.90208513047126e-09	0.012032015240347	0.0951877391658973	0.0913378803079489	0.158518546136359
2021-10-18	2021-10-24	4.90187655580936e-09	2.97332785894348e-09	0.00837436587421642	0.0310677167840753	0.0542961005496551	0.0696801554671016	0.107478181164031	0.102961589402984	0.127960577217206	0.123190624876508	0.107578910146059	0.15036657986876	0.14107805065604	0.116266136914229	0.161282371967352	0.180907054046753	0.170695682769058	0.149517996118157	0.161526416819181	0.149085579179376	0.112989808377122	0.154302003189786	0.106520180523351	0.122308534619266	0.126298342909243	0.129989647897799	0.0914807146938168	4.02110421752546e-09	3.37153646924933e-09	3.64518200285829e-09	3.7785332695309e-09	4.05717431428488e-09	3.16026389001448e-09	3.46885911518619e-09	3.75808269991207e-09	0.0104295589519882	0.0274762425354689	0.0853740118218235	0.136554279042875	0.143019684033323	0.136603938364991	0.267410420481783	0.296226010514433	0.29118059326962	0.261520533902451	0.223268274301993	0.253497205977238	0.308010760779686
2021-10-25	2021-10-31	4.90187674492491e-09	3.13372762408092e-09	0.0113282741076958	0.0681934592811691	0.14033392543454	0.151518264751254	0.121187096713092	0.135554664056456	0.139903342488705	0.133814054511225	0.0693269987320061	0.0816102324686717	0.0532540346006897	0.0712299679092254	0.0725394874091216	0.0841372782552246	0.0496585809583677	0.0441281695977172	0.0303288323378322	0.045179853273177	3.68255990121612e-09	3.61210167919313e-09	4.02192487614782e-09	3.84842694023964e-09	4.47314287766800e-09	3.59030680511451e-09	3.34223414957529e-09	3.7847452939565e-09	0.0713327976102143	0.0528133807401524	0.0224451804777186	0.0986002183559283	0.0891402825745616	0.124090709010615	0.212966717758452	0.228111873491116	0.305132734021258	0.305153834229198	0.272997757331788	0.253972608764385	0.274065900272081	0.114151844089766	0.221515271914063	0.234632866324678	0.1942642597077	0.233173145099873	0.124659744737151	4.9021099116455e-09
2021-11-01	2021-11-07	4.90187913483277e-09	3.29741878637734e-09	0.0379127864359795	3.38593882965674e-09	0.0221665165070156	0.044530749979573	0.0105448806638775	0.0133154286759646	0.0411183714948439	3.3073430552804e-09	3.46089074951816e-09	3.27298317675866e-09	3.6361837146261e-09	3.00236300215757e-09	3.01928148963291e-09	2.82244121054737e-09	4.9020633543336e-09	4.90205864423665e-09	4.90206595614232e-09	4.90206535950587e-09	4.90205774899588e-09	4.90206854323388e-09	3.03172642029875e-09	4.90206234487638e-09	4.90206473650027e-09	4.90206908643961e-09	0.0429126537811897	0.024127989290689	0.0893427635623144	0.139786472892858	3.44690027870281e-09	0.00223617914360432	0.144966402092688	0.00392675464398742	0.0791663065970676	0.117367011200958	0.0801029004703849	4.90208685580075e-09	4.90207271138796e-09	0.0286369003119208	2.83269280924581e-09	3.48926591168425e-09	2.99430501965464e-09	3.47406399024529e-09	0.0295145584003152	4.90206245104017e-09	4.9020687068563e-09	4.90206711866293e-09
2021-11-08	2021-11-14	4.90189435939267e-09	3.198604878103e-09	3.9090707705601e-09	3.85034264301781e-09	3.96786654180031e-09	3.71998589480465e-09	3.426116129792e-09	3.4965487176541e-09	3.6713525937311e-09	3.79925537019158e-09	3.9631890561106e-09	3.82017143462204e-09	3.7190523803311e-09	3.91110860630489e-09	4.19403578939113e-09	3.91834535591067e-09	4.23269939290889e-09	0.0136936838046379	3.776502497246e-09	0.0538866811783477	0.01895161211707	0.112779682656978	0.138240323021158	0.0873656978020631	0.0385544481154086	0.0721844109792518	0.0688294149703658	0.0376621331580783	4.09115912910625e-09	0.103977132579873	0.0276681120116522	3.65160920401521e-09	0.0277292642553457	0.047418647064996	3.06877006172284e-09	4.34131479664701e-09	4.13864689819566e-09	4.1946361150987e-09	3.12525931930436e-09	3.23388443965585e-09	3.06672235515175e-09	2.91119285692333e-09	3.38368086739808e-09	3.04128862282049e-09	4.90207098290552e-09	4.90206422276147e-09	4.9020640719864e-09	0.00620138656839956
2021-11-15	2021-11-21	4.90192135753024e-09	3.26235995600581e-09	3.72211188607569e-09	3.95778612582134e-09	4.05832599521628e-09	3.73247677819784e-09	4.03008617735866e-09	0.0105987816429069	0.00302155707931584	4.0574616672441e-09	0.0279197687710958	0.0407739555606911	0.0867082449022669	0.0373518544238296	3.17609238486196e-09	3.70236124285059e-09	0.00805759176971282	3.67908113881326e-09	0.00700539064257354	3.65197128005913e-09	0.0304350702215101	0.0436589981546664	4.14557658141658e-09	3.27186054177231e-09	2.90181526475221e-09	3.22660912047646e-09	3.75879580627846e-09	3.06888051372745e-09	2.93470806070866e-09	4.90206702533954e-09	3.0336992543736e-09	3.22726511600662e-09	3.38755458344487e-09	4.90206769095756e-09	4.90206773388248e-09	4.90206793797364e-09	3.62651793081501e-09	4.90206615989444e-09	4.90206438308399e-09	4.90205975166353e-09	0.00485920423493907	0.00805277575141759	4.90208387572944e-09	2.90389085108768e-09	4.90208750886788e-09	4.23167034945438e-09	4.40178301208514e-09	0.111439578256121
2021-11-22	2021-11-28	4.90192175046465e-09	3.57292120017139e-09	0.00246665292933171	0.0143203543046093	0.04957772545923	0.049038783321083	0.0604824405550354	0.0719947995641198	0.116663569777203	0.0678408195770056	3.95549283000729e-09	3.75402683509259e-09	3.64105679252063e-09	3.54422077825452e-09	3.41803801010936e-09	0.00894411951672869	0.0674547976980754	0.0637486174286638	0.0151678548302802	3.24554942088938e-09	3.26862884734226e-09	3.74052975089959e-09	3.64896628596543e-09	3.40122441717441e-09	3.91376052180231e-09	4.90207225132215e-09	2.91088206183843e-09	2.86953177544935e-09	3.45203903672999e-09	3.11212594990306e-09	4.90206752012658e-09	4.90205688543523e-09	4.9020646831277e-09	4.90206921923878e-09	4.90207538490951e-09	0.00587861695341273	0.00616875724529547	2.88093576130727e-09	4.90209321172947e-09	4.29516396287814e-09	0.0681262162668287	0.0113789825568566	0.124460903453998	0.0834994662540127	0.282129040682075	0.186135813425564	3.85097349976498e-09	0.28416048853339
2021-11-29	2021-12-05	4.90190935641543e-09	3.41489977946806e-09	3.8971840642507e-09	0.0161204631022046	3.50521403364664e-09	0.0125522495385967	4.90204578579329e-09	0.0269574231038856	0.0144898649196591	0.0141200930836648	2.93407487090359e-09	0.0115402738525441	3.40011724035193e-09	2.7939796896446e-09	3.05992444588734e-09	3.33751322603805e-09	3.01352328278924e-09	4.90207196511903e-09	4.90206798069903e-09	2.80549243607964e-09	4.90206536812699e-09	3.49606098593409e-09	3.31053202913619e-09	4.90207097959416e-09	4.90206987979618e-09	4.90206537350166e-09	2.97331826461596e-09	0.00677075782992756	3.4157902079533e-09	4.90208561151954e-09	0.0186666934407175	3.81641988214708e-09	0.00305934419125376	0.192951220224025	0.123707724212048	0.138581773447657	0.199968141433859	0.365076946872011	0.240533698242395	0.252626461767756	0.22409097390896	0.36223940351908	0.44068903979289	0.523722353614796	0.464159470590655	0.397602664472597	0.387214965300622	0.400408526527514
2021-12-06	2021-12-12	4.90191412060934e-09	3.34471069699644e-09	3.70176522740789e-09	3.75011918655311e-09	3.57656241915478e-09	3.64183146341934e-09	3.51304539706881e-09	3.83510654158726e-09	3.98911491892551e-09	3.88968620271499e-09	3.9589255795148e-09	3.80942991631481e-09	3.66978219077357e-09	3.51232687973073e-09	3.50635011726411e-09	4.05925137389086e-09	3.81389028851182e-09	3.59151382524236e-09	3.48965652237739e-09	3.12683908796524e-09	3.86683054361477e-09	3.62922636464299e-09	0.00866119877823316	4.31852910848681e-09	4.93482641494282e-09	0.133002400805137	0.239433076409792	0.103607614358789	0.162193777975873	0.25513516820213	0.293398728156271	0.257305979478131	0.272814680056865	0.226943524088152	0.297588783746472	0.394232017469057	0.385804588249746	0.364869850415415	0.393594847908591	0.382849507461725	0.354258990315648	0.351795814744444	0.366080049014454	0.42221273432159	0.330832428611661	0.345096888160488	0.336675029204353	0.428681811600831
2021-12-13	2021-12-19	4.90192155945947e-09	3.11517728960695e-09	3.54519629406939e-09	3.68238649630957e-09	3.49645768459297e-09	3.570180957314e-09	3.40349064330195e-09	4.13670924403660e-09	4.38589497807548e-09	4.18170865057993e-09	3.92149082400048e-09	3.90610308682045e-09	3.84350109563708e-09	4.4464323987092e-09	3.56161440674086e-09	4.0776626978582e-09	3.92897334783502e-09	0.0238385954112995	0.0845599659859236	0.222993187604787	0.0814525618316111	0.0749223679912843	0.126798993982635	0.162242150010809	0.19290260228232	0.196637723109641	0.175954783259429	0.205250876005182	0.241496775727752	0.270883722358433	0.332513599986843	0.232891367468345	0.2142116353515	0.204515532092834	0.191658540328362	0.13651049502305	0.201285628597073	0.207714900667286	0.333031148523843	0.276668640849098	0.240982579520945	0.159331271298548	0.148810730745826	0.144239603256069	0.157864479477625	0.227744824533158	0.239315059365595	0.238348977552743
2021-12-20	2021-12-26	4.901935501455e-09	2.91631637334659e-09	3.27618678275298e-09	2.83889961834025e-09	2.81732946665182e-09	2.79930323815117e-09	0.124389985438888	0.119005202652934	0.0265901586078148	0.0322853334772178	0.177892692279639	0.234304624967416	0.253601551522689	0.186587445908614	0.171947633964724	0.230286485532267	0.215696950506227	0.174352943586518	0.168573457918197	0.156635410305563	0.16494465924079	0.261387060420444	0.235629990224482	0.224512102732002	0.256682972299508	0.242971496014928	0.1901157483586	0.228007605666977	0.300432525035582	0.219088394307646	0.212285610245311	0.204086815867625	0.215963318936626	0.163846063406177	0.229544645275603	0.232377183020221	0.216405762427879	0.107163095395334	0.161274501114799	0.234849508439752	0.361554584632957	0.403594070530947	0.42200911748746	0.381243862007333	0.44872267410943	0.458473375590341	0.345408298552584	0.169455940554458
2021-12-27	2022-01-02	4.90191536645852e-09	2.91664516639105e-09	0.104114559490849	0.235186964649837	0.356415250543821	0.432756397999249	0.390817197012165	0.369319786585583	0.346170148448803	0.326024386103451	0.329286547888534	0.40580380154493	0.423796732370974	0.474248182689125	0.457287612148787	0.381337992277763	0.38872442950956	0.439690641656515	0.502282015357592	0.522402584946503	0.487421335569865	0.498400283863379	0.439605629701641	0.425104767818456	0.465906790195191	0.473439261545953	0.498911547851324	0.486675677201219	0.442471008438088	0.470463357203893	0.445128202797393	0.51543824944231	0.51890669967556	0.527272188655536	0.561620472211707	0.555270512727733	0.549565117549936	0.549317832145026	0.533018438867876	0.516867210432885	0.430318909493394	0.416323242597098	0.405195905811418	0.42665618358595	0.354298979458672	0.422003259977177	0.470457694729611	0.511832147674021
[truncated: 318 more columns]
