# Supplementary material for: Future behaviours decision-making regarding travel avoidance during COVID-19 outbreaks
Source: Sci Rep. 2022 Nov 17;12:19780. doi: 10.1038/s41598-022-24323-1 (PMC9671889; doi:10.1038/s41598-022-24323-1)
Supplement: Supplementary file 2 — Supplementary Information 2. [file 41598_2022_24323_MOESM2_ESM.zip › Supplementary File S1/Miyagi_lambda.csv]

start_date	end_date	day000	day001	day002	day003	day004	day005	day006	day007	day008	day009	day010	day011	day012	day013	day014	day015	day016	day017	day018	day019	day020	day021	day022	day023	day024	day025	day026	day027	day028	day029	day030	day031	day032	day033	day034	day035	day036	day037	day038	day039	day040	day041	day042	day043	day044	day045	day046	day047
2015-12-28	2016-01-03	3.16678028608764e-09	0.11534970943661	0.275043128652974	0.348785514859534	0.428257019450727	0.509740078143771	0.453171736156127	0.400774072100143	0.359969210733685	0.410075515080249	0.436875265443121	0.493929639780745	0.456659788031988	0.534876598144898	0.549503264997156	0.514994595542491	0.542633942355663	0.532519745096255	0.539838875489826	0.560882311370144	0.479694700030544	0.476978409009285	0.545727440642181	0.484420160334196	0.446910762680962	0.517332355915731	0.557880295757878	0.490778487934192	0.50206149074107	0.478878901679527	0.521531134495325	0.547584225869686	0.539149353140355	0.589373491910234	0.583711018365059	0.565641878239104	0.560759336301694	0.535691715384766	0.529826559265036	0.530802428927822	0.491335946853265	0.39559599698223	0.455169345844833	0.461930223063209	0.479737526970139	0.565830732068675	0.489391884516815	0.560972899902708
2016-01-04	2016-01-10	4.90194385664164e-09	4.90196855352284e-09	4.90200799040887e-09	4.90202753969252e-09	4.90202839159262e-09	4.90201935870365e-09	2.97101789695117e-09	0.0483429459567605	0.0120175407212316	0.0547696438272917	0.0502956157317981	0.0929672798118727	0.174207240196034	0.125341777715983	0.0404208113339911	0.0481572760749001	4.21726731415607e-09	0.049588850131624	3.7940766777617e-09	0.200990375639859	0.182341832010525	0.0228354450557219	0.0483609123468497	0.154437021441953	0.184461569041447	0.262689999385299	0.291923521439484	0.388367307786123	0.133466734194838	0.137106522909688	0.273187587136355	0.0955030762844409	0.12690241455323	0.20233968893412	0.1947005566279	0.139501699272739	0.184799505999149	4.3641362153508e-09	0.172316587178942	0.20295723368708	0.267178251806697	0.103128119111283	0.24243528795463	0.0720103509638627	0.160806570287419	0.0382794708377579	0.212243440416546	0.269554864127205
2016-01-11	2016-01-17	0.0725830690165848	0.0535191194483272	0.0962953894867	0.11327516864348	0.116603208021104	0.0827942592909779	0.00920277493406561	0.142994919338728	0.177229783473896	0.0802023077487022	0.260262183489754	0.207603013185403	0.178848231593678	0.180697660783791	0.231081318310499	0.231089315564946	0.285062169611097	0.209711583478734	0.360577527307171	0.278604495874735	0.260381327951887	0.330108955422716	0.38671926437275	0.310667760108269	0.143923459329457	0.0125321572619294	0.119625269448454	0.133822788549765	0.118830114489458	0.232064343381114	0.031405678411227	0.119242845448831	0.0205576895992779	0.162317997462674	0.0465737538640281	0.242660931893546	0.181049871405149	0.303979888419467	0.0649238133270825	0.117934028076431	4.89491523140086e-09	0.0612226321143533	0.179889069522598	0.227071647319785	0.0758002419332076	0.242687072028542	0.438616952411608	0.283048035853834
2016-01-18	2016-01-24	4.90195944303549e-09	4.90201480737669e-09	0.0448344445353719	0.0273731993902336	0.0539037349814812	0.0314745117434215	0.140532592351792	0.127841523427367	0.22163906608462	0.208526440613804	0.293677869526275	0.24371857689516	0.277560309306386	0.24753764765928	0.219892030562849	0.27197799771247	0.268469215254732	0.157119594995804	0.230082591614469	0.277506981183777	0.151041427468522	0.198842457653961	0.34860404264886	0.115101636293245	0.233823081983329	0.186853003618572	0.293945883701315	0.342205722642957	0.303430680269458	0.142239440608089	0.318785387212952	0.0479844292682238	4.90211933179675e-09	4.21435407464901e-09	0.160079428210515	0.0680470492988164	0.149082876456512	0.214687574988838	0.32592481277794	0.412928621664415	0.548061420467387	0.357245492165669	0.461385198330549	0.543749388624137	0.326581131925529	0.408917842981158	0.382828438585679	0.234188666788941
2016-01-25	2016-01-31	4.90197557582382e-09	0.0454583984748001	0.0831635918482815	0.0879844061293243	0.100827639167955	0.102813116816424	0.092999635206647	0.192486579048081	0.155135837099298	0.215933965735765	0.109490845054889	0.115537220642407	0.110590399656885	0.011961520673513	0.197942274345282	0.21392155788788	0.144756004142277	0.232642480759387	0.169932729062928	0.212181667029253	0.0916395946987154	0.207880005920451	0.221346035469189	0.0910068596952574	0.0754547695894913	0.0628600422779931	0.0706914667284939	4.90209746451286e-09	3.5042912181855e-09	0.139747703692333	4.03559987023016e-09	0.312391475997828	0.479000157373189	0.481925426515455	0.415915305118679	0.344844545486804	0.422740737944361	0.49503462066579	0.227920492828776	0.221207067020098	0.1658222560324	0.0865308989397341	0.0959396110765456	0.143427344571278	0.395372048959991	0.136673895888768	0.104461887206257	0.238227730878241
2016-02-01	2016-02-07	0.0597344829450304	0.0499167556273773	0.0807698515441715	2.89407115799167e-09	3.20369776876764e-09	0.0298123484684579	0.0297360419302756	0.0274322082867654	0.108170440465818	0.064963116199315	0.104118260013691	0.0620444552045621	0.0505075616093735	0.0515860012303489	0.040424913428014	0.0141497441481313	0.064452463633973	0.0954532796144502	0.127161191890485	0.0321642008272279	4.90207770869833e-09	0.0228533349852041	0.0075712778403559	0.0428191610942775	0.163364748004966	0.276176498946884	0.183204801760972	0.269974920382794	0.286649600517834	0.375571184258832	0.287894598115026	0.232202343266589	0.120130748755513	0.254297133512987	4.01612275190786e-09	0.201612180366707	0.11728589478497	0.192665731758523	0.0813954304155727	0.117818342056768	0.219849636642091	0.201915764797825	2.99997602755096e-09	3.07378351994771e-09	0.0759156452006914	3.24572135055087e-09	2.90258519219019e-09	0.0141463031804784
2016-02-08	2016-02-14	0.00308242690711498	0.0866737962692031	4.90203956299669e-09	0.130406221338915	0.0366971061285352	0.140842296565126	0.115274820848946	3.74104311415068e-09	0.0925887528702824	0.0241773845310777	0.147446538153535	0.215418869743879	0.202906176466355	4.31669536804142e-09	0.19627235525629	0.206286271856764	0.0570319951755835	0.232414028788999	0.119039589634836	0.274423200312071	0.249805776057023	0.133162624894159	0.24946684436521	0.245566847696952	0.20659667406639	0.176325632800032	0.159208668485758	0.0597777191099551	0.108026531370781	0.109586281109641	0.134813772490161	0.171241212930467	0.0454791732788673	0.149799937261087	0.335575032321169	3.02785589422591e-09	2.73650551357714e-09	3.11332973561265e-09	3.06700897406467e-09	2.99619284796344e-09	0.022265944555332	4.8190031578273e-09	2.8920417686518e-09	0.0517072469847141	2.6539836205135e-09	4.36165711930286e-09	2.54356105624621e-09	4.8751136438533e-09
2016-02-15	2016-02-21	3.22032917338413e-09	2.97011651629327e-09	0.0280438008112496	0.004822317526377	0.0429531533001739	0.0663260420249466	3.37574192377173e-09	0.0577942489517171	0.00977696354828591	0.0931177544754118	0.21663732465783	0.196531395473903	0.0505205163060301	0.201821861215579	0.135836648654631	0.105620668811677	0.129518091396107	0.0874718801973455	0.103765718399611	0.0714814698085152	4.05807578837983e-09	0.0187426615996116	0.139376265595819	0.14776562801966	0.15316293215519	0.0125262478668266	0.206105621900592	0.176516508913524	0.127909774230771	4.61782050884906e-09	4.99835787691805e-09	0.117970166164148	0.0329888062404112	2.75966391771893e-09	4.2924372599201e-09	4.60265775354786e-09	4.76299494897477e-09	4.78971743377884e-09	4.87530911102484e-09	4.59484978265121e-09	4.75701662328131e-09	0.201537465054072	0.0777603044219518	0.389063517504208	0.35621588560108	0.266325360394301	0.420844034503917	0.302169806496823
2016-02-22	2016-02-28	0.0828979868096796	0.0526163945564748	0.00887110696955612	0.0160975924431585	0.00693211408279669	0.0630005292672822	0.0468229060699481	0.126039011166875	0.0702165524372109	3.9571838478304e-09	4.0330098295963e-09	3.71520657704688e-09	3.00844036938287e-09	3.70774161674712e-09	3.64739181704327e-09	0.0243492546226433	4.7298826231662e-09	4.25041965497319e-09	0.00633299337269833	4.31994887272463e-09	0.0917500971906327	4.03335547651636e-09	0.146679359091594	0.166858381434994	0.167375176735038	0.0674200314413727	0.0158281268040009	4.15965065378844e-09	4.45940991825569e-09	4.59577093099902e-09	4.66477979135233e-09	3.71407808403235e-09	4.7138609013017e-09	0.0201890686323536	0.118237410415417	0.181600421758744	0.382236942663723	0.193742716149644	0.33016367156801	0.307956937695124	0.385127408948658	0.380160433592008	0.316699408706508	0.161019855170054	0.362791751605293	0.414780824338976	0.340693981559056	0.421699118504012
2016-02-29	2016-03-06	3.17007997039663e-09	4.90200894329591e-09	3.11907078802668e-09	4.90202990106167e-09	2.99849357775695e-09	4.90203709471726e-09	4.90204102912415e-09	4.90202025469055e-09	3.49115991570864e-09	3.79406050670882e-09	3.77608896689752e-09	3.37474884070633e-09	3.16651343590467e-09	4.46761299082878e-09	4.90206252266255e-09	3.52766490137265e-09	4.26730395872241e-09	4.37054553621361e-09	4.42320564055381e-09	4.39476158369921e-09	4.19048020090001e-09	3.15794716193925e-09	3.86138460701716e-09	3.39170000456743e-09	3.53943407398421e-09	4.08034574468217e-09	4.26895078614644e-09	0.0304962082759494	0.0980949692164058	0.172851042043737	0.118960914872721	0.119589788891141	0.261180139696851	0.225501759511494	0.285538273016163	0.131458603955799	0.256375317926705	0.366064163875365	0.376368610921764	0.24983850205088	0.219843665172561	0.135604659054262	4.22501419490775e-09	0.0619102041412667	0.0548729384510602	0.166369261103615	0.277173705699738	0.219622855872677
2016-03-07	2016-03-13	0.00115171230558228	4.90202037626108e-09	4.90203393725901e-09	3.02401333979897e-09	4.90203742752224e-09	2.76298155576904e-09	3.63221654209174e-09	4.90204374183953e-09	3.73320850969436e-09	3.49994945521979e-09	3.72384560807003e-09	3.6638454670742e-09	3.93826494818638e-09	3.9574506384229e-09	4.33670251833209e-09	4.25358128716776e-09	4.73465259540809e-09	4.16109361579773e-09	4.14211310155595e-09	4.3207330793707e-09	3.2597023430721e-09	4.19962358357283e-09	0.231657932705258	3.78743476501892e-09	0.139541679993403	0.149895267072807	0.28768942811672	0.18758723380241	0.175991820466146	0.199451294991202	0.203176192539993	0.201684388316039	0.132517870055757	0.333640284252615	0.130224225097989	0.28272192717569	0.240629020000663	0.12752849321347	0.12332665465711	0.175303950481689	0.247473657670409	0.111809548441719	0.247588286100557	0.131748722740466	0.239944898129475	0.155873575083242	0.188321669959057	2.89716670407642e-09
2016-03-14	2016-03-20	0.0790064481911528	4.90203025653641e-09	4.90204913415229e-09	4.90205906140207e-09	4.9020559985187e-09	4.90205036596624e-09	3.26327054221388e-09	3.91503601164351e-09	3.59815421159223e-09	4.4071788408859e-09	4.10255447542175e-09	4.22306958389461e-09	0.0475997766656677	4.06062008873483e-09	0.102816396115447	0.0619203854133309	4.61871638885839e-09	0.140102638722042	0.107680419631117	0.193787647448232	0.224401743789059	0.271321917215122	0.258127788569916	0.239701417021412	0.182362136579688	0.380424415438556	0.226861237196673	0.248938651082762	0.358507647880083	0.331391471270348	0.330537637320268	0.113180956998946	0.224691226468919	0.162146457420314	0.186467223264675	0.145752067722828	0.270858345550205	0.296013779160734	0.227033315837053	0.227469029639216	0.121234259932624	2.90355712023817e-09	4.88608962841274e-09	4.70503693336372e-09	2.56145331135375e-09	4.89156055408994e-09	2.84618834841008e-09	4.95138365666981e-09
2016-03-21	2016-03-27	0.0326846299015881	3.0679635234079e-09	4.90205092692807e-09	3.61236747437506e-09	3.9528124482496e-09	3.57137718362527e-09	3.34622499968821e-09	4.02058044940505e-09	0.0388970392803685	0.126522158206425	0.213283087703515	0.239980799754058	0.113530639617373	0.139948633393607	0.323279066557728	0.231350667458415	0.265016846440786	0.28100636445132	0.246521639621	0.221753040563249	0.226073467284474	0.237123022203157	0.255112655313892	0.216814412722045	0.234165019526146	0.0870351350450915	0.198585785033024	0.167640723875923	0.360722700420583	0.362134093572595	0.156750175979654	0.39819702726096	0.270313680800579	4.86296844249701e-09	4.10723540790645e-09	4.15245423517663e-09	4.20373253581257e-09	4.89034160795761e-09	4.05665071675549e-09	4.14079884342234e-09	4.40392388361722e-09	4.33928751138346e-09	4.25509854379318e-09	3.81813193751784e-09	0.0233705215180746	0.33688380177091	0.40810431051381	0.479080346830258
2016-03-28	2016-04-03	4.90198494688817e-09	4.90201837607987e-09	0.0400468425704311	3.24133426919743e-09	2.84027863885625e-09	3.42628835061672e-09	0.067400638843263	3.46193907158726e-09	0.0478803114322641	0.100789985741155	0.0152096170642484	0.115363234889516	0.0934919631452474	0.0345895421234886	3.9388366850482e-09	0.123084855373405	0.0461631300879058	3.81130918121556e-09	0.165539211001599	0.216276218841912	0.137582225062683	0.0350947171845016	0.192662612242838	0.0714508152945478	0.218863679531775	0.257835621149644	3.17196938253808e-09	3.56260073731017e-09	3.61507023587635e-09	3.95423525423285e-09	3.94600274143634e-09	3.52169114969826e-09	3.81656557704714e-09	4.30065959479375e-09	4.14224768851523e-09	4.58014742358243e-09	4.76658065766548e-09	0.0778073698336122	0.392602259855886	0.252013057125772	0.41688918832102	0.194856774116695	0.291878574436683	0.41300454292031	0.313701694219104	0.328739324452478	0.400875285955205	0.345223778320744
2016-04-04	2016-04-10	0.0752044872864606	0.0615922083464396	0.0304423018015097	0.0189195366384201	4.90204468420023e-09	3.23235084617831e-09	3.24590432003068e-09	3.73714164705344e-09	3.70771341242269e-09	0.0394845459196783	0.00981069745825179	0.0901353899541703	0.0820834080422656	0.051589559920153	0.0702647713098805	0.0447572345923694	0.075340456155814	0.144183531549316	4.5526762537799e-09	3.08496744456293e-09	3.60717221798244e-09	4.13782163951007e-09	3.29156312272372e-09	2.85605552074174e-09	3.47319967661479e-09	4.0227504504754e-09	3.88550733434854e-09	3.71739220188862e-09	3.5749255486546e-09	3.90382753531334e-09	4.60177566391618e-09	0.130462025273398	0.303201971656173	0.269317400524007	0.170681318806249	0.0962129865948788	0.156261502690389	0.275567284054528	0.189496699671647	0.361923830374326	0.32486522478332	0.246091944476233	0.205470102397984	0.112207015567739	0.269632668058554	0.377808799444739	0.180429577085776	0.207311490444715
2016-04-11	2016-04-17	0.0256129714193666	3.19495741666419e-09	4.90204159509377e-09	3.16434807867077e-09	3.38309350881525e-09	3.21183661158668e-09	0.0519982367848026	2.91590372056932e-09	3.7579200215677e-09	0.0420537244041552	3.95971324261659e-09	0.0310945340620456	3.06750030344195e-09	3.44539968636077e-09	4.90206645774841e-09	3.81980008326119e-09	3.33278899674136e-09	4.90207600744333e-09	3.23823435423782e-09	3.0506764813741e-09	3.43459715451008e-09	4.33979392958563e-09	4.1623484990091e-09	4.70634129431814e-09	0.108996054616788	0.222686384319953	0.155104987415536	0.153225338441411	0.061762098195199	0.00755328376293305	0.0832800112132075	0.158133105251133	0.198010357802105	0.0460981098226077	0.343006679121332	0.17368718714668	0.24702936597527	0.353137204121461	0.386082308143112	0.194267031323956	0.21063015727669	0.0612291015416656	0.0773090745084838	0.241625230293774	0.335996640091919	0.274415263769125	0.127632834583215	0.0991511916271681
2016-04-18	2016-04-24	0.0867114975856042	0.080431210865416	0.0736805858597273	0.00764238604073727	4.90206636204754e-09	4.90207642868546e-09	4.90207639371448e-09	4.90207355463802e-09	4.90207950278685e-09	2.77765577872752e-09	4.90207997904138e-09	4.90207608599388e-09	3.19154985362578e-09	3.1304866669591e-09	3.93270878473657e-09	4.4420484713083e-09	0.0206804445109174	0.1441831054259	0.212699359188459	0.243602589717655	0.0916713733527026	0.0351153051380615	0.102763475625322	0.119186056519779	0.0898880281651925	0.261340024835015	0.18819139962951	0.142396175910342	0.227775735725477	0.21033126255835	0.239874295852781	0.254812140399774	0.368609074436409	0.278599459644812	0.304848891140811	0.372664359250431	0.369203675478574	0.182434561944876	0.36420904259203	0.3667836645218	0.39704593768878	0.476435285671681	0.338145195404732	0.496704045762179	0.298535684066325	0.426400997096803	0.407191259793606	0.442766576067437
2016-04-25	2016-05-01	3.15180622391913e-09	4.9020180168069e-09	4.90205638033366e-09	4.90207134368624e-09	4.90206627503963e-09	4.90206006183452e-09	4.90206421694746e-09	3.15654797160531e-09	4.90208491369544e-09	3.3300314317725e-09	0.181093928560379	0.0620401837569399	0.141942495047588	0.0543899053046944	4.41667117670502e-09	3.67942700868535e-09	0.0206819017153114	0.151666171325421	0.111194084636573	0.1813299382971	0.198505930691088	0.273551511432379	0.0483132039156129	0.304469711845468	0.167544316043056	0.32198392936077	0.358853288202504	0.306951870381423	0.321691489524082	0.282064131912179	0.214770502724735	0.304239096767212	0.288586307665706	0.254666105902032	0.42762441243349	0.393370479571746	0.260824647520166	0.493181099395547	0.485432103024314	0.439440987225731	0.337104560259784	0.373006979102542	0.424370693510175	0.194256338378123	0.185458271181902	0.272051870094636	0.137033500026704	0.109424212196976
2016-05-02	2016-05-08	3.57669850158609e-09	3.55688151786857e-09	0.0556181125521948	0.21889487069034	0.252024090148362	0.39192134780026	0.36496514521264	0.335441816347892	0.315805535876871	0.246236519893351	0.262999164490514	0.303225012034074	0.396911443658837	0.388184323449179	0.385487390969156	0.37129391265749	0.425828758229083	0.315518387360341	0.430747645197886	0.340120312810737	0.321767133339347	0.389787961136191	0.438175800470875	0.373018941428218	0.384385762287143	0.424553317145306	0.357440847021747	0.488310435522412	0.422079840197527	0.442974820140369	0.472596813967706	0.49537078513254	0.47397611829581	0.480397184137805	0.405921511052164	0.378174040029455	0.367577747667031	0.244315378742788	0.310070814248514	0.151072062371193	0.462292399509371	0.367346413416507	0.394627334662541	0.361571950922129	0.400265739263509	0.378158176576299	0.332578344609498	0.390839531916383
2016-05-09	2016-05-15	0.134494243633689	0.105656637197163	0.0280508021740777	4.90205288938789e-09	4.90206168731462e-09	0.0663037959247534	0.0382960518412813	0.000836185320149921	0.0411455639074179	0.0624610474632477	0.112713160489275	0.138002882037044	0.122079962612735	0.14183761048137	0.0106082216595621	0.088954752073317	0.166951889325123	0.0836795417206574	0.166303501872573	0.196844265174472	0.183634191301351	0.318172856752885	0.209926510021195	0.248251831250783	0.248794167345784	0.248292612855536	0.231337547039698	0.176609348744585	0.306051228398949	0.153348089221657	0.191054770542098	0.22892951185771	0.101944353215929	0.216413795085442	0.202330025157098	0.253236984422297	0.242355815022212	0.2564227385875	0.0312274725510551	0.117547066391728	0.138783659353915	0.160588300386643	0.122424975286493	0.242472059807773	0.117972334270769	0.24870930487456	0.234520250401818	0.0888960838652688
2016-05-16	2016-05-22	0.0648570959183605	0.0687565352613465	0.0747379796485864	0.0358163817796588	0.0210297987572551	0.0696612622878145	3.36794357457955e-09	0.0388105337050492	0.190797642298026	0.206508336211431	0.0610786739507056	0.135513743402669	0.151088253913315	0.147616021956874	0.120822880097967	0.163672887387166	0.256355063419134	0.253427122136148	0.315630200563225	0.236631871591081	0.300118920546986	0.313988253239467	0.188013082973438	0.310214394869622	0.123814420267374	0.286207101041097	0.162984038533241	0.0792780355726138	0.25556049187845	0.103224977059802	0.320700494568252	0.195288689034322	0.196279531944667	0.0976053576660064	0.163760874174793	0.342967535919849	0.187281425524364	0.194550803592706	0.0145479440137604	0.108864168847786	0.131086268454286	0.174991037233073	0.329397580577852	0.289267534944929	0.297530659332922	0.283220994034048	0.272494369893482	0.291502728628473
2016-05-23	2016-05-29	0.0397601373130034	0.00327517358178648	0.0567853930571678	0.0823257506888044	0.0523413865413495	0.181697001070739	0.142466375008791	0.219003501299343	0.148428319668379	0.100560610469625	0.176832149770436	0.218890364627558	0.203879242102969	0.243642213314983	0.193234891417978	0.176025589190685	0.201803860480482	0.250488441881466	0.19896882269241	0.192783551221218	0.244715098731548	0.28213392772371	0.237362866369459	0.184003280302578	0.0896445355213515	0.33789778523092	0.0899779654411987	0.23134925698083	0.144059098798388	0.0693904544799032	0.111891749424058	0.280933254979451	0.24068496063907	0.149120763895743	0.137764537026188	0.322857742315665	0.349275241361008	0.411796188338846	0.421511216800468	0.386606948695114	0.347426773936707	0.386083373250291	0.456613043158118	0.346347381577185	0.275477917590134	0.270477127859081	0.358016355399224	0.363665387406339
2016-05-30	2016-06-05	0.0461896544175509	0.0203187569559491	2.9469427687759e-09	0.0118694789194531	0.102285955613039	0.110953494013974	0.111783055328548	3.59453709933313e-09	0.101543330851624	0.0955149352606545	0.106757186257145	0.0760912813077039	0.00175678764800359	0.0544733691197855	0.0879672701786992	0.0652175631532558	0.157768835423592	0.00413083013983434	0.1151750855714	0.169501036949739	0.0452523804738422	3.75669562138297e-09	4.59144009593195e-09	4.2571105345409e-09	0.124499753724066	0.0424292264485363	0.174014020422089	0.225808371644425	0.0152506383575762	0.249447019101279	0.213980104378068	0.398286998560149	0.291150275704671	0.346398207931901	0.303940089448675	0.206027236805569	0.381178656374881	0.437620151277724	0.259020022151066	0.323344009411449	0.182950412171875	0.135034678972405	2.7460643415532e-09	0.0215967957581654	0.0128576531128753	0.199836607789262	0.284743940247281	2.89472453289251e-09
2016-06-06	2016-06-12	0.115661616743058	0.135854528378005	0.103393594260595	0.0654003717602453	0.117991594127245	0.0546772864604206	0.0314400150933803	0.106907799375822	0.0455968120940823	0.10804654594024	0.04487375017057	0.154431511745063	0.087680763432594	0.0940883112192677	0.111907475975684	0.068458631739773	0.0715185905187923	0.170326032550308	0.122501271506852	0.180551876015072	0.0644535060220747	0.273819454331057	0.283136549316767	0.217309112334065	0.250726140824021	0.180975970380701	0.265068493241663	0.315140054058443	0.340316064621343	0.335475065398449	0.258557721268478	0.253218931418797	0.419256958663239	0.24623990357441	0.0465331111469252	0.0467748196138022	0.00800895644981408	2.79685838859925e-09	0.106782865101371	0.0243393899904472	0.00555746385065263	0.0614457597872067	0.257973913082977	0.0416560581097286	3.05716108523982e-09	2.80356617674249e-09	2.81527181883775e-09	2.92421576076756e-09
2016-06-13	2016-06-19	0.0745205460642448	0.0122458611382034	0.00407697948479017	0.0259638444951867	3.0851488000434e-09	0.0563116977410927	0.0707833752837182	0.118211328331636	0.128286963819521	0.0903917050937769	0.125492282126697	0.17760949234205	0.172819692213784	0.223870838079112	0.191678941806654	0.311507053754282	0.237526090037607	0.113935244050488	0.184126106576157	0.287195659191528	0.257626223673255	0.358152979719407	0.233434170808543	0.224567326125148	0.295439506152216	0.198958134240624	0.224746793472698	4.62397023280242e-09	0.00493331661200101	0.0469460872762051	0.0775787565072657	0.0236680404597827	0.0205350243913114	0.0459800460679892	0.206687066288917	0.308459583334524	0.215321461478739	0.0937968837565579	2.66747983469816e-09	0.174300179088702	4.97376528110892e-09	2.98532129639525e-09	2.71488157507424e-09	3.01923319288488e-09	3.26157935540136e-09	0.0061875969969909	3.54998869422654e-09	2.7585128190273e-09
2016-06-20	2016-06-26	0.0262553388360476	0.0248052649023226	3.14984700448542e-09	0.00200314541314038	0.0758458241787793	0.0844802851789113	0.135829580415623	0.12977696784674	0.121294007233659	0.0599329806233581	0.0987403772992806	0.245987646251236	0.204202106760359	0.186769019671087	0.170785788433433	0.183467524006778	0.219233901648377	0.184664628378488	0.250474990391315	0.126423228952873	0.0992202428792033	4.12239336731923e-09	4.40670545439222e-09	4.67253654414455e-09	0.045641933216878	4.8944027236172e-09	0.0158312802827653	0.266918278605682	0.230280335975162	0.24392294125461	0.212408520191475	0.124146348624054	0.0577459885952505	2.64952077367341e-09	2.81136710658486e-09	0.0114510584015538	2.8855354661457e-09	0.0858879538615456	0.0145587879875512	3.2449322409697e-09	0.0139108969094983	4.87306377533692e-09	2.51269142582563e-09	4.67118241777519e-09	4.99086008669676e-09	4.90387805368608e-09	4.1877182146352e-09	4.58519641079422e-09
2016-06-27	2016-07-03	0.0873663186153612	3.032938580513e-09	3.18933770633859e-09	0.0344142371515263	3.51052845887678e-09	0.0663200437760815	0.0211806815432662	0.101530014612077	0.0523598917788758	0.0445374128974201	0.149977268498651	0.135292926092897	0.0965016731203736	3.61331266472909e-09	3.21698271545129e-09	3.98344663061622e-09	4.84139998139538e-09	4.89401735742716e-09	4.37663975960364e-09	3.95810295830591e-09	4.67747168202767e-09	0.0963698956101875	0.00756739881117976	0.14334633046935	4.59865508171421e-09	4.79170270481733e-09	4.17960875626316e-09	3.68396740258272e-09	4.90208606442689e-09	3.00954888546188e-09	4.7736546567679e-09	4.61200004100305e-09	4.31305872357814e-09	4.93582674798891e-09	2.59181328404525e-09	4.24128745662766e-09	4.32222650421914e-09	3.57126600460252e-09	4.21920818703094e-09	3.98605570337921e-09	4.03128528648948e-09	4.17614644876906e-09	3.82261818717196e-09	4.41331529427054e-09	4.95727530791769e-09	3.97021642716196e-09	4.35001040793446e-09	4.66035144381294e-09
2016-07-04	2016-07-10	3.28274045635453e-09	0.00955511834574251	4.90203173478196e-09	3.02080536962781e-09	3.18051704401268e-09	3.08121577480139e-09	3.28222900610365e-09	4.90205161267315e-09	2.78753016568324e-09	4.05050564012498e-09	3.55325435544222e-09	4.31629956667771e-09	4.01304810235556e-09	4.02548407983474e-09	4.2729808881965e-09	4.83253714198909e-09	4.55667511053008e-09	2.51297160133991e-09	4.78923257749088e-09	4.01385716477232e-09	4.20588970102826e-09	3.83269825692499e-09	4.18654782311362e-09	4.62267224031373e-09	3.01226183592996e-09	4.03137615278127e-09	3.78674921994738e-09	3.83703913544859e-09	3.56021099144924e-09	4.90206760075861e-09	3.19353304601656e-09	3.29782707330980e-09	2.80029004443443e-09	4.9020593850355e-09	3.66135786403405e-09	3.98474746315335e-09	2.95632328683125e-09	4.08062181466485e-09	3.19684052183002e-09	3.04985689333787e-09	4.10033827940009e-09	4.00600690548755e-09	4.27862847666593e-09	2.66409443206198e-09	4.14421335691749e-09	2.58591727823728e-09	4.8887820240139e-09	4.56278497083285e-09
2016-07-11	2016-07-17	2.97404950267432e-09	4.902000468934e-09	4.90203466909467e-09	2.89196226768746e-09	4.90205735126317e-09	4.90205680470997e-09	3.17759878708577e-09	3.79869411237403e-09	3.80020326840702e-09	4.53737197298874e-09	4.34299423440804e-09	0.0282510753492836	0.0103615567389717	4.72406407258321e-09	4.90940274939163e-09	4.38006292316134e-09	4.58374932623734e-09	4.60226620064729e-09	2.5238574519843e-09	4.50113505862658e-09	3.81635212632239e-09	3.15115253975968e-09	4.15956533005383e-09	4.15689146862952e-09	3.78314324865991e-09	3.81003188061988e-09	3.01086203533475e-09	3.719631003292e-09	2.93601024313215e-09	3.60389776128673e-09	3.51104953618074e-09	3.20243459910371e-09	3.67535731828445e-09	3.68797445408256e-09	3.95095066679173e-09	4.36858108355327e-09	2.63818509610222e-09	4.47627648631451e-09	4.95921466075913e-09	0.108773398641239	2.5071031735738e-09	2.87440403039611e-09	2.65770988680238e-09	3.14528088942427e-09	3.0029199518108e-09	4.93942621438486e-09	0.126262235133404	0.0247381619656056
2016-07-18	2016-07-24	0.0661729801432654	0.0310870500595962	3.03266982456921e-09	0.0386448549173117	3.0924274976604e-09	3.89200285525021e-09	3.40856616005315e-09	0.00273579528906195	0.114940992896262	4.68608523255813e-09	0.099227794581876	4.45582324335189e-09	4.17046249368031e-09	4.7858799871043e-09	4.43575048771942e-09	4.33895779968394e-09	4.88587553273145e-09	3.72150769745897e-09	3.67070055760756e-09	3.58171091037914e-09	3.62642520299774e-09	3.44269736069242e-09	4.32213208019401e-09	3.61966867715524e-09	2.83489899476016e-09	3.8858431640963e-09	3.82014108708489e-09	3.9016594236442e-09	3.91411812474711e-09	4.37971668132746e-09	4.23178360205591e-09	3.97348819762738e-09	3.76029798510232e-09	4.22402280159035e-09	0.0206107174936461	2.59980645909676e-09	0.000259591739451339	2.99952769255422e-09	0.115549811310655	2.95339151183961e-09	0.245213192157664	0.259726192065223	0.252554937782956	0.32182615607813	0.331408477422397	0.338742025157058	0.218656242408346	2.86567532009825e-09
2016-07-25	2016-07-31	3.5568048319852e-09	2.76310288223561e-09	4.90206729123752e-09	4.90206996714037e-09	2.81485959770932e-09	2.99474354544343e-09	3.40520021790228e-09	3.34133483836842e-09	3.49825602067974e-09	4.04564854859277e-09	3.46613048192448e-09	3.36145169518614e-09	3.28159525021374e-09	4.08167862501146e-09	3.35729329738186e-09	4.0973509521345e-09	3.96607454366568e-09	3.63079112596297e-09	4.24511584382102e-09	4.15023122749163e-09	4.22817075510197e-09	4.18522718075389e-09	4.52552827402979e-09	4.7017470718055e-09	0.00163907746273593	4.77776370317325e-09	4.95394383845792e-09	0.0157710485623515	2.68297781098569e-09	4.75127738934122e-09	4.96010241704101e-09	4.87771169321926e-09	0.0953386285542696	0.110033155421188	0.212075642455652	0.173534114591225	0.258731610104832	0.323779091379515	0.423554418384026	0.132839329957552	0.16947361594946	0.196263340905424	2.75770787369641e-09	2.50836103585314e-09	0.116910072703163	0.0918600759937016	0.213791261472595	0.0884022159714687
2016-08-01	2016-08-07	0.0667871785992406	0.0337785886735006	4.90205357489589e-09	4.90206846416176e-09	4.90206167808753e-09	4.90206294862420e-09	3.55695344075322e-09	3.28316374994463e-09	3.22791329289828e-09	3.53640750536506e-09	3.87176081211957e-09	3.65358123531903e-09	3.9300974528885e-09	4.15462481871974e-09	4.22255331336631e-09	2.54171859335989e-09	4.68624603447518e-09	4.62104832504795e-09	4.43103996028588e-09	4.65364507357799e-09	4.57963316656997e-09	4.19740601597276e-09	4.36302241421894e-09	2.6315064013112e-09	4.46668434209488e-09	4.96708161652732e-09	0.0850571710824527	0.147048100140104	0.123310225340771	0.219568488065391	0.190695976784022	0.236010564099081	0.0952724453107938	0.000863615032656833	4.6056062869385e-09	2.77811279543873e-09	2.93738750730872e-09	2.64409385736684e-09	0.0983786867236733	0.153065466397106	0.148187034258095	4.65955117545252e-09	4.76861849119762e-09	0.0518134104303462	0.0338416667360312	3.43175072692712e-09	2.68903564064772e-09	4.97332282386175e-09
2016-08-08	2016-08-14	3.04701500827282e-09	4.90202227024025e-09	3.05969192298371e-09	3.32466036553821e-09	3.6104613917829e-09	4.07877125892425e-09	4.67337853420194e-09	4.52145257135145e-09	4.42571845226401e-09	0.0521905654132293	0.0664112439616301	0.0113580546061444	0.0845624580414791	0.079584152569419	4.94659591580242e-09	4.9576118180486e-09	0.126676953898625	0.0344124740247531	4.49864909789869e-09	0.0517562519910599	0.250596728393667	0.306806331214398	0.283269191696767	0.27045317444834	0.329011259832326	0.319210060110911	0.264134829058187	0.285531502869397	0.273008117866398	0.0131870610921304	0.100218438294008	0.231214402911474	0.341051759598935	0.233058584919821	0.105352218226024	2.94968063080675e-09	2.76775947462152e-09	0.037251896754313	3.00520582232352e-09	0.00739098340769047	2.98717898651308e-09	2.97079162988853e-09	0.112971205947042	3.24919187041007e-09	0.248537076986471	0.224094345945376	0.249158807164549	0.310603779587483
2016-08-15	2016-08-21	4.90195744934446e-09	4.90202296318538e-09	4.90205892502501e-09	3.51904987665854e-09	3.36231693684356e-09	3.54601188002653e-09	0.0109135660222529	0.0596899715315354	0.00753566431308263	0.0623559915924496	0.10436354956186	0.0621010331400078	0.253440510577702	0.113956161567632	0.22832982337281	0.270789119837626	0.254115985271104	0.117394003353323	0.118911294195138	0.0907618000297596	0.102828619253379	4.91843929401805e-09	2.65513696130585e-09	0.0905018888805412	0.173600649489907	0.33785965301372	0.104632530972875	4.23407057694306e-09	4.69273608507434e-09	0.0525536087509633	0.0945130801667992	0.0833920305547321	4.57416015619602e-09	4.93318539701657e-09	0.224937946235321	0.117827654647061	0.108311871232239	0.0783172505525456	0.187709497688728	2.7620063653101e-09	0.300568133214156	0.195041172551993	0.149138414790289	0.334724367780043	0.347072810815867	0.256906381004792	0.237941087824597	0.202280364139926
2016-08-22	2016-08-28	4.90199244549086e-09	4.90203576913014e-09	4.90205918709037e-09	4.90207290477729e-09	4.9020673239885e-09	0.00825326086240872	0.0605130754104924	0.0407193365994276	0.063518016427021	0.0802186801320249	4.09836897232855e-09	4.27060922319293e-09	4.66726913621545e-09	0.04591827134404	4.27800369520557e-09	4.50371865411149e-09	4.80030817150785e-09	0.132051687824145	0.153261327657941	0.0870534662420849	4.8703940792156e-09	4.58217821498868e-09	4.70482418720149e-09	4.41606658787327e-09	2.50662841175912e-09	4.33584725557477e-09	4.86282473289889e-09	4.54752533325871e-09	4.58308951785579e-09	0.0356990440947454	2.68840770297952e-09	0.0177178420010812	0.0640419383894808	0.116827569613805	0.046622743012201	0.0679283374172278	0.279274395999574	4.55912280899989e-09	0.0061938125565809	0.0835922057878024	0.140303092463143	0.0943827880430626	4.60389142202821e-09	3.9284135377946e-09	4.90206673627673e-09	4.90207440174905e-09	4.2624845135367e-09	3.27427335319312e-09
2016-08-29	2016-09-04	4.90200344404712e-09	4.90205977619689e-09	4.9020393027301e-09	3.64173211744881e-09	3.28217846926877e-09	4.05659117439864e-09	3.956197908303e-09	3.51159646503652e-09	3.62900587049988e-09	3.23344353160137e-09	4.05301900214015e-09	3.91197472808574e-09	4.47485472151034e-09	3.12855729063484e-09	4.90205404909947e-09	3.51519939929555e-09	4.3344368183006e-09	2.76335175003841e-09	3.57071167139863e-09	4.07389386036391e-09	4.02593241825546e-09	4.88816643869588e-09	4.28767835988458e-09	4.4302893980216e-09	4.66711782426875e-09	2.54165408173505e-09	4.9075848424974e-09	4.54373095172482e-09	0.0358608944080642	4.59094004224027e-09	0.10008508401062	4.69268343677727e-09	0.0641399634236951	4.83079874288695e-09	4.24441417950829e-09	2.6668939340646e-09	2.73282484501169e-09	4.88342947293711e-09	3.83800724890779e-09	4.81504334464928e-09	4.8188862683317e-09	4.45165337455083e-09	4.47891157462622e-09	0.164329633928863	2.69697357236698e-09	2.88058681451846e-09	0.138081601569181	4.74637349339291e-09
2016-09-05	2016-09-11	0.0938526120706371	0.086803262499857	0.0316374387323192	3.55389337245362e-09	2.98711253500183e-09	3.43067857976637e-09	3.28599359142409e-09	2.8930051366055e-09	3.33953669510712e-09	3.96153322224939e-09	3.56402777262471e-09	3.54662539919069e-09	3.17481093049577e-09	4.38391966896263e-09	0.0938436853541075	4.84168243345667e-09	0.0352090419581097	0.0344231902237427	4.71299449843805e-09	4.99571830693946e-09	3.92188249015001e-09	0.120815621362669	0.0709555592681872	0.175904597753765	4.41824133077357e-09	0.15755298345434	0.129537326388555	4.8074625120485e-09	3.90184582484309e-09	3.06800544729437e-09	4.0444447570755e-09	4.45991213496156e-09	4.59098646767345e-09	4.64612738591628e-09	4.32310264443336e-09	0.0964033153677846	0.0544399178069429	0.0126796379549152	4.75913485347113e-09	4.99834540514427e-09	4.71569555885714e-09	4.14531164706195e-09	4.42692226177555e-09	4.67746175283998e-09	4.77533257482569e-09	2.74386052329045e-09	2.92681818474547e-09	2.79164908291807e-09
2016-09-12	2016-09-18	2.99677145305349e-09	2.99826062898752e-09	4.90204283262615e-09	4.90205503915533e-09	3.09077328660012e-09	2.82428408216052e-09	3.28909616400255e-09	0.0692581776330217	4.01606488869628e-09	0.0751433701788628	4.78689871585788e-09	4.75047420171135e-09	4.23432960886453e-09	4.57881544490627e-09	0.0760924455971089	4.19290054555701e-09	0.136485091905499	0.0874011972049469	0.0179757661104445	4.28971804790712e-09	4.64713246348952e-09	4.84989608037833e-09	4.4186087308549e-09	0.0140623892176388	0.0897595582282551	2.69828303848343e-09	4.05542433338362e-09	4.71788054366008e-09	0.0720082226343265	4.97711212823586e-09	0.105909986687828	0.135697520321026	4.58067071901456e-09	2.51723558135034e-09	0.154810033059483	2.76946766346858e-09	4.52496913383552e-09	2.80447761115167e-09	2.59490230769195e-09	4.98943099460478e-09	2.58621204073568e-09	4.62033074135553e-09	0.0498376201742	4.94452000446179e-09	0.128058334754411	2.51628412865076e-09	0.0399855497312196	4.55096506942091e-09
2016-09-19	2016-09-25	3.4119844963592e-09	0.0975102461899433	0.0508289612279663	3.73891648426484e-09	0.0037996991670275	0.0248366876490288	4.01681988324347e-09	0.124094972294795	0.0903800977896676	0.17092887514313	0.195210821837898	0.220207167941423	0.0562797216725209	0.116661743145918	4.57181530576494e-09	4.35058232582062e-09	4.41262854741461e-09	4.63984103645944e-09	0.060751169339336	4.9407281230811e-09	4.68942115062162e-09	0.0919846258265744	0.142897920147037	0.00927280186718572	0.0746854448681081	0.107198478424915	0.00593834654483195	0.113806083850518	0.0461304976235656	0.0807140726002342	0.0486403747506995	4.82077399087789e-09	4.85668970939811e-09	4.7921420654796e-09	2.54503113857257e-09	0.046686691403037	4.90566609095734e-09	2.52318366624084e-09	0.155490646333604	0.143356565949926	4.65568009152681e-09	0.0696494642905759	0.077261438477872	0.23876929996226	0.0858680774312177	2.75978207925446e-09	4.77890380867704e-09	4.28357103484701e-09
2016-09-26	2016-10-02	0.0384793738566813	3.30018688471117e-09	0.0760388623886993	0.0471332659038934	0.0774163366328433	3.51165059216374e-09	4.90207369503316e-09	4.90206963972302e-09	4.90206843885322e-09	4.90208301868499e-09	3.87862196491424e-09	4.05203221688867e-09	3.9914399389438e-09	4.36283610202121e-09	4.31982470260771e-09	0.0685169328086166	0.0170288195772055	0.0306159937395069	0.00633273413854717	4.61320283740483e-09	0.00270028612515981	4.30964811772511e-09	4.55770014297423e-09	4.85098862872967e-09	0.0212167402836476	2.50401063515558e-09	0.0306672649912806	4.6745503303034e-09	0.168924534230917	4.60203273923587e-09	0.0256447822828257	0.106660932788656	0.0829982036528097	0.0651270946327489	0.0464919702552472	0.0820579247051265	0.308745912265827	0.304554045159978	0.286720518569198	4.75027791670198e-09	0.0306128285690682	0.0941053484859878	0.0134178710761927	0.181142932932769	0.0759763070721138	0.102134923314663	0.191533738037925	0.212576804895308
2016-10-03	2016-10-09	0.0545567024234858	4.90203782438435e-09	4.90205859366587e-09	4.90205988068438e-09	4.90207179262931e-09	4.90206676900947e-09	4.9020648278035e-09	0.00273572052427461	4.33892329759985e-09	3.72086236439103e-09	4.31344168755148e-09	4.43353081330756e-09	4.40822776125396e-09	4.54204954157652e-09	4.60332523888801e-09	4.88565143875176e-09	4.47081360778883e-09	4.44760523470805e-09	3.97650238470838e-09	0.00852741574334856	4.57984352466427e-09	4.4279606590677e-09	4.74397002319079e-09	4.68167432298836e-09	0.0456595367923249	0.0325165385712855	0.129587330322342	0.147053344031708	0.315164079451905	0.0697259568503901	0.106432608173095	0.00581092627162552	4.68793917663227e-09	4.89312434932087e-09	0.198743281423807	0.08905644634562	0.0545309481649901	4.4631158180248e-09	0.0811169967207822	0.0413275521538817	0.0473881239308131	0.25546686723978	4.7954828078518e-09	0.0517875457535485	2.65310485997553e-09	2.75248564110519e-09	2.7815928877417e-09	0.0141515846206188
2016-10-10	2016-10-16	0.125754546307419	0.066072147872738	3.16055950124334e-09	0.0555870715339128	0.0460813007591764	0.107775416774639	0.142802662960307	0.0862870110475623	0.115087908858111	0.15421836062263	0.0854340819182934	4.61702502933819e-09	0.0990193134217179	0.0317688665097975	0.144417316555595	4.28283854710807e-09	0.122737005298806	0.162311382406897	0.103374365312134	4.0965040914616e-09	4.33139027356251e-09	0.152952562053746	0.245229131508739	0.115229393825825	0.11470439250267	0.0969861826819895	0.0257180821098458	0.089076837629476	0.0874676587035271	0.136133494203963	0.173991076467611	0.130845915245818	0.0330214100526769	0.00731090391507466	0.174584037969992	0.269158972282758	0.0543283194397308	0.0697920600142642	4.85358727646607e-09	4.96517976627266e-09	4.89036948451532e-09	2.81203086188046e-09	0.158324185480793	4.91639440106486e-09	0.15063220300685	2.81246772555269e-09	0.206913153181598	0.180175773028821
2016-10-17	2016-10-23	0.189586735460364	0.0974584200560725	0.0627610116380467	0.0499176509807228	0.0319877005682637	3.94136136682597e-09	0.000646838299603331	3.97040045571786e-09	3.98888173673591e-09	0.0470753442037633	0.0503063649661205	0.0141767624368913	4.40164414151028e-09	0.0430774671203044	0.0255033042707892	0.061590092328929	4.55294408494349e-09	0.102242363824048	0.0684136567946031	0.126067130344641	0.0721710759585931	0.0391591843595546	0.0393067037671558	4.68020842849927e-09	0.119040707560002	0.0723189687334217	0.0799720916112052	0.162176725362975	0.0869116199119808	0.0356841551705955	0.0659897087682749	0.0473950986289395	2.65228540634325e-09	4.76242294371972e-09	0.0335773400261708	0.081997883157188	2.72687183424e-09	2.72796214310253e-09	0.198660394823342	0.0581856860685327	0.196716844934197	0.203619973513739	0.32404688251888	0.342831700374038	0.394121847941328	0.19799714852597	0.314314154095195	0.34884904745538
2016-10-24	2016-10-30	0.111952591075695	0.0427490818428026	0.0998152157808257	0.0273797259677517	0.0131994327120402	0.041420397154496	0.0794094299859185	0.177038256146649	0.0947806265037805	0.0445698002036067	0.0717725918024899	4.32760196324425e-09	0.0246900520107974	4.37285905667322e-09	4.38681746805704e-09	0.0209541011489502	0.024313868369573	4.42089264120241e-09	0.091571872720393	0.121959757055319	0.0799809944317627	0.104487838987833	4.97240903290936e-09	0.00927362354728232	4.6465830243217e-09	0.0424256082089282	0.0951511151180713	0.0988229038592143	0.0717764088195724	0.0244549306776806	0.174600242397964	0.047558924593224	0.132514796593724	0.180725853550818	0.270233633892965	0.29764555346622	0.224501463494851	0.363657096537395	0.311956824482751	0.108931743509562	0.332372116734636	0.372983937884861	0.234645450845226	0.202677939343992	0.117974293965726	0.217474401168375	4.82764890698253e-09	0.0778430563266835
2016-10-31	2016-11-06	0.0949717199937574	0.188579312093385	0.113051043355266	0.135655601850246	0.116398864268109	3.91259398196428e-09	3.64545962082331e-09	0.0293165250858688	0.00529488722230452	0.0369056917850041	4.1154146954022e-09	0.0619285216440863	0.0961739574035024	0.054388694501157	0.0284769589659399	0.0684877610899348	3.83690157643573e-09	4.59384946374183e-09	0.0839581621501628	0.106548455011888	4.6960773187395e-09	0.075986932727571	4.82408821294783e-09	2.50342899250242e-09	4.47591575320966e-09	4.38623500759622e-09	0.065225178251747	0.103837105313223	0.0255743593564003	0.155809931798904	0.22367564559622	0.238661317744313	0.249473547834574	0.136355075215129	0.208549647735744	0.0609539221705549	4.39354233416108e-09	0.110848463714618	0.140039585923635	3.95615184835804e-09	0.283597343940957	0.110521769299696	4.99186307479288e-09	0.0919330564815205	4.19297175101469e-09	0.175457291275981	2.86695215462577e-09	3.71659651821309e-09
2016-11-07	2016-11-13	0.114292905126904	0.0265992315230197	0.0304410405057536	0.00905067777033168	3.79939948678727e-09	3.59548346953323e-09	2.82326821576797e-09	3.75475747001404e-09	3.57734366436715e-09	4.51165496776387e-09	0.0367997959901084	0.101187122905684	0.0876644355011289	0.105104015769578	0.0671682328533752	0.0856646467256059	0.0170335016372458	0.0683219880438218	0.0452171416830722	0.235515444855765	0.217322500688403	0.279639589989019	0.166493779236082	0.0959928427774892	0.0947730004967806	0.0724368582647992	0.000993850188169495	0.14704231028449	0.020390250928547	4.61281594141965e-09	0.00833196204468899	4.59474573857479e-09	4.39237033377933e-09	0.0655066756198324	0.0465790737456897	4.81789248010219e-09	4.75022817967e-09	2.51299302622734e-09	0.056132431076583	4.94019948398841e-09	3.22946345239246e-09	4.90206909030795e-09	4.78976480488075e-09	4.8367289967623e-09	4.15519057898614e-09	4.28393887157503e-09	4.27671723721384e-09	4.39363918434736e-09
2016-11-14	2016-11-20	0.142569294292809	0.0589027578798685	3.00569809019908e-09	2.77856837200099e-09	3.37030559350787e-09	3.26091910417054e-09	3.91133381617056e-09	0.0293335282353872	0.0680152274500706	0.0953289287826444	0.0394855333582754	0.0789773519058779	0.08508814426891	0.0713612689782771	0.0938773889868057	0.113101492814173	0.126004603093349	0.12872690535967	0.145960832739671	0.0675091047570188	4.22358066969825e-09	0.0310093432708447	0.00303562498265701	4.36629248202439e-09	0.00163916388496883	4.42295414022693e-09	0.109811125912864	4.72215395290882e-09	0.0564356528467893	0.0019155760417026	4.94790453778605e-09	0.0945622490879186	2.55482623463756e-09	3.88477809065705e-09	4.18597220251206e-09	4.22690568661761e-09	4.45199494581454e-09	4.28323638409952e-09	3.76289443013573e-09	4.01332100397184e-09	3.69502755944604e-09	4.9924472912431e-09	4.92621654742139e-09	4.726031433514e-09	4.88126273109244e-09	4.70196207051512e-09	3.26826185985825e-09	3.06354550477532e-09
2016-11-21	2016-11-27	0.141530050068865	0.169154531728388	0.177336603031388	0.0217355328677904	0.124457995573648	0.202092520735637	0.169946204325254	0.113000717830462	0.184371742908187	0.232105034282736	0.0260094182529697	0.110170687943231	0.205749578726293	0.108112583566067	0.0582332537116656	0.217067381755451	0.071538636028628	4.44109070817486e-09	4.76127632614809e-09	0.0755840413819517	4.68314928729982e-09	0.0351240011904189	0.0575056387016925	4.90070051789883e-09	4.59434298423604e-09	4.82153999441732e-09	3.53871908581757e-09	3.88582703325682e-09	4.12697728199789e-09	3.53958357201048e-09	3.79186770461363e-09	3.59996660857193e-09	3.99273801953057e-09	4.37345770652921e-09	4.77312954735429e-09	4.83985031908719e-09	2.5183423812652e-09	2.90979017786870e-09	4.74731342369396e-09	0.0499989896420366	4.66309445815e-09	2.64096182429891e-09	0.0409000908224667	0.23268212709399	0.315104080453228	0.417405292108324	0.361395463768665	0.421947271106126
2016-11-28	2016-12-04	0.156940762275444	0.12789915957718	0.160885184206252	0.0611943041770774	0.133668899318668	0.0662583703512498	3.04219922120845e-09	2.97288388287045e-09	3.56625315856593e-09	3.68037799954742e-09	3.88261136003504e-09	4.08480647914519e-09	3.54648378191083e-09	3.57990402442856e-09	3.99983009768343e-09	3.91242285577637e-09	3.83407356649264e-09	4.48713401308717e-09	4.4205226415787e-09	3.42490610221225e-09	3.78506668287622e-09	4.1948100190137e-09	3.71537954313465e-09	4.38728720196285e-09	4.66838387274454e-09	3.74803752799534e-09	3.93230549731407e-09	4.5073620319937e-09	4.20254709283181e-09	4.32085629464536e-09	4.77964332099953e-09	4.71236442102409e-09	4.88049408190449e-09	0.0718575312775235	4.17680917238788e-09	3.9502848679737e-09	0.202557862962772	0.045263786913504	0.285821345575764	0.281092596171206	0.196681532900306	0.0860855931767747	0.372809004496965	0.254283615376794	0.261253384396907	0.0811260350061887	0.126336809694967	0.317875375692326
2016-12-05	2016-12-11	0.0410798051522308	0.0571065652822284	0.00527549463211845	3.49983478583637e-09	3.53986605973739e-09	3.1305593103991e-09	3.73004956147843e-09	3.48683918735212e-09	4.07902208732533e-09	0.0165382138082341	0.00711282870820817	4.47568950037411e-09	3.65063920731715e-09	3.32160564587886e-09	4.32789384176457e-09	4.6324015614913e-09	4.85285635546679e-09	3.90921237502833e-09	4.1466128541385e-09	3.67037111554771e-09	2.57110038746896e-09	4.9654111591457e-09	4.50560797865141e-09	4.80994491237791e-09	4.55283426049705e-09	0.0225124449106005	0.265446154430605	0.0843797729753927	0.0462224438878618	0.36717387921205	0.293990046373318	0.113202651646514	0.156668208153401	0.245880809964749	0.248378674588221	0.30639813105451	0.285071087793139	0.296194431386247	0.398226639809481	0.211404073594595	0.130914759012624	0.144929134775303	0.306058754760584	0.354423185246596	0.370012656848856	0.330204687385264	0.213105003892641	0.385813412181362
2016-12-12	2016-12-18	0.0468488938352697	0.0427610772135768	0.0232502429477706	3.34674738053043e-09	3.47058137822204e-09	3.04585020509227e-09	3.585714915946e-09	4.37749232784678e-09	4.84952607357148e-09	4.3934950668844e-09	4.87030669927291e-09	4.16004522064819e-09	4.85511521875464e-09	0.0119594433514709	0.0553610095108061	0.0107503829242214	2.54325991189227e-09	0.0458056420718614	0.145402190194779	0.258939363095642	0.188220436119837	0.170560271061402	0.325156666085323	0.291286745780661	0.235508772932482	0.287572243656055	0.219491134230374	0.167020494941107	0.249018809944032	0.263664119977408	0.297928152107986	0.234368396904253	0.309158681412854	0.232288745828521	0.163222636032645	0.303763472245606	0.218801645925534	0.09411428083215	0.190787480358712	0.280272517165641	0.232858887045423	0.0447049592304543	0.122581823113554	0.164712678179656	0.194780086624913	0.233444155275976	3.90133815645735e-09	3.0603818047704e-09
2016-12-19	2016-12-25	4.90200250303879e-09	3.10245609982765e-09	0.00767294589022141	0.0245689604043049	3.54446266543573e-09	4.31206445184977e-09	0.129309772695287	0.108992764018821	0.0590968502024039	0.0803339157063532	0.123345063394958	0.325778682412111	0.349557687048328	0.33383691955202	0.202437563961432	0.348406989566344	0.335854132162252	0.428042571219708	0.347666283091453	0.275727839877356	0.387828009092551	0.274553423103049	0.275304086202589	0.24076917165791	0.401029593557616	0.335470201757187	0.43399684026508	0.313655693157999	0.309035349979032	0.255795178992557	0.448624771301441	0.390276454600439	0.259446961064019	0.258993106624463	0.283091051447978	0.222324697472334	0.109231080136668	0.290416466883248	0.257127061377462	0.341499806966001	0.384056969565527	0.408053408682288	0.363064931707839	0.488228791420107	0.415745763043773	0.42135290062459	0.546674886944395	0.365768667818857
2016-12-26	2017-01-01	3.38880214294953e-09	0.0481411162221465	0.135897578469899	0.165173345807203	0.297343882276915	0.423665921899862	0.431055780522833	0.322005687527353	0.332047322750966	0.287351602881541	0.356781421565823	0.343927665759618	0.383912482796845	0.393807059438404	0.384857708078675	0.261613601217691	0.364888175927931	0.32911872339606	0.378985161792488	0.431385151051365	0.368744803243706	0.410950784722833	0.423135530180858	0.468612581459088	0.47597581142347	0.465199739204273	0.473523060685402	0.491674602442596	0.376913596193809	0.402655840182336	0.321559492999688	0.370371493825606	0.3658881215115	0.501719211448089	0.494722730829418	0.423639937262437	0.484350508507037	0.503841345876481	0.476083133424816	0.49204690699419	0.446430794162999	0.452971423066305	0.459474154198348	0.542382271480952	0.489549247117052	0.517509351455018	0.581231879963646	0.530216032501109
2017-01-02	2017-01-08	4.90193366051632e-09	4.90200019698773e-09	0.0868086077337638	0.035838434709361	0.000667015525738458	3.10956060640008e-09	0.0399995690071693	0.224913016280378	0.226470429286889	0.281730522949165	0.276170079957638	0.0901509434694618	0.154065443106687	0.173279373697975	0.207716148279296	0.218516330889114	0.315065779616507	0.233095531409644	0.252166147692338	0.207885976422942	0.110689451448221	0.0680238169257763	0.243728387853134	0.181765487317069	0.149143532089114	0.117815562014799	0.268983880060243	0.198755842971364	0.108394918407915	0.265965947489288	0.274193781243237	0.136664475519035	0.444282213804827	0.307250853327305	0.259180823652297	0.320700508306691	0.327705674062849	0.178093515430159	0.278898909221324	0.257448843550702	0.335281313410863	0.214033588719328	4.2963610268971e-09	0.45662760879971	0.362775874758596	0.317792436983356	0.421424997455971	0.271444018732545
2017-01-09	2017-01-15	0.0339860945321228	0.10831778799178	0.0724011871123678	0.0330145196592162	0.100865827106585	0.109357228210658	2.91368759164236e-09	3.36474742352012e-09	0.157216823054811	0.11607444615732	0.166249206775415	0.143634943854558	0.0103642290726235	0.0346198212659089	0.0821379198705087	0.0651299717870831	0.0425250037955952	0.121562256348957	0.184308273165916	0.0831856952474687	0.146232785291609	0.12149989640769	0.140475406948698	0.159055535730315	0.21690677805561	0.127495654481711	3.88856908811331e-09	0.1192352499449	0.174652828959742	0.137639725620131	0.118345559513906	4.12403922055124e-09	0.0829173606136827	0.000863583308484739	0.0724005789051515	0.174526996374699	3.81762183838243e-09	0.0453945984010705	0.106735863016895	0.275253210289697	4.46097649679567e-09	4.62525024478906e-09	0.20748114307249	2.56684168173911e-09	4.75516660668559e-09	0.0915025855953826	0.0183684384394852	0.0674031076885377
2017-01-16	2017-01-22	0.0384924224000198	0.00506958050667766	0.0484149843072927	3.25257823961406e-09	0.0366899576899841	3.04968254913691e-09	0.0348591379420113	3.46322680881158e-09	0.0702339062606873	0.0343651082116656	0.142206148585392	0.171893922225683	0.25267178568965	0.242442788865439	0.154031086536292	0.0618999175015611	0.243294689426943	3.37975637113176e-09	0.0296451889966509	0.0203492983709609	4.90208117219587e-09	0.116901695952148	0.214252837367536	4.42092842033433e-09	0.0065338514329914	0.117471194439122	0.0306939288025342	0.0451932018487684	0.163863738741378	0.198904476181856	0.014099223046644	0.0595244610374024	0.0767487489573561	4.90213993200102e-09	4.90213082711659e-09	0.0686440332905928	3.84631252497473e-09	4.31632153123718e-09	0.0313829515022887	4.90210944808706e-09	0.402883925420273	0.44634204390765	0.218264082006505	0.204796676909449	0.0548732086706028	0.00618539852864187	0.15808116912731	0.208035348853854
2017-01-23	2017-01-29	3.28807667048581e-09	3.21404743765535e-09	0.0436241457476641	0.0822611731518825	0.130577956069796	0.156048795544378	0.134082495897167	0.0673788631001635	0.16487296470435	0.021647501908774	0.0908468952046546	0.186783345354403	0.062136187632084	0.0119635899715862	0.130037336400721	0.109132760680378	0.13744970500987	0.162517057136853	0.118981055352224	0.134479233302598	0.168910251797197	0.172993875045844	0.193817789196189	0.195376963254288	0.182005976613986	0.152475773505563	4.90210508773128e-09	4.90209982080009e-09	4.90210110071476e-09	4.90210241670807e-09	4.90211712159094e-09	4.90213165474e-09	4.90209535441288e-09	0.111452525830622	0.27147563991804	0.240152539074071	0.351460211389819	0.119316080982937	0.229370012152798	0.186012958524356	4.54766432290389e-09	0.0114076731658184	0.0134200523017921	0.0418726751471793	0.128097584714314	0.212866635780273	0.160113874559193	0.0353663338586502
2017-01-30	2017-02-05	0.0153104001383297	0.064278444694609	0.0508143644462607	4.90205370091398e-09	0.0288731761614385	3.39362059517012e-09	3.04124226559417e-09	3.90970498350554e-09	3.82670090611926e-09	3.77030324641863e-09	0.0556156610936041	4.1065023059565e-09	3.68559426766476e-09	0.0147894164468343	3.82394503010297e-09	0.0991627780892552	0.0425092154016851	0.0837172342818285	3.66560209294887e-09	4.90207771124916e-09	4.9020878725447e-09	4.90207934661462e-09	4.90209147999377e-09	4.90208864932123e-09	4.90211358524962e-09	4.90211075941166e-09	0.0755347186508618	0.309592505937012	0.169385319048549	0.152692965590168	0.257801597458112	0.275572560838851	0.199182728557506	0.0588664612399411	3.82719575365934e-09	0.0114545132927594	0.0546435766251606	0.0940651075240984	0.139817184195786	0.0158815263059546	4.18743476293468e-09	4.58257383030483e-09	4.85225230613564e-09	2.90384238399585e-09	0.0339306351899903	2.7842366628994e-09	2.81620723906268e-09	4.59593862589409e-09
2017-02-06	2017-02-12	3.22951932720854e-09	3.03400370914141e-09	3.15218603462352e-09	3.33718490575402e-09	0.0382590950235341	3.36918199962916e-09	0.00749144594571477	0.114769889926425	0.0187363134448983	0.0496923528315533	4.17355100634468e-09	4.3832203581937e-09	0.0534704268515551	3.10024366711583e-09	3.60980840545026e-09	2.89530182444023e-09	0.0426778501060262	3.98013950879885e-09	0.0451860692533787	0.111285686022252	0.12627885005176	0.213058548997733	0.161094870917818	0.0284434865882431	0.113936858806321	0.0925186614462233	4.64951003551115e-09	3.79442757501309e-09	0.128846726399276	0.24894905174731	0.279905307259605	0.0654580030483613	0.24116883054873	4.31134727133392e-09	0.0466143658978256	4.75887360665325e-09	0.0080092886145166	4.84713725622332e-09	4.0460466582469e-09	4.60034567352085e-09	4.76277555238775e-09	2.68549382533069e-09	0.0589009126680978	2.86637335107574e-09	4.98895695923144e-09	2.80693359011759e-09	2.70509374219686e-09	4.99349185831421e-09
2017-02-13	2017-02-19	0.0352574778171082	0.0741358086126033	0.0160600240316979	3.55122482524952e-09	0.0257249506677662	0.00161882001454822	0.0691062556357373	0.0179365741330203	0.159987065022933	0.0497292334910417	2.78623236796483e-09	0.0762993607343863	0.102385958060752	0.150614820528934	0.0998769485164346	0.0888163104122471	0.16618162040006	0.0873326719037957	0.115420319255086	0.000658889842771353	0.0762049400366805	0.0717284258070681	0.0121008645787482	3.91878152687844e-09	4.59540508026195e-09	0.116957948042247	0.0455447986510433	4.46999191969523e-09	3.50834382869525e-09	4.82581279038584e-09	2.55444235197708e-09	4.91901248382538e-09	4.55991878599409e-09	4.61399436460349e-09	2.60227947947143e-09	0.178466110388351	2.54969615967963e-09	0.117468545862562	0.00619229643210965	0.0921655626551771	0.0306168477477759	0.0614065144582783	0.205269904522634	0.153602617130385	0.309703016684872	0.296181574250209	0.297911596509994	0.251788660382861
2017-02-20	2017-02-26	0.0191709764780685	0.000583778326009734	0.065200440324642	2.91201830547289e-09	0.0131978280157376	0.0894682050988422	3.46095258612652e-09	0.00273573882287048	0.0366618570059882	0.0114456672774539	0.00171692011592892	0.0310849605659706	3.6695434588469e-09	3.62294205578785e-09	4.19464870592204e-09	4.15675538511452e-09	0.0570916258587505	0.0795648258593033	4.50211315107792e-09	4.33109689103978e-09	4.30493298470713e-09	3.84614061425677e-09	4.85142170725762e-09	4.62939299181027e-09	4.62985450169583e-09	4.16745609690575e-09	4.51344691726124e-09	4.6849390188926e-09	4.7064008072049e-09	2.57033619567843e-09	0.0601862030362733	0.0177145896405199	0.132973719515662	4.75072800364e-09	4.44418076929433e-09	0.124088463354836	0.261774767749655	0.303430982553383	0.433395506576581	0.339094840930317	0.447372040811364	0.455309829275471	0.466326967629596	0.462771542663801	0.470894781192153	0.452436267686206	0.449894729618644	0.331316640768972
2017-02-27	2017-03-05	0.00372598158773369	3.3591275913623e-09	3.04012216791626e-09	3.00066002589493e-09	3.1810661826942e-09	4.90203610771696e-09	3.09129918199668e-09	4.90204124226516e-09	4.9020501038407e-09	3.23086076138266e-09	3.7269710372004e-09	3.45482926197189e-09	4.17911864051514e-09	3.51789615156563e-09	2.93469339477047e-09	3.09887611807094e-09	4.10350982539732e-09	4.13998700959219e-09	3.57298199549924e-09	4.05693250264627e-09	4.42754380636152e-09	4.76859330107301e-09	4.95622086739098e-09	4.25278582605755e-09	4.53827647406207e-09	3.86416749418462e-09	3.12567819926959e-09	3.69841565780278e-09	2.95149733902722e-09	4.22888303407489e-09	4.49752756432035e-09	0.119140116271036	0.221780494137481	0.250680163070956	0.244734096528259	0.226550823615077	0.369159695917485	0.392158111308628	0.398402473991385	0.517636251469848	0.242573356252546	4.18716420362209e-09	0.0134200540738607	0.143966096134163	0.129969884505074	4.98650242321792e-09	0.0183770401925221	2.84403520300036e-09
2017-03-06	2017-03-12	3.19320586824449e-09	4.90201733090996e-09	4.90202694230105e-09	3.25889793219241e-09	4.90204509887528e-09	3.36447488036654e-09	3.36195242569776e-09	4.90204068019652e-09	3.2749487545963e-09	3.74690996560866e-09	4.50056045780226e-09	4.05992624427995e-09	3.99373578544774e-09	3.55648375675486e-09	4.02451699478355e-09	4.59460791441764e-09	3.77974475473961e-09	4.62409533346166e-09	4.15332724956228e-09	4.35219754938601e-09	4.1979890116834e-09	3.74285344684478e-09	4.42112049150997e-09	0.0284496894984354	4.04230956836401e-09	4.90207701955018e-09	0.189657746255752	0.103699853986657	0.205988001195629	0.0357618454406885	0.345604987331632	0.358904475767735	0.248934080344503	0.229467782096018	0.190532313754877	0.0818941263928606	0.0235482534121907	0.0453516802541331	0.0649033820900059	2.61962088877862e-09	2.8373014615032e-09	4.27546573087627e-09	0.141779121766353	0.0215760627028731	0.306625662481327	0.381103634545701	0.252192570429684	0.255659049220769
2017-03-13	2017-03-19	3.64504884121966e-09	2.95833521910851e-09	4.9020348466837e-09	3.53697758467028e-09	3.25886163729303e-09	2.78866548689438e-09	3.34568308567071e-09	3.94039103792516e-09	0.0164929486066267	3.92787284944115e-09	4.44535426403513e-09	0.0816246346864676	4.28600855429392e-09	4.2278268821986e-09	4.57703550679048e-09	4.37495923421116e-09	0.0862489581525527	0.110161176472375	0.130785508609536	0.157416837997541	0.180738217198475	0.196370495749841	0.288519739648501	0.19008045014738	0.198708571170803	0.373015018268626	0.332582630563054	0.336492143599115	0.077186006982927	0.243038741462361	0.280406671298546	0.112916794321643	0.0768412075757986	0.0716188200216089	0.0920809136021525	0.181318344815552	0.0545057593122204	0.211249479042862	0.291178528908622	0.304811656263629	0.282250499816143	0.21652228498044	0.114673714582144	3.25796532521533e-09	2.94558457246255e-09	4.32075316467288e-09	4.82056240445966e-09	4.2230880697185e-09
2017-03-20	2017-03-26	0.0178831320150537	3.00577362932213e-09	3.03852048411038e-09	3.42801635093324e-09	3.5058807949031e-09	2.98430287597727e-09	3.58319423715054e-09	0.0426241511985504	0.0254537840652427	0.0216375962268093	4.17994134737321e-09	0.107039789911702	0.0247054156600369	0.167342803299028	0.173490403241356	0.251202590164378	0.313713685023042	0.265876150843327	0.368508853360525	0.257127363014939	0.216733067082005	0.256764289450142	0.234379635471236	0.308210613859603	0.210007215080909	0.0920433779669918	0.015831087896185	0.0598282402074043	0.237932857661801	0.416674054030473	0.311607740075774	0.118702841334448	0.286232239777357	0.228098065210292	0.157311994429939	0.124680133307178	2.88344260306661e-09	3.05330051642096e-09	4.68046251422826e-09	4.40611824016123e-09	4.3523415139782e-09	3.96898489590421e-09	4.35904761277453e-09	4.03258917352751e-09	3.68067545628421e-09	4.25770267319899e-09	0.0617128832962526	0.289712468019563
2017-03-27	2017-04-02	2.8790843152699e-09	4.90200030490763e-09	4.90202202860467e-09	2.98524179043119e-09	4.90204583615999e-09	0.00327718689815865	0.0280279739546329	0.0824488868583637	0.144117280665792	0.0956421858760973	0.0692419438236419	0.0846310947316609	0.152349260245401	0.174454084786348	0.0553085582905622	0.102620535155448	0.0754715449945971	0.23169107602305	0.131029421970936	0.0676243966216963	0.0104340031409944	0.162553899225708	0.148112068168269	0.31381395437479	0.257820873615451	0.272268223854654	0.203907707719138	0.0993285652520492	0.0410435045312098	4.36065316820132e-09	4.12323545706337e-09	4.90208353886148e-09	3.06281415727393e-09	4.09047135782247e-09	4.21220942868431e-09	4.72895470437993e-09	3.92826104561765e-09	4.40080811101751e-09	4.35851061381599e-09	0.191793847493021	0.365297278636397	0.257617363033771	0.38793954890128	0.328677666742104	0.258196809997429	0.321238473550165	0.155584739117063	0.247683515251306
2017-04-03	2017-04-09	0.0075871816876499	0.0328745938112208	0.00407701041827547	3.1339477093336e-09	3.32606691029696e-09	2.84523651908174e-09	3.29127444677586e-09	2.94783570146929e-09	3.26188939786639e-09	3.51039916084439e-09	3.9336922262228e-09	3.86729056658862e-09	0.0678107454287175	3.92641839235549e-09	4.04815713433306e-09	0.0345530931380593	4.04390829609905e-09	0.144088727034605	0.033531677506284	0.036056736528881	0.00270051222671404	3.90774865136099e-09	3.83065476120244e-09	4.15608729256236e-09	4.90207978124985e-09	4.90206594132923e-09	4.90206087838082e-09	2.91857565305733e-09	3.87576071410678e-09	3.78587608300034e-09	3.65321408242413e-09	4.21244053736586e-09	4.62285644040229e-09	0.209736180314864	0.200298011745083	4.99058432860206e-09	0.254060938597654	0.293231750558548	0.280578228534957	0.0411837811022841	0.139615287032564	0.281399484629744	0.168489272740118	0.153372709768703	0.127602041496693	0.122998067237614	0.263979058138319	0.231850686358045
2017-04-10	2017-04-16	0.0622673008995728	0.0579935699972046	2.83879079972001e-09	3.07754613365682e-09	3.73660656604422e-09	0.0115707897374252	0.0160449272539819	0.0388201783162182	0.00305498933230993	0.0471165314061957	0.0206035514539588	0.0198158335022677	0.0103640352336629	3.7539760382914e-09	0.00763022117602805	4.45550213787137e-09	3.63581337888676e-09	3.44651963120775e-09	2.84972407753882e-09	2.78228213538067e-09	3.76898487058294e-09	4.14945549054932e-09	4.17347105024323e-09	4.17378344565254e-09	2.8797976741117e-09	4.5344336796972e-09	0.353374293998072	0.225548653069726	0.139322518801583	0.10341111462514	0.242466674396798	0.177979982926114	0.278891213341821	0.202951675608913	4.96122664170895e-09	0.152766576966565	0.00800830511277796	0.19645797915998	0.164434209908171	0.0755661661009608	0.0556707071251838	0.0694301698056536	0.0954547072019299	0.0417014588430767	2.63763761155546e-09	0.0807094110057988	2.75898667856565e-09	0.38725594968866
2017-04-17	2017-04-23	0.062933664847314	0.00686363371366354	0.0531802078968233	0.0878916139980146	0.0680108170024911	0.0331283903883669	0.0417162654546947	3.9600664048839e-09	3.49632846206723e-09	3.11782340851441e-09	3.56946652020524e-09	2.92493663581317e-09	4.90206777184993e-09	3.08245025531452e-09	3.6152806166959e-09	3.61033586623579e-09	3.789621096045e-09	3.84404390795775e-09	4.18637829252223e-09	0.0873883292232915	0.208223804034171	0.188901812037843	0.228128520550041	0.241095763693244	0.133280025394743	0.256322498271532	0.0998799484909247	0.0548738937594613	0.197209164298586	0.187847012984016	0.128810326516581	0.219550276153995	0.296102355402561	0.156254980795928	0.0923634336273826	0.191665544610366	0.0700453045851083	0.0452174967734573	2.74091010275413e-09	4.58401206111875e-09	0.288482988907876	0.239027115381614	0.299128459722053	0.447749651344273	0.248895468267934	0.263347158068832	0.406643308577452	0.159292206111787
2017-04-24	2017-04-30	3.66445465129002e-09	3.14266758882267e-09	4.90204346268525e-09	4.90206748761819e-09	4.90206877027996e-09	4.90206463030151e-09	4.90207620629204e-09	3.74780483738897e-09	4.90208618937836e-09	4.9020793014813e-09	4.90206332006841e-09	3.71330555549375e-09	3.48210025584213e-09	0.139137694595643	0.040379093826674	0.122455187198244	0.180888417192394	0.0532764080052009	0.172023766050156	0.0674638325327228	0.185066211029718	0.0759348546540919	4.4885749994176e-09	0.0332128580675622	0.0897648410856786	0.101969053864683	0.284581313578075	0.195650463747603	0.0925647895780796	0.142612592362899	0.100771145045956	0.171009900577305	0.212449368291642	0.264184758628681	0.312007304804965	0.369968159156259	0.244304898506498	0.331440527559602	0.282752932580194	0.216330470926159	0.21591505523046	0.330618225091302	0.183857283726634	2.86358168150412e-09	0.191105406516716	4.40142672550813e-09	0.314821812243673	0.208646322240468
2017-05-01	2017-05-07	3.7025709691347e-09	3.80112615482927e-09	3.73805285653946e-09	3.7818972819755e-09	0.223731595625758	0.329400774975529	0.410773200519462	0.310597673416164	0.252578530611624	0.2350509282249	0.31455754166032	0.325764456898668	0.270838719813634	0.406023848419385	0.251183560200036	0.287237735213157	0.195660683887058	0.188966865683024	0.367108608228234	0.413660492791699	0.31153411717438	0.32688800297601	0.312599751546622	0.28157755066615	0.333756250057517	0.3396455801395	0.456171031131226	0.378217901264859	0.41695411433552	0.475920993461402	0.400395727344902	0.328500046389127	0.471356214011615	0.375127737376517	0.419237824015138	0.481900055027742	0.407899186972561	0.367555171157224	0.205794158949398	0.485134540339237	0.357897658500045	0.307780570416653	0.187460732966223	0.342157117544087	0.36646611052388	0.312578131913667	0.34479079235284	0.416815751084537
2017-05-08	2017-05-14	0.0655366741618904	3.15076148898993e-09	4.90203956172136e-09	3.4303033798345e-09	3.44025204306917e-09	0.00493583004066433	3.10834388734178e-09	4.90205763381546e-09	4.90206896646298e-09	4.90208500886522e-09	3.39126640114389e-09	3.53175278946005e-09	3.99676568521243e-09	3.39515800229788e-09	3.9241699724726e-09	0.0175527227448905	0.0863928622744614	0.0723025398484105	0.134990046342931	0.277006375761134	0.216534635353797	0.166684736646577	0.237666020839956	0.119350726500241	0.109379907677291	0.0623961933325801	0.119284260297609	0.11798681385507	0.0975949930903957	0.103470790316601	0.129502814508854	0.125425916627188	0.0205465584592146	0.225413867336179	0.0855059526736358	4.57514322177569e-09	0.0864592966821988	2.77044970905274e-09	4.03010730232431e-09	0.100779000014777	0.055452760876477	0.0446276615577341	0.0864824812442416	4.58895508537697e-09	0.106845615146615	0.0490970238755287	4.98662814661742e-09	4.80883150693704e-09
2017-05-15	2017-05-21	0.114557285928508	0.0705743320945342	4.90205145512799e-09	4.9020612509128e-09	4.9020574976473e-09	0.044735092216852	0.0331526246331083	0.0521005880171208	0.0904239409898684	0.0699432830351766	0.117446641282861	0.154806476155409	0.188921847393878	0.0997285633110161	0.197467243366884	0.222974892429895	0.140943325240227	0.170012435912127	0.206165578627361	0.0673871368579782	0.183318916051091	0.0840061921399712	4.92459898965582e-09	0.0570993967613115	0.349203491629131	0.276307925379215	0.224603666768716	0.261435624785657	0.244301816948248	0.165815180808154	0.199069345846807	0.0117612461092597	0.157256376347606	2.55675490756396e-09	0.0335689032868717	0.0114540396270187	0.27913816640264	4.74839714129878e-09	0.138760006057917	0.109492477637881	0.179785844008814	0.191785905852168	2.67022719762704e-09	0.318340741633701	0.107516637364529	0.287014326992168	0.231901717974863	0.416722898907142
2017-05-22	2017-05-28	0.0545693093976561	0.0355729568109679	0.0436168751031468	0.113256760926385	0.200707906869139	0.15952008114139	0.177979407159197	0.21868153817369	0.159564298381097	0.161716326299354	0.098839377646226	0.154660122007045	0.0962822052481206	0.0715045342373067	0.0701296807410698	0.092251149736065	0.0534018911757495	0.0230653100062239	0.134446281945961	0.142679488769807	0.0994185085933311	0.21963000425812	0.107119887134052	0.147202718212535	0.223462050598079	0.111628275839007	0.147742340539738	0.123506464591598	0.286223963360173	0.1033649684709	0.0487883160668402	0.269368443294603	0.208051050107606	0.000863574515670243	0.143434880875251	0.201296581836167	0.314580638928594	0.208529657249458	0.197473648620296	0.217209041289079	0.303702731788541	0.25705837583923	0.192883254033688	0.287419316294649	0.189033230141158	0.230848091788525	0.290292628875954	0.0880744475971688
2017-05-29	2017-06-04	0.107972223058762	0.0696593995470744	0.120236851840816	0.0752524983396363	0.06010922083539	3.90675555330961e-09	3.23809696522817e-09	3.13743423120745e-09	2.98969966051748e-09	3.8890440429298e-09	0.0125094270936445	0.0367135975940759	4.06095310027993e-09	0.0204534058297387	0.0790909540216067	4.55997251773345e-09	0.00975508839802053	4.56193620410871e-09	0.165202258914799	0.102351206030256	4.211949069093e-09	0.014653845459646	0.139495579808782	0.0188443362062378	0.0212084814712653	0.112088314029953	0.0901060167701409	0.00107775358365685	0.150108667135052	0.192461714053398	0.0545094818994812	0.216237257098355	0.0267817001275972	0.268709643592073	0.337958728094293	0.103655204409771	0.233186436059247	0.296443587355211	0.220573756599302	0.117160776806597	0.260610813457838	3.95643125579193e-09	2.65496087504521e-09	4.99332930843047e-09	0.0965418081503383	3.12454596237148e-09	0.12441471132683	0.0141550077282262
2017-06-05	2017-06-11	0.0751630991087597	0.0499180028310379	2.85028824820001e-09	3.32159262096021e-09	0.0570601588611968	3.22201048167763e-09	0.000646823715491257	0.067218156134995	0.12832655093491	0.0445392470180439	0.0877945928571549	4.27356951716999e-09	0.0160951135230515	4.25630609642065e-09	0.0344216046730028	0.0345205271378564	3.99672692751897e-09	0.140170901403392	0.0723226697858056	0.0360693213797008	0.00270036409866715	0.0840995815409463	0.093324796983237	0.209317714682347	0.171691129203333	0.147220471376189	0.214354348867319	0.22108040596873	0.0100896998312814	0.153417482211177	4.69850519566261e-09	0.118477514473108	4.43436615929503e-09	0.103549429569563	4.80635838563531e-09	2.51041443079827e-09	0.0157536054534428	4.90594047245549e-09	2.55052139790966e-09	2.82497590024354e-09	3.04747710851632e-09	2.5983262698105e-09	0.178683862915194	0.155373590649899	0.181185202962896	4.5628481730586e-09	2.96518096803824e-09	4.97865847520139e-09
2017-06-12	2017-06-18	0.102742062409705	0.0445287566266303	0.0938343510293063	0.031590682247316	3.7784391216302e-09	0.0331161528677982	0.0622060651287547	0.0160315807372274	0.0500402351660937	0.00125558624657724	0.0690473459480293	0.00854378334209365	0.10176637529069	0.0883212318389536	0.215169724109764	0.0582539337646528	0.104149265673184	0.177489113003502	0.255157227998434	0.231908166670679	0.199713680935643	0.20941359246376	0.244478411736603	0.129553273982449	0.118353561690009	0.218083938197733	0.247192195982746	4.59916065115995e-09	4.11865323325076e-09	0.075198358410949	0.0998925408661217	2.72470059079274e-09	4.94629099409435e-09	0.0715559966613646	0.219487079755693	0.0889637283507019	0.00800661860086331	2.67160423893328e-09	2.70082497559958e-09	4.89276664736287e-09	4.28908881882913e-09	2.76134302290336e-09	4.69233832586521e-09	4.40243031298581e-09	2.57682306654542e-09	4.93577959388318e-09	3.05803763423608e-09	2.83683864148702e-09
2017-06-19	2017-06-25	3.43880673515721e-09	0.0104517475945517	0.0316367660066776	3.62952698100798e-09	0.0319796064129578	0.102659753702844	0.145762494800461	0.105199362293683	0.188055852128299	0.190984043546346	0.10711421991886	0.146196230852098	0.192198743926923	0.172216356297931	0.229962154585635	0.186057264435406	0.111276724135014	0.196533693241785	0.0490676937778338	0.184580233575846	0.0799509580272385	4.56621495738503e-09	4.84269157714442e-09	2.71497979685743e-09	4.54202368553961e-09	4.56937134746694e-09	0.0553636683994418	0.189087067768886	4.40406336719105e-09	0.180241327445777	0.100254335790382	0.1130048054526	0.0329953140841553	4.95841830659558e-09	4.72306469067953e-09	2.82858675948949e-09	4.73737908918915e-09	3.35531195250437e-09	4.35720664935621e-09	4.94898742678561e-09	4.4513550628161e-09	4.24421071599269e-09	4.49902869070768e-09	4.83630231951693e-09	4.86696828416096e-09	4.61354415352035e-09	4.478918325712e-09	4.58374472981286e-09
2017-06-26	2017-07-02	0.0371834690184957	3.07205853426924e-09	0.00168013535175241	0.0485249594528053	0.016328930127583	0.0430729936204473	0.0588103537455228	0.0236234628935325	0.141733811461216	0.185891288557499	0.0098095203965788	0.142942505790689	0.0764462874359233	4.25937588972137e-09	3.46517110949814e-09	4.66949162133506e-09	4.64604664342808e-09	0.0192646823468318	4.75729953545157e-09	4.93663769552448e-09	0.0606719341823009	0.170422705547568	0.0347225972779984	0.0140604463710645	4.69363022928757e-09	2.58651300205108e-09	4.00644315429697e-09	4.89886991314098e-09	3.86698025058725e-09	3.57746965228778e-09	4.69591449621069e-09	4.54477022113233e-09	2.86872140693913e-09	4.7223561481565e-09	4.81017049435632e-09	2.77511893620745e-09	3.07415336884656e-09	2.81279442152337e-09	2.53225130024646e-09	4.45959308457793e-09	4.37488827840742e-09	4.48766861441633e-09	4.42334606099848e-09	4.83922175655914e-09	4.55305851141175e-09	4.45622300979741e-09	4.41772942089803e-09	4.53010637212818e-09
2017-07-03	2017-07-09	0.0841626111085127	0.0615841675545358	0.0603741752260872	3.47087944857432e-09	3.6987791012197e-09	3.6655270130183e-09	3.1430243931623e-09	3.11041857383889e-09	3.57512897013327e-09	3.67020854563049e-09	3.89437418849971e-09	4.29137530492294e-09	4.15791496507753e-09	3.88004073557446e-09	3.98241078277019e-09	3.59714109137075e-09	4.30719823394649e-09	4.01985175628179e-09	4.97511269382041e-09	4.4869012111674e-09	4.31516584945912e-09	3.83018883524722e-09	3.57958713662749e-09	4.50114510709607e-09	3.76418552465196e-09	2.8510486666206e-09	4.45691501811724e-09	3.92984742744969e-09	3.25736134337701e-09	4.27156062810598e-09	3.73595057869577e-09	4.10682100841515e-09	3.67013391871986e-09	3.58899855993736e-09	3.14142155795204e-09	3.75472960209164e-09	3.70646396355049e-09	3.90982452987299e-09	3.89969803584811e-09	4.04581340527064e-09	4.62382261881637e-09	4.22734220725609e-09	4.23884529993846e-09	4.77618508077529e-09	4.23578057424581e-09	4.77480406540752e-09	4.45510457573788e-09	3.86534765838183e-09
2017-07-10	2017-07-16	3.38200544141426e-09	2.77915619378907e-09	3.28919138492518e-09	2.78574051068861e-09	2.94278137524063e-09	2.77417806818781e-09	3.21791896291569e-09	0.0198354570204614	3.96502520036122e-09	4.18609561282583e-09	3.85922506233615e-09	3.6825399528392e-09	4.6543532792764e-09	4.21484775954434e-09	3.87219078823506e-09	4.50274750266507e-09	3.05231446159028e-09	4.22192548396185e-09	3.97915462064624e-09	4.71416785590557e-09	2.60904936557567e-09	0.0105686904738946	3.77904681431354e-09	4.24963946802346e-09	4.70878088929336e-09	3.85092647362868e-09	3.39547598101852e-09	3.43026607201827e-09	4.90206938283599e-09	3.78119268891521e-09	3.7239825594483e-09	3.69890979425764e-09	4.11365783081954e-09	4.10369595658973e-09	4.26682021849127e-09	3.94765013154713e-09	4.74124034783594e-09	4.38750007435855e-09	4.49441419579261e-09	4.21560856817714e-09	4.68411127904722e-09	2.88639649067114e-09	3.07007152465366e-09	2.95750614341319e-09	3.25233357666275e-09	2.73593385459044e-09	2.64937179218158e-09	4.79780625814414e-09
2017-07-17	2017-07-23	0.0533170348726655	0.0364746233263223	2.9488393361225e-09	3.62272799289388e-09	0.0100643234705971	3.60737651774563e-09	4.90206661679122e-09	4.9020889238015e-09	3.14321870934318e-09	2.88858268443801e-09	4.90210318978915e-09	4.90210142471253e-09	4.90210554168949e-09	3.55761462971656e-09	3.8985827543778e-09	4.70000840869192e-09	3.83040417259300e-09	4.68063472478149e-09	4.41796680663942e-09	3.56859804678774e-09	3.89715881555663e-09	4.2831006077568e-09	4.130412411127e-09	3.06273227758091e-09	3.89487146543748e-09	3.78109466294138e-09	3.59982805764239e-09	3.89935035018731e-09	4.36061417581106e-09	4.04961659730674e-09	4.28514493003521e-09	3.80826231270027e-09	4.38397485595553e-09	4.71333143339776e-09	4.63284053031908e-09	4.71310626956629e-09	2.58899646506017e-09	2.96983761384951e-09	2.8179952867661e-09	2.76148131661834e-09	2.9213269046831e-09	4.85303679321221e-09	2.76297046889823e-09	2.57202825217324e-09	2.94430523042686e-09	0.0701796399186608	0.202824699259546	0.12996156223712
2017-07-24	2017-07-30	0.0236780120783259	0.0571324671010135	4.90206991130614e-09	4.90208275774605e-09	0.0100697779995822	0.0431239346636583	0.0297586541787857	3.75340093622564e-09	4.11719206605799e-09	4.05270245219114e-09	4.44114374041678e-09	3.98983909224622e-09	3.71818358801249e-09	4.30227114516322e-09	4.30825526536642e-09	4.20156488317007e-09	4.61035609194735e-09	4.41106035472914e-09	4.1048365866082e-09	4.41985262591714e-09	4.52562780578781e-09	4.81915247838856e-09	4.35712609956695e-09	4.22634614940688e-09	4.89137773936247e-09	4.28569309103551e-09	4.28710748788821e-09	4.59212088135242e-09	2.7020298897708e-09	2.60016757815496e-09	2.61542068507094e-09	3.1261414468022e-09	3.06673450674277e-09	2.91220157894163e-09	2.50011073982482e-09	0.21977495743134	0.163479203484873	0.189673627193564	0.301678989790436	0.160219485795562	0.130118754038831	0.183292197967834	0.0498475288845602	0.16996088801316	0.118913206944678	0.112637691519394	4.88251226151725e-09	0.0564158109619142
2017-07-31	2017-08-06	0.173898087327544	0.14080496021359	0.00887161948816385	3.28464120065547e-09	4.90206906665159e-09	4.90208387367785e-09	3.71124320644586e-09	3.15106358986433e-09	3.45973549877779e-09	3.20569728725489e-09	3.52428095005994e-09	3.4174572469867e-09	3.94586571221468e-09	4.19384976318251e-09	3.74583514427324e-09	4.68121562499233e-09	4.00302978457995e-09	3.79998127882705e-09	4.09875820403195e-09	4.34545334154403e-09	4.51550673425733e-09	4.57857153868607e-09	4.4616374880378e-09	4.70300230239569e-09	4.74246359487652e-09	4.85191620490307e-09	4.31782424928213e-09	4.97371182829487e-09	4.97878285659172e-09	0.0301184618333664	3.92305217737309e-09	4.3375992723888e-09	0.132142165784979	0.0782282224777792	0.0789899274990447	0.00439203729478584	2.51575579170749e-09	0.109832956522792	2.74548171629803e-09	2.61510255840945e-09	0.189039459670499	2.66996230126635e-09	3.23398789784539e-09	2.93178412890981e-09	2.93362014746376e-09	2.79313757569191e-09	2.90857384069345e-09	3.11880003697067e-09
2017-08-07	2017-08-13	3.30441298691405e-09	4.90204601748181e-09	4.90206255717278e-09	2.93245429524227e-09	3.27152785719845e-09	3.90804846877152e-09	3.92440595574542e-09	4.01418174724415e-09	4.20438832215937e-09	4.38050346829712e-09	4.58491123540173e-09	4.66928219293487e-09	4.56048096353546e-09	4.37000372532115e-09	4.18231349315445e-09	3.84581309980828e-09	4.47121125166847e-09	4.84422317687244e-09	4.65911769449599e-09	2.84575792475306e-09	4.80248694584845e-09	4.8086555160338e-09	0.0121001070864083	0.0619081444431712	0.221854862965283	0.0473841361436841	0.235853676905352	0.237111680880268	4.48970031290991e-09	4.86779353424923e-09	4.38785781940434e-09	0.0652433665939557	0.125528035455008	0.16619573667979	2.71946007613544e-09	3.24388395394945e-09	3.1630698415529e-09	2.91102586271675e-09	0.0145302034658072	3.10921392659821e-09	2.97790536496064e-09	0.0609095545750562	0.156325872603684	0.152132728838412	0.159812353411952	0.249657458999247	0.170713030501495	0.174304769712521
2017-08-14	2017-08-20	2.87483440181895e-09	3.68340243856527e-09	3.71937336114355e-09	3.79443787812779e-09	0.0131981745167223	4.16828221438268e-09	3.37656971971137e-09	0.0255407580177989	4.46810022739012e-09	0.0395267700376195	4.5171195563354e-09	4.28414045057176e-09	0.007494732262801	0.00912908266973481	0.167845489036149	0.229404793127418	0.129811034060568	0.132611105481813	0.198957716353073	0.114650648355627	0.133688405584878	0.112500250058013	0.00303567105323509	0.109982119131909	0.0848214638632169	0.196535886599803	0.0994909055688184	0.0108716482965664	4.92889972164265e-09	2.89314193007797e-09	4.90947677330353e-09	2.57966966371628e-09	2.76437068556604e-09	2.88385445608524e-09	2.58388920518282e-09	0.143474661988942	0.0621380948304023	0.119033091504681	0.180309076636857	0.307250678277449	0.198614768504523	2.99512268074255e-09	0.234566444397611	0.286890419127781	0.157774149846799	0.123882280684735	0.327815607137939	0.208683336613205
2017-08-21	2017-08-27	0.00436947810000754	4.90204340773534e-09	4.90206290296894e-09	4.90206316608128e-09	2.9489247643745e-09	4.90207214351449e-09	3.48159426876215e-09	4.19662202921255e-09	4.11592714238497e-09	0.0775806894621633	0.0313775223333434	4.48651785960307e-09	4.01306934307344e-09	4.17834424454655e-09	0.0612693418166899	4.22144257086449e-09	4.50217178318853e-09	4.1846966272999e-09	0.0838478522634674	0.032121462141154	4.96754769944092e-09	4.84148949111469e-09	4.77196555004671e-09	4.95993248055729e-09	4.80072154865795e-09	2.64527254454773e-09	4.85886525575276e-09	0.0108690471070737	0.0564970893386198	0.0131929917554679	4.51719857391755e-09	0.029626636401513	0.0517222643405001	0.178520509926206	0.0658431145169736	0.267789368674978	0.138606989138438	0.267444470208956	0.0893260763569648	0.189854303011907	0.0641947570851179	0.0612050331621981	2.7093843100245e-09	2.8310280250764e-09	2.99353559487292e-09	4.73489906579021e-09	3.10984028196825e-09	0.0141381023781737
2017-08-28	2017-09-03	3.63916231067168e-09	3.00561979521929e-09	2.95643533065203e-09	3.02155127388295e-09	3.60478049922722e-09	3.24759856343084e-09	3.51757985966899e-09	4.90206088816496e-09	4.16656818625922e-09	4.19413603780668e-09	3.7299421090657e-09	4.41718881561332e-09	3.71789467194004e-09	3.89345997947568e-09	3.57536589120566e-09	4.08154001851926e-09	4.24023090634106e-09	2.84943716584123e-09	4.52988993613653e-09	4.25483621284111e-09	4.22965932797171e-09	4.83968477518953e-09	4.4047697123516e-09	4.65009509399078e-09	4.8290703612012e-09	0.0374539391342525	4.17874048790177e-09	0.0548548764011051	0.235556442730795	0.230692389238299	0.0599446353982299	0.154101237328473	0.0825058123306686	2.69804228206002e-09	4.77837299526863e-09	4.88442710921578e-09	2.71255559024187e-09	2.70431479118463e-09	4.91782070056303e-09	4.53940422880613e-09	4.82769732209374e-09	4.29210381771173e-09	0.00428348643639631	2.50234991862318e-09	2.53665384572204e-09	2.84910816919617e-09	2.73635836439678e-09	2.8004103700033e-09
2017-09-04	2017-09-10	0.119417150722424	0.0248004684073962	0.00647386437062637	3.40087075115237e-09	2.91168448068136e-09	3.59642894333629e-09	4.90205757554398e-09	4.90206676080433e-09	3.56860191145195e-09	4.40560149786771e-09	4.45388082309003e-09	3.48160096577154e-09	4.05879234136151e-09	4.46256354995224e-09	0.0195480664641969	0.0243475542415201	4.72376665975544e-09	0.00791869612970578	0.0179750557001408	4.77119078384324e-09	0.0258910673347764	0.0309794526429777	0.143125215333584	0.0236116363419797	4.9440465801939e-09	0.160965394121513	0.060227562676062	4.24913289463488e-09	4.11436431727046e-09	4.66310735112625e-09	4.30242986538071e-09	4.41520581358183e-09	4.40556667135495e-09	4.02511502879124e-09	4.82660852157615e-09	2.53889577326269e-09	4.34105491206237e-09	4.81036054368258e-09	3.7352460997582e-09	0.0583237808226157	4.28172025160547e-09	2.74145721411058e-09	2.78128057428076e-09	4.68774924949666e-09	4.90007908145518e-09	2.54518802013911e-09	4.43380394592894e-09	4.83937291548448e-09
2017-09-11	2017-09-17	3.19824666346124e-09	4.90204262071318e-09	4.90207985032548e-09	4.9020757279489e-09	4.9020784433711e-09	4.90207111323418e-09	3.74869496285319e-09	0.0426416136842743	4.07831197215731e-09	2.86267275778667e-09	0.0233067354292984	0.0733746736486058	0.0792178947398587	0.0571986541110488	4.83413436231672e-09	0.0787073790993481	0.0352436428768056	0.121450144937988	0.0917471208288564	0.134465003975702	0.118477297484152	0.0350649177663511	4.70137181367056e-09	2.57062880650069e-09	4.43245815290917e-09	4.50581475784982e-09	4.70432466316839e-09	4.31429630760456e-09	0.00493380745046924	0.0188263502033516	0.0486769366967906	4.68470958331814e-09	2.50878275570396e-09	0.0589441175919965	4.81676257217274e-09	0.00439299499525762	0.00025956390120932	2.66109075731628e-09	4.65845075591272e-09	4.87708086240951e-09	0.00555665975715055	0.0280288138085183	2.81861033160001e-09	3.12051182274949e-09	3.2713221819893e-09	3.18703895887561e-09	3.19277011086824e-09	3.11904323149809e-09
2017-09-18	2017-09-24	3.42696099981654e-09	0.0239051833716847	0.0112678903929906	0.00764147903032494	0.0163323402719153	3.75410411206531e-09	0.0588314238004774	0.116650729573116	0.0815237472569521	0.139086782791431	0.139257928313541	0.195530222427437	0.161858677881736	4.39125133777322e-09	4.20140609280149e-09	4.78697880589959e-09	4.40093730207906e-09	4.88762695042342e-09	4.80788957208154e-09	4.68199637159112e-09	4.32733976016096e-09	0.0513308208208453	2.63648660248213e-09	0.133146386127124	0.113648749212371	4.94479800702619e-09	0.0158339200720266	0.00107774838039627	0.020395407508706	0.169778084230571	0.100548736506443	0.0771251587411081	2.678518067252e-09	0.0330457726328935	0.194834620953115	3.00753087448722e-09	2.85767900235667e-09	2.80393448269143e-09	2.84647723875378e-09	0.0921580158481515	2.60420929083421e-09	4.95581283480648e-09	0.176586183726695	0.0415614774354529	3.16140030483097e-09	3.26994559354511e-09	2.70615272309147e-09	0.173301076618009
2017-09-25	2017-10-01	0.0120925027338025	0.00058378833493958	0.0316473002631297	0.00200313818878198	3.42814126578377e-09	0.0165451194558363	3.37260827264283e-09	3.30942677304729e-09	3.23397304632691e-09	3.47690303388078e-09	3.76416185056172e-09	4.03901315145197e-09	3.82085340540090e-09	4.38946628762977e-09	0.070230603572453	4.57437043558354e-09	4.06523726183302e-09	4.79732283557842e-09	4.72586736647651e-09	4.93786114613379e-09	4.50318496668744e-09	4.29935072907256e-09	4.76029909887735e-09	2.69509787346616e-09	2.61460166357315e-09	0.186031859752473	0.0455432376222711	0.00597434912340136	0.0358532405741349	0.0638335014802436	2.70653163369395e-09	4.81826041658947e-09	2.55320476373286e-09	2.58191754389712e-09	4.45381840388942e-09	0.151719421730396	0.0855882488769071	2.92991406714675e-09	2.60106275448494e-09	2.60674784650171e-09	0.08860477613631	0.0940549808652904	0.105755241871859	0.219991792830049	0.198999258210414	2.73237021273297e-09	0.0506175128408711	2.85071858218639e-09
2017-10-02	2017-10-08	3.57096802809641e-09	4.90201793738676e-09	4.90205743414399e-09	4.90205178674668e-09	4.90205881290307e-09	2.87908899432272e-09	3.32889144411436e-09	0.0122332088173337	3.1101306474852e-09	4.90208991759475e-09	2.9439690032954e-09	4.3665306734761e-09	3.79127407720337e-09	0.00346767482449462	4.3382304360896e-09	4.44774283250687e-09	0.0170364965456105	4.20535212437482e-09	4.4887258846222e-09	4.61360464013141e-09	0.13738816642524	4.50902781465055e-09	4.83567084645201e-09	4.21604841086759e-09	0.0753823274643119	0.0673004559061959	0.0406125588909761	0.0941698874340667	0.0512184421801695	0.0300665683806912	4.46740507782341e-09	4.74531426825855e-09	4.53147578006302e-09	0.0909804715248219	4.83597051901754e-09	4.70080265412995e-09	0.10070891431431	2.68754632945629e-09	4.87130986881723e-09	0.0413069190658046	0.0389227537441815	0.0695506617534973	4.78718696757942e-09	4.84601876779117e-09	4.90372771007488e-09	2.81752759051495e-09	4.54612507917211e-09	4.55192084864363e-09
2017-10-09	2017-10-15	0.0802598058994044	0.0194209394992085	0.00647356012621824	0.151108995981047	0.0914048162869255	0.0314676996613518	0.0827228325597673	0.0426083812038604	0.139847156652454	0.0522221850817186	0.0313715097579663	0.0141752720218573	4.62523218836559e-09	0.0685269709471182	0.0970353314713703	0.0821425339314959	0.0715988331693637	0.244650212934398	0.0490309400521574	3.69955217724465e-09	4.12619620446479e-09	0.0350770123428034	4.88807755835698e-09	2.59191174175719e-09	2.54429732310354e-09	4.44357004361085e-09	4.38047974523048e-09	0.210201184720871	0.203465271499138	0.0471003579869931	0.0716040988732623	0.0888329176753786	4.85379294691564e-09	4.85341660661381e-09	4.60104159891149e-09	4.94891119173158e-09	0.0852943673467759	0.00453022186311751	2.90230371566658e-09	4.89692747651139e-09	4.79690986309197e-09	2.90834665097613e-09	4.96568570450854e-09	2.98918744554607e-09	4.68279226310697e-09	4.91029199200949e-09	0.00758628728066356	0.209523127529828
2017-10-16	2017-10-22	3.2451404488978e-09	4.90204964334601e-09	4.90206167368626e-09	2.88145896485801e-09	0.046139589370569	0.0381228237258068	4.90209861341676e-09	0.0540401107632498	0.0500312745625561	4.4318874536116e-09	4.27765674262743e-09	0.00572723996482289	4.03697344344554e-09	4.9021519091231e-09	0.0823816546852848	4.42363622582102e-09	4.09962147143161e-09	3.88002757480743e-09	4.33365025398517e-09	4.61779756685575e-09	0.0374450068699663	4.76235400629184e-09	0.0845778753720124	4.52419529626882e-09	0.138396973302164	0.0572283957074261	0.172409834096583	0.0157656132783801	0.0203934964128721	0.0413104271055946	4.60457357265627e-09	0.00581107675399811	2.55631057320616e-09	4.36379745114719e-09	4.8813779659739e-09	0.130477956757285	2.66024292547322e-09	0.0208344106072604	0.0729149163050729	0.0837764582817461	0.209372738568236	0.224327390694221	0.197712921930038	0.18382768147929	0.11890597541465	0.286485165560783	0.30339444293675	0.301186287857702
2017-10-23	2017-10-29	0.0378432678946913	3.03535712630762e-09	4.90205997290871e-09	4.90206413415072e-09	4.90208085262992e-09	4.90207901273412e-09	3.04672626684038e-09	0.0881822565167144	0.0433648136664816	3.8838875648015e-09	4.00518478870842e-09	3.13682370150661e-09	0.036263425717401	0.0176241094481274	0.0642214702717265	0.0887361615185079	0.0315874413722396	0.0268404388567418	0.146024623348106	0.0868590237618365	0.0297175568779816	0.0268950013236363	0.107178496464999	0.085431281470517	0.00653199044065117	4.86432504190868e-09	4.73903504208686e-09	0.0353252254100068	0.0255516037025793	2.8290670066518e-09	4.96807591202837e-09	0.0355692927711574	4.97453200624788e-09	0.0715422386463951	0.0205956921681612	0.247538680284861	0.229443403471837	0.294391291119488	0.367566010620372	0.339524101107783	0.165321577588089	0.349076821480634	0.0225728107763847	0.0619255605475924	0.0128510641723768	0.145954574750189	0.15538245573523	0.191628213146555
2017-10-30	2017-11-05	0.0532538822628221	0.0722964518211418	0.0136637149498083	0.00764143069678446	3.96742693697171e-09	0.0662468192253048	0.089502269936423	3.66839994727977e-09	4.12463792407202e-09	0.0419879639434739	0.0772239679082804	0.115191990269587	0.0562149252039933	4.7480869371164e-09	0.0254896425996431	4.89346111878431e-09	4.46162428055591e-09	4.91934698430184e-09	4.92361807426967e-09	4.6889666258919e-09	4.71248893579710e-09	4.716746326955e-09	2.85736036370349e-09	4.54614209999931e-09	0.118893535588508	0.0626118418082673	0.0801007785510127	0.194948453999767	0.201284752726954	0.0301052532272937	0.233947850937665	0.232678743893965	0.337068337581779	0.290990068711533	0.156237515064442	0.143395200363661	0.0623360931077514	2.95824699639569e-09	0.0729855422500216	0.0158577698715603	0.180410824309107	2.53698420607159e-09	0.158456040640174	0.102789510502194	0.0651357998435894	0.0275385287841308	0.208775157505866	0.0353608810394144
2017-11-06	2017-11-12	0.13741869397507	0.0704782214975627	0.0902163732988125	0.0442792226601708	0.0288508661070802	4.21713714506937e-09	0.0434061206138711	3.88181624596798e-09	0.0142554649772872	4.68728730810572e-09	4.40907325658548e-09	4.30679437470972e-09	4.63129598988009e-09	4.3126529976315e-09	0.0284801244861026	4.39844374538785e-09	4.86102325238309e-09	4.66268909824162e-09	0.0296326268381396	0.0913052305509937	0.0955995841589095	0.0637020578015321	4.6228970913324e-09	0.0714251915239081	0.135272480772353	4.46451492710444e-09	0.119913864763784	0.0451554518938652	0.133317035895727	4.64729659924702e-09	0.00256547003772319	2.5417132754374e-09	4.7389616161301e-09	0.0715573520786418	4.32928747916172e-09	4.25780729542952e-09	4.72407775148043e-09	4.3175328085542e-09	4.65351801756915e-09	4.38685224421998e-09	4.41749388511755e-09	4.27387580027514e-09	4.6827273646258e-09	4.68408763191908e-09	3.69117279300076e-09	4.36403835286728e-09	3.66873669773633e-09	3.6511841908448e-09
2017-11-13	2017-11-19	0.181429724305827	0.119698852736317	0.0807070204155631	3.34255291459387e-09	3.42850611446916e-09	0.0065940510785989	0.101320427303472	0.0901251561976876	4.10681470418068e-09	0.0445457523978173	4.16002572409073e-09	4.43081857803815e-09	0.113235804852065	0.1416934686115	0.144526943510474	0.0379058769614481	0.0389162914805737	0.121988344984499	0.193172155898216	0.0517427913390047	0.0722499948782909	0.116958712044669	4.66566297022754e-09	4.96611353978179e-09	2.56662398185315e-09	4.76766550034823e-09	2.62396588801386e-09	4.29039359211504e-09	4.77836697698775e-09	4.5573950508874e-09	4.97800590376703e-09	4.77042786368826e-09	4.50799708494856e-09	4.48615621168746e-09	3.78338866250569e-09	4.52810854413e-09	4.08067968891442e-09	4.49404648888328e-09	4.24232383167422e-09	4.3494675176577e-09	3.95395612278936e-09	4.66331009175789e-09	4.64618925321581e-09	4.82431446283685e-09	4.65504951014634e-09	4.6042331102802e-09	2.69490729716461e-09	4.78996694119154e-09
2017-11-20	2017-11-26	0.0989727129002758	0.0570941334067979	0.0916163674119905	0.158438225617973	0.21769097167574	0.150596092945834	0.101585276285684	0.114839054716798	0.106014791430535	0.202283108309397	0.149861195245854	0.232097449767646	0.185843388753087	0.121786330994408	0.105621193396118	0.0752964110755197	4.88644656906863e-09	4.80548856805747e-09	0.0528662663795526	0.0910147133105343	0.0760502620551998	4.89544878483459e-09	0.00303544235395934	2.50343525960682e-09	0.0844283439324275	0.067337746623483	0.149682145028764	4.27254723221484e-09	4.46550826043613e-09	4.23189125512053e-09	4.07247067285503e-09	4.7862518765943e-09	3.79176310377169e-09	4.48797522360293e-09	2.87929648055276e-09	2.55147561841406e-09	2.52782069718455e-09	4.15326101668926e-09	4.46589824949294e-09	4.63287894787327e-09	4.6572650990383e-09	4.31101622295278e-09	3.19954970260119e-09	0.00139968298856615	0.0549363568870958	0.0916921487662537	0.333170403359694	0.454703697347788
2017-11-27	2017-12-03	0.0899451436976515	0.101106246754521	0.19463672375428	0.0710438128931674	0.0539134791216361	0.0430812383352001	0.0228982850521622	3.67839293440204e-09	3.39854245756416e-09	4.1390077650015e-09	4.20738496191454e-09	4.80935282994245e-09	4.60139008839507e-09	4.18655250352367e-09	4.37044670187349e-09	4.55572711710026e-09	4.67555152290968e-09	4.94232014450107e-09	4.41868070037617e-09	4.47959941872092e-09	3.56973761951715e-09	4.54914257761292e-09	4.22853339636592e-09	4.08693728093261e-09	3.73019110160875e-09	4.19031423021941e-09	3.52386738628367e-09	4.29060269970492e-09	4.57554657686168e-09	4.14491094137272e-09	4.61511735827442e-09	4.00102802294733e-09	4.09718191717123e-09	2.59203220705603e-09	4.92492556699736e-09	4.63631946736374e-09	0.212801770280092	0.13566134694757	0.239370902748003	0.287846951461242	0.262662414833114	0.281538583833085	0.395823184316139	0.395206552901357	0.280464851473462	0.0813243615666883	0.366048534897199	0.32124765892176
2017-12-04	2017-12-10	0.164662819617903	0.158937848463056	0.0735234377238871	3.59496087669646e-09	3.66686989688012e-09	0.0148847609126944	4.28338384758463e-09	0.00463518301459658	4.28707259938791e-09	4.47193019231165e-09	4.23128850902528e-09	0.00291103600417963	3.49850600623817e-09	3.97629307117182e-09	3.85618496153306e-09	4.4874904812078e-09	4.2530068002036e-09	4.52692719063813e-09	4.55866303405585e-09	4.28239736001843e-09	3.89495720912335e-09	4.43777869963252e-09	4.35581369299938e-09	4.41401206373632e-09	4.55867667220026e-09	4.88509027085683e-09	2.8875257826529e-09	4.15145844990623e-09	0.0358904264294859	0.10366889759905	0.100698687781801	0.219963132329549	0.195224125273402	0.0719333926464138	0.0270897174555273	0.30496768025459	0.210208312640831	0.276225526803078	0.349238463082803	0.14306867776647	0.312230165397521	0.145099158194201	0.254374849732852	0.279314847818098	0.293971245031825	0.370567273977376	0.325601522229034	0.0459939398665971
2017-12-11	2017-12-17	0.0629459011577254	0.0633799968033588	0.0663890419039624	0.0330158567959859	0.0945963767571724	0.00493566159343617	3.43418164003813e-09	4.406704338252e-09	4.38199597674327e-09	4.67946808556202e-09	4.36611937288091e-09	4.87105858776684e-09	4.22034323991274e-09	0.0374477026313304	4.67006984800017e-09	2.72182294153838e-09	0.0133932392307647	2.57163231738022e-09	0.0140953747116513	0.150466992953444	2.54294258738407e-09	0.132597264391881	0.143498992691972	0.218878654575908	0.2137437271966	0.336981975836985	0.321006343930423	0.272317737617135	0.357097086703133	0.211064341188634	0.0429540166567341	0.195877572090278	0.0766392229687974	0.161385034293454	0.196940335980172	0.317280629969605	0.170764770718175	0.118878712970416	0.308575203332152	0.320871543935023	0.183411068021836	0.170052902446758	0.234679554083402	0.209800333032445	0.137402407031299	0.254640840926	4.91751820825761e-09	0.0141533953104705
2017-12-18	2017-12-24	0.0320493539785694	0.0768202041518133	0.0208569266608439	0.0330168586516276	3.67292205406681e-09	4.2217965444728e-09	0.140711046870664	0.124382662855059	0.0679899396021687	0.0165466714132876	4.81887810644367e-09	0.0761886834720952	0.242780101784683	0.119824206633743	0.177278080782688	0.274467147533973	0.278317501322161	0.182984059408754	0.387384037086577	0.33502585402577	0.288959408083377	0.290126212278973	0.265456295603437	0.166297279086968	0.302063329395318	0.279328488410878	0.274712549708471	0.35112712948719	0.274984217060797	0.437660424972763	0.286188748015016	0.268979970588611	0.272233731105155	0.117891663436251	0.0270875774036669	0.145220350838841	0.101109026429968	0.0617442591792423	0.252089341473563	0.241230239292894	0.3107373689802	0.405886593343757	0.337650680104568	0.425500270207383	0.319831553913407	0.494809746243222	0.319209189919878	0.323227178860455
2017-12-25	2017-12-31	4.90199182290921e-09	0.0733149091602959	0.150681427824219	0.12332555506827	0.168048329273142	0.360147761127639	0.282834097475199	0.288966588759111	0.224518358713445	0.21286720403855	0.267080481038905	0.29943287684761	0.289141114459825	0.214319711882172	0.305107301082948	0.175981089530866	0.262360082870678	0.302024301999889	0.340426935096085	0.232529181980716	0.336367084561472	0.230300808835403	0.305371866808816	0.346484994982323	0.339326678297646	0.342065472713544	0.377009783788871	0.294849679450765	0.340483375305079	0.21605078913767	0.2642577313641	0.292515839975996	0.394545480247893	0.455461974037023	0.442796118527255	0.450527138747004	0.478286309370908	0.459899922599103	0.438611518385331	0.456654612252475	0.524731976497021	0.439950330826393	0.427360156583536	0.0818668956724401	0.428790359231402	0.416078755563272	0.463888219778165	0.480548040265027
2018-01-01	2018-01-07	4.90195578849806e-09	4.90200618929249e-09	0.146567887039709	0.232616822533718	0.196463557714037	0.302022245617858	0.336561985718251	0.440538544471311	0.470377702863129	0.416044568386682	0.38270398250875	0.335080355776373	0.293999508318371	0.372684157923631	0.390137511194003	0.378819853663547	0.355063004230897	0.262950554067757	0.394045575089197	0.417915842947366	0.267194134590315	0.208538613434964	0.358990264975638	0.271683029636592	0.341593971088221	0.367292051140452	0.404116524437042	0.387845837710061	0.350209995189916	0.401250938131532	0.462048417658053	0.4948252579969	0.460253058216705	0.524468937319552	0.0595483472980728	0.0397266064807125	0.0705185184414949	0.17504954288338	0.0982145434958883	0.0666809905429828	0.197313841129266	0.248086663208861	0.288104654595351	0.302202088491607	0.468810459032541	0.114039440313252	0.3152232646253	0.323967615629316
2018-01-08	2018-01-14	3.17235604765607e-09	0.0481354433992827	0.0412221480653879	0.0668627220058256	0.0805886924026552	4.90202739852763e-09	4.90201869135835e-09	0.0160327537166681	0.000814686415069558	0.105528696741384	0.0854106404527926	0.168905901379074	0.0247090813016767	3.86494920795671e-09	4.24092081964179e-09	0.0515072672540372	0.0753429560230657	0.0533888684972207	0.0998870232526552	0.039997069952621	0.177790177262312	0.188749385518805	0.272151737488938	0.328905508871133	0.261687889605146	0.226562383027201	0.204667146171891	4.12255749220233e-09	3.24404078033432e-09	3.64967799646933e-09	3.68607107000229e-09	3.7852177689077e-09	2.77013287577691e-09	4.9020455573263e-09	3.21632263151623e-09	0.111217210218337	4.19967418788839e-09	0.0208594331140487	0.00619306083135914	4.79640291497919e-09	4.83746176976686e-09	4.81179787967125e-09	2.67624546354736e-09	3.03629419274648e-09	3.16873274525857e-09	2.90452922384084e-09	3.19426669995574e-09	0.0778229714512031
2018-01-15	2018-01-21	0.0384791422202321	3.17163714643808e-09	0.00287858615019926	3.06648807455144e-09	0.00536617035529662	3.42984538274448e-09	0.0143365008906694	3.65594044673489e-09	0.061303629248712	0.0470986792989982	0.0529897888405396	4.14905378590819e-09	0.15663094604049	0.201449205698439	0.100314827474082	0.169263479100862	0.104786769783978	0.034486784193165	0.0959616239336013	0.0717358957941824	3.53578430424915e-09	4.9020562138469e-09	4.29404207426537e-09	3.88945860837449e-09	4.00474838265764e-09	4.27516021308925e-09	3.93092923918681e-09	4.17683886562734e-09	0.0307193788601119	0.136897499133735	0.0602139327649399	0.20127670737321	0.0770892583981683	0.000863577482894905	4.90210795836175e-09	4.58907772225477e-09	4.74616208773931e-09	3.23704297896048e-09	4.31432539842019e-09	0.0244741810153792	0.159466562861596	0.0446516078932586	0.31660135458685	0.223536570562342	0.0443121298943078	0.113590736581129	0.250493835658295	0.164791293769563
2018-01-22	2018-01-28	4.90194769850596e-09	4.90202592440618e-09	0.00647427599551149	0.12470514684933	0.104113301456901	0.135768573012638	0.198675231440252	0.114692272593146	0.246681837951047	0.269264681859773	0.179785663958706	0.154815698321695	0.156313165193351	0.0204535634874525	4.48655416054918e-09	0.0345444412281703	4.17733149063708e-09	0.0796511597622676	4.78803576783393e-09	0.0203191641358517	3.71771902916295e-09	0.125169905423606	0.196648345039567	0.22754967856292	0.176691567759858	0.0922672778740962	0.13465971667265	4.90211350488315e-09	3.31391933715979e-09	4.44203923737614e-09	4.12164221491485e-09	4.90211216822154e-09	4.90211616300659e-09	4.90213503903738e-09	0.145357610941643	0.278754270034454	0.482005252815632	0.471936958095812	0.219110993833879	0.458183143430813	0.35242368888925	0.268059587661347	0.28857590091364	0.214119797532907	0.369723288061533	0.237593384337901	0.242083938523359	0.24664379633286
2018-01-29	2018-02-04	0.0256062964915934	0.0903509187166923	0.096325588059394	0.0697339641041399	0.0554777308496411	0.0132280438453364	4.90204714103003e-09	4.90204927835832e-09	4.90206492384614e-09	3.15537398348803e-09	4.00295674838069e-09	3.92737611433518e-09	3.79392910371524e-09	3.27302838848587e-09	4.21587011793541e-09	4.39284492131931e-09	0.00975580440466908	0.0306361300783555	0.00245145473489548	3.99916606998172e-09	4.902083966119e-09	4.9020822146403e-09	4.90209702581034e-09	4.90209710794796e-09	4.90211481219483e-09	3.59269906131486e-09	4.90208464513193e-09	0.0108735599249992	0.221308294023369	0.287296872919004	0.252268653886506	0.317220611557131	0.301393084277479	0.35763242991604	0.214218969548086	0.153242678229817	0.0622485113662504	0.227575437809553	0.29536362405618	0.194006133830993	0.13964222694175	0.0862986971682187	4.98358002886119e-09	0.174749374601755	4.42313829995209e-09	0.185832128184282	0.00759025105244782	0.217168211898997
2018-02-05	2018-02-11	3.39054782831783e-09	2.81268752666563e-09	4.90204477536864e-09	4.90205444997778e-09	2.84701332600352e-09	3.2165685438331e-09	3.45983752046601e-09	0.0596713117480558	0.0433921318463222	0.0599055172666861	0.0286816766089946	4.13081371792699e-09	4.38123241885217e-09	3.71148629387509e-09	4.90207902883907e-09	3.40012154710034e-09	2.829893618925e-09	0.030691950262021	4.17367926323024e-09	0.0400887824398894	0.118908081259728	0.252054601347936	0.169852257741689	0.181371567254883	0.206426166005779	0.205305592493248	0.257232576905465	0.235736602285502	0.271463259334616	0.215030387801963	0.27120401842586	0.414084328354563	0.0767005064972115	0.193517446137241	0.155847292857039	0.214629438867714	0.160930423808645	0.0371506961160417	4.75373764142334e-09	2.50328796480359e-09	0.0222411942126957	4.7246255794886e-09	0.0407693207167093	3.02467888259185e-09	2.55728327511669e-09	0.0917028660698621	4.83259494194013e-09	4.9642976038382e-09
2018-02-12	2018-02-18	2.88621176925387e-09	4.90201948734533e-09	0.0460209703373711	0.0837769204612878	0.096139444668652	0.074555820518484	4.90207176545518e-09	3.24698083075637e-09	3.38791401371513e-09	3.78385770305118e-09	0.0530497057165366	0.0508930709400065	0.0822511168384089	0.0742578088837651	0.197241206938091	0.265733448397539	0.285069888495323	0.246218834537206	0.134791328111492	0.142060866202959	0.288335859223954	0.124960139661612	0.188500696016853	0.204266729658285	0.104570603560295	0.0823448390241648	4.19538878017375e-09	0.108795421934648	4.70935124950028e-09	0.170487081599249	0.0313615158225108	0.199966154499577	0.170192320946407	0.0330757429397694	4.6395289214994e-09	4.31939910869714e-09	0.0235290646021489	0.0372755543074854	0.0312052631229606	0.119079379021319	4.48347937239864e-09	4.51293224727577e-09	0.291233608218823	0.14179187729391	0.169824303696384	0.437855292683836	0.294817073738588	0.372300579529555
2018-02-19	2018-02-25	3.66253119271578e-09	2.84321985920915e-09	4.90204949989452e-09	4.90206850862728e-09	0.000667027197512215	4.90207461822042e-09	3.39343221454442e-09	0.00273576987996254	0.0725240576242441	0.12833900832756	0.0745526448219514	0.0592141773631292	0.0103606016174225	3.59822575253652e-09	0.0404181923393941	0.0549599663719293	0.0170353736608413	4.43748832252399e-09	0.0452095344394973	0.0439347820911997	0.0336147050880849	0.0677385908420431	0.0800745600011587	4.57271186749639e-09	4.76165441447817e-09	0.0821574977068513	0.000993860562100533	3.94135992114662e-09	3.85718405895e-09	4.73592235994011e-09	0.0371335836271509	4.39397261160777e-09	4.55525435638569e-09	4.73852555622921e-09	0.00763537182299297	4.31002098651139e-09	0.170129776403591	0.126811997719374	0.174324528675368	0.227853013633139	0.301860613755803	0.289947073864155	0.188206756041196	0.435025108903484	0.269460853580615	0.24923926486527	2.79587756195039e-09	0.218596836834299
2018-02-26	2018-03-04	4.90196578179741e-09	0.0292942571551477	0.0136639159881076	3.29114603071776e-09	3.15074925555791e-09	3.113984285067e-09	4.90204166243872e-09	3.01713160379994e-09	3.3671450440712e-09	3.60360459648266e-09	3.07999729391016e-09	4.12672874471288e-09	4.33902708486599e-09	3.39658120837483e-09	3.69241515083458e-09	3.88310192976631e-09	4.16050567805597e-09	3.72726879762185e-09	4.67981662931788e-09	4.81282856249866e-09	4.58778359878458e-09	3.73874148176323e-09	4.53021212644849e-09	3.29801826395309e-09	2.52649822163324e-09	3.0851740072428e-09	2.90301234003078e-09	3.12157592262767e-09	4.90205611992169e-09	0.11501648670972	0.0720996996117298	3.71271352746639e-09	0.234772532702924	0.32655470646904	0.291936174163291	0.212379018230664	0.331851591299927	0.134662465068451	0.355723850048094	0.260668032740025	0.206055186464377	4.48851805162783e-09	0.104404970713186	0.0316676312379911	0.257037444857865	0.122697568929146	4.98412782525617e-09	0.0567006774792875
2018-03-05	2018-03-11	2.87263903094712e-09	4.9020081744227e-09	2.91227096163607e-09	3.5014770772887e-09	3.39839091128301e-09	3.29430248409066e-09	3.71835579804991e-09	3.30648296559191e-09	4.27996272811591e-09	4.14789542350884e-09	4.26538452909046e-09	4.18599870910249e-09	4.55708299991041e-09	0.0374482179823775	4.64378197425016e-09	3.54624869992743e-09	4.34416549447747e-09	4.27350027079889e-09	4.19309267062243e-09	3.98997393393831e-09	3.99248346064466e-09	4.90207506824434e-09	3.44477828426738e-09	4.33207166148699e-09	0.0407704857090665	0.159072295374642	0.195173318214521	0.216201196948227	0.358160772504813	0.358099462660852	0.213265426622518	0.243136841877106	0.213212434550869	0.202082293202919	0.0400445953123875	4.23547785243519e-09	0.253929145527015	0.17407802023417	0.0478691441240621	0.0583573527619373	0.0556886105104941	0.011408369475644	0.0775125743641028	0.0114880051321424	0.0967204968480392	0.0275774909025526	0.0075839177605873	0.163195050944093
2018-03-12	2018-03-18	0.0230305063366066	3.5254242334814e-09	3.59188688990092e-09	3.94274024670254e-09	3.75988107198471e-09	4.10762743073025e-09	3.67868411173819e-09	3.62939956684104e-09	4.2910539397933e-09	4.27868243123521e-09	4.89504553442681e-09	4.61359576687765e-09	4.58513542846297e-09	4.12116872135877e-09	4.11299738875277e-09	0.0141476222100542	4.262152012034e-09	0.0611090138137093	4.18069183191293e-09	0.211408196617526	0.0881475930265718	0.260529013176598	0.240672416746533	0.269921998262035	0.158362812940219	0.275080047433318	0.080075721232552	0.197565339991939	0.0358953559669145	0.300729275147996	0.123824242856408	0.0772039194411467	0.210861580297565	0.136162365288856	3.03352264929794e-09	4.90200845009817e-09	4.90193163519023e-09	4.90204317374214e-09	4.88366079545236e-09	4.74636969538464e-09	0.151792059055884	0.604531875889463	4.90214258308819e-09	4.94909088926222e-09	4.80790632714672e-09	4.78560458723987e-09	4.23340559871311e-09	4.30831111598042e-09
2018-03-19	2018-03-25	3.14516053509123e-09	3.51245626889162e-09	3.08161279929907e-09	3.55013640549046e-09	3.75846929481633e-09	0.0215167829355886	3.70935064125092e-09	3.45273306347277e-09	0.0567823395841777	2.99233679834796e-09	0.0826468318786645	0.107108057331253	0.231312296273683	0.137082875422789	0.212355834003976	0.0993539047033501	0.185976949885853	0.308724977997534	0.158145849340528	0.310562411744554	0.183432573250504	0.132879702295824	0.188893316713243	0.194873894978105	4.77565327812112e-09	0.0623847135129252	0.198471503654434	0.00107776124424822	4.60940983390212e-09	0.13729612441504	0.158743288087071	0.125868729807487	4.82321420819252e-09	4.90658276985155e-09	0.00114830221861236	4.2591670798213e-09	3.14420293733851e-09	2.86169593976629e-09	4.87624741215924e-09	3.71361855005501e-09	3.61991357178924e-09	4.67046332087398e-09	4.56237648350372e-09	4.13705246690231e-09	4.75932568907543e-09	4.99879510837852e-09	0.0505337266541512	0.301924411409498
2018-03-26	2018-04-01	2.77436302418409e-09	3.34744477655378e-09	2.95328184940686e-09	0.0484859405161397	0.013197638557797	0.0397631418139232	0.0964016908251256	0.0578062694890567	0.0299466578257714	0.132134410774363	0.204011217287754	0.165501410997686	0.0990758000162586	0.156334931826468	0.0969959084336924	0.112414415229039	0.086237839263708	0.144087210781673	0.111083962133612	0.122473364021273	0.119855962396701	0.188726832215356	0.0756941814078068	4.75223151903348e-09	0.0212384760177072	4.1456429170219e-09	0.0108871964260989	0.00107773823185422	4.34879110457807e-09	4.63985111485504e-09	4.09957999983957e-09	3.43860238268838e-09	4.90209217631106e-09	3.52213439110278e-09	3.78072453237532e-09	4.69773647948046e-09	2.55942951160925e-09	4.86098077215899e-09	2.6126862750069e-09	0.133681017317819	0.440626452417186	0.317693466507346	0.431918038228711	0.337660187908838	0.181340661166204	0.299984883319974	0.331607039358537	0.318946088428546
2018-04-02	2018-04-08	0.035908083925201	3.18759855688267e-09	0.0328470864571161	0.035838609553139	0.0131983587450666	3.2082148549287e-09	3.14122696003915e-09	3.71229800674619e-09	3.75841877439517e-09	0.00635098653850758	0.107338023142843	0.0141818781118012	3.23510159819152e-09	0.0261436837243926	0.0314874644155263	0.0175577736076249	4.172086875724e-09	4.3108746567466e-09	3.36506915873244e-09	4.5498717209094e-09	3.68319268714675e-09	2.89407058301134e-09	4.35941317771905e-09	4.90207861918294e-09	3.78097056904217e-09	4.90206267276844e-09	2.76206901718767e-09	2.97520110980809e-09	3.77970370669817e-09	3.70322548059226e-09	3.94302986272304e-09	4.47341398140825e-09	0.00806067958584611	0.104015005763192	0.297376766771151	0.318062881072383	0.222736190781368	0.235536471359226	0.0890951872742354	0.354624865872722	0.0971533593325673	0.126965104406339	0.00428420815507094	0.337030078360902	0.0763682585929973	0.113058188740163	0.0827690334529668	0.18369400256607
2018-04-09	2018-04-15	0.0481237878332008	0.0481092649813461	0.0328347049926458	0.0513297602261195	0.0288568250771813	0.0463989246165603	0.0331779410166652	0.0426526602534406	0.0523245072458094	0.0267332435965668	0.0908982241193296	0.0931973824234568	0.145422411905255	4.14487582806655e-09	4.10891279250233e-09	3.63265498780199e-09	4.18949475440606e-09	3.91843949635036e-09	3.28276291419414e-09	3.08274432061873e-09	3.53839077320031e-09	4.45481949766596e-09	4.21130168942068e-09	3.84962127459965e-09	4.0340888620923e-09	0.0672943372053252	0.183218373773971	0.337233930274796	0.225028579600222	0.244003449350614	0.193894242107688	0.271872705879867	0.241598619285868	0.206693032513162	0.156565667790792	0.187735024702067	0.253019863965217	0.182884530574768	0.0561683186113122	0.0920103258728343	0.347112870739443	0.0114079271896277	0.104362201077223	0.0917547442580157	0.149564901827112	0.153990660479161	0.22172743221275	0.350440705013243
2018-04-16	2018-04-22	0.0519871266374415	0.096604485315225	4.90206014430711e-09	0.0612172107657182	2.96086147395621e-09	0.0547274606704537	4.9020726039534e-09	4.90205625372172e-09	4.90207236489397e-09	3.0685472225293e-09	4.90207736333635e-09	2.91678258854041e-09	4.90209019425946e-09	2.8326466250473e-09	3.8505904051658e-09	3.92843155945674e-09	3.99989155004134e-09	3.98877998199244e-09	4.24686425818007e-09	0.0439521190731648	0.200562108969472	0.293390892324799	0.237350451609999	0.13912029848995	0.176025593098425	0.24440033146145	0.238078051012513	0.256263473345729	0.144015605437783	0.203015300720802	0.359767103765533	0.154835086696717	0.274873325022489	0.351284775538579	0.259200566467554	0.262847098986943	0.161720560663412	0.271401906778094	0.305166244944756	0.193185716016228	0.422541555290806	0.278401091002692	0.299616348750004	0.402663327862928	0.433557790686412	0.317701687842879	0.392849405464804	0.312018522934822
2018-04-23	2018-04-29	3.4199560077175e-09	2.76335533959509e-09	4.90205582435463e-09	2.84645913542503e-09	2.86909731874018e-09	4.90207389914444e-09	4.90207236046974e-09	2.91935603856013e-09	3.02095660429784e-09	3.27573056324272e-09	3.55660648267321e-09	3.26332270173564e-09	0.0160981289907973	0.0883636107729523	0.0942059761630669	0.140762495163747	0.140839197944785	0.05712571447659	0.249944700321336	0.175812481864372	0.31564767256881	0.0676996174483166	0.203022789437027	0.267275771343084	0.261204554040031	0.166650638360653	0.0900127711861668	0.277867320918267	0.178318332172704	0.286152501378002	0.196879276133832	0.183684749390841	0.312987346691416	0.154890192942282	0.386745885684456	0.316564163873819	0.315634584018356	0.388456570808983	0.388434430866473	0.211567827514665	0.429867369017467	0.414146402120246	0.333212435788131	0.339265707353283	0.436552734842389	0.255761576664812	0.396770975495307	0.319920023023766
2018-04-30	2018-05-06	3.97755954788887e-09	4.13404788294998e-09	3.61178833669166e-09	0.0104607541691604	0.198806688492749	0.229806290845587	0.404987963906391	0.322211324150866	0.276948176418121	0.319301117013358	0.272772466931909	0.366354626557386	0.387396639301107	0.352655150175541	0.294052761600136	0.387189859682702	0.389428709053124	0.417796740202149	0.468466404382997	0.440951142547878	0.324307574238179	0.314228750412178	0.323322861961394	0.42558002534935	0.452970785578958	0.434960998826466	0.440394833962654	0.29675462649451	0.409234852404445	0.488524708930801	0.472247169949165	0.479689629652102	0.473703971888851	0.440246984623484	0.444550340269447	0.420758178135388	0.392510114677601	0.437457930905868	0.514644947534397	0.456348342575512	0.362798481143713	0.103192665521275	0.214466879583391	0.284944266666227	0.283972886918561	0.223399534719393	0.234845336617247	0.160675986857257
2018-05-07	2018-05-13	0.11122620207965	0.0266079533920425	0.00647433860025129	4.90205389289074e-09	0.0429747170672815	0.0729422663720906	3.3506316155311e-09	3.59904301300968e-09	3.46587773476796e-09	0.0216346330010772	0.106855875750125	0.0339194551021391	0.0991799055077833	0.105369410946769	0.0165693969382542	0.0413318982442265	0.0680363737534787	3.89195124570619e-09	3.95744550630086e-09	0.0753604239390045	0.0220409094126368	0.0800206862797484	0.135009608100423	0.201091853292626	0.205580692065282	0.21057011942261	0.228338264004464	0.103826544284827	0.175504751515232	0.192260236255068	0.152672489853094	0.142496620262239	0.0579880383672804	0.0979687433169769	0.104694851699512	4.97178947560044e-09	0.000259570932661065	0.00452780263289432	4.81368484949416e-09	0.0413429995769716	2.60712872005325e-09	0.061101505887888	2.73677488975226e-09	0.0618655628435342	2.57612839570342e-09	0.0808476570369948	4.89908837274445e-09	0.0773498628659031
2018-05-14	2018-05-20	3.13944069333207e-09	0.0140398848742977	0.0543872615653065	0.0541301326755033	0.0914940209828905	0.0430708026471793	0.0143353137380868	0.127873783553435	0.0411145586569301	0.130807899003125	0.122860301118913	0.149670958099015	0.207366239210097	0.192853039483828	0.0908505054927851	0.186880540413437	0.244406195180715	0.102171798483158	0.0722704288480959	0.174432286354471	0.204830945319104	0.182614066591387	0.160818010295418	0.0951039440312594	0.138961395219941	0.0374524878649798	0.144643165437306	0.151034939615548	0.117690805124424	0.119484179055168	2.58434310859557e-09	2.51630427405482e-09	2.5751185259277e-09	2.50623677490094e-09	0.00114820966636077	2.74994795919134e-09	0.0931509885463971	0.0370996753437044	2.53164001367108e-09	0.0412910138024746	0.0305650280057459	0.176026565458994	0.328071517874115	0.277556593914952	0.217608118279686	0.264184355647719	0.266774833883957	0.266626261030059
2018-05-21	2018-05-27	0.016597419530862	0.0373568084921901	0.124863614799118	0.0625991993047311	0.100870959747581	0.158563903421379	0.120301699911334	0.120382983825977	0.173189427743019	0.224387407734327	0.214026267397101	0.220467851967089	0.171340272900017	0.178441892526664	0.247809309856426	0.142758830502783	0.137207058462839	0.165778647004256	0.269346215213996	0.20795731408983	0.236617701360776	0.161013010387345	0.17308381405645	0.128274697506156	0.241732450111832	0.0622086889491194	2.56862899968814e-09	0.0892820444645472	0.177735397173501	0.0919689383297131	0.0256255312770854	0.0652232866732889	0.0948687075810344	0.0331089414336698	0.155989329083141	0.248364514506992	0.23320684110135	0.333757357302273	0.156230401693874	0.323959991859415	0.31992827868844	0.094793219237411	0.18321356939236	0.241055249509197	0.221600411338469	0.301443013466578	0.104155158504532	0.182415134807913
2018-05-28	2018-06-03	0.0783355619477045	0.125162154493758	0.0879104032038301	0.101960748530148	0.0758273070368541	0.0828489856376722	0.0502436576095257	0.0426338143101984	0.0613138012171439	0.0496408628786815	0.114710719876092	0.0957417943802808	0.0132314362995109	4.28372829571936e-09	0.105657257250754	0.0175478043999406	0.0461800640192601	0.0344139790134628	0.00245140752085329	0.0675101570031053	4.82203267920042e-09	0.0310119848512131	4.98741303915668e-09	4.86148648020396e-09	0.11853464789383	0.111783851992137	0.250016692346184	0.103922314832341	0.214798144618497	0.0977461782724264	0.257735796794872	0.383214588576506	0.352868042736116	0.254816503731832	0.248540259923221	0.160143063065202	0.28501214441457	4.26164037099069e-09	0.140015484020972	0.238284796246666	0.15695422211743	0.0280458293397191	2.68963138929243e-09	0.0823024113404407	0.109045347501814	0.282455664755661	3.04026831751112e-09	2.88322837560979e-09
2018-06-04	2018-06-10	3.20264443170004e-09	0.0768237482633351	0.0878491584168446	0.0118690935241584	0.00693222582193611	0.0297970608146375	0.0741151790547721	4.08815046166785e-09	4.42415465545526e-09	0.224877478037771	0.0476069767781558	4.20061741748114e-09	0.0533460735183753	4.67783105691762e-09	4.6436954591028e-09	0.0887839557284457	4.92527675691704e-09	0.0570553369840696	4.89311617338944e-09	0.0753512145737982	0.0568385989899429	0.0677835331184894	0.206313690779197	0.0905727050355293	0.202227154370736	0.102247998301773	0.0602984369061309	0.129392311477197	0.0409676077033422	0.0809184109682655	0.208470717180554	0.100746825713943	0.127826533299973	0.059048820366952	4.55290328503142e-09	4.22282766259937e-09	4.5747672249848e-09	2.61724852158566e-09	3.05964908454212e-09	4.9602732632003e-09	4.26062139112471e-09	2.82552951185766e-09	0.0860530609132664	2.93164989790832e-09	0.0233577825344103	3.00472010040532e-09	0.061309424821494	2.73697133193147e-09
2018-06-11	2018-06-17	3.17620350535385e-09	0.0696302643700448	0.0567605165194075	0.0217331412500981	0.111512055596522	0.0975738707357568	0.1487034930809	0.131534157705729	0.0634475565971637	0.262924233722382	0.0421472982762076	0.067707448057235	0.189993609141502	0.176187828576005	0.111589238646294	0.115903218726366	0.147301341088612	0.254326332492985	0.0954619786866749	0.083310155051417	0.183969203480959	0.236388909521733	0.266386568871509	0.254909822255633	0.0943587445700318	0.0674967858293307	0.0257384578792367	0.00107775778403977	4.43602324671969e-09	4.32034958682028e-09	4.6962166362831e-09	4.60553042969757e-09	2.88797388421087e-09	4.8230442450921e-09	0.117584813385943	0.233208190406811	0.146107612078001	0.0452442339471604	0.0728846638782362	0.186144753605788	0.23104659723949	2.67138897189816e-09	2.58512581677649e-09	2.79010942554617e-09	3.00658659980911e-09	2.50285303731702e-09	0.0506055214376756	2.91858657014942e-09
2018-06-18	2018-06-24	0.072582761996624	0.0508115172414893	0.0986310506583777	0.0217327650534212	0.0492025139349644	0.135880760843367	0.0348697955821202	0.0293174405522218	0.159539057952483	0.172249839769736	0.197941084445668	0.178038768466202	0.170789176651958	0.17275824677961	0.240858265644793	0.238254314259078	0.129262544263042	0.212447657777334	0.079984694064305	0.11890031333156	0.0762897124173463	4.9622110871991e-09	4.67718270498616e-09	0.00927620619817191	0.0603191535709717	0.0523304483008595	2.64701226107861e-09	0.0990383487864092	0.128013420888586	0.0751195256964565	0.140203288806	0.13605424231275	0.226682392719603	0.193972690495144	4.86485505178089e-09	4.63737531359316e-09	0.0698003167811626	2.82708016066389e-09	0.0561565311041564	2.78761931006044e-09	2.80677082313691e-09	2.76942222099528e-09	0.0589693703228095	3.19796971963493e-09	2.74570315666145e-09	2.55767343533512e-09	2.76808080997893e-09	2.50286658373388e-09
2018-06-25	2018-07-01	3.09415413890624e-09	0.00955464759414879	0.0591868031531015	0.0654081030792815	0.130574005481078	0.140760054789461	0.072507269769877	0.0955492661008066	0.0836080720461573	0.157914226426995	0.12272726485317	0.0226162962703744	0.0848751322799567	0.00063664929387733	3.9354423695168e-09	4.56815768472453e-09	4.83323308956197e-09	4.69002571161529e-09	4.9126457847252e-09	4.8497788990748e-09	0.0297444434732268	0.229108114964565	0.0801997915531334	0.184918061393774	0.204999720875966	0.0573430605978307	4.71864328459365e-09	4.8869929816559e-09	2.5781389893675e-09	2.74176607809277e-09	2.5932526653505e-09	2.72982021871577e-09	2.54616471997559e-09	4.66993835952742e-09	4.86740715173054e-09	0.0818040235340981	2.89286366708325e-09	0.0208457320235818	4.9198748985059e-09	2.79004448162284e-09	4.78573059419556e-09	4.9277362876733e-09	4.28828894946545e-09	4.45689966825201e-09	4.60631889104852e-09	2.86039673986316e-09	4.3252471836568e-09	4.54500142605336e-09
2018-07-02	2018-07-08	3.13109585345351e-09	0.0131434957980701	0.00407712590187315	0.0541670013109729	0.0429486149431848	0.0463973953600465	3.16995451967779e-09	4.90205956385438e-09	3.63809854670932e-09	3.73714914205488e-09	3.771047954686e-09	4.37391228754066e-09	4.26169577486559e-09	4.57865134167269e-09	4.48236561507395e-09	4.18134059507473e-09	4.67085523191676e-09	4.64956727621428e-09	4.79020655801857e-09	4.29366997873368e-09	4.45815027366464e-09	4.40739991665077e-09	4.65758783707956e-09	4.31975331492368e-09	4.58968481622665e-09	4.40804383632472e-09	4.8081975064615e-09	4.08983904921684e-09	4.52533720819546e-09	4.10078383407502e-09	3.82502851255285e-09	3.80946040664099e-09	3.99231873478661e-09	3.47376023241108e-09	3.31886297160865e-09	3.70647485580638e-09	3.65365737752209e-09	3.85642297215145e-09	3.28810211364827e-09	3.49732962780673e-09	3.37769234672772e-09	4.04998899718544e-09	4.06642666810168e-09	3.93630138563023e-09	3.87660635438354e-09	4.90445949550423e-09	4.60388585848645e-09	3.89651128272043e-09
2018-07-09	2018-07-15	3.2771070281579e-09	4.90201318093831e-09	4.90204407081766e-09	2.86985821605994e-09	3.33668603318861e-09	3.75347634773442e-09	3.9552999925525e-09	0.069162869778943	4.36579168356283e-09	0.0877887462743213	0.112086873202075	0.0282543540526299	4.32230568199902e-09	0.0853965203431244	0.0492762453650888	0.0209406985127478	0.0024735000268209	0.121378986083538	0.0489961398365902	0.0636043346797484	4.85177847492369e-09	0.0105674964735674	4.34749838381342e-09	2.52692514968584e-09	4.23674124044761e-09	4.08966253603173e-09	3.96890738389895e-09	3.94164044260664e-09	4.1527772565248e-09	3.66737916279944e-09	2.82531791477823e-09	2.94672761251117e-09	2.99796090936787e-09	3.55387321959686e-09	3.59411293985787e-09	4.68283478644265e-09	4.61628306165022e-09	4.64511608899506e-09	2.67406282421664e-09	2.54418363769347e-09	2.84043056761193e-09	2.99445838217555e-09	4.71396378213116e-09	2.66428297361733e-09	3.31506312627954e-09	0.0698491961454454	4.77212243494148e-09	0.0247375798869296
2018-07-16	2018-07-22	3.39557726495565e-09	3.43670047727188e-09	0.0448112546624233	0.0555295064650788	3.60456357937913e-09	0.0529717345660895	3.73966446880796e-09	0.0919886245213054	0.132511487509071	0.128023899478922	0.146834907965742	0.0310746423276131	0.00749367777391079	0.105421310063326	4.74778198972847e-09	2.53829452492623e-09	2.80910141956367e-09	2.63386660567281e-09	4.73729207129769e-09	4.35905180760355e-09	4.11407778826013e-09	3.58437415772059e-09	4.06792020522998e-09	3.99298224607401e-09	4.08560681768833e-09	3.7316446882516e-09	3.74217628164943e-09	3.9793267033141e-09	3.44314506010946e-09	3.51651202557306e-09	3.70017767266451e-09	4.90208328530813e-09	4.39710247838162e-09	4.97383360442593e-09	4.25316555755249e-09	4.56025478547936e-09	4.92218008644265e-09	4.94136172281722e-09	4.91714849670663e-09	2.94177956094341e-09	4.86603720769241e-09	2.6854446082003e-09	4.89843707008924e-09	2.66520942235592e-09	3.19143515335445e-09	2.98195525313271e-09	3.26302948322927e-09	3.01370094962513e-09
2018-07-23	2018-07-29	4.90198290398066e-09	3.0915043797583e-09	0.0244547377604975	0.0104604423736889	0.0805000757283543	0.0711922734842971	0.0724899566796371	0.0350437883545776	0.0321900997505755	4.66282630089664e-09	4.39635627352199e-09	4.37673184494108e-09	4.05231513202123e-09	4.2442269267348e-09	4.52887348347807e-09	4.21687799618553e-09	3.97425582429906e-09	4.17145928563674e-09	3.96494091926594e-09	4.06270196876601e-09	3.89123504483499e-09	3.76284957169639e-09	4.53993938937389e-09	4.68113207843205e-09	4.62969637811149e-09	4.74005755250792e-09	2.79768474640718e-09	4.91800331490219e-09	2.53607038522603e-09	4.81359158768423e-09	4.59873191553457e-09	4.9059670885101e-09	2.61026457277411e-09	0.00730658039618589	2.86970159676483e-09	0.0114444692391134	3.14418111531469e-09	0.0126770608648205	3.28549197232068e-09	3.47957275999307e-09	2.90443428593548e-09	3.23723597616054e-09	3.53188937706111e-09	2.68001928725354e-09	3.03466645093445e-09	4.07575320163956e-09	4.90209651912343e-09	4.90210753231906e-09
2018-07-30	2018-08-05	0.0494037078342221	0.0543845148870728	0.00527555427555396	3.35810671660609e-09	3.54595742399262e-09	3.69305733187234e-09	3.06451818520793e-09	3.28555890211794e-09	3.43228190817617e-09	3.11421262204966e-09	3.47174984223398e-09	3.74418319641e-09	3.79617239291137e-09	3.6796771031428e-09	4.26996398103019e-09	4.51079250463792e-09	4.88932362769066e-09	4.41284726715878e-09	4.46222752852056e-09	4.92313527588015e-09	4.42483701104513e-09	4.7272275184156e-09	4.42662443659523e-09	4.89888226317852e-09	4.57918362679438e-09	4.60249230069872e-09	2.54780057742823e-09	2.57349849602044e-09	0.066631201003485	2.68579698169831e-09	2.81734583638426e-09	2.97165930092211e-09	3.06969608590553e-09	3.22553260521665e-09	3.10221423094904e-09	3.24136302701783e-09	2.80905118895778e-09	0.0453964695896645	2.74000113626034e-09	3.3663505470074e-09	3.03789032813129e-09	4.67935787431768e-09	3.00427451971734e-09	4.81992340811172e-09	3.23611495315852e-09	2.9752633458914e-09	3.22334524519719e-09	2.62457421777522e-09
2018-08-06	2018-08-12	3.01650667661059e-09	4.90205627961351e-09	4.90207550176333e-09	3.04619175843264e-09	2.81674070879868e-09	3.71063016611884e-09	4.04600684800464e-09	4.27217211299126e-09	3.86788557082271e-09	4.24863440998528e-09	4.40977525841367e-09	4.37773361339101e-09	4.40952440867683e-09	4.31614429213409e-09	4.53826129867906e-09	4.46880554850337e-09	4.72180398459215e-09	4.95852558632507e-09	2.5838031947021e-09	4.74796160310607e-09	4.94325114167954e-09	0.0105581043914142	2.61916959653493e-09	2.79321401930845e-09	2.83704898445589e-09	2.71024062145246e-09	4.80807430365327e-09	2.6896325493476e-09	4.93632347097285e-09	2.51023279463183e-09	2.53798060416035e-09	2.77320313177322e-09	4.76512447092606e-09	4.73685070201745e-09	2.63149906378575e-09	4.36577483709155e-09	3.07772175820469e-09	3.04484398346303e-09	4.52438004150828e-09	4.99824639059647e-09	4.65749235136445e-09	4.92137263153673e-09	4.85627784698906e-09	4.77855730898369e-09	3.22197270214032e-09	3.36977126521948e-09	2.77403590322248e-09	4.46439437043134e-09
2018-08-13	2018-08-19	4.90196099651559e-09	3.22312904336295e-09	3.66279471485233e-09	0.0315895414379654	0.117628444178989	0.117388333212674	0.155926688280213	0.0747743158412085	0.212936199458981	0.175455289517365	0.243021771200071	0.16565829827609	0.253252596296653	0.0627673527258232	0.324005099186435	0.108724590801267	0.280976488646031	0.23040853012636	0.215750312892215	0.163196966778459	0.182973770866	0.195073254688271	0.129745581919595	0.142433626944355	0.271121676490329	2.97978316498856e-09	0.138985127790237	0.151434560287249	2.590471234996e-09	0.007554642943982	2.51597620951006e-09	0.00580999886434035	2.8916205842045e-09	2.54514921385785e-09	2.68366636341993e-09	2.56817412698029e-09	2.9538431142363e-09	2.96232708689608e-09	3.12319852896582e-09	3.08414538542869e-09	2.83458117773165e-09	3.06104404621464e-09	0.192450298959696	0.172323617402147	0.273853727317557	0.402561395688263	0.412720736288692	0.304584209155139
2018-08-20	2018-08-26	3.13575236825188e-09	3.05314439808448e-09	3.09323686816683e-09	4.90206072586092e-09	4.90205784586013e-09	0.0148855728075315	3.76712923941996e-09	3.80809405848582e-09	0.00977389857333682	4.3798792790101e-09	0.0286923182436414	4.70846165458423e-09	0.00175677213067708	2.61765060137909e-09	4.50461982916511e-09	4.92875612741771e-09	0.0389315352133158	4.60192478160901e-09	0.0450977824205395	4.94253682661818e-09	4.53572529216089e-09	4.27958486331008e-09	4.01537397640985e-09	4.88314091652081e-09	4.69866203907713e-09	4.46928215634387e-09	2.5456354861365e-09	4.28059213818766e-09	4.75204266130758e-09	2.56873399564253e-09	4.98637601967011e-09	4.69343599197283e-09	4.81442099948314e-09	3.85368387823111e-09	2.78924281957857e-09	0.151781050441784	0.192664584218549	0.0616180468922768	0.187349533253126	0.23119357682452	0.105905092739202	2.74419371149906e-09	4.65758825014622e-09	0.011484794004814	2.86664200594599e-09	2.82820766814399e-09	2.91791308231737e-09	4.89114206200167e-09
2018-08-27	2018-09-02	3.68051320808258e-09	3.69284234164629e-09	3.45534721137694e-09	0.0203261803951685	0.0726438547827805	3.52711341105455e-09	4.11040329129301e-09	3.85047726550002e-09	3.31036589910326e-09	3.99164090105869e-09	4.18296349585077e-09	4.63677506829053e-09	4.37252322060936e-09	3.72090734038235e-09	3.69010588000708e-09	4.08756212837994e-09	4.19613530149564e-09	4.69786315635279e-09	4.50113617278335e-09	4.22914097336028e-09	4.31355246844542e-09	3.93889416510011e-09	4.4011378485549e-09	4.31050254858179e-09	4.66666036126869e-09	4.74073233178592e-09	4.74565597207812e-09	2.59179624937206e-09	4.66726194293554e-09	4.82553482704346e-09	0.00833023845845258	0.106778952974809	0.1272708382235	4.41318291269841e-09	4.26852424669457e-09	3.57608617735405e-09	4.56676869748136e-09	2.81688659674928e-09	2.95574030095111e-09	4.7457719798116e-09	4.82997539083291e-09	4.60411941990315e-09	2.62018812840601e-09	3.37831524207331e-09	2.80971673292735e-09	2.83004335726945e-09	3.17921149653274e-09	4.91912212928697e-09
2018-09-03	2018-09-09	0.0185491650600279	4.90206553970175e-09	4.90205812306725e-09	4.90205723438717e-09	4.90207435644716e-09	4.90206399144516e-09	4.90205065486684e-09	3.07299610981869e-09	3.11313409945702e-09	3.76498933208317e-09	3.97568169259558e-09	4.62745414570948e-09	3.94771639070466e-09	3.47137018337286e-09	2.9709405707124e-09	4.66007834737778e-09	2.64682500311851e-09	4.8691405239299e-09	4.48813336694251e-09	3.82890578594692e-09	4.88552893087587e-09	0.0309769767954586	0.043821661833529	0.114414248367844	0.109058937974537	0.197063756334276	0.214911315517454	4.12310434285520e-09	4.74868022922542e-09	4.84248271249545e-09	3.90055986305307e-09	4.52897088230535e-09	3.97151089678173e-09	3.8930315523978e-09	4.63341251017527e-09	4.90339807271483e-09	2.80315181672253e-09	4.90345370923163e-09	2.77514651112259e-09	0.0497078284223642	4.70170862503431e-09	4.7975417623868e-09	0.0863053515889723	0.051858017079935	2.97495565387444e-09	0.0382848280352543	0.0399557808553089	4.37629476894656e-09
2018-09-10	2018-09-16	3.39371268019416e-09	3.30296729054896e-09	2.81610609162147e-09	3.65235221558894e-09	3.47402319809136e-09	3.22656815372665e-09	3.37607029586916e-09	3.69150955373682e-09	3.40199533416178e-09	3.64876630697763e-09	4.264272470802e-09	4.62505271108881e-09	4.38965050387213e-09	4.84693617997974e-09	0.0999119125551134	4.87628848940294e-09	0.0534024201633013	0.0268383693759141	0.0761843126956165	0.0832366164280073	0.0452228502775936	4.61443409571777e-09	2.71400914607692e-09	2.62928967301418e-09	4.2528440141982e-09	4.90023261987936e-09	4.91599807825862e-09	4.1029632114957e-09	2.69661207056613e-09	4.96861059712968e-09	4.62641363687558e-09	2.69417873258895e-09	2.69757639157844e-09	0.000863636991929634	4.62873542866378e-09	4.81408054682878e-09	4.80711452213698e-09	4.94119511991459e-09	2.74773520944507e-09	4.75696619001343e-09	4.83722310098157e-09	4.80560641450132e-09	0.149630427102883	4.97282844326391e-09	4.64440730826418e-09	4.93766261423244e-09	2.8839486910472e-09	2.5373354201991e-09
2018-09-17	2018-09-23	3.83356419344511e-09	3.57970699879332e-09	4.90206884539651e-09	3.25076186456575e-09	3.10959232497257e-09	2.90919015410862e-09	3.76371815870899e-09	0.0635137259715153	0.173544649501894	0.158748767163218	0.120465709219956	0.283732977172083	0.127971508683701	0.167471262681976	0.0106096655735083	4.34694365735954e-09	0.0352322393057947	4.99710632068791e-09	2.64039998083513e-09	4.88067567329204e-09	2.69470088509709e-09	2.54331204646501e-09	0.0802360345887701	4.91891342631915e-09	0.190830314675742	0.0771478654062037	0.0748995080270069	4.88537022992443e-09	0.0564250550451204	0.13206346555906	0.12291252724717	0.0475067378943759	0.0639400540177675	2.64424531353574e-09	2.61787968861828e-09	4.84629202805345e-09	0.0157509065942684	2.51599753609241e-09	3.02691034398537e-09	0.0328299405859185	2.60564581355767e-09	0.11054874505968	0.0862862515387883	0.0717517126439032	0.0651293974088543	0.0708244790536364	0.061395834014056	4.78730071969372e-09
2018-09-24	2018-09-30	4.90198299803707e-09	4.90203496142331e-09	0.0773234432332928	0.0386847785124965	0.13395472537685	0.0563676028687958	3.75934598056438e-09	4.90206465526666e-09	3.87735987816376e-09	4.31058188478648e-09	3.90050915117961e-09	4.76439446105977e-09	4.3507246236715e-09	3.47319911747588e-09	4.62549463874351e-09	2.53483458148914e-09	0.100440607177202	0.169937054995976	0.099141113889527	0.0636245790400926	0.049055448900852	4.73301197680963e-09	0.156853874338957	0.0474527071741182	0.181785756175735	0.160048333874297	4.91695141473428e-09	0.00107776782253601	0.0720589822822415	2.51614662862956e-09	2.52477553806003e-09	0.0772843796699182	4.93205204452641e-09	2.62590697297955e-09	4.01541419822725e-09	0.131261415985557	0.0621219057351778	2.85057710451099e-09	0.259835551934492	0.0834587584962653	0.0725109189289095	0.127025143309444	0.278974411656582	0.163060053188406	0.107697715112118	0.216354377273173	0.105037500289	4.90030693840581e-09
2018-10-01	2018-10-07	3.66772996174292e-09	2.81288522601056e-09	4.90205908106362e-09	4.90206329491945e-09	4.90207654127986e-09	4.03984038903401e-09	3.77074343372268e-09	4.06708449045591e-09	3.86815605128135e-09	4.07678576779513e-09	4.44494173284428e-09	4.18315591304394e-09	0.0618991691127141	4.57881325499359e-09	4.04072502213624e-09	4.02994542930888e-09	0.0788782876433595	4.76218539123729e-09	2.60334408340131e-09	0.0596100294224161	0.0721265513467058	0.0391308620499663	2.57318658433135e-09	4.9658860445882e-09	4.68950175358599e-09	4.07857954644863e-09	0.0306959273640902	4.86514727716203e-09	0.163514086540057	4.78104213144659e-09	0.0717290815429341	4.57644845801931e-09	0.00805896242612387	0.0201886299063805	0.117752541998352	0.0467104072147894	0.0852473904574819	4.90589302188869e-09	0.0981851850075726	2.59388198555118e-09	4.81354658885847e-09	2.65503201645896e-09	0.140103009711659	0.0316460121487561	0.106859341671815	3.03617507700641e-09	2.97334386333928e-09	2.63093210802882e-09
2018-10-08	2018-10-14	0.16945159915625	0.144902828555752	0.0603869966232668	0.106261150740451	0.00849891969103969	3.24821363309211e-09	0.051940335014039	0.105038188818361	0.0701677109909869	0.128157416766898	0.0772698950242809	0.123972540600856	0.125166950777862	0.0374243940821181	0.0700823152561469	0.0549070584253765	0.104406415877875	0.0306417522888826	0.0218603388400437	4.71761822265835e-09	0.0993664728837254	0.188619081050472	0.175297586644506	0.047617323469396	0.209316408626669	0.0820628538379363	4.37080144578239e-09	0.0840454605554954	0.103113234356156	0.171794984500531	0.106142200435924	0.03554887173998	0.138056898300927	2.50054790220466e-09	0.00114824154417447	0.0960904523086002	0.0467582537521426	0.00452815560064184	2.98632335074757e-09	3.01227505979178e-09	4.8806653893531e-09	4.62096640293449e-09	2.99893928354957e-09	0.0316195893327606	2.90548262293458e-09	3.12883513861571e-09	4.82555248874011e-09	0.0888418836517851
2018-10-15	2018-10-21	0.0924643067060684	0.094676031789127	3.57499460022399e-09	0.0400370017883748	0.0257133494482045	0.0910828391119993	0.00749083351580424	0.0141310697706562	4.33742220210424e-09	0.0369143524234632	4.32988474435178e-09	4.40731706130115e-09	0.148051045766331	0.0261103096252769	0.0822729173424705	0.0480944754560489	4.60611467079845e-09	0.0382108585295128	0.167875875441521	0.0831780771497255	0.0528468860641246	0.112212699188512	0.0574660268655379	0.118570581184824	0.00163908711525398	0.0772973828562689	0.0454770420273758	4.97448461547433e-09	0.077035655829925	0.0131921921916272	0.140135467728328	2.75005735093237e-09	2.6725873358993e-09	2.68517758922277e-09	2.96239281007999e-09	2.98390355394436e-09	3.15149634422232e-09	3.39309641657838e-09	2.87821253198586e-09	0.0328400669853692	2.64573577967568e-09	0.166306435567784	0.175926530585273	0.289216517009013	0.314092941485963	4.9023037526146e-09	2.71756096216827e-09	2.83374707917036e-09
2018-10-22	2018-10-28	0.159766983189782	0.0642597188136389	0.0986694218990427	0.133009791456012	0.0335530291560153	0.0662934896728117	3.60484657208022e-09	0.0331220857060954	0.0880498484444417	0.0803447007504127	4.65619398964502e-09	0.0226227756716617	0.0447584335517434	4.15324878182504e-09	0.120511116969498	0.172656229168331	0.183657960665202	0.10983369845503	0.103128427614063	0.0675041646193946	0.0990417575289411	0.108151680357853	0.217309910692132	0.0901524428175088	0.133314073116077	2.66442755053714e-09	2.65754479756768e-09	4.62220871336392e-09	2.80285600204359e-09	2.5942844310104e-09	2.90939247279813e-09	2.71883116901905e-09	2.86353511468772e-09	0.0713759738101829	0.0981915893597014	0.088813295499468	0.100722985499979	0.208324098016	0.319207659619159	0.210005172212049	0.146806215451312	0.161505015710561	4.98492218921521e-09	0.102126785847365	0.227387845630431	0.283393677062588	0.212988513215067	0.265643235954071
2018-10-29	2018-11-04	0.09629180750447	0.158125996301502	0.0423976705479901	0.0400417236186224	0.0100644306646972	0.0381035431937758	0.0536688193660863	3.6662232069566e-09	3.87202470867326e-09	0.0165415754991722	4.30781476081819e-09	0.0366710456440114	3.36466787331676e-09	0.0827075224481457	4.54703877874423e-09	4.83554981898443e-09	4.29826152083999e-09	2.54085514289627e-09	2.73938006790667e-09	4.7718793749685e-09	4.64186309762474e-09	4.66858481536849e-09	2.64898527383865e-09	0.00448817732588651	2.82846703632797e-09	0.116669269940723	4.92952080327396e-09	4.77057235003866e-09	0.010086254274369	0.0694496819696383	4.8936485638317e-09	0.188633262550342	0.0142936831226843	0.211626972524971	0.171782881232415	0.011450442601767	0.100234180321073	0.243124672735653	0.0646934861679663	0.26757187561286	4.94058130313454e-09	4.74975044099829e-09	0.0959685821087951	4.71726647618778e-09	0.209526825152433	2.51014068305626e-09	2.83550261236354e-09	4.77475534976759e-09
2018-11-05	2018-11-11	0.107285892064724	0.162573947899967	0.10341459903291	0.0878978059188357	0.0647978691662069	0.0480010324097186	0.0912839194434743	0.103173775776497	0.0388593400052328	4.59748419256133e-09	4.73621590354702e-09	4.46243326220017e-09	4.93171310173127e-09	4.33773792854337e-09	4.62613056234991e-09	0.0854551682047648	2.71932688849386e-09	2.8182448203405e-09	4.94627088409594e-09	4.70708915469525e-09	0.0720790414024973	0.043246742334867	0.121013739179571	0.0763187586392254	4.87421220798726e-09	4.85058592501314e-09	0.144257602240354	0.0451079332284698	0.112839146865532	4.41886784067612e-09	4.97401868182733e-09	0.130887841825676	0.207380610808341	0.052625468361501	4.83188288420342e-09	2.67871666079539e-09	0.0390235582072853	2.81964450413019e-09	4.12521218692623e-09	2.63515413558712e-09	4.83829479119635e-09	3.75877502836173e-09	3.27308614423897e-09	4.38782361888875e-09	4.1209651366977e-09	4.3132256272649e-09	3.99214966765169e-09	4.34379667827033e-09
2018-11-12	2018-11-18	0.177131361648606	0.093831576384946	0.114222022439392	0.118671554467863	0.114848829486114	0.0579971726711593	3.89946548459926e-09	4.20355382070024e-09	0.119572502188372	0.0750964399755618	4.82945230027285e-09	0.0873364802576295	4.35781857605872e-09	0.000636655484753097	0.0997886126516415	0.0819621682163387	0.154105124607863	0.197710681463819	0.220811238826214	4.44567222276659e-09	4.81629690660275e-09	0.051392779410523	0.0166338271989251	0.0188384342146509	0.0505362913881318	0.0774325172014842	4.27735786483364e-09	4.52844871791081e-09	4.34809628280653e-09	4.93315027593464e-09	4.73150435859241e-09	4.61200463181934e-09	0.0329834064518799	4.55783671870605e-09	4.42028529650726e-09	4.3981934400177e-09	4.69359484616545e-09	2.54241532901614e-09	4.44149504121119e-09	3.97713576762045e-09	4.26113520427806e-09	4.46261101614595e-09	4.587865746908e-09	4.56542623008431e-09	2.81890559397982e-09	2.64837728883465e-09	4.59676067800258e-09	4.98808206467226e-09
2018-11-19	2018-11-25	0.15750778485632	0.0580268368607165	0.0124673809375367	4.90208539605824e-09	3.49492906797029e-09	0.00493569557814848	0.0348487862033209	0.0918805280451155	4.17805831406056e-09	0.103014896261783	0.172096999065279	0.0929476315926717	0.141778565016662	0.0966115416557128	0.132303960808205	0.0583275819847645	0.107820353902259	0.160397383101743	0.168407834195385	0.165920180951354	0.110796057269117	0.0269167578147095	4.67689911859258e-09	2.6019366482743e-09	0.0506228004546901	0.122020856659561	4.94902619385294e-09	3.79791532205986e-09	3.83952086456411e-09	4.13397121250745e-09	4.01191842951131e-09	4.81643648131895e-09	4.39029194643606e-09	4.76728137725901e-09	4.26473860061291e-09	4.44820469816714e-09	4.39981542290754e-09	2.61437039714415e-09	4.80191151661056e-09	4.96259940654024e-09	4.82916038593282e-09	4.91128172239703e-09	0.0679944408019568	2.81498275298554e-09	0.106844194501063	0.301248127822421	0.342592397728507	0.471550616224142
2018-11-26	2018-12-02	0.0944402744640477	0.0561929635086567	0.0388236052141611	0.0766160981300359	0.0632738668431654	0.00493560962128831	0.00749158192275293	3.83379379324003e-09	4.32082717215441e-09	4.40878691401108e-09	4.08194748327448e-09	0.00854392012391107	4.6897485772293e-09	0.0147955629606324	3.99598619121486e-09	4.76015916209948e-09	2.51261331041858e-09	4.03535214835174e-09	4.54356665605576e-09	4.45347279758699e-09	4.07303472288845e-09	3.86613261998698e-09	3.98510562085743e-09	4.61157549161345e-09	4.70087892908648e-09	4.32011069462477e-09	3.46672741686397e-09	4.08389567437297e-09	3.80592551888971e-09	3.81170681803127e-09	3.5098776010056e-09	4.12548068494803e-09	4.61006969359806e-09	2.52055048970116e-09	2.91346564832511e-09	2.62727556436064e-09	2.63324353898902e-09	4.96173855862121e-09	0.22461276269662	0.322795893696606	0.303930870950567	0.377125767321026	0.21020296654436	0.150501890455866	0.219891792501658	0.145301255869532	0.168991373479926	0.245238290606357
2018-12-03	2018-12-09	0.104699083912552	0.175089460674054	0.0783305812257719	0.0752552692394044	0.044522793070276	0.0364332011237622	0.0263095871823394	3.90539284400157e-09	4.30633587035602e-09	4.55862503289026e-09	4.21011089316454e-09	4.16657701071028e-09	4.02987975230979e-09	2.97603851578802e-09	3.04955681290961e-09	3.75735121131216e-09	4.29060914057342e-09	4.32836502960834e-09	3.91927812515208e-09	4.30564769504312e-09	4.24304342054033e-09	4.21485320469115e-09	3.78270422876506e-09	4.46968610893853e-09	4.84533915634646e-09	4.27273472878691e-09	4.45853610017511e-09	2.80004701581207e-09	0.0462596906247689	0.137150019525056	4.35625642941605e-09	0.31486749380093	0.226458535307217	0.412625647717208	0.189652483359233	3.84059355024216e-09	0.148313593812339	0.219107134678535	0.081978349266033	0.0498968738285762	0.22713596204961	0.34030591573778	0.36826004069398	0.37584760042866	0.118361686780411	0.315384996581038	0.0508138013820039	0.334112402293784
2018-12-10	2018-12-16	0.0281769623784451	0.0696197428719275	0.0878569471833197	0.0569524905616816	0.0476365996148345	0.0562794396783581	3.74946066172249e-09	3.64653454757432e-09	4.3158206325122e-09	4.20741449829349e-09	4.22632082504006e-09	4.73142643148072e-09	4.22529052055763e-09	4.61386817062534e-09	4.76101860275274e-09	2.60949369557995e-09	2.79330917777082e-09	4.45297844824818e-09	4.92669734697952e-09	4.96556971643734e-09	2.91813987639884e-09	0.125065456349693	0.0846010150581303	0.187767505589497	0.33878884877905	0.359401732889906	0.421029778820137	0.142433094615102	0.264415538345267	0.197506756612789	0.094515457150745	0.199704823201471	0.303148872271319	0.286159124592509	0.287429805814955	0.396851729483694	0.139462508824459	0.275240632319512	0.412790681374678	0.359813665661082	0.329728733606651	0.119560510195537	0.250753167586784	0.00139963397011951	0.188750689590341	0.102309783633903	0.0728561704640135	0.142021104774574
2018-12-17	2018-12-23	3.53749363874971e-09	3.294565800251e-09	3.16417930668045e-09	0.0273681991057868	3.87958758899064e-09	0.0646509784676117	0.0537063526836268	0.103341598599742	0.0613687661547996	0.0369419227409911	0.0152150873118243	0.152932900988924	0.110473918005367	0.230531901023769	0.314035220057877	0.273311014022914	0.21121386581619	0.338568427227559	0.323197088683207	0.250084990047615	0.30235912577694	0.194502501152122	0.34087876410037	0.388651903748057	0.328514881833158	0.309019714285608	0.214350522115449	0.239218094335922	0.332737456679567	0.368200792438157	0.280259250559758	0.106828293119848	0.193713358675374	0.135548462826081	0.206638589113734	0.253917324337247	0.194069979622036	0.224445450120885	0.242823163221864	0.320186133810637	0.359418129961061	0.313279636424797	0.445202798705661	0.287112034193883	0.288826971828269	0.266595615934935	0.42582172591899	0.395559824781987
2018-12-24	2018-12-30	3.10873054339492e-09	0.102062297683582	0.110899750811488	0.15202672339357	0.160521671057818	0.176477652794085	0.220993983401975	0.310367747581963	0.255177033504597	0.240281095202108	0.245256013623685	0.321413307882858	0.164576997796966	0.271179370847011	0.247111787658041	0.216287184867699	0.210771738103979	0.261224830599982	0.25259235954352	0.300049047520983	0.263819897022485	0.261520959030406	0.392814072163788	0.419186320342101	0.368215573506447	0.348299530884985	0.300868062962265	0.250212613717385	0.37485810627219	0.36054178248899	0.479461592917592	0.353879053538554	0.204815470218463	0.409163231136822	0.427552631913591	0.363137718116809	0.306514170039487	0.326156578423749	0.357513453554609	0.417481878263842	0.333949745456101	0.408004737281219	0.423874898582119	0.162132829269711	0.373394408326227	0.470699745675216	0.250734373153291	0.258577473874614
2018-12-31	2019-01-06	3.34937810738324e-09	0.145257104485093	0.218830042424167	0.362073765160215	0.369831840937877	0.47159652239659	0.420559087732554	0.331793880809897	0.351289171827343	0.350606090245857	0.427954024697708	0.344550699450464	0.393926347676862	0.446004349557674	0.474485390196839	0.480105250753222	0.462434469188766	0.404425279495877	0.437370560710825	0.468760503721435	0.393452401260555	0.45665474902944	0.498690742669449	0.49705845566872	0.490153345519555	0.456663812755603	0.470039549132219	0.354806960532656	0.468522463697538	0.433300578749792	0.446429508842178	0.498128847158963	0.52369480745577	0.450386565654755	0.291607983743771	0.168181129393665	0.288066089575043	0.119748542278274	0.385112163242541	0.407591477283883	0.353120327398807	0.209148380846508	0.311921621062489	0.345257949918553	0.299695834490923	0.446551142631673	0.446017020714207	0.513429617547116
2019-01-07	2019-01-13	3.00785988199844e-09	4.90199090841934e-09	2.81109871114985e-09	4.90203129375635e-09	2.90160798871095e-09	3.56927837294473e-09	4.90204443832295e-09	0.0464411975420484	3.39317281457731e-09	3.14148753262887e-09	3.10095145080394e-09	3.48929811452985e-09	0.0562656545328029	3.89463419989543e-09	3.30957892513071e-09	3.80758975344974e-09	4.05111096700682e-09	0.0306577847614655	3.46566447060409e-09	0.0637105247548225	0.0258945957049038	4.05262608193705e-09	0.0438098080206476	0.114728137877393	0.0212153503062781	0.0776123816151095	0.0703768131052737	0.143516323196613	4.36079939834455e-09	4.23241364684689e-09	3.74244217374704e-09	4.2061180925905e-09	3.60456610545674e-09	4.81367204644118e-09	4.47330257505161e-09	4.0639774430972e-09	4.57295599688088e-09	4.48211491188158e-09	0.114162956732063	4.47972644714468e-09	0.122950397760577	4.96109343583152e-09	3.18804064540884e-09	3.72657160793211e-09	2.70287522783626e-09	0.0488753164429809	0.0937768374735176	3.16571232967827e-09
2019-01-14	2019-01-20	0.068114889836673	2.91037131174988e-09	0.120241453940288	0.113233113905204	0.179042146673735	0.0961205366885493	0.0280218415217663	0.0255267105905004	0.0882191673542296	0.113079963368351	0.161205674483127	0.149209760666901	0.101956508202461	0.202036533028318	0.216905255027425	0.29210015552388	0.0972553170440787	0.19999079005976	0.299413197090978	0.0321447248253257	3.94574584896977e-09	4.48913436570977e-09	4.34178731484634e-09	0.0188459508179246	3.79473501979458e-09	3.63204991911037e-09	4.90204008636458e-09	4.46596576046915e-09	0.0100885145955351	0.0640342108129767	0.0658577663632496	4.18521476912183e-09	0.26783442326245	0.123074543915984	0.0660172553623839	2.54490355796722e-09	3.04376465110279e-09	2.7119467372269e-09	2.96302157179245e-09	2.74450338315854e-09	2.60141400023775e-09	2.54014455968207e-09	0.239203497940227	0.387582780032224	0.378826549427554	0.334532587953461	0.222938185453264	0.173391122073603
2019-01-21	2019-01-27	3.26349463562782e-09	0.045437047141641	0.0975231734887907	3.06372008468256e-09	0.0774586163048176	0.170872450187163	0.11361037804854	0.109137202559348	0.148430497228758	0.141358073979327	0.190785710795634	0.155381248245242	0.174038948298858	2.96615368277198e-09	3.8512276913948e-09	0.000553030076360627	0.0607558202515362	3.9638399394111e-09	4.47617087656834e-09	4.5372668109695e-09	0.0220337013785374	0.128916737623123	0.0754192855255364	0.147271754243005	0.10449194456216	0.192022652866087	0.172416319617372	4.23136019135055e-09	4.9021350212322e-09	4.90212847528671e-09	4.902123590394e-09	3.80385971188722e-09	3.99508914942036e-09	0.0787928900809695	0.0925967778285946	0.288183838263483	0.472693581086901	0.424803563612399	0.316652256908931	0.175690262226005	0.340991469766378	0.269596814402366	0.270194531084486	2.90528328852125e-09	0.139797072497507	0.185779567362658	0.0724206150130123	0.22683567832947
2019-01-28	2019-02-03	0.0108054802044875	0.0624648405171056	0.0855614143631944	0.0146876875443896	0.0492314064589372	3.10768999351799e-09	3.5305194055995e-09	4.90204946563005e-09	4.90205353159372e-09	3.73309649220404e-09	3.9912070846765e-09	3.77941241230229e-09	4.90208348387873e-09	4.00197070800918e-09	0.0854010134868478	0.0959186101186782	0.0972741016438791	0.113694352277213	0.0645211067952884	0.0753437566807159	0.100068628702927	4.90211572387978e-09	4.90212517535979e-09	3.81471219055459e-09	4.90212249333601e-09	4.90210108301934e-09	4.90210963839426e-09	0.0157927491627403	0.20492974277468	0.148900316194758	0.362857621098192	0.270533041669186	0.269624428685442	0.423975842823975	0.357274712882009	0.220348564066075	0.0545682971659544	0.127445642188154	0.0228973556650178	0.170790003855389	0.0222777673287358	4.80900297963833e-09	0.140356608848502	0.072216169669609	0.196558788696643	0.0382226524823454	4.64948075449979e-09	4.94509779071964e-09
2019-02-04	2019-02-10	3.03016216052882e-09	2.87058386486408e-09	3.07133543513761e-09	3.14238944949453e-09	3.64296870248581e-09	3.05396222288401e-09	0.00235807654659584	0.0864031639556353	0.0456470724175472	4.17359595624583e-09	0.144351445301078	4.33457177134625e-09	0.172279942239642	0.00629926862233224	0.00166834633306372	3.66317652255091e-09	4.90209785384348e-09	4.90209635297997e-09	4.90211240682648e-09	4.90210157644277e-09	0.0887562867773314	0.108769451370601	0.258568872217961	0.248304199127944	0.216296311869501	0.221220054486908	0.158104324934838	0.0451678364402508	0.0410552071931653	0.131911326757098	0.106143784467158	0.19461614872616	0.170197084537894	0.0395720079245692	0.163204241098726	0.0538058553084154	0.207923041510761	0.143388274656234	2.6878255510065e-09	2.67082240494507e-09	2.586180097381e-09	4.81195665518217e-09	4.12431285962097e-09	0.0114878158949281	4.77628316935051e-09	4.70569197611274e-09	2.50974292972349e-09	4.3482738994793e-09
2019-02-11	2019-02-17	0.0262464661464343	0.0409398880679905	3.02206336229423e-09	0.101927048100856	0.0570140793423743	0.00327722997123364	0.036605579350655	0.00843606502439666	0.0501637491665161	4.06529596196563e-09	0.0125125353742631	9.43259821241701e-05	0.0046264179876757	4.90208315787704e-09	0.0404057856208439	0.166973337647855	0.169256300971773	0.225798306984003	0.130050553551901	0.0988143602600589	0.118455989931785	3.85004197660377e-09	4.74681034995539e-09	0.11889648413081	0.118346785177743	0.16095056953671	0.00593988419079002	4.90207346729748e-09	4.90209196326404e-09	4.90208338358557e-09	0.112123693910386	4.80134061854684e-09	4.63258250987407e-09	4.29404560202938e-09	0.0788031083990679	0.0820223536242623	2.76956307494342e-09	4.86810006996532e-09	3.17481003554333e-09	2.60566950661319e-09	4.4444953389314e-09	2.77268575021752e-09	4.90210030167858e-09	3.18779128914045e-09	2.70940891681328e-09	2.87650379366859e-09	0.00758566314672659	2.50015213807598e-09
2019-02-18	2019-02-24	0.0230259776897365	0.0256988671560619	4.90205128814298e-09	2.8251002346835e-09	4.90205290817835e-09	2.76815140357447e-09	3.35600451416521e-09	0.0540377780614596	0.0747102672650478	0.118355711581459	0.0879202674164379	0.101328746738679	0.0390432519248433	0.0515786432709253	3.99726854109051e-09	4.6977520360119e-09	0.11241914542326	4.62974856805464e-09	4.60382851810506e-09	4.70058118511442e-09	0.0490694304600063	0.0146569835719727	4.72361456738326e-09	4.45709711777734e-09	0.0261223126837349	3.20557659209664e-09	3.9349489074414e-09	4.42063121034982e-09	4.21084956989007e-09	4.80757912680637e-09	0.00256544042726508	4.28968583736831e-09	4.81041335404165e-09	4.33756490127713e-09	2.66857526768292e-09	2.52374819142428e-09	0.162993336233263	0.158931830321569	0.0480289950083006	2.69750650449851e-09	0.194724213313141	0.323916576825766	0.239778891946039	0.473281585635934	0.55931286535486	0.215628187107809	0.324770228446271	0.403238652091307
2019-02-25	2019-03-03	3.26813588090705e-09	3.32916068058809e-09	3.22527843106641e-09	0.00623142402842787	3.52905117312295e-09	3.55778792698035e-09	3.00914158080138e-09	3.59343589286764e-09	3.55581149698616e-09	3.86673818997647e-09	3.82893847325723e-09	4.28717995460647e-09	4.40703945794073e-09	4.10437794608398e-09	3.58441340528215e-09	0.0820046641620516	4.16045451136219e-09	3.86714377381886e-09	3.55490454074975e-09	3.91028707445518e-09	3.47944889991461e-09	4.32892847025737e-09	4.12193740415445e-09	4.31195165315068e-09	4.3907237548761e-09	3.9670348519571e-09	4.53437817978108e-09	4.9020895775325e-09	4.90208901311575e-09	4.62744655787447e-09	2.60914310883899e-09	0.0711568949330141	0.245401683270417	0.226354692333915	0.140295134271995	0.176580000631738	0.377093858447549	0.315019633612395	0.372541812393747	0.317660158473194	0.055928430940384	0.103255265098101	0.214173503568326	0.351733380662986	0.096583888658088	0.143594601528538	4.75008700171058e-09	0.0670859616471933
2019-03-04	2019-03-10	3.21357830350361e-09	2.92057428097109e-09	4.90203441275204e-09	2.77112596401523e-09	3.86496126685028e-09	3.66774803593357e-09	3.39349267031434e-09	3.62349493869886e-09	3.94695909715968e-09	4.0515246636961e-09	3.88327572250364e-09	3.76212308687409e-09	3.32255988699205e-09	4.53880978531435e-09	4.11560251982648e-09	4.19524131523767e-09	4.46751904560413e-09	4.44514755040741e-09	3.39385753457753e-09	3.88333113980109e-09	3.47376797670429e-09	4.45740759091169e-09	4.18204814562063e-09	0.0476640759650951	4.68395744072076e-09	3.62426683289655e-09	0.000993916979311759	0.252273886368708	0.172556396041818	0.259281557500545	0.28865165388009	0.212174543569279	0.269306821759751	0.215425007374508	0.144279642199158	0.168469921956314	0.13263430768409	0.0453660537160305	4.83166504483908e-09	0.315562996240695	4.90988687349127e-09	4.21887372703402e-09	4.81416589554727e-09	2.64965936260769e-09	0.20658901729102	0.0275621736543104	0.0613536186987896	2.55310598154375e-09
2019-03-11	2019-03-17	3.49468439527507e-09	3.33838486427241e-09	3.47652878148376e-09	3.42008846073943e-09	3.55069034822796e-09	3.74779838881513e-09	3.94114416378717e-09	0.0559548007509166	4.58342776880353e-09	0.0318280424443854	4.52453467574936e-09	4.36057053403491e-09	4.39819734151918e-09	4.09713311661278e-09	4.27967954148418e-09	4.1906445681459e-09	0.0133948572280357	4.90868182630898e-09	0.0490128279130009	0.0952150023174109	0.0839971291239396	0.0969013440264871	0.328827460928716	0.114903592608968	0.16412804290358	0.122708628113215	0.195830153199696	0.202715323167684	0.149049942771092	0.217173692725805	0.118498680917627	0.171588516969496	0.169081371936281	0.219369412099257	0.206825798535236	4.71139751109832e-09	0.0235014703112824	0.18985076536097	0.20512226894238	0.0926059961787247	4.5538191860237e-09	0.0197173032541799	2.84427674526372e-09	4.49102435243865e-09	4.75297798878318e-09	4.42989698799988e-09	4.6456814592556e-09	4.28342094520836e-09
2019-03-18	2019-03-24	3.2025052686729e-09	3.71144068104898e-09	0.0340210907065835	0.0175032212710705	0.0288461505205636	3.78602103580368e-09	4.07920880129125e-09	0.0426199992546486	0.0657584453765684	4.20120417716494e-09	0.0421757447401533	0.183665690750491	0.24105327014018	0.199455991334179	0.182246531172365	0.156660629685566	0.394493799580404	0.285958417863613	0.338176939561484	0.233798139928287	0.277730109156774	0.254185001323278	0.310247102827289	0.114140756528361	0.147636623486124	0.277129302210896	0.0651478769384132	2.85996864347614e-09	4.90202120764274e-09	0.114452954816329	0.280073393748289	0.206034492401242	0.126513250753994	0.285765647960643	0.0924724042924615	3.0759956874172e-09	2.66624277681291e-09	4.66479797315158e-09	4.44157066683328e-09	4.57892229477266e-09	4.80360432813956e-09	4.54205423970175e-09	4.52888870617139e-09	4.52157988681121e-09	4.73515976624711e-09	2.81823712492489e-09	3.60610134939342e-09	0.258306597243935
2019-03-25	2019-03-31	3.39019329158506e-09	2.83744868208441e-09	3.20472742540694e-09	0.106375267368186	0.0931712476564884	0.101246274271568	0.0571620130964741	0.166533635166772	0.0389267216957648	0.152353458182024	0.177304699311869	0.227930757401461	0.134559517872503	0.128428429265341	0.194721461477112	0.201278133370644	0.12590955780437	0.137236936934928	0.0955306913712354	0.102762981935096	0.0876153046588436	0.0758944738786086	0.219415131027779	4.7863936305418e-09	4.20640239928599e-09	0.00255309138222203	0.149401432807431	0.0894038494949036	2.92976983123993e-09	4.61158407662117e-09	4.18193489473786e-09	4.33860176911461e-09	4.77534980040524e-09	4.64541614524493e-09	4.58939481730078e-09	4.51239758337476e-09	4.38625635690261e-09	2.62100074223343e-09	2.91452293456616e-09	3.09164812449744e-09	0.0972065153971629	0.249009891938219	0.415542823965843	0.429114122018527	0.314880946590084	0.283731586536238	0.315692371683476	0.270171507985008
2019-04-01	2019-04-07	0.00308238783468982	0.0104523590486237	4.9020393815691e-09	0.0922385572847561	0.0680975040349932	0.0281590699825654	3.48917267282081e-09	0.0559313624523015	4.11402619093395e-09	4.14645943369021e-09	0.0287039782729988	3.88575182828993e-09	0.0332953392842889	3.5183613305525e-09	3.17931720420173e-09	3.95984704300563e-09	4.3232143862031e-09	3.9141266644828e-09	3.32803937616277e-09	0.0400008157716004	4.17090769140594e-09	3.95109123551566e-09	3.97889981507617e-09	4.09347747942543e-09	3.52869597465589e-09	4.43950703733229e-09	4.52049013823546e-09	4.07939617584755e-09	3.54433694269981e-09	4.34210782960464e-09	4.11158381717527e-09	4.17825086509869e-09	4.98947425963598e-09	4.89719702289418e-09	0.247280372916071	0.249422014413675	0.291058980926267	0.223304195819297	0.291588023993265	0.270072656479543	0.250081912705174	0.136196112833418	0.158776435269835	0.207431654823755	0.0972489478436578	0.0487056563387223	0.0506666969624325	2.72165961604352e-09
2019-04-08	2019-04-14	0.0339708658857816	3.60944952796828e-09	0.037618804046027	0.080827495749489	0.0382411707998336	3.72975424233337e-09	3.62413164624521e-09	4.16303705278653e-09	0.0411241264600209	0.00635069093802072	0.00171696258082693	4.55505931422689e-09	4.28193050503775e-09	4.31769248133567e-09	4.59357976146787e-09	4.14494013580823e-09	4.21926415497089e-09	4.13622873171133e-09	4.53305014840753e-09	4.36068918363448e-09	4.23205469987337e-09	4.49123678661121e-09	4.47868444992098e-09	4.61150084815158e-09	4.97626514384795e-09	4.22323679230818e-09	4.80305990213306e-09	0.0353448775522846	0.330705356586879	0.287091108384928	0.28427575941767	0.275933562970826	0.155165248986028	0.14207940756163	0.27264370995781	4.76819239232542e-09	4.67893395964232e-09	0.289977279983869	0.148284072135785	4.84589169899003e-09	2.66198040583496e-09	0.0114057739564256	2.84883024442472e-09	3.10629310502277e-09	0.0234590491043641	2.83050642683137e-09	4.86056837041126e-09	2.67459759803978e-09
2019-04-15	2019-04-21	0.0204592876487806	0.0659969751521819	0.0268452514294517	0.000593522805639323	0.0790227443797694	3.82178516846784e-09	3.6033584065567e-09	4.90207955213843e-09	3.06163777528701e-09	3.9548034400259e-09	4.24031536053259e-09	4.08259003495364e-09	4.0774936429132e-09	4.57059151780617e-09	3.84674651256038e-09	4.24444894087449e-09	4.46063505022557e-09	4.7380301278986e-09	4.85256596696731e-09	0.0557798550686482	0.0684188880357812	0.158259225328566	0.223260909285983	0.151954963646638	0.273942496725311	0.244715227706878	0.257312047630902	0.166500937741892	0.40965103457852	0.196938278296962	0.158722502038789	0.155313676258096	0.0764964643155873	4.93411930963237e-09	0.0793735496928526	0.0255879880388876	2.71671448738292e-09	0.029028404646649	0.0897178062108992	0.214795402094327	4.90209494352616e-09	4.20533874269565e-09	0.191188970917052	0.312749110703122	0.213480939671686	0.0382413055690351	0.233985509961375	0.0992208144254027
2019-04-22	2019-04-28	0.0243173075534147	3.85959393516153e-09	2.77609254628298e-09	3.35295167464849e-09	3.73504158488283e-09	3.59158963031524e-09	3.92079850929533e-09	4.11792769328666e-09	3.85924217546877e-09	4.15165806605723e-09	4.40583905099085e-09	4.28872689963643e-09	3.95506347779497e-09	0.0742952172358041	0.0850292861733757	0.0855298929295385	0.107888249992413	0.0873710167444772	0.0567263863222559	0.0242505316873104	0.15382063400609	0.100484343764404	0.139164991336785	0.251958151785025	0.128233790086123	0.21826483116717	0.229377473627812	0.205313850751625	0.189068405058231	0.204846191884403	0.140362578034421	0.159957087811933	0.163013366453829	0.186175029954552	0.247584251313458	0.157904923362292	0.290893247328145	0.246825802056038	0.431091839524904	0.235832480171019	0.180183760267197	2.78024121409168e-09	0.159042163301533	0.191941555442225	0.10840046614338	0.353308064125227	0.323004219970887	0.056451137426593
2019-04-29	2019-05-05	0.110023404445961	4.486297655612e-09	0.0364055851789338	0.14689615271146	0.322634069357051	0.375864298777276	0.466824395538289	0.516309317732515	0.47943494697487	0.464922808418191	0.494349774905341	0.480886617495381	0.436856324817636	0.447889200433627	0.453151224040186	0.434717104458894	0.501118079346621	0.495725878638357	0.460272452917101	0.401554644330564	0.472430680813829	0.444041303814834	0.416540113714977	0.443244310961299	0.298466367550343	0.451980784846176	0.435965088548181	0.468616241679462	0.530299468812755	0.499103593097777	0.474632321799164	0.43568123080731	0.394339165093988	0.458637766447887	0.427531121596008	0.337742099697505	0.322461689756788	0.428749046887686	0.393124577396107	0.491488259725591	0.470090005051113	0.368306137135928	0.418491528751835	0.429708928168649	0.410969769516162	0.367274997344643	0.434295320880336	0.34134143682905
2019-05-06	2019-05-12	0.159136443623773	0.0938325199683762	0.0748392035047753	0.111951437129511	0.127520076962567	0.0397533038918799	0.00406948591125277	0.0844525662116096	0.126447530129261	0.123255876645338	0.150133894700271	0.152234876505976	0.0648928080638148	4.00189403214856e-09	0.00762883355049231	0.0550082480989906	0.11880502670412	0.0648066853154301	0.0879383442354417	0.051904424962278	0.0491464458350658	0.0392220129746011	0.168825227842513	0.275631157822852	0.276634826362474	0.259446349057177	0.0456008577552445	0.0550309519810309	4.66793236059112e-09	0.0976795045816043	0.223757215943268	0.125399464375594	0.189135116743265	0.117623610038532	2.67774704554192e-09	0.0606681358773462	0.000259575958490891	0.0698982451590077	0.146693297214635	0.172901026917904	4.77325589145574e-09	4.28956845269407e-09	2.68520105933033e-09	2.70696859223768e-09	4.92145071478614e-09	4.8101633408264e-09	4.97615498523477e-09	0.0567637369444764
2019-05-13	2019-05-19	0.0821767926695722	0.125894934943372	0.121232914948591	0.0400511937839674	0.038256588310846	0.0381165165159149	0.0177603781541056	3.13877098868286e-09	0.0682593633376809	0.121244768186087	0.0475962698395178	0.0876101775831241	0.171227064992164	0.187446852559459	0.171887765064931	0.161119739228985	0.119094082486146	0.217111392003069	0.197038493464693	0.134880368942879	0.130626043063298	4.94972410179277e-09	0.0347608942732027	0.118957669332942	4.74310376459278e-09	0.170170110005724	0.0355674479141467	0.165988328002191	0.269718268863293	0.00191554608042635	0.167473577760503	0.0533328181347918	0.0454986748186601	0.103828540544329	4.09481168269997e-09	4.48769937339819e-09	4.60456879125276e-09	2.64415262257572e-09	4.82628703731582e-09	4.8458472430779e-09	0.0139187318624636	0.144094465088109	0.157533945513064	0.161533269557073	0.138672160837301	0.13451460526684	2.61453829273349e-09	2.56739394980675e-09
2019-05-20	2019-05-26	0.0835681425773246	0.0149385884390933	0.0148648211664356	0.00623228155139661	0.0994056175414673	0.152330157873469	0.139375730298547	0.143250152460909	0.171159904855671	0.166534019832112	0.18002603202654	0.0846958852800295	0.128304539382815	0.0685965105061266	0.0285051333398184	4.91039392275186e-09	4.54218379700746e-09	0.0306244005937437	0.087718917928457	0.161693216557939	0.0916243679702811	0.200943679982532	0.19216143672757	0.182036817528644	0.214749110376245	0.196843675943749	0.176331946365759	0.127354203709626	0.194297018982115	0.102950556574578	0.00256543508013973	0.236576573455536	0.0205411190546525	0.155556300439294	0.240124051326991	0.193674479043662	0.368996903474773	0.189664499763596	0.215802868268768	0.293752541990125	0.0306351430949726	4.99906010997608e-09	0.262299070821347	0.26183802281504	0.139746563603266	2.75521448016571e-09	0.0722281409313443	0.109366158694646
2019-05-27	2019-06-02	0.100249368347894	0.118079108118276	0.0927353008013626	0.103439782860544	0.0978503255201204	0.115946339307596	0.029751199294086	0.0654091595480825	0.110331657405826	0.00125559622946265	4.30645404063588e-09	0.036716823269739	0.119234278972077	0.206189792893744	0.0672759093777435	0.0958157369069022	0.0352170939136923	0.16603244341285	0.118435288774542	0.158104629324473	0.0142958547064519	0.0883894316884124	0.0482559406378269	0.0379416865392447	0.016314355314131	0.0871416334207616	0.274445691673876	0.0304460540821262	0.0976183055496696	0.169868691434125	0.0891043593576726	0.185663386534404	0.251694899869031	0.180537153316134	0.0851491718894995	0.285635100816576	0.260620236587848	2.50413476531075e-09	2.66280932082168e-09	0.239529188555169	0.338650338856592	0.0782942113973184	2.57256432531601e-09	0.150822083211424	0.13768045400455	0.0381679014805782	2.84383964942201e-09	0.277535357437472
2019-06-03	2019-06-09	0.138704072979844	0.101930247347435	0.0783893341728178	0.100571512631097	0.110186960599694	0.0231750287398885	0.0451138417572405	0.0521059767942137	0.121527316749457	0.130882323349017	0.0745691792687723	0.0873229328570382	0.090754907716977	4.07296232347361e-09	3.9058254512888e-09	4.7324650025284e-09	0.00247341089944227	0.0683425571985635	4.68149049293748e-09	4.37934348447963e-09	4.43194818158907e-09	4.39999302603561e-09	0.102757535798851	0.177760696714015	0.148939191861672	0.146389061189252	0.181897876190105	0.0402003518227666	0.15443893814619	0.213399505929638	0.124276189076755	0.107207934952902	0.132961892099627	0.052466782464995	0.00114829436300693	3.84081437756603e-09	4.78189634482632e-09	2.62335839420854e-09	0.0564847457017872	2.60890481289706e-09	0.0390136340147018	0.00310022348420055	0.0498942440900972	0.0927970899271737	2.72799375924018e-09	4.7951219130972e-09	0.226201177899982	0.0881276665280994
2019-06-10	2019-06-16	0.163582454363107	0.0750273838924579	0.140490133042446	0.076672096464579	0.0882932198993355	0.0629088526653924	0.103285711569928	0.0996428351422185	0.141422305758258	0.108311509944189	0.00171685206488587	0.13492916754569	0.113367109321928	4.16086284733702e-09	0.0878322522302707	0.0209551252773256	0.242833949158018	0.09534691312323	0.0528889026811277	0.198546835379008	0.167482490403599	0.265099936577635	0.226747177589653	0.192126491380284	0.0310029482408275	0.18201270260441	0.193055732638636	4.1566080137798e-09	0.0307095942346339	0.0300891678722205	4.47006742386491e-09	0.107496419187156	4.81374076522072e-09	4.70842913639496e-09	4.44390877728084e-09	4.8800181756636e-09	0.0777617780475187	0.0777487270903516	0.114725198879353	2.67584340667508e-09	2.7021615480798e-09	0.0114076661881202	2.89681962495238e-09	3.09072686934634e-09	2.90143425233884e-09	2.56200020956713e-09	4.71501242894419e-09	3.19859964224134e-09
2019-06-17	2019-06-23	0.118218527425318	0.0902059751325786	0.0878882184475188	0.0822576871631031	0.152584644163619	0.0530042629887915	0.0690323581011559	0.0939412648388687	0.175248898941879	0.0828512970306173	0.160876841736513	0.244850177400025	0.240035563977694	0.136779137418667	0.303736448979136	0.241346282245116	0.0861014218407038	0.124481718446787	0.230051629219744	0.244442544261981	4.1617657763619e-09	4.43770522420852e-09	0.0618719640785137	0.0712828608330576	0.198392747258271	0.0274938905892984	0.0355611220868876	0.0892322627472223	0.056403701957759	0.208294628455593	0.0714814859228994	0.04743974090303	0.113633396546809	2.6129801901873e-09	0.0141272282923206	4.82710216492859e-09	0.0235031074243238	2.65696562615339e-09	2.72849135028431e-09	0.0581728316917784	2.56171976617506e-09	0.0114025689181367	4.49006917749026e-09	4.91669239477615e-09	2.66553543603797e-09	3.15577982304636e-09	3.10123185855667e-09	2.99951752715175e-09
2019-06-24	2019-06-30	0.012735473361344	0.0974478289786475	0.1287069365878	0.165459448054272	0.129090215562069	0.174028738992703	0.0998950651510547	0.154622636417803	0.210041951704799	0.128652059823172	0.179251822682406	0.160814020790387	0.105032731675217	3.74762711433165e-09	4.02111359705676e-09	0.00735204531101968	0.00247348984325874	0.0192873279871644	4.68068214761244e-09	0.0321187396910792	0.121805768420202	0.117033933338048	0.0618910206605907	0.0808916398302912	0.0899008258697705	0.127211248483079	0.000993893971279561	2.57462126350099e-09	4.04152404700581e-09	2.64709737079377e-09	4.73972811379202e-09	4.95606255794273e-09	4.70695207682983e-09	3.87251194035137e-09	4.76912569244983e-09	0.0255950257718303	0.0157621615000357	4.78056707356556e-09	3.20706374731658e-09	4.94481935169459e-09	4.5859054838726e-09	4.65343008188651e-09	2.65566479651215e-09	4.84935006084068e-09	2.89289509893162e-09	4.95289922257317e-09	2.55233689980376e-09	2.59796829987176e-09
2019-07-01	2019-07-07	0.151426475424145	0.136817352321495	0.14271809715203	0.0682012364113637	0.0898554203586468	0.0629757672748328	3.79818487924508e-09	3.176028437212e-09	3.67376411181697e-09	3.57388413071988e-09	4.20107279171539e-09	3.98509764937689e-09	4.15651861455824e-09	4.32716118874453e-09	0.114733982609544	0.0107483807096377	0.0206658286333127	4.75325249924656e-09	4.61377759351707e-09	4.46027516106318e-09	4.43227597126116e-09	3.92977107664022e-09	4.38027984347798e-09	4.72742728287843e-09	2.57261083694569e-09	4.75236080106546e-09	4.22238698358863e-09	4.53898827789659e-09	4.12425914622705e-09	3.43920723412142e-09	3.89410514494624e-09	3.87168514808514e-09	3.64159649130676e-09	4.46192656349929e-09	4.52318736277653e-09	4.43326446400263e-09	4.2792707352617e-09	4.17666870131997e-09	4.37753428005233e-09	3.90884205344158e-09	4.23628602016795e-09	3.40427346789689e-09	3.55636215696783e-09	4.02193558474692e-09	4.30221334222481e-09	4.91006551244557e-09	4.26056841189917e-09	4.43098775691857e-09
2019-07-08	2019-07-14	3.35505637881698e-09	3.28899817696938e-09	2.92040798701239e-09	0.000593531375207714	3.83658642709195e-09	3.75168879565784e-09	0.0297340794635498	0.105119804422802	0.0813641089380222	0.0572349702660723	0.0367659952775991	0.0226171445101508	0.0819549933284603	0.0430336265691298	0.0552951346406353	2.51655529689283e-09	2.54640675894357e-09	2.59319769747345e-09	4.79974310301534e-09	0.0439202173111716	0.0220335522463164	0.0392145233222748	4.83636912599819e-09	2.689397250472e-09	4.87892947689465e-09	3.96621863684963e-09	4.70864430214950e-09	4.69438656593424e-09	4.61683932425521e-09	4.07986918774337e-09	4.43649937072543e-09	4.09702719748702e-09	4.5116785541715e-09	4.03129943692877e-09	3.93669183892758e-09	3.9268765514557e-09	3.99347522269234e-09	4.00649096500887e-09	4.33145125183999e-09	4.53198640137198e-09	2.52266575185685e-09	2.71836249746615e-09	3.1061110559829e-09	0.0316819506188107	2.62764369950798e-09	2.91531113051447e-09	2.71532368421495e-09	2.89941001907817e-09
2019-07-15	2019-07-21	0.0333194921694553	0.0866959638664194	0.130781100743256	0.223012421079264	0.162745887981822	0.0994311126038717	0.0434092702208107	0.0900038381161413	0.204550459915908	0.0623988094940185	0.0907835737777094	0.0452093679196582	0.133813173455389	0.0855690354314705	0.0523341588331484	4.40866508860646e-09	0.0571581100467054	4.79238336829657e-09	4.48592942996227e-09	4.01775648030864e-09	4.51948770097511e-09	4.24335161385469e-09	3.83512571379207e-09	4.21025311575377e-09	4.11456436734685e-09	3.82645497147579e-09	3.77107145436785e-09	3.25712377285262e-09	3.51198884354129e-09	2.85394697306268e-09	3.65122025283689e-09	4.5551180257192e-09	4.06404891586705e-09	4.59088603776686e-09	4.79410295743734e-09	2.76930226791273e-09	4.72313366190591e-09	4.91919269767884e-09	0.0972896031475413	3.01352631159197e-09	4.77411842965446e-09	2.74881245359988e-09	0.0592940740647324	0.191581791788522	0.241666639915107	2.6834122214748e-09	0.126309279548828	0.0775608550872226
2019-07-22	2019-07-28	3.70163597753279e-09	0.0185235575549137	0.0962560642612377	0.0316011436818283	0.0664006249442654	0.049683431417832	0.0451333349847785	3.79203450784325e-09	4.34642248339725e-09	4.57430683287139e-09	4.15171884190882e-09	4.2677608112737e-09	4.10690885006815e-09	4.18118971277573e-09	3.41444572558514e-09	4.04953076661834e-09	3.99765179071898e-09	4.10711953379679e-09	4.1299625336406e-09	4.25343922919806e-09	4.71071013780942e-09	4.74290416798731e-09	4.77913715693435e-09	2.60865494097304e-09	2.57754028336743e-09	2.51732612413839e-09	2.74558964184256e-09	0.0402441782958866	0.0152340922867062	0.108182518182084	2.92144335126151e-09	2.90365149123257e-09	2.92512108327881e-09	0.216993830286847	0.0723933335528931	0.352485658819757	0.13209259124637	0.0290136687364307	0.039557776762039	0.214273413492779	0.145991502096129	0.176500106530308	0.271710306485347	0.290188109432502	0.169333692712036	0.397089802732591	0.226505508898709	0.256103443471143
2019-07-29	2019-08-04	3.58788964009656e-09	0.043631067704071	3.60737238801109e-09	3.10345616730647e-09	3.42490996202952e-09	3.67362810559567e-09	2.79069455894496e-09	3.12990343803358e-09	3.06961276495923e-09	3.51533307386341e-09	3.07136185386003e-09	3.68742538524361e-09	3.60052948613787e-09	3.89862506490522e-09	3.38826271574863e-09	4.10705438959706e-09	4.82401726640737e-09	4.54507583750865e-09	4.80314463810681e-09	4.38751758076647e-09	4.8179679301061e-09	4.87320200548844e-09	2.58081424931813e-09	4.8472653343617e-09	4.93888535730588e-09	2.56428948456308e-09	2.52933339983992e-09	0.0499698320578696	0.00493404839798783	4.75534283422342e-09	0.0198607053475474	0.119562385703767	0.165409989048554	0.10387230358667	0.361256089334173	0.237453003111878	0.230280157753341	0.358543593884162	0.155616519008697	0.134805367228767	0.187946936868003	0.157852650223252	2.9700566721733e-09	2.97912553799919e-09	0.107441445788341	0.113475074138285	0.0183391219448063	0.0666639623122182
2019-08-05	2019-08-11	4.03289565625033e-09	3.18244964405545e-09	4.90205564234339e-09	3.00269912836636e-09	3.01562859433579e-09	3.28002132122619e-09	4.22838514350391e-09	4.01606439885741e-09	4.05809037101602e-09	3.91858947073014e-09	4.03704353759818e-09	3.9612956472802e-09	4.52038631916253e-09	4.42821923715739e-09	4.19515855399259e-09	4.70390612208208e-09	4.46711459143589e-09	2.63748397507308e-09	2.61851860785834e-09	0.0439445708139134	0.110762597400588	0.0595480161015152	0.034743279830925	0.118952485855092	0.147841733059063	0.227254420505354	0.280152634103479	0.235662959493034	0.224252310009703	0.13071287231253	0.217678757646615	0.124239722249063	0.095263729485067	0.143068685621114	0.154585906364481	2.78652239888394e-09	0.0465818839009795	0.132867469036383	0.0228904369273163	0.0328157115457948	0.154556184973705	3.11876823042985e-09	2.6115297009369e-09	3.24019921234019e-09	2.9791037559949e-09	0.102833679686242	3.37665068884138e-09	2.59358575970741e-09
2019-08-12	2019-08-18	4.9019625902837e-09	4.90202164578771e-09	3.68928816512162e-09	0.127265104698745	0.0929727213557848	0.209563903233383	0.207735405715348	0.230808077932132	0.329545137732708	0.27978676821143	0.254603950896204	0.282045029628839	0.21902764622488	0.318449612432372	0.315804355050445	0.281839637672032	0.398775593503813	0.391420307138275	0.376229432947814	0.408381450969009	0.388795702346877	0.419597073472807	0.444341615199731	0.406737106479077	0.316573315544411	0.275957252198097	0.1387457564635	0.295761431758189	0.147390457136473	0.0752092585489636	0.155511958135556	2.67325090209725e-09	0.113451195968872	0.203877040910834	0.0918196329617731	4.98453570931898e-09	0.00800543797887791	3.05961090116502e-09	0.0725961641320709	2.92403121182092e-09	0.0965331952267979	0.101853310684577	0.317714022644313	0.31307356170709	0.141266308376173	0.252616057030212	0.180499088844391	0.323612143693201
2019-08-19	2019-08-25	3.57147978736792e-09	3.44637251601815e-09	2.86339652285559e-09	3.66776215445552e-09	3.48144454879068e-09	3.69815726757464e-09	3.68973505863601e-09	3.71382513892936e-09	0.0613594718797456	0.08022280788767	0.0556956162142621	0.0480113983982719	0.102116893663327	0.12798089386073	0.106184049952643	0.0786861412621081	4.62261019423197e-09	4.3433781690209e-09	0.0684384621277322	0.0557820998018715	4.38606911081878e-09	3.54226550898053e-09	4.53829981093784e-09	4.7781238772088e-09	4.07871248329133e-09	4.35708820716506e-09	4.88216396220029e-09	4.7077427602186e-09	4.8263071310425e-09	4.1357829547854e-09	4.39264193974296e-09	4.47062617704446e-09	4.41788866261953e-09	2.78261395310996e-09	4.78024224697503e-09	2.75815615443657e-09	0.202997859590551	2.92927397850628e-09	0.130920110929127	3.0283193156689e-09	0.157386849877859	0.242690150233828	0.131647811901011	0.14378046222685	0.137499278615962	0.0807052837781956	0.0826647390490558	0.274024995966428
2019-08-26	2019-09-01	3.00722058777355e-09	3.42723290309026e-09	0.12354870149406	0.0555451376020473	3.84847431935337e-09	0.0248279585904722	0.11701920407453	0.0407262334731513	0.114747028175361	0.0343604449594023	0.0502658201656429	0.0874535530776403	0.0792629226884352	3.96550291318408e-09	3.35001658752323e-09	4.56035958172051e-09	4.50712034950385e-09	4.8488895797918e-09	4.38891460537019e-09	4.16437949501162e-09	4.40820208569912e-09	4.45088616468713e-09	4.12271628184162e-09	4.95865910262867e-09	4.42209201535327e-09	2.68806711616605e-09	3.9190888654281e-09	4.79858030698878e-09	0.112457443813126	2.54188342604793e-09	4.29177531172817e-09	0.0474213303981611	0.145981566861319	0.180578992636841	0.341388896219155	0.197077596764476	0.0543652091070153	0.192729920676471	0.172630609038624	0.0328037017838514	0.256924947496239	3.06899286273577e-09	2.68276516293837e-09	2.51455850899388e-09	2.76757919122628e-09	2.99031603319975e-09	4.90283572817437e-09	2.67974331322752e-09
2019-09-02	2019-09-08	3.46105464706988e-09	0.0104523003980331	0.00887096147697406	0.0104604595694353	0.0695420685048132	0.0347910734300667	3.92563713970973e-09	3.34857087854062e-09	3.14839985465252e-09	4.34107349658613e-09	4.12556390837005e-09	4.2557754991661e-09	4.02650207186069e-09	4.39919989033845e-09	4.16301286344035e-09	4.74873291126904e-09	4.86547618683502e-09	4.62106269297978e-09	4.81700334861492e-09	4.10689887571037e-09	4.06441785527835e-09	0.0351116557249528	4.73359788524886e-09	0.00927689786740411	2.57571838325823e-09	0.0125292082595852	0.363728702288357	0.308747026987776	0.270050979889053	0.205595304393268	0.0371625069864503	0.136431639310308	0.0267743474155427	0.0395406437985962	4.75210703448754e-09	4.94297054911013e-09	2.74517040450803e-09	2.51034169028139e-09	2.52600413229488e-09	2.69790066812777e-09	2.57032513066946e-09	3.34749905574338e-09	4.49543238880362e-09	4.54519968195999e-09	4.22156140268113e-09	4.97706788428417e-09	4.53737491297282e-09	3.9529677712759e-09
2019-09-09	2019-09-15	3.25898237613585e-09	3.29172878662728e-09	3.28803075747758e-09	0.0513365675859379	3.81614873441224e-09	3.79970072938796e-09	3.84087356531707e-09	0.0236258249524497	4.48422350411854e-09	4.59306369993864e-09	4.81421499095603e-09	4.83678818634478e-09	4.95592437219384e-09	4.66625007418374e-09	0.103179819681525	0.112851661465323	0.155924028474012	0.270852017017243	0.321993919581511	0.241119207203182	0.299125314364333	0.236687124562714	0.228171400561034	0.215898535637235	0.253590609569356	0.161609491785368	0.167605868469694	0.167463325070784	2.77087121822228e-09	2.93712385518045e-09	3.04861938350797e-09	3.0664812683263e-09	3.08354286237723e-09	2.92215835300396e-09	4.80785935462388e-09	0.0396973874968445	2.63465039155787e-09	4.7776606541193e-09	0.064433391485424	2.93695103988431e-09	4.39049549493223e-09	2.97956416319326e-09	0.0772166208685116	2.72110372726637e-09	2.98740090845278e-09	3.1663894368974e-09	2.71826749345952e-09	2.52202278568087e-09
2019-09-16	2019-09-22	3.62510321271592e-09	2.93027960987906e-09	4.90205498943354e-09	0.0344424268009596	0.0429691215186081	3.17923869189841e-09	3.16812243494587e-09	0.126458956590563	0.0524176616633193	0.180061943487142	0.253854379381859	0.25000689590492	0.287344517102259	0.298691618480045	0.341737757183303	0.327122293693498	0.176188881141631	0.164362634218625	0.162083665285325	0.0282011102745819	0.141182026151643	0.113054079394117	2.82202909312704e-09	0.114590546099449	2.71373785679894e-09	0.0324376285949578	4.9488645484738e-09	0.0597536332406306	4.9393862470892e-09	4.86671201741844e-09	2.63197590417608e-09	2.57738382826075e-09	2.87827741231488e-09	2.66459283300168e-09	2.68557809670569e-09	4.92994458188147e-09	4.99960989206744e-09	3.09832474512713e-09	0.0311672684323845	2.92547008051322e-09	0.0306363972983667	0.200270260150191	2.72833936143128e-09	0.0619400995696733	0.0547600214068474	2.96438892601619e-09	4.89849646682044e-09	2.75764181499237e-09
2019-09-23	2019-09-29	0.058421143060354	0.0266036009174384	0.110912867664654	0.16577036692248	0.126144455404036	0.147521107393462	0.130669158549792	0.201464344501699	0.135134167679143	0.126286792266514	0.227408796065613	0.0985342619355119	0.136332840749488	0.0686449725096887	4.68650328573771e-09	4.92115890529633e-09	0.097070446022997	0.00034424708815405	2.51955445445504e-09	2.61191093782455e-09	4.67243671784217e-09	0.0187527445179188	0.066348288299454	0.00927217346460976	0.00163897396008268	2.74146904111581e-09	0.0108823382724492	4.70484563298217e-09	2.79541699237899e-09	0.0356810613673906	0.0429291229086412	4.73994060829513e-09	2.54866334559877e-09	0.0201956086210447	4.6897866811456e-09	2.524680920627e-09	0.0935329128719567	0.037114500543771	0.106661533134273	0.108906225754935	2.79164411694321e-09	2.87842221067485e-09	4.66369807772981e-09	2.73279416480406e-09	0.128049562556192	0.177273826356977	2.76572523138292e-09	0.0988405988366861
2019-09-30	2019-10-06	0.150884746645026	0.110806169629685	0.07119954271998	0.0597734995964957	0.0100640791690419	0.0331299342687532	3.63553903435435e-09	3.34976555684801e-09	3.18105683058763e-09	4.90207129790094e-09	3.97334054930168e-09	3.87613964571986e-09	3.23358159060057e-09	3.75122285660371e-09	3.66813651364971e-09	3.20842506379593e-09	4.59962505835176e-09	4.46475175088413e-09	4.4119966170118e-09	3.61866646874883e-09	4.73963706489815e-09	4.39946548784228e-09	4.70111541832216e-09	4.68135982774756e-09	4.95213677889474e-09	4.34681106356119e-09	4.13078335368312e-09	4.17107370980095e-09	4.04067057561407e-09	2.52064352609796e-09	4.88527344378525e-09	0.00581078602079451	4.53905462200588e-09	4.51507565624369e-09	4.06437605970633e-09	4.59078395097202e-09	2.60239211349629e-09	4.65978719451038e-09	4.95792153776578e-09	0.0243493354231473	3.6325132644418e-09	4.31677822455344e-09	4.14097055895066e-09	2.62545358880776e-09	2.61890374369008e-09	2.91469251965396e-09	4.76492045087424e-09	0.100536551712326
2019-10-07	2019-10-13	4.9021003500143e-09	0.771399841581605	0.795897648244365	0.74225172291822	4.90214656354267e-09	0.0265502016806222	0.107131833693827	0.0787099510422512	4.32827666507504e-09	0.0165405058186986	0.0448840470493224	4.3190195887216e-09	0.0477545723067742	0.0232808103432069	0.12069043770598	0.108776171995961	4.70603004969401e-09	0.0609051403873189	0.0218763747187414	0.156067308505513	4.47235398650915e-09	0.0146473360232748	0.151799915532761	2.6050366430794e-09	2.73720331979451e-09	4.96578342953842e-09	4.85423482917962e-09	0.113048362746479	0.0719477150345322	0.180050423964065	0.111986792201339	4.93418740582504e-09	4.42900836182542e-09	0.0137611575387211	0.104416730580388	0.285074035905968	0.031267970737618	0.0776820074562682	4.81829945858365e-09	0.134675999157931	2.52198934193744e-09	0.0196984343145428	2.85600381074415e-09	2.67942677326799e-09	2.89604755951657e-09	3.14227367597976e-09	4.72304330979447e-09	3.00590753672468e-09
2019-10-14	2019-10-20	3.22056098592946e-09	4.90202659302075e-09	0.0364654238065614	0.0599138417819627	0.0116332380630418	0.086377524221824	0.052064077513634	0.136285558287145	0.126687684669011	0.154891804907495	0.145800960805421	0.153659383819734	0.114052121931092	0.137154013106995	3.8403282071459e-09	0.137277174269832	0.0243316830084948	0.121846579925353	0.0374219306107097	4.82182331090571e-09	0.12607337455306	0.0555472221862818	0.134454993211159	0.17673174228702	0.10394435718895	0.132138092478525	0.0554320849350474	2.50657404785819e-09	0.133468252154601	4.15428958141067e-09	0.281481372775027	0.29273939970972	0.193411562604041	0.28140998393157	0.117381890696688	0.194265753003141	0.277482886251292	0.189877125702286	2.87667184028154e-09	0.0413667557279512	0.201409264495172	0.274930705405575	0.261796134501317	0.386391955683349	0.369677609561305	0.231480988705785	0.386277448222554	0.451422369585964
2019-10-21	2019-10-27	0.107422363047894	0.193310575498221	0.147303963150703	0.115998424284863	0.0601675203154586	0.107603100814482	0.0314582051117166	0.0483156700816054	0.0769937336712323	0.0522254512955484	0.0529794483123492	3.74072860629395e-09	4.40339755833975e-09	0.178471610729257	0.203472496204879	0.214158341175996	0.118877107003082	0.223917405080802	0.0140939822191324	0.0756266567361245	0.142079661484398	0.165327520069016	0.16104115848725	0.311077407179729	0.215784913185687	0.127609160858082	0.0306655627106447	0.262225563898391	0.207843730488155	0.208601516755198	0.235078936722569	0.0713118566610325	0.0330239891612407	0.10350108243106	0.142268962078152	0.303775621453717	0.175809360252671	0.179789309053729	0.182808174959168	0.152536483564101	0.271770304407042	0.153693296581899	0.196346151138986	0.301270484265613	0.229716109452242	0.177963108581483	0.246422434866611	0.303818834621155
2019-10-28	2019-11-03	0.0526141628751468	0.00865752197219991	3.53848068535185e-09	3.68804237820655e-09	4.00378693351023e-09	3.74206516674192e-09	3.95856794894941e-09	0.0501767870095747	4.32900052275091e-09	0.0775122642338135	0.0825589804168116	4.61168779612539e-09	0.0390198834679116	0.011959950181832	0.0284938455293871	4.75460241118212e-09	4.4192398274964e-09	4.86833039098351e-09	4.77210961299689e-09	0.113976394753124	0.126225243724704	0.104727305214317	0.0438607692599852	0.0714333215382201	2.52813554981068e-09	0.0874212132251201	0.0554508425421424	0.103856562959972	0.0924298933584161	0.257629327100494	0.129430603052311	0.272233736730482	0.362869824036443	0.302830022197397	0.267269323360927	0.174453693507008	0.0391142344303291	0.0778568810983867	0.271752664601636	0.253676713167284	0.17870208040328	0.0863751870225244	0.30186852877068	0.00139959808848998	0.268532844675745	2.82509813490623e-09	0.0933738871606871	0.00354996615458729
2019-11-04	2019-11-10	0.183493658529539	0.124236905428292	0.0961734226315245	0.111808200530302	0.0741930277174547	4.20324943840968e-09	3.758060522036e-09	4.04287509032886e-09	0.0523231001692792	0.0165397608382861	0.0987873554344052	4.36470292959363e-09	4.26664534726596e-09	4.39636916007389e-09	0.0969380422690992	0.065166100887372	0.0896677025482067	0.0832718446799407	4.57005549545831e-09	2.62452449927491e-09	4.98366142586994e-09	0.083879451574192	0.19751819353531	0.0761486565802316	0.158001128927875	0.132161281446042	0.130014627741327	0.0402640610276645	0.160353596653484	4.3678653568027e-09	4.33839870471857e-09	0.148006045292534	0.0205436552950144	4.44695352013667e-09	4.28267638166275e-09	0.0114533875428971	4.61287817491376e-09	4.86351057380903e-09	4.19904682300152e-09	4.90099798362429e-09	4.87608846647222e-09	4.35784884783938e-09	0.196289661136588	2.97841311717765e-09	3.07032974020592e-09	4.77517288947199e-09	2.84138728567092e-09	3.94079694230179e-09
2019-11-11	2019-11-17	0.131561663887739	0.132088957730394	0.153233828565307	0.107552524934292	0.142898030705309	0.0893740392994214	0.0246050692698137	0.116631438166324	0.0120156024304691	0.110558747526366	0.186501368552638	0.0619530905498897	0.107638602275127	0.0515679783670391	0.0523130187511601	0.000553022305240105	0.0571008783161046	0.158179874015961	0.0798695905013164	0.161181009857108	0.0452085125279911	0.00238653870551011	0.151430378777941	0.0284276789110906	4.92383230055547e-09	4.5328500952509e-09	4.22076788430872e-09	4.39135595689458e-09	0.0513334171215667	4.74476880926311e-09	3.70120612221761e-09	4.29330651482808e-09	4.44569480910949e-09	4.57908064499849e-09	4.59016598184233e-09	2.91843385262327e-09	2.9590332490298e-09	4.89699194064476e-09	2.59078059993487e-09	4.29337263218136e-09	4.10830245158067e-09	4.02093418093408e-09	4.15428224226459e-09	4.74044567284463e-09	4.39410818314382e-09	4.62951013025338e-09	4.66968137368281e-09	4.7959469240057e-09
2019-11-18	2019-11-24	0.139509956465705	0.201513850956554	0.105852391787738	0.125741058197356	0.178049429459024	0.166072945378894	0.155414328114626	0.110813808092308	0.07899297131129	0.0470857865444313	0.186645924015955	0.138299362699297	0.203972376598744	0.0995932946310905	0.138786605511664	0.123135617251798	3.9977223656852e-09	0.0872987939957326	0.0994009912359299	0.0872218764480091	4.06618195591293e-09	4.26438180156537e-09	4.94981318249313e-09	4.66117773103159e-09	4.5429326196711e-09	0.0374396066009285	4.61070331786439e-09	4.26770512217031e-09	4.79364775382753e-09	2.54712378310014e-09	2.59178524941285e-09	4.6454371472426e-09	4.81312979782538e-09	4.26239189312154e-09	4.47412588341848e-09	4.37958980555902e-09	4.26042154369447e-09	4.00143798964299e-09	4.73871998874951e-09	4.58393962610768e-09	4.63456384697613e-09	2.58272227133125e-09	4.88375510211786e-09	2.52374899030272e-09	2.86603898570854e-09	0.153541943156658	0.13661375612705	0.28211352135288
2019-11-25	2019-12-01	0.0983124084036399	0.0508009797985186	0.116676105186689	0.151097427077305	0.161583122729563	0.0696055508205054	0.074185299400453	0.0236284834142695	0.000814680761589147	0.08258082811694	0.00711254358179265	4.27108060434288e-09	4.34381745413133e-09	3.72293919925296e-09	3.57694166246152e-09	4.65778174087794e-09	4.79820545240168e-09	4.89677222497397e-09	4.41910436981877e-09	4.92530088767942e-09	4.616922451891e-09	4.35107844255948e-09	4.7495665794375e-09	4.99432562838143e-09	4.46550731494413e-09	4.27089478793216e-09	4.31971488405903e-09	3.71375731383555e-09	3.7323202365954e-09	3.90043721556165e-09	3.86128161133106e-09	4.10837466253395e-09	4.65877496017155e-09	4.64074633813071e-09	4.73219128831536e-09	4.2706030136034e-09	0.258958969815086	4.94979156682311e-09	0.174264786526297	0.348697084072519	0.291951917722049	0.43862171204786	0.336226247272096	0.184675833666002	0.202832927859065	0.342914237340511	0.137460353863596	0.28864649304814
2019-12-02	2019-12-08	0.142965371026139	0.124302274014379	0.12615980529652	0.0682148938245573	0.0037996386995543	0.0662795236485486	0.00406931255519024	0.080551301797179	4.20343627071706e-09	0.013988580039525	4.0948066254222e-09	4.69685792482646e-09	4.09904399432879e-09	4.3221285155024e-09	4.31966542248761e-09	4.51502168650036e-09	4.57697790121972e-09	4.71064130502273e-09	4.40464102881911e-09	4.55016823904159e-09	4.36036970355931e-09	3.7413676815005e-09	3.95208083807795e-09	4.37517863904617e-09	4.48332892819857e-09	4.41286782187874e-09	3.8629641900777e-09	4.55984517259722e-09	4.87700958135444e-09	4.26964852399831e-09	0.00833139579194853	4.24611067879336e-09	0.120565024258631	0.361326771246551	0.348625763945271	0.202846454181201	0.17332236251785	0.285813325624081	0.253986772365298	0.290377736056559	0.172081988912567	0.225598557146759	0.297222176128554	0.209064080921451	0.189327897992011	0.135066017273144	0.213717916561399	0.323743983027373
2019-12-09	2019-12-15	0.120125755198939	0.0786503821488767	0.0746762283997094	0.0625561293207589	0.000666975593943687	4.26042658114435e-09	0.0502432684944337	3.98644184798107e-09	0.00529505975558353	0.02673153996662	0.00441501459428257	4.77849109584488e-09	0.00749400695504388	0.0147884190438737	4.63059314777289e-09	4.6063825078149e-09	2.50564322840947e-09	4.87398218939057e-09	4.68974380813214e-09	4.6946951736078e-09	2.98863640959534e-09	2.59636268727081e-09	0.215967609905229	0.156844592048681	0.162581371055851	0.267132772038527	0.353072585148279	0.313908097263929	0.241285836663097	0.385126653248737	0.27182989038493	0.415185676854362	0.236045343899387	0.129616796398739	0.117753477194817	0.25271417460147	0.366331720127339	0.22522232324981	0.14804301212244	0.19999026962478	0.172316448430987	0.1453503281853	0.257796630203508	0.202634259772587	0.29898834261393	0.216446514778353	0.126778106105153	4.74999609845558e-09
2019-12-16	2019-12-22	0.0912201039630307	0.073248627474914	0.0711871022534286	0.136854860153231	0.0492298249104649	0.0430647214927887	0.104920872792291	0.017930434485239	0.0187347993226539	4.7624876671977e-09	4.67871701019685e-09	2.50485161831198e-09	4.39436899575685e-09	0.0487086330607295	0.163253156633223	0.126737154612591	0.29526080055741	0.188687887335956	0.371952117216331	0.478377716185368	0.273442713829289	0.215325413910854	0.293931823030931	0.247402308422354	0.322295775527579	0.27825784864331	0.0751257971034158	0.348587613405376	0.3708080728131	0.170970274194989	0.223830212901956	0.36429090230826	0.242465562566101	0.160024928865468	0.142745340731235	0.159260220677753	0.22182792731186	0.220396911858749	0.0974601709685724	0.257111579264368	0.123178305321699	0.161282199550132	0.1150369102465	0.360654358034511	0.34752349221342	0.317511044315137	0.352560900187547	0.325263747499819
2019-12-23	2019-12-29	3.74522069331284e-09	0.00506967313044541	0.099907796835864	0.10347857844438	0.0429816884668032	0.142623832554568	0.159810654737303	0.209323433071722	0.24007477475494	0.261712930924926	0.26098084350303	0.260158385412538	0.247279630085587	0.274132646871953	0.141941074349203	0.282546713352167	0.209464624908625	0.102555195147435	0.145941405551608	0.197529978870183	0.201940650757952	0.244244041809254	0.296855174562254	0.236440156894425	0.26370749388796	0.376852887055893	0.292788583719326	0.161887543835353	0.168562249461292	0.248742124674051	0.360358583831497	0.330761138521703	0.37404157986377	0.343883799039506	0.402976550208028	0.279326160358349	0.317773614848584	0.391054844494245	0.387986590020447	0.38333317881271	0.465717045415507	0.500045758588289	0.426600798701252	0.41256755549815	0.489520598752513	0.467233402916977	0.518573244639157	0.518540318443422
2019-12-30	2020-01-05	0.0279207502034754	0.126095133582436	0.352625922215731	0.378243378818388	0.485110108603861	0.505477574810506	0.51775582599827	0.414231487847803	0.425245877551542	0.401400419043605	0.473599127666917	0.470786553102412	0.42540018149656	0.458831675055207	0.517585508710468	0.511292415345059	0.475542687425312	0.507970386436284	0.494430157768682	0.505816170947533	0.49622517464225	0.511407836888579	0.483829351106715	0.483432381705883	0.4323331426324	0.432023726864569	0.478127047472931	0.517286597505597	0.506747946882229	0.509032017916685	0.488582014667477	0.546413186386265	0.575831738920688	0.581834654144671	0.43347196895446	0.457111702886564	0.559484147045833	0.453544491214848	0.515967477292367	0.468182282986658	0.453258401189218	0.432546186257799	0.498235501239251	0.536469736620143	0.517130672618341	0.51916185496646	0.514361857003644	0.529275746709274
2020-01-06	2020-01-12	2.79786158056364e-09	4.90197534466265e-09	4.90201827571077e-09	0.00200313576793813	0.000667052968772916	3.57673399868586e-09	3.20431816680570e-09	0.0749778890899154	3.50323336199291e-09	0.00635149368866011	4.04128704948987e-09	3.8472078499314e-09	3.55325393965743e-09	0.00346776416544837	3.67906617244152e-09	4.36717965436245e-09	4.07624623903344e-09	0.0192912170364439	4.25486645819922e-09	4.5464599386131e-09	0.0336163010197701	0.158805822130884	0.141699395829559	0.12901437949727	0.246923501085931	0.290616352093358	0.318698270121423	0.216456010053589	0.180317846598538	0.119038873500247	0.0487964884486206	0.222723655343635	0.101936039404803	0.169873995154011	0.322208619622811	0.116953727635381	0.182355992971158	0.306478144959008	0.123920388600118	0.161114963148155	0.055873747747677	0.138614218142169	3.30345000657565e-09	4.37876558830052e-09	3.72934585736541e-09	0.0551007783452246	4.5899548291507e-09	0.0801341489120651
2020-01-13	2020-01-19	0.121367472956928	0.0436303895219835	0.101053068098255	0.155319372790551	0.0225932849047335	0.0546672303248624	3.15927527230529e-09	0.0046349528281673	3.93820577028844e-09	0.100703388337808	0.252010499339544	0.190822648169207	0.0562452326248422	0.057323927021044	0.117662675991759	0.174331404938066	0.233625040459974	0.323758010502531	0.20984789914947	0.134783582975383	0.0917664367049512	0.0474223102441252	4.29747511936067e-09	0.237172531236179	0.0995650046666256	0.107703582011279	0.0897115684021942	0.0157711335875798	0.159065797117783	0.0864568222996158	0.197944356987142	0.0296377486475759	0.101684215883701	0.033129308193767	3.8948179744082e-09	3.8800924713995e-09	0.0538023802060923	4.60414733853616e-09	4.79891129334027e-09	4.4224600548845e-09	0.0303101806711495	0.173541625784663	0.257618499279779	2.69127545892455e-09	0.255421010869567	0.381115046147532	0.0183684776341709	0.257840429209977
2020-01-20	2020-01-26	0.0288170763489038	3.26224689001126e-09	4.90202769470759e-09	3.59318842464645e-09	0.0163278472712266	3.12497560955195e-09	3.45318777943821e-09	0.0160320658387178	3.13664218229003e-09	0.0561084975702838	3.8623362700019e-09	3.75521255217197e-09	0.0390729516137349	4.90206261257944e-09	4.90207822626302e-09	3.24870033450938e-09	4.90205595118361e-09	4.90206195493839e-09	0.0567326873797846	4.90206206471156e-09	4.90206772355472e-09	3.84693543750454e-09	0.0654605625945075	3.2046360411281e-09	4.90204499506923e-09	3.576410851218e-09	0.114265744835114	4.90206246882892e-09	0.0210857796106579	0.107786858413935	0.0534760552666331	0.0516840777918537	0.0193918818972426	0.0845161019145227	0.0677192796516274	0.102564759337403	4.0892653586036e-09	0.0943142449797233	0.180229463683132	0.36108924320505	0.196755494563083	0.192966388959906	0.187766992482681	0.140298546550664	2.87780133026072e-09	3.07875243913109e-09	0.138561923203773	2.84299738341159e-09
2020-01-27	2020-02-02	0.0719421831151162	0.166334034443399	0.0866723775361352	0.172017230871623	0.097660490810436	0.094423757675129	0.0434593223217834	0.0312428205026702	2.80223509532668e-09	0.121350830698029	0.112819521994378	0.0875714342638107	0.0419498438408294	0.175712554115505	0.228598939966325	0.30052420025458	0.166871665222051	0.0986137756118522	0.0721536824097309	0.0714462090358091	4.6749969288604e-09	0.0959159316289313	0.0947068370515506	0.0453739575774743	0.0979923140319381	0.0856757923182336	0.176535933436283	0.1461065197341	3.78328339686971e-09	0.183519770320071	0.0371424986864935	0.238614598159972	0.362668781199278	0.378528025270231	0.269254831325185	0.311713138925762	0.307580786210249	0.086034195963351	0.397948026665304	0.249095139390679	0.201127914667737	0.0976329683355654	3.07439998290345e-09	0.133418275989502	0.235427851867451	0.0168785418566364	2.72764704150283e-09	4.81984533501464e-09
2020-02-03	2020-02-09	3.4615780928032e-09	2.87378654801922e-09	0.00767215428336664	0.0358405355831754	0.088413606921779	3.1880693483164e-09	0.0691370239036618	0.130209435128684	0.121846498487344	0.00125562814922666	0.0772319136693548	0.0338718957934332	0.0793795034678374	4.03658422910761e-09	0.0794097839078877	0.127373464997874	0.0475486258300623	0.0848075385226463	0.0662668866781821	0.0705802082349182	3.83797335068462e-09	0.123895299743919	0.10745009780092	0.047542255927035	0.204045573026443	0.230959170156039	0.188899500076094	4.90214606458118e-09	4.90212542855e-09	0.0711015792492445	4.90214802316669e-09	4.80961427589446e-09	0.0949956953458146	0.20433707099757	0.193393807428987	4.9792950695155e-09	0.118863131533064	2.55521798787895e-09	0.0649086828747299	4.95752370860818e-09	0.0789459115110048	3.45651867554576e-09	2.91293105416966e-09	2.74322519262523e-09	2.60839493439806e-09	0.153801201684391	4.62772840741713e-09	2.59549281613139e-09
2020-02-10	2020-02-16	3.23268823374082e-09	0.0732103480218876	0.0985607406033785	0.0822533924693741	0.127257541687334	0.0712516471136431	3.5983263224117e-09	3.08657098830315e-09	3.47507324530781e-09	0.0971246836722125	0.123017832040631	0.0743956508741679	0.0942065463725304	3.47056757720973e-09	0.0884674948558581	0.157196180654479	0.133620350178355	0.289095455821376	0.242245876449985	0.257050720527374	0.0768095340842748	0.212092731860808	0.199114556230341	0.110384709161461	0.0954762541792933	0.155587368820279	3.78435027140455e-09	3.94473461717925e-09	4.71248853974528e-09	4.92218144886917e-09	0.190591747806289	4.72650658918719e-09	2.88321039824859e-09	4.66915220987956e-09	4.5354435093154e-09	0.0255873458842817	0.0080084383785744	2.70213766009859e-09	4.78603241287902e-09	0.00739025054016764	0.218112263302836	0.0280469552022193	0.149921822938127	0.0624463844042251	0.00236136927061279	4.89226296352863e-09	2.81965306910918e-09	0.132152687040669
2020-02-17	2020-02-23	2.81871379212805e-09	0.0173228745571407	4.90206408843315e-09	4.90207233707004e-09	4.90207789685968e-09	0.0435743655873913	0.144354103282678	0.135240787426678	0.0390274059801442	0.11679960028421	0.187305944568545	0.116416976132338	0.238295140640392	0.221134226398558	0.193500755017238	0.182166358616017	0.241517200085543	3.07187700706918e-09	0.117039203759751	0.09933793547293	0.0884375469639486	0.0269551650814267	0.208932854563846	0.150021104566662	0.0604434421773906	0.0475055031536709	3.74292969570803e-09	0.0936214563553548	0.0358970013323104	0.041476373108179	0.0256500662485292	4.53282986817305e-09	0.0955110023972747	0.218547053176937	4.81562887696649e-09	0.117903257663845	0.355003607829951	0.216265593070853	0.217421416146296	0.153131583187156	0.22471264284018	0.41973563940447	0.522786793838868	0.397735276365587	0.474148054597186	0.477899655838238	0.594572612857455	0.541180281937671
2020-02-24	2020-03-01	0.0896262640191723	4.90214731650095e-09	0.770160158931917	0.708606378726958	0.707509119616028	0.706603214433302	0.758235321842125	0.767573305755117	0.772351262388385	0.786672223775617	0.81252021487544	0.804183986760913	0.720758000134894	0.720946558598791	0.737310053996884	0.718779959580164	0.713880690441798	0.717304960074938	0.666636736206331	0.667840180185752	0.705118551426369	0.705075325931779	0.688833051589459	0.645388284153449	0.160666809061273	0.131264168639835	0.283549353278267	0.66212809699578	0.653226164727212	0.681743000790861	0.637469782575353	0.590137141195364	0.226860320666718	0.27182556468927	0.640404982394764	0.544737916187252	0.656532897838788	0.516428320497075	0.618152156661583	0.626302205389247	0.611634831179652	0.627451844113578	0.617607532997221	0.602717609953323	0.582639660273496	0.59385676501942	0.534444104694453	0.620244834930655
2020-03-02	2020-03-08	0.0552472905119722	0.141112374055536	0.149244403466189	0.0943523062221207	0.105203374665389	0.161814667465734	0.706897304842779	0.756399874175254	0.781037323784903	0.725015874395773	0.738008570755184	0.716493126535179	0.702711227241627	0.704514615594774	0.706059389592717	0.698505931985757	0.702671400181414	0.703005997055559	0.664230850460986	0.639386903355263	0.6797304761374	0.696799594642444	0.691532545856174	0.67639070413264	0.664718059861992	0.687178788713106	0.612167215738306	0.665472938421229	0.646918832215307	0.671894327898771	0.694852502116633	0.681602081146874	0.687641087812185	0.695993160043724	0.648944484057942	0.636656943210523	0.677752681552992	0.65623313234211	0.640126024786174	0.64746412706565	0.644562454965548	0.649054702449352	0.647697749441654	0.53095683739332	0.564026369460457	0.586996286280296	0.599118346114046	0.551316453644676
2020-03-09	2020-03-15	4.90192952176102e-09	0.0346860082476147	0.0412687427763588	0.133875158078962	0.122394529352645	4.90208236688651e-09	0.0312747192864869	0.0370766756467918	0.668943058134209	0.688967828726915	0.692614456452902	0.731869924443744	0.688547273070468	0.660099271804704	0.634388676728586	0.0905046650850202	0.65824046036695	0.676708487242429	0.6420825082719	0.68508660173449	0.687813799474733	0.706619634306377	0.700326120451066	0.65617831637139	0.707755642837482	0.711512526067168	0.675034782682999	0.642082061196695	0.669837615688826	0.621022991197455	0.655953806003562	0.66406208675639	0.656307146696047	0.604195440498772	0.657367272330802	0.625637343551833	0.590711237340876	0.643037901135249	0.633980491667066	0.649331459209965	0.612598749216938	0.546322542741246	0.625521980110689	0.532322885037647	0.561977877622698	0.439291999831192	0.490843360335968	0.605897690560502
2020-03-16	2020-03-22	4.90191286324754e-09	0.00845865164941797	4.90200548011955e-09	4.90203747619257e-09	4.90203488748555e-09	0.0248607567187003	0.0177712405041464	0.0599976929378774	0.000814716032097487	0.0683713422023067	0.092223673538382	0.651557711166969	0.707577328307427	0.699952063027056	0.654603729982433	0.702832619381042	0.668420186188859	0.659841108519785	0.695182970834091	0.661920452226215	0.656667972171418	0.625879957252769	0.661244308768455	0.654874267186426	0.63821171596028	0.635752041648444	0.686698828007544	0.636730967175883	0.638800467900659	0.651857859495121	0.665851674899659	0.586478212680626	0.626134618149	0.650327806788187	0.63390043443129	0.646912653896202	0.669431873677672	0.654394779180475	0.70476373102186	0.731148314578775	0.668179111729324	0.53869676340219	0.166097234756692	3.60869537003526e-09	0.0339361670649578	3.83235858867997e-09	0.268361910654246	0.212645537111572
2020-03-23	2020-03-29	4.90191905635245e-09	0.0146636833153267	4.90205095097111e-09	0.118520555488079	0.112967739705992	0.096944002504458	0.313609574782984	0.696657167052621	0.689998518770702	0.726053324466324	0.688331635485475	0.651209389241625	0.671014846910057	0.747421420562158	0.788253929233846	0.825496316220294	0.745669536658668	0.698833472961972	0.668066769420601	0.677715615128658	0.693527334981799	0.714257815714616	0.706589270635038	0.68520927813301	0.723084017857015	0.7222771959501	0.700773989701592	0.672948851502877	0.701703609998662	0.644273420624412	0.66758503309437	0.68261783435143	0.687526158402051	0.702067587785761	0.63628926652218	0.645641785871592	0.66038003697427	0.132859341160321	0.335523911856539	3.38970935770063e-09	3.38658360192302e-09	0.55205917359682	0.540096443618676	0.610505183201653	0.614356612660387	0.603263104262744	0.589182560282013	0.611371555339792
2020-03-30	2020-04-05	0.167060312718228	0.324177477238409	0.727939995585066	0.761185827187481	0.779164090735445	0.773689718332021	0.770368539498424	0.790382626385702	0.779119671130489	0.778683744985824	0.777232780430026	0.780096495059972	0.772932747713113	0.789530958281052	0.80584464080134	0.836316684419286	0.774456228187694	0.758222717197909	0.74579129826855	0.753338441468883	0.783625851736665	0.792118700299279	0.82455401124475	0.840409647368652	0.795357315218861	0.768387533539042	0.747336155639799	0.748114289045832	0.736622861549489	0.736618964880299	0.722957692615916	0.713930984404207	0.690569581737454	0.676083972425457	0.706302461323509	0.702697372911781	0.724834881046569	0.768034096041001	0.815198836880524	0.691329384958577	0.669809713573374	0.699730293444107	0.711895295042919	0.695949138673049	0.71532785470006	0.690921756065997	0.706828863440512	0.740283829767181
2020-04-06	2020-04-12	0.392414001431225	0.657477059728259	0.754632699927457	0.786825310378763	0.776720984715409	0.789751715379357	0.776232270580283	0.800492391409891	0.799556764356006	0.800751572921398	0.799748045776664	0.804635656624557	0.809064179199206	0.800420597134692	0.799856780933148	0.791510874798813	0.800679962430389	0.81122724284427	0.81487342625997	0.791676600121744	0.790912855798457	0.788849122848838	0.79302916274264	0.779710286424784	0.776949744021255	0.780011045249473	0.774921829996986	0.76164948605099	0.747208876461985	0.761835578713281	0.755062194517019	0.746786612017121	0.751664617561491	0.753317314137121	0.767097385426792	0.750040480937718	0.771439905493701	0.788213704462129	0.767293643730407	0.733976544141619	0.730835891669162	0.72686097356593	0.742594737413738	0.750886232238345	0.756237990218208	0.690518652676934	0.679396958251034	0.680237071076774
2020-04-13	2020-04-19	0.537893599530028	0.693108132945843	0.740753159629752	0.756421538641105	0.785727345388969	0.777400622521738	0.779374275312564	0.776438681472937	0.791089869627038	0.784956872671853	0.774942974105721	0.794863475296069	0.795032940650455	0.811064846943234	0.816215851725026	0.819285695399243	0.813770463125347	0.817196432562182	0.806102591292357	0.807736931288415	0.804880626435315	0.811373282747305	0.808846504339557	0.774050361886352	0.763406598026871	0.777795799556914	0.761338569168695	0.776397416800102	0.742879084259941	0.762483811263831	0.769105032312346	0.79606179060379	0.784007887449413	0.761629952448693	0.750390859407108	0.743833702115731	0.759766095581974	0.737083601769214	0.746440151003419	0.751302112744544	0.783909016059592	0.786873632592868	0.814721739897421	0.856643264731944	0.750691149377952	0.719742349622044	0.730279139277671	0.711160408841377
2020-04-20	2020-04-26	0.606061163730074	0.715202670329123	0.750119393533365	0.756247566419889	0.793479376556809	0.791168415348343	0.792774878482845	0.804008331177016	0.799679959239557	0.811941619219586	0.807875365933046	0.799619379033694	0.785491306369014	0.802343705714787	0.793334682696752	0.773001113898617	0.790784997527901	0.80364857029525	0.770906203455995	0.787544639998381	0.785192909749852	0.803836317076455	0.785335165915287	0.773248117476197	0.777112320445201	0.778402384462211	0.78018265397622	0.747281139588852	0.746714831353905	0.759035562779786	0.764010248939026	0.751168386933682	0.723507161818812	0.754123204092093	0.77018560101264	0.751122845100299	0.761493110328544	0.776369393853777	0.756709133468424	0.73247251651913	0.747413694583368	0.743081439329989	0.743738145436094	0.760132824194958	0.695357388406839	0.712652470867544	0.69852689711395	0.731716872594214
2020-04-27	2020-05-03	0.623183364747421	0.716932606412593	0.736749688827374	0.771479077732397	0.767868798956964	0.767368529820353	0.780283705171649	0.781184081250092	0.775532114185145	0.770516243319287	0.775102428950372	0.776565035799405	0.771980413768611	0.773854222017849	0.77872935142697	0.787141667599816	0.76446852421285	0.785201304203124	0.762074750980997	0.773323993185941	0.771726229790887	0.778001759428714	0.779368360402445	0.775091146996905	0.779196688659052	0.76893233342745	0.773662765704304	0.763610511931624	0.776881417313385	0.774216350872623	0.782341295113678	0.753815307935027	0.751735384496935	0.74609724696742	0.726470107239892	0.737371653565044	0.763946614643494	0.73067694271204	0.729404033687149	0.723616781464494	0.728086508616242	0.740725006568838	0.713191545730726	0.732469151678239	0.737065143435836	0.716528069588851	0.712222378282917	0.704230233671592
2020-05-04	2020-05-10	0.568421736941703	0.681325845806724	0.716207701836414	0.73694802308351	0.763714020789559	0.764876546130138	0.746023466413273	0.763914144982333	0.760484573616333	0.757488192586547	0.765812456236366	0.764613114317291	0.750811369702962	0.759200124492611	0.761607436551513	0.781395684451371	0.755311678430385	0.764913620223111	0.76900753235826	0.77113108489741	0.750071060803438	0.781390496843012	0.774117016993713	0.773389265853432	0.766793739024449	0.772910385417953	0.780789663682646	0.80205211218159	0.740287919328467	0.728358216213374	0.746024325416254	0.736037475085566	0.717528245331799	0.753274012777543	0.743955594163997	0.720248563821181	0.726578738048838	0.722915113008757	0.72129912253464	0.738297863071533	0.708841321460648	0.705565708945549	0.718325057621581	0.732880172123594	0.707403994700046	0.710891187734382	0.689508928335077	0.692243460036212
2020-05-11	2020-05-17	0.528477442611839	0.589372185553578	0.682555255762363	0.685555251617655	0.709346089221168	0.714500859301464	0.738724631068905	0.737709947670123	0.730834199526013	0.727160537658526	0.743825345418302	0.730834126982841	0.747950192489014	0.733502020382415	0.752032987498947	0.764716034258948	0.755029402810927	0.741760730954455	0.744805475615076	0.756453651255747	0.72114888513383	0.746080239352107	0.756497790868015	0.739486099643642	0.733184075231699	0.738614878372192	0.747090059277864	0.730628784879788	0.734909785144731	0.716129191959357	0.704167678103254	0.71374344723937	0.736271936873051	0.737600638064158	0.730478433821082	0.720830156206403	0.721324162558179	0.734694108022742	0.704311872853826	0.700563317232588	0.747051394326204	0.740917570184905	0.750657375036442	0.781556785794678	0.725230807486212	0.696512722518795	0.656511392846624	0.674453050239487
2020-05-18	2020-05-24	0.489675206906327	0.526264994497995	0.644818148069361	0.682727262761131	0.665202377426823	0.659536493090087	0.694222806021272	0.70162301755147	0.697830768825124	0.720951990649796	0.706025901990343	0.732957917801073	0.732052237869382	0.735796446169715	0.731810273085803	0.729788155820183	0.744065552694914	0.73987581703914	0.739654889858232	0.730315384862076	0.720009794458701	0.718296881319848	0.725795455218666	0.734679913792252	0.706376759453079	0.721720474954215	0.726187076487921	0.740531668544971	0.696210812992129	0.711373333964678	0.707523845407544	0.692308873291542	0.691344103942596	0.724884124092279	0.703165513172499	0.720318555794434	0.697570118058543	0.697217835404265	0.72846236723739	0.730346673096269	0.732940447267432	0.74420625667215	0.761734698510389	0.703826262363299	0.665446601566696	0.712816584441088	0.732209716245852	0.711427337126537
2020-05-25	2020-05-31	0.432700038840601	0.490059345775871	0.579650725009937	0.62469159456821	0.618765336739756	0.644626857615915	0.66974995140432	0.699170003349751	0.667399336172258	0.698223628722382	0.702407345528364	0.698778777565137	0.685757542694763	0.689990919944416	0.682335274777213	0.698356284133146	0.719593903888363	0.703866826567091	0.683849172555987	0.690747646487425	0.700263201614251	0.691866154348584	0.69225870330486	0.681926029660327	0.650201821671596	0.633389101729991	0.674598394052239	0.689716522144755	0.690174588491038	0.712444705013874	0.701362883640674	0.671370472748497	0.705399737434725	0.681984356991839	0.722490227914147	0.695982505722479	0.725376540970679	0.711404749244484	0.672748137947891	0.698654167813126	0.714405435094863	0.707850956289329	0.677266902296434	0.718439885289578	0.680016738213796	0.767469406908131	0.658916124915118	0.707534135823853
2020-06-01	2020-06-07	0.334886777966401	0.441178850179891	0.548823128905701	0.523328910533178	0.538056414821408	0.594729209213548	0.539409316677384	0.60831506123165	0.622410360148293	0.638370108676509	0.640238822122714	0.632340446568002	0.564055260941045	0.544592260810238	0.623915986853084	0.623353751695336	0.582219432962948	0.561753952204058	0.610188326526255	0.514087244604211	0.496424384920374	0.59127574985421	0.651764148417914	0.669497883915859	0.649562970430079	0.701384798769273	0.686830671221388	0.698428332848173	0.684500686104594	0.691466336128462	0.662633131863887	0.699669862401708	0.675386833891693	0.640322196693007	0.681916318770913	0.679402149759428	0.692667229551649	0.67867928950842	0.687288878099934	0.698100486066701	0.722587076413836	0.669348771063036	0.638953124263139	0.681946770872857	0.656965739502402	0.638368540471571	0.306883754228026	0.244094967535993
2020-06-08	2020-06-14	0.194124322353698	0.41345983264994	0.493479789008388	0.512975422243928	0.478708833575921	0.498184578868555	0.487810043311909	0.476740913438993	0.516269094024856	0.445224377849834	0.517512147267728	0.601984531821374	0.487853740276035	0.459395790662598	0.54051791626343	0.591110088678299	0.592340152176052	0.658856647725589	0.603062110238273	0.583039901370858	0.654405455116695	0.661074878392696	0.648005448598543	0.640078667617089	0.689102984965309	0.648875424943697	0.622744852767073	0.615275362003249	0.63429577743372	0.631675523458928	0.651926089056061	0.551979596640173	0.660184910893985	0.682911181485822	0.673838818015952	0.595218430144359	0.624263521094718	0.659596864068024	0.668536182582856	0.050090564853153	4.9021053796586e-09	0.163407355741471	0.208211146417636	2.91921639658472e-09	3.55989084303926e-09	0.565046712047206	0.516835634315962	0.547075151008659
2020-06-15	2020-06-21	0.243714065286273	0.281718553815719	0.360397844072493	0.354996447309997	0.35464963382387	0.288415174540528	0.301066441339388	0.280175480546708	0.383318310331503	0.449832570145386	0.472250134775104	0.449970113073918	0.594459648103011	0.564346095060079	0.596808644504506	0.577320563097851	0.617013829635387	0.628886768247106	0.556769613448337	0.547784476199001	0.565552518449948	0.596163193607805	0.584138706238469	0.556826670644123	0.546141201343195	0.463349929954322	0.500311522583564	0.654770474257598	0.604561118259259	0.620571185038714	0.558148899715709	0.577043068782536	4.90210759086075e-09	4.90202926167711e-09	4.90204986407193e-09	3.00081942395844e-09	3.19499286393883e-09	3.61017270552381e-09	0.173085514405897	0.369680200517977	0.621116661814807	0.676585588841196	0.494335419449985	0.557359830478177	0.505460492936966	0.490888024538995	0.607413793267788	0.0569537796943264
2020-06-22	2020-06-28	0.10854766876825	0.279274829939884	0.317615465409652	0.259906731130434	0.362830632127272	0.382899169698743	0.369769287026071	0.328596659601085	0.467445268749768	0.473865506639787	0.305243639801275	0.456530051362277	0.354281834419011	0.383091777610414	0.288605737238891	0.417582899349597	0.464562475675182	0.44609335006986	0.473834142327227	0.321320531911156	0.356137309680505	0.457141752858606	0.478553563545105	0.4194320981048	0.268087957040269	4.90207621139975e-09	4.90205385810164e-09	0.0619443839108936	3.94500786505521e-09	3.3769383096808e-09	4.90205443503261e-09	0.0536819930131667	0.1792480665328	0.620618637637644	0.687367249694023	0.374485417424376	0.529430748350527	0.563507567666338	0.519575627835627	0.393793447737626	0.371210533860227	0.208178821890315	0.0317785643493489	2.84317035842722e-09	0.00236176551338466	0.11333172061225	3.98139973199092e-09	3.01621617865977e-09
2020-06-29	2020-07-05	0.104122188249631	0.295185871064275	0.360827996015746	0.34878897052506	0.3900009157856	0.337037435860439	0.309206438193793	0.281074107525456	0.413680982996164	0.3643818336755	0.323321624429094	0.383519240183375	0.224883976408877	0.34207873189967	0.317744774855408	0.269249646251022	0.344721900937245	0.335537562811211	4.90208001440129e-09	4.90208517002120e-09	4.90209763781206e-09	0.0609821799257247	4.90208031370999e-09	4.90206475649722e-09	0.0697590781008017	0.207810590663908	0.427981103151098	0.599532819850508	0.514583158836437	0.572593621382802	0.550011730039177	0.401919378729438	0.542478724977632	0.338891086821071	0.314598996369007	0.0752617042643638	0.0548152845817122	0.162318875102079	0.0793259627948324	4.90210870804116e-09	4.90209526258401e-09	0.0872882273981485	0.172267772223721	0.11433206052494	4.14863528506567e-09	0.259060787580015	0.330032363713017	0.438472068956735
2020-07-06	2020-07-12	0.0655139499309765	0.202150753154315	0.323771678516299	0.313918139968524	0.319844201065941	0.349687133579681	0.300234876473277	0.386354430376398	0.387986074016706	0.458920123999649	0.288235683563432	0.00572956970984187	4.90209449887345e-09	0.0204763755644415	0.12579926148871	0.148635061931376	4.90209695938087e-09	0.057442300206462	0.167843818087876	0.36199794669762	0.499244852073231	0.61391490505488	0.621493795987677	0.486168978781034	0.589226487970311	0.51166926658599	0.454445581404215	0.301504255171899	0.264745254690122	0.104484800384437	2.86626227648215e-09	0.139133511339326	4.90208554859783e-09	0.113080278617376	0.112818753433223	0.0617244282754914	0.202768560595964	0.103748963032707	0.184141193426091	0.505522483613642	0.616440988860997	0.390173762275675	0.640758970084851	0.585840677540526	0.454937113730494	0.475920635114067	0.563745460002028	0.564706307597614
2020-07-13	2020-07-19	0.0841910205078836	0.218761568682849	0.343081115100674	0.314687618180562	0.142280925178061	0.230763054797758	0.668752277735646	0.712545088828619	0.688594270229867	0.172772902008152	0.193679420604439	0.248073363271611	0.522092582183849	0.593275960812487	0.665376735144872	0.677597591100315	0.66909721058434	0.570471242542974	0.679569524851674	0.625803776071752	0.675946349016	0.324141831555943	0.621870837254765	0.607183445691874	0.623092871867861	0.576964281964519	0.188750426104802	0.355356510426802	0.217799624903087	0.343549468583816	0.387231245490975	0.608881105704995	0.590610767264248	0.633155607723049	0.595719501442621	0.601757576294551	0.613262096614701	0.576366689470091	0.612169561832425	0.577997127779839	0.606298390822739	0.592007156217689	0.646996646590103	0.631790935792579	0.627698213536351	0.586782395020167	0.556085549555965	0.594435396614988
2020-07-20	2020-07-26	4.90192900017256e-09	0.0857885284557634	0.281213525008767	0.255215224800835	0.533977186774495	0.508569093608971	0.583572763678999	0.610361129683606	0.591489841527579	0.626592750491249	0.638284708733365	0.651343333809993	0.64125001140013	0.600348883584211	0.621810779680561	0.200588969819128	0.204470504545811	0.244873194115336	0.178340141090878	0.205536413983691	0.268268805536799	0.478465056541044	0.491322371405329	0.585489462613209	0.533855945282597	0.617232353979521	0.6060701138504	0.636348483892055	0.581512936517399	0.603455508529687	0.636793675631258	0.587636036246963	0.609463704884418	0.646353043643964	0.66608176533198	0.545947628684528	0.621922465351774	0.591511089977022	0.618442146030799	0.589077927024093	0.621273793876178	0.567474279450196	0.573368466692535	0.389127498287622	4.90204102608711e-09	4.90183964173191e-09	0.61619368844173	0.673786035892947
2020-07-27	2020-08-02	0.123634416307581	0.19977067256578	0.306150084332372	0.378607843006157	0.244980122471545	0.242597127149869	0.153932158473008	4.90213557061368e-09	4.90212622452723e-09	4.90214677470744e-09	4.90213913009602e-09	4.90212795738992e-09	4.90214507729312e-09	0.685220657738391	0.667033487920549	0.647628409931679	0.235136863646902	0.681150900457842	0.624795460323085	0.611478191617581	0.588372814702794	0.66702254063046	0.66809469252231	0.253598747691263	0.566662837715499	0.643287198923501	0.330516624784431	0.583529947541208	0.674637241657298	0.648227440877367	0.388162554191541	0.723473726963553	0.770604603435811	0.724297673891706	0.636051314485367	0.56010904163255	0.575819807144074	0.63619503063943	0.627975208631217	0.559975128563844	0.55748416432958	0.683556287735879	0.697340580408902	0.681152579436516	0.673625518347856	0.632966156939077	0.713128156851356	0.655022947454655
2020-08-03	2020-08-09	4.90192655363135e-09	4.90197677644068e-09	4.90202505806689e-09	4.90203145433473e-09	4.90206122322394e-09	4.90207070328074e-09	4.90206772541029e-09	0.0988510792674912	0.0701475487892642	4.9021255712514e-09	0.0314991549681611	0.126817643010602	0.150066110065752	0.195180913882106	0.664232055171939	0.652250558646594	0.614363478520823	0.636167380241328	0.239039176297601	0.256957997993757	0.286344263666468	0.263746933903831	0.644167506201676	0.487632271216467	0.617111523083616	0.584432883614403	0.589444777168266	0.626715195719587	0.617505167947247	0.589651948399721	0.640900913149278	0.495144379997168	0.615234917626599	0.624380743695438	0.565640224244552	0.594162571344622	0.686612267034634	0.632395831192451	0.405946190369992	0.639624229548148	0.698991046695289	0.651162347493872	0.594303013948912	0.616946884990111	0.173950268094842	0.595138691409593	0.103646249220224	0.156677961980027
2020-08-10	2020-08-16	4.90189374607384e-09	4.90195047691786e-09	0.120222186037874	0.185403598469469	0.248040558655827	0.389405953090662	0.331958727392949	0.500563073134372	0.515967674031235	0.513027878623358	0.489392156022303	0.507068928825237	0.496884253544206	0.558712799020737	0.557648317584964	0.591973126517069	0.608155618770649	0.65489726016336	0.594024129395405	0.656019663451767	0.626510484679782	0.666950235571527	0.669313714517974	0.710431306718771	0.711124371860417	0.530524114521586	0.614675225869314	0.471912290425024	0.574310030091209	0.630903771672826	0.587739638012824	0.613594949628044	0.523315126960416	0.477566006597737	0.218348970765792	0.0541190460838653	4.90211005277933e-09	0.11068813349329	0.231189455702745	0.601629766007577	0.591087940248137	0.37324795941358	0.428302072231148	0.603407694478124	0.545193774257494	0.661060085186734	0.418408927169734	0.603908882627686
2020-08-17	2020-08-23	0.033277849873495	0.0382519604863165	0.161847381697056	0.216784368113361	0.204481289610792	0.251700223158106	0.273319407048262	0.265330343292605	0.291354811506964	0.314162313739195	0.239229646012766	0.413969846495048	0.420549791270432	0.344075998470124	0.574880358744563	0.647347019396652	0.765527460592729	0.629266791245505	0.641246027304299	0.415729530608594	0.313782620076881	0.303811801332302	0.247284005104773	0.268376417578898	0.415123682286927	0.431543405778385	0.273086357798603	0.0305004641382051	4.90205022020497e-09	4.90206870778845e-09	4.90207126545729e-09	4.90208531250814e-09	4.90209402752671e-09	4.90207446309401e-09	4.90210281707292e-09	0.299032501061574	0.291781585102505	0.47179424701274	0.396970227244108	0.643972496903002	0.598253716451383	0.466445872421098	0.669258851659953	0.621146246886097	0.546437622481803	0.630411219015459	0.551254885290611	0.642137997582704
2020-08-24	2020-08-30	4.90190186354616e-09	0.0167300529208812	0.204807338574998	0.221760749784571	0.17652761510071	0.324968684094375	0.259945743638384	0.381944815940061	0.214105487901554	0.285171210449691	0.208421612838018	0.194019488367716	0.273208852169239	0.257612465798375	0.254885179430255	0.264853004694654	0.0793239232924183	0.153133309966295	0.196480827477705	0.266383988561887	0.0728040573748948	0.0669396159341978	0.0788623067267101	4.90208474715346e-09	0.0408083057266342	0.0577401542214438	0.0289647673937579	4.90209300855051e-09	0.102487369125506	0.161269972639745	0.318906549624983	0.113980908957454	0.650898515107697	0.131421879557057	0.293305508386644	0.350870232097864	0.500730812375451	0.489671222669596	0.561011021282912	0.555486264107085	0.580833612121544	0.532116831042013	0.385766402032981	0.59754776395424	0.494804576287124	0.521291567032121	0.330789138441918	0.571147535988735
2020-08-31	2020-09-06	4.90190306311507e-09	2.88917969610531e-09	0.154952612315825	0.170716281665717	0.161772702097964	0.180901341300884	0.139296538426677	0.174261139262037	0.192084427555346	0.164982167727489	0.128763126526372	0.253940019633685	0.119848811952686	4.90205510306715e-09	0.0556099569241574	0.0199114573740555	0.0250449934543644	0.0363270632211707	4.90205863361999e-09	4.90205128657111e-09	4.90207827258685e-09	0.12866072157498	4.9020897868824e-09	3.29220570498963e-09	0.0705371781799918	4.90207328310622e-09	0.286828906577338	0.13472564698862	0.231018171985135	0.415361912774864	0.432880845727467	0.273511661224856	0.549124158838481	0.367163655015075	0.404893689472451	0.170517867726743	0.136203216957884	0.445613605139857	0.342930434425862	0.555381349501235	0.208874990169331	0.229469002429247	0.359420374242688	0.292426050241358	0.347085564901467	0.0169059580430214	0.244752013723117	0.111583987044559
2020-09-07	2020-09-13	4.90191003672533e-09	0.0382531008136449	0.181792711382173	0.128514486994449	0.150850538201109	0.0895125675251706	2.77203946525476e-09	4.9020478699214e-09	4.90206593953728e-09	4.90206338469473e-09	4.9020715843904e-09	4.90205856925872e-09	0.0258475142579324	2.9307377607057e-09	0.0344715322260604	0.194659822846552	0.144928515348037	0.230429703329482	0.200921913866861	0.214024103763271	0.150432978719015	0.172359679467379	0.227336561557397	0.265912701178594	0.176503852003298	0.387195139177411	0.341211155828481	0.323137576267478	0.268578261377722	0.30994536773423	0.318429165314364	0.143525240718401	0.235257799404207	0.0783624237041178	0.125209706294326	3.30788994150166e-09	0.110305205754532	0.16191338011932	0.122820104309417	0.0414977455955166	4.90206596611057e-09	4.90206065438227e-09	4.9020541715492e-09	0.103001579987734	3.23098985768683e-09	0.229607779271146	2.96886660970204e-09	3.78538530082471e-09
2020-09-14	2020-09-20	4.90193858809768e-09	4.90196033270940e-09	4.90200692707655e-09	0.0342185344802837	4.90204620890505e-09	4.9020585738789e-09	0.0549415105408031	0.0654551809128467	0.140140470459331	0.121279730315363	0.15640762223847	0.178459415035246	0.16578243186914	0.0857333714757203	0.0434983766453388	0.106622773472253	0.107193132098211	0.0573688668471982	0.185008146800696	0.167098160633816	0.0880338019197747	0.169516947718945	0.0949900902627472	4.90207991367702e-09	0.163344795164167	0.0825591688327533	2.79654052730848e-09	0.173577256363966	0.0204202629771604	0.203667703972326	4.90207276329061e-09	0.119006383219594	0.1217355536641	0.151369373829097	2.87668384334738e-09	4.90205927800782e-09	4.90206803164529e-09	4.90207897438666e-09	4.90208128201511e-09	0.437972704826699	0.039201359517989	0.0868378814380866	4.90208716165858e-09	0.0774932191312847	4.90206146015016e-09	0.0493129220634104	0.17046224031665	0.0999756110663258
2020-09-21	2020-09-27	4.90193611336165e-09	4.90198469088314e-09	0.217421399447836	0.195898571296556	0.268172729733497	0.210381412609736	0.18845271929472	0.178507219533954	0.18544854704381	0.170440778707448	0.115161890914376	0.121553747922094	0.173666227957576	0.134386588628128	0.208272792282168	0.320533180425387	0.152508799797674	0.0724856998848655	0.167545051921616	0.0636701480238378	0.0685466444663957	3.24829108414071e-09	0.0166401105418562	0.12539296501229	0.0261260922987236	0.0424674415331815	0.0753317999742525	0.0572530374671522	4.24326352709891e-09	3.27041287431953e-09	0.115557426945579	0.120063025490853	4.90206214938079e-09	0.126074959036348	4.90204241603066e-09	2.95624043225667e-09	4.90206111769226e-09	4.90207119603542e-09	4.90208970905288e-09	4.90206821528005e-09	4.90207303110505e-09	3.04089513249668e-09	0.232551665351094	0.124451707502646	0.195748709926802	0.14169379173959	4.90206068163514e-09	0.0247631334018996
2020-09-28	2020-10-04	0.00812080283510117	2.98626070976614e-09	0.0890671590916041	0.041457854653572	0.0617258484605172	0.0944897377628705	3.04408863041764e-09	0.0882258684729253	3.40181560716067e-09	0.0752051398101256	0.0557180557141366	0.0875141556935391	0.018974905429343	3.04703592921174e-09	4.9020604910346e-09	0.0641392759577804	3.53700033512603e-09	3.63045547629033e-09	3.837410796166e-09	3.24729225674273e-09	4.90204618880214e-09	0.0363066017788271	4.90205194706348e-09	3.12008327122527e-09	2.80652308914093e-09	3.79197281984511e-09	0.110996697825251	4.90204701777412e-09	4.90206969669465e-09	4.90205089174105e-09	4.90204622653105e-09	4.90205466369458e-09	3.0424313602999e-09	4.90207267156674e-09	4.90201691608987e-09	4.90206008645133e-09	3.26511882434885e-09	4.90207246543299e-09	4.06927984664544e-09	0.208063271422325	0.0811146244691884	4.90206351035401e-09	3.74024197133383e-09	4.90206513283127e-09	4.90204249133294e-09	3.45214909670308e-09	0.104456264136186	0.271587221456681
2020-10-05	2020-10-11	0.00757499966644437	0.0166405183027806	4.90203558098779e-09	4.90202653658634e-09	4.90203434201948e-09	4.90204272537671e-09	3.21799080390191e-09	2.80695153469421e-09	3.10342294712707e-09	3.29586781217267e-09	0.0471816496166661	2.86389363921128e-09	3.6529874014711e-09	3.09544408039751e-09	2.92529923316257e-09	4.45324967885153e-09	4.06902728927328e-09	3.02147662641235e-09	3.49825601773738e-09	4.90206901271683e-09	4.9020592427019e-09	4.90205849300773e-09	4.902041483365e-09	2.92378579700714e-09	3.26465901375222e-09	4.90207409963788e-09	4.90206335282535e-09	4.90203659585724e-09	3.44232262535642e-09	3.53980793026297e-09	2.98265300869853e-09	4.90204750921457e-09	3.16179566859102e-09	3.18723248137057e-09	0.0512428426163268	4.90205428977495e-09	4.90204157148318e-09	3.10198758658962e-09	4.90205889378018e-09	4.90204647793535e-09	4.90206105141481e-09	4.90205012421351e-09	4.90204211276239e-09	3.23005022903214e-09	0.062806714641463	4.90203399047082e-09	4.90204236069055e-09	4.90203729775021e-09
2020-10-12	2020-10-18	4.90193000213089e-09	2.81301067816813e-09	0.00407683520682709	3.50489358309278e-09	4.90204025843393e-09	3.12298612344544e-09	3.54399303153173e-09	3.85327174643394e-09	3.5912596097441e-09	4.40213234529933e-09	3.45725296915702e-09	0.0113604795816397	4.36135562460693e-09	3.96287449747892e-09	0.00762807026057363	4.90208442298461e-09	3.63143470901885e-09	0.0268525026697952	3.7068557092642e-09	4.90207738415972e-09	4.03379478708723e-09	0.0720686922889946	3.63181852399842e-09	3.63559702783526e-09	3.41719092447649e-09	4.90205582519531e-09	3.07149573769564e-09	0.0501512414400382	3.10758030535692e-09	4.32042255235324e-09	4.56762408829901e-09	4.90207375563762e-09	4.90204300000404e-09	4.90205475899968e-09	3.04521253431267e-09	0.058500727667149	4.90206158185808e-09	0.0426929954784947	0.0706635052177318	0.0298166364203152	0.0492007846638193	3.32991978231082e-09	4.22076661422014e-09	4.90207481122388e-09	0.103358928437837	4.20224003307741e-09	4.90205667507027e-09	4.902076582885e-09
2020-10-19	2020-10-25	4.90196082742584e-09	3.0969594347944e-09	0.0112655259051019	3.55408394127185e-09	0.100716546896546	0.034778014461144	0.0519685778951956	0.0141323486003483	0.0949510174524324	0.0292807175938629	0.00711306789677974	0.0930280788789853	0.0993476178691309	0.0798685676905832	0.096975100815594	0.273169141570034	0.191916721615269	0.193993186647075	0.172093373013085	0.130603067511005	0.0916117978804519	0.0881516094939704	0.0757125678161662	0.00448834316829096	4.46928915071732e-09	0.0224963840023058	0.0405372492526974	3.57101355226488e-09	0.0398585830060235	4.20816596285498e-09	3.67655711277225e-09	3.75576540283873e-09	4.4221727942604e-09	3.88234036158888e-09	3.20883117898027e-09	4.7149280546715e-09	4.45274241605183e-09	0.0864016176653191	4.55403846369159e-09	0.302688075373384	0.0975534251515386	0.0363400403149434	0.123575916974454	0.222206937458185	0.0756607604356877	0.016867681888106	4.6599235639027e-09	0.258757264625855
2020-10-26	2020-11-01	4.90193966409513e-09	2.89651302192369e-09	0.0232453855351751	3.4933947995172e-09	0.093012466667011	0.0646139219118077	0.115159494592993	0.0977146521556008	0.0747488942599498	4.06684891347255e-09	0.119236472041357	0.187764800694184	0.0619278499243904	0.216561077368995	0.208772084859918	0.0685605293728281	0.0896988527835794	0.123853066571211	0.0645180320530697	4.26984877260723e-09	4.26027090235328e-09	4.37279695390642e-09	2.59491406396247e-09	2.730371433495e-09	4.63003983552242e-09	4.80011909369579e-09	4.29384869262659e-09	4.65377067815363e-09	0.0512687492501929	0.0526650255552829	0.259937501141913	0.0355554085274748	0.126790550226344	0.20734582801291	0.223950776617798	0.414111507924934	0.178287229165433	0.143156693500099	0.376757263447159	0.209752200413617	4.55682525379546e-09	0.206882359994927	0.371276394484233	0.162042524450661	0.179498646043973	4.68313602981709e-09	0.171856770488575	4.39101271495055e-09
2020-11-02	2020-11-08	4.90195811179429e-09	3.63639029433145e-09	0.0507581387710193	0.127130293468962	0.0914132872364067	0.0562933799380538	0.113487816796075	0.0483419673134952	0.0680578202363059	0.103267759989029	0.0313943521036367	4.11799708979613e-09	4.24394292274254e-09	4.42950914719437e-09	3.31496526120372e-09	4.5428148966684e-09	4.40319055283671e-09	3.81431789172226e-09	3.57652758017982e-09	2.87544073942575e-09	4.10401177307154e-09	0.104842490783498	0.0980817435476542	0.168526354496902	0.195209923806468	0.0175242832017857	0.0801322836432064	0.197484945673212	0.17646724601006	0.247264821172849	0.192629078948626	0.196804674414034	0.146296724339244	0.137376919619862	0.118392965646353	0.0326345171933927	0.0467636863058376	4.81954140389576e-09	0.147237647817119	4.64176591777894e-09	2.76450271338439e-09	4.90205971449495e-09	4.66498145737728e-09	0.0819571599002133	0.0971571984779216	4.08675699872165e-09	4.90206676783836e-09	3.54872140522284e-09
2020-11-09	2020-11-15	4.901955308058e-09	4.90199732146116e-09	0.121160580800064	0.0330017528548406	0.085225552416744	0.0613776843026459	2.89599843065869e-09	4.9020977941589e-09	3.94576323790399e-09	3.85566203836558e-09	0.0802406356813729	0.0282790257598224	4.56361606773295e-09	0.204932831803576	0.244896865351276	0.217511411848819	0.347952133172655	0.312136948276489	0.193364948932743	0.269305154629423	0.358743904830522	0.314464154478886	0.440571450523771	0.248001649045513	0.244852258716144	0.275279594863116	0.207766492657687	0.174274934729906	0.333885003313764	0.201879181683658	0.256883435157745	0.271253113559008	0.197196648101182	0.241170820584377	0.0597007891737645	0.118047407925302	0.27703608077075	0.194813110093281	0.365720355452235	4.91424151375416e-09	0.105667998328618	0.238399709647692	0.134499963596908	3.185286447352e-09	4.80502173868228e-09	4.2413729045361e-09	2.50711539017364e-09	0.0438556040783003
2020-11-16	2020-11-22	0.0109221952883031	0.0673523602157468	4.90206207995561e-09	4.90207280423797e-09	4.9020698994195e-09	4.90208292282703e-09	0.0951504221591134	0.253794973929689	0.178150843091299	0.268075176817791	0.15644140756619	0.274038212113471	0.284435458306226	0.303614850675556	0.192838903516299	0.210609942875644	0.300944549959321	0.320488932084563	0.286162398425101	0.243112675554091	0.261467486751408	0.368265221824549	0.194932640716	0.200842704153057	0.190440009807451	0.0676773682295504	0.202671118974267	0.177542184196181	0.196834112167492	0.245668676171303	0.194411277382047	0.172640570778975	0.0644925494042391	0.0786703955188406	0.0336230584257119	2.59510139171853e-09	4.41457293569107e-09	4.68792482704153e-09	2.72347698667954e-09	4.83898565070088e-09	3.10198337870148e-09	2.75522810436263e-09	3.37216962642827e-09	3.47340877899983e-09	2.87690590246648e-09	0.301005731491723	0.469142989644355	0.316012116518447
2020-11-23	2020-11-29	4.90196299080602e-09	0.110927012032271	0.172892343563532	0.319318482079791	0.222852633337721	0.297383751693532	0.213534328404107	0.360678099296777	0.430420803238091	0.333735537885805	0.405109734467569	0.414101861960171	0.334116685473812	0.347594115610284	0.455825673885287	0.49988658389931	0.447952789150908	0.362396045376666	0.343100210920251	0.308445877159501	0.180543633293474	0.349200054408452	0.340090030826213	0.36275790715527	0.354537540701856	0.194295182810458	0.0951406230394847	0.0647736192560953	0.0874163184293257	0.0244966755052981	4.78907065564642e-09	3.15084830215802e-09	4.44843630461176e-09	2.82457108691575e-09	0.0660655741896061	0.088024846477163	0.0313340937719366	0.0963017448338881	0.181895080792837	0.486940957358475	0.522236208443431	0.535372937880598	0.561200965354801	0.541926844904241	0.546921397991385	0.440993680749629	0.45929444735051	0.261616598392223
2020-11-30	2020-12-06	4.90194820409446e-09	0.0759151153802282	0.0795207922043558	0.0838176751028449	0.124623621373064	0.183453010802952	0.230212564455568	0.130785198866123	0.24966933156076	0.14905041579847	0.113803598872425	0.151953288452934	0.033387316184384	0.126552387109928	0.161485448853661	0.212507843637025	0.136652777068449	0.134798073417646	0.124484582160964	0.028258168493414	0.0181796370073683	2.77360163024655e-09	3.55802426435177e-09	3.9566243923752e-09	3.64076935948129e-09	0.0390910710242091	3.88452393539289e-09	0.0620306802870304	3.39123551430396e-09	4.41595621813121e-09	0.0842281459918265	0.247500859776351	0.284868065878478	0.292297359193251	0.462806041376852	0.389337423030468	0.499100160629206	0.533668249104048	0.372230289100804	0.410415829532725	0.393939259991041	0.256178660497374	0.417551220765043	0.406326989599012	0.578111911557507	0.424360345692381	0.273073234529377	0.346419318508038
2020-12-07	2020-12-13	4.90195045163066e-09	2.95409997616989e-09	0.0579831913650906	0.134530141935006	0.166812674837798	0.155011085215648	0.146971215164355	0.20185866837842	0.304342942905536	0.156280212105371	0.222475338927104	0.166376285168665	0.102694884060284	0.0775268326726037	0.141520352632388	0.055287193368565	4.90210433482963e-09	0.0587108390641835	4.90211752716083e-09	0.000658928173066372	4.90212400336325e-09	0.165455734022277	3.53738947982448e-09	0.138253091461745	0.179061944396738	0.492099245314793	0.543396518224012	0.373652438598607	0.321713988688946	0.546100064066724	0.428427336969235	0.416410093544711	0.315042743943345	0.46916958050705	0.387985315469917	0.338976139404196	0.448365271061227	0.455291887143664	0.354956434551176	0.417508415041792	0.342375740357549	0.550203065858772	0.409298126888579	0.553652587976395	0.519158896965318	0.319272693371095	0.446523951778318	0.271428644870579
2020-12-14	2020-12-20	4.90190728503602e-09	4.90200923865681e-09	0.109635637022859	0.0753934656300043	0.1602728136986	0.123499808966003	0.166570565250803	0.131854356973462	4.90214356572413e-09	0.689462143690507	0.729179482771035	0.743546359883243	0.758203255485164	0.775273111907828	0.79169279235227	0.783938005700659	0.788076652158116	0.78431111954534	0.791701777997568	0.787982289368721	0.784428636813871	0.786803782233066	0.775996258522898	0.778721449161752	0.777033254172268	0.779747150509388	0.775258921352658	0.708102663581316	0.632869100736354	0.555730456105898	0.346953633556261	0.564122459351069	0.363280279233119	0.555904597719442	0.540118757304739	0.466035104543371	0.495052705820365	0.561889422308415	0.589771020744409	0.583043978413302	0.613099215492834	0.520438811272299	0.211604627235886	0.576995361911449	0.598721042980733	0.485327423263914	0.53308682159514	0.598374134595501
2020-12-21	2020-12-27	4.90192288311447e-09	0.0122469948676775	0.107377833141644	0.164134012828926	0.10356533368445	0.193135750592676	0.709887364966928	0.715686785203519	0.742878015631094	0.728237608363235	0.729666645299419	0.735244018594747	0.742739141722401	0.738253666104447	0.723506235921237	0.712995723530306	0.72036710603944	0.704754636429035	0.707206830902445	0.679269407758229	0.648725386902919	0.598006923068966	0.563050115440626	0.574152266716317	0.54070591722121	0.575615793638339	0.574091305350174	0.600089159696224	0.529629524628078	0.573098864651076	0.562302075597291	0.54980769269869	0.534984147097519	0.526206648782685	0.574897280626891	0.639173851826941	0.572075565028102	0.540388416615064	0.57205896794174	0.55370595468834	0.57890211846535	0.543624883800956	0.640669506044927	0.596949863006088	0.546446831481302	0.611175837079715	0.612482129054002	0.630463952089578
2020-12-28	2021-01-03	0.0241480435912451	0.237335596008237	0.56300000487282	0.648841070282159	0.655104065983394	0.666230446041937	0.67499094522817	0.663642503104482	0.669277802035685	0.627220672068954	0.676449013757863	0.665169380911225	0.654352351286065	0.64646351131597	0.63109786805517	0.617614056667973	0.584174591953968	0.611736737729928	0.605663983352414	0.638224643289462	0.643189132303694	0.599906012932992	0.620431018730982	0.604130857421254	0.579724843492022	0.563214151082538	0.627937352069346	0.62752168409334	0.614508150369699	0.598146621737703	0.601946306368609	0.623075031674057	0.595658395901417	0.606370352573574	0.621797106138484	0.620769146440061	0.605072638217702	0.616864406476256	0.662761665522885	0.611989358338101	0.617251349386201	0.63363274231465	0.623330290962899	0.620271915985685	0.594201402202337	0.640896136598741	0.629578975781715	0.616380192133065
2021-01-04	2021-01-10	4.90184504589215e-09	0.169180424149675	0.368776660125114	0.478558175269368	0.740662800805856	0.73251221405906	0.769615104301199	0.790057856709114	0.79117184957801	0.776436015675677	0.771635343200539	0.763034469810139	0.761610200723584	0.775935349616311	0.779823141659056	0.776228859122962	0.779419702694577	0.761519101539445	0.747288257475805	0.75666105639753	0.775391784401819	0.774938848726181	0.783012207221778	0.761331239886755	0.730568284409701	0.701648449157408	0.688249210343192	0.722667680216463	0.792968346976931	0.732992962654439	0.683710482150456	0.657198829391564	0.634184918062722	0.625137569483243	0.628888300859653	0.645546988614898	0.590734659849008	0.624072128589964	0.631763323866141	0.592188449611078	0.608761802107783	0.626621399222599	0.637283447447971	0.603151891562474	0.665793144720866	0.563540020091735	0.561704511656163	0.504198507450051
2021-01-11	2021-01-17	0.106253147558081	0.25582690334273	0.360526970232738	0.453190167729448	0.679200006047421	0.719074145940155	0.682631510556412	0.745422692585511	0.729383100652346	0.731159494564032	0.721519879825211	0.735685309429727	0.741596277797404	0.751952631670383	0.744370296016634	0.73684009933125	0.73605488895355	0.744995180397451	0.751645393276088	0.730227422941883	0.67795177392346	0.666886743217045	0.65650545646904	0.693902537509224	0.68279461095144	0.680636879299889	0.650943519703527	0.598272112697605	0.642888274546476	0.635287619138119	0.571293916028416	0.641698872916188	0.643022402045915	0.610676955434006	0.550210419884201	0.633212148496841	0.656286407799376	0.629502807130038	0.554287869203991	0.485360076820025	0.471591501600373	0.487334790137852	0.624194299244019	0.686043701215161	0.593405357262883	0.687735307687112	0.625912751000884	0.657252162753033
2021-01-18	2021-01-24	4.90188051014408e-09	0.273777223179888	0.397444454412944	0.480035123754982	0.513827377674495	0.575221086687987	0.46639178852575	0.63549913636808	0.599016565201185	0.669184473884752	0.659412554763917	0.638501916061596	0.603584215562398	0.674457669443831	0.643621142330325	0.67639637444953	0.655959522812408	0.662188072109148	0.651997878911164	0.638904157022404	0.607865797187635	0.59894216497741	0.629974437062037	0.652906868152847	0.664120325730993	0.620457860704107	0.623441008178801	0.56197028918599	0.590248178560007	0.591514237985954	0.580651240818214	0.687871256314413	0.703359320715738	0.632239752423455	0.649723172444408	0.576895656959222	0.488564214370622	0.575785686890659	0.666123024175479	0.666601344529021	0.708655368095809	0.613535644881938	0.690926179891209	0.614438281808722	0.657090446189126	0.629571202306566	0.649025232375446	0.607266487378485
2021-01-25	2021-01-31	0.0427395939781019	0.234558167612068	0.435179322441977	0.422318250461756	0.489531786663936	0.469153789223426	0.60348356752303	0.567357110437134	0.555120550429486	0.586794972543691	0.498624437123757	0.577593848867963	0.592648729131716	0.558432259679118	0.543100732816007	0.588215143078678	0.505001873248213	0.544138484394355	0.625260337254379	0.632823117882254	0.537457937748449	0.570408815951261	0.455320557084742	0.600162647604682	0.699797036656778	0.670080992205015	0.64520014042113	0.383016229439101	0.655973262981639	0.67829489832619	0.670568214109309	0.643055251147599	0.61026950907763	0.650414381460817	0.640413029882051	0.671197795775571	0.651730923732324	0.64919633042585	0.621632169860217	0.651862159863118	0.648403361611649	0.59221169654001	0.639770785678664	0.68632407491706	0.682636555120327	0.650212766309285	0.660904761992613	0.669646102597327
2021-02-01	2021-02-07	0.0288270804200412	0.227323429382972	0.327886914770439	0.401085979503157	0.329491598073334	0.4329992374311	0.640490223005282	0.457385919147994	0.465151041655739	0.486944493694505	0.40057511788141	0.419134671749744	0.352004153091152	0.208121931341973	0.454240287964216	0.398478653427546	0.29698654318834	0.406045961213465	0.639806619762832	0.288621526445185	0.310177147747319	0.641600640511226	0.630199520507411	0.628478328163228	0.664229156389161	0.607988934180848	0.602608685580111	0.628002866659261	0.658596615150629	0.627860407581544	0.625794276937651	0.636006527177142	0.609909960254471	0.554567687632207	0.436710563888448	0.480167783880677	0.615621480742242	0.502489683337325	0.597464540504167	0.562616153161715	0.400737193823564	0.417688120461634	0.392348257921026	0.542218312913882	0.669903436494646	0.630557116959365	0.542113066750858	0.487878147875142
2021-02-08	2021-02-14	4.90191323426461e-09	0.152588259519968	0.349752675328823	0.315946904513145	0.352954389673699	0.391605051060577	0.393005304395809	0.395693693601382	0.30872236025384	0.25481737972138	0.409828004142816	0.418570303393769	0.478130371537628	0.521515622161665	0.474146292094619	0.508965893788367	0.44200019100685	0.521678041297816	0.613367534583446	0.538571470577225	0.584094277050035	0.50089956402961	0.544619932152193	0.475948207025241	0.529959229921034	0.5617471721496	0.583205056329361	0.443423528812034	0.56325983278992	0.51216447641517	0.441241189705971	0.573166139436062	0.591320889213969	0.509799492089392	0.390900838517633	0.294371024774354	0.217874572111628	0.0536772988875663	0.0899547027560299	0.0233806296490237	0.332047385074982	0.535505158791917	0.542768927537903	0.443102126574497	0.326891405115337	0.531951623534206	0.554473529587413	0.341700112994734
2021-02-15	2021-02-21	4.90186258119213e-09	4.90196436558383e-09	0.0725057049287319	0.221727731354273	0.185301735033711	0.193428763647044	0.287520602025913	0.291941240586696	0.369974658223757	0.387234534898526	0.445300296156094	0.436640064486277	0.491848062600561	0.419986363767439	0.533978959989977	0.55656165371477	0.510391586941206	0.518868491373957	0.446423422392396	0.565213035627537	0.290225182034153	0.48670519574504	0.41521977276494	0.520546901292171	0.372430196339252	0.429180850381071	0.358651690030841	0.317014023629813	0.25622568019149	0.390685437903794	0.359673383995019	0.263133224446165	0.436109995730277	0.0590913525112929	0.383894658547023	0.382987023693043	0.405182743274634	0.298499862402251	0.375897934619149	0.607579209364625	0.566972495079143	0.596420138559022	0.637954745096311	0.538704188100133	0.610636881527254	0.617298781613101	0.655117286429586	0.676373615912364
2021-02-22	2021-02-28	4.90191933741435e-09	0.079463194121497	0.202643500720165	0.243048493154468	0.171487139406876	0.269750691685245	0.194654154585433	0.267912528418547	0.251397645671684	0.292574430873828	0.276065739720459	0.227630468417084	0.202707612455752	0.177212456296631	0.253973977155501	0.293765718762435	0.301237408907711	0.25205825674965	0.243098524200179	0.166656083027345	0.13494279660873	0.113861586319678	4.90206578861493e-09	4.90207941468917e-09	0.0457406163269617	0.210348706547397	0.182008791672386	0.109060760362792	0.129708961046425	0.26882641597693	0.170988825147222	0.113742724584687	0.0709792722829469	0.059005533298588	0.118477755954685	4.90199326863434e-09	0.270365303201236	0.601927823080483	0.608172946668149	0.633502921503284	0.613832901989212	0.629537766431069	0.593936118457694	0.580580091257155	0.511957283695647	0.500098175591581	0.575646832492414	0.541604035877069
2021-03-01	2021-03-07	4.90188657539012e-09	0.0749930677605321	0.179841517231203	0.151304652113533	0.154419203490023	0.0829367719698064	0.127630863629971	0.0636308775163892	0.197538467656492	0.113890992746578	0.0341263601586207	0.0876290734900622	0.108153627261563	0.069128881315906	0.775818951838531	0.673892844420502	4.90207960138289e-09	4.90208691200881e-09	4.90207930262761e-09	4.90205308247341e-09	4.90208393845235e-09	4.90206639663161e-09	4.90208132000691e-09	0.0738215696273526	0.0458224437291368	0.0725359371382386	0.145439544148366	0.208866645884434	0.299603056147816	0.468106725095261	0.481283579053903	0.435419864698801	0.428755052321374	0.58821544341076	0.344821233029236	0.47957448455946	0.597986641949553	0.601203941477524	0.432536271924309	0.57439582539226	0.364611942712747	0.534934006392203	0.377733212386616	0.315397562133504	0.39869151065918	0.0489762622657676	0.0731790086307845	4.90202846927608e-09
2021-03-08	2021-03-14	4.90189619707853e-09	4.90197848381797e-09	0.0232515560657427	0.0541478623043948	0.0790478125404377	0.112890805780742	0.0811709283518099	0.0578907154575953	0.0592223289841798	4.90206871514523e-09	4.9020685458614e-09	2.98720726875979e-09	4.90207454741677e-09	0.00629980618937326	4.90207543974531e-09	0.0605009265483179	3.38935679485735e-09	4.90203929149057e-09	4.90206687450580e-09	3.13773745581503e-09	0.0609055642959699	0.0146583967021215	0.21298866925201	0.321728096039343	0.34427372687001	0.442492272561487	0.52315173411577	0.277141087826118	0.135738715692043	0.00191587995503319	0.283606469891581	0.199148489470384	0.45271914779988	0.361970841528262	0.413701383378727	0.36939530531487	0.340644290745401	0.305352530955866	0.214102719149943	0.180708510619886	0.282763589498579	0.336974794150954	0.506824511699154	0.368523599601867	0.413257256968855	0.670543013966913	0.47696255646872	0.599741965626616
2021-03-15	2021-03-21	4.90191232264472e-09	4.90201501856385e-09	0.117391740903113	0.112975097884991	0.137877803198035	0.165745648582485	0.155475177164914	0.675983698653338	0.685476313744228	0.678153310135693	0.200744818136957	0.209227650626457	0.310808709697867	0.308960336615676	0.373146266910323	0.656676263229162	0.670567272635442	0.372641244200045	0.465432338467055	0.583179006198474	0.601786929848561	0.678891298541212	0.630816586206853	0.54092763005049	0.563178630356267	0.484551529009463	0.443129495328581	0.432461888252425	0.528282975693127	0.606776250013742	0.467750713067544	0.513756210332935	0.449137847759255	0.549522082188593	0.558676985980898	0.564352808761018	0.55808146775026	0.62250287061937	0.630987354055106	0.556173989496845	0.612028112663875	0.485369591667792	0.182467802474476	0.0714650613429379	0.194665687498173	0.0589798920338948	0.155902100868397	0.153508784654734
2021-03-22	2021-03-28	4.90192340199214e-09	0.172749422783883	0.277083463086727	0.314405914330083	0.682923801968169	0.412659872444896	0.374672856290088	0.675309744137731	0.624706700207994	0.65637526857582	0.628851485348191	0.656895070171529	0.67446425670547	0.659917402252093	0.693461760439436	0.681515446958942	0.683391281226523	0.67848309858566	0.63518538274119	0.641897165033676	0.654451280723496	0.608116115460595	0.597596588488195	0.571156436079485	0.588803351951766	0.530061429025548	0.658409991249399	0.598565503179174	0.636737239462043	0.638875786945946	0.630190807657745	0.563476854169044	0.571203315662895	0.599609731793291	0.597035618255391	0.551225120386406	0.123810279505783	0.242137354427695	0.155867568264049	0.193956836709252	3.81913390598718e-09	0.124356128643346	0.366372327185958	0.376187660717909	0.294682978406609	4.90197503241788e-09	0.580318440401727	0.631002441823507
2021-03-29	2021-04-04	0.0294714646794657	0.257131453636126	0.413662064235987	0.435100587335984	0.490712714337169	0.471979556662825	0.570619428892239	0.644732710549664	0.670465836813097	0.677037422377868	0.664154433709678	0.642624795751141	0.66220954751474	0.685755433753317	0.700382748988365	0.671697794172499	0.645632004398122	0.619006838395307	0.645707306624105	0.630694302006165	0.672795526881381	0.671458484676713	0.679495737301358	0.663415631427559	0.67065616665286	0.655937578773751	0.635712573957553	0.6415522905572	0.188098157989619	0.188916981885417	0.630685080545142	0.168810960833357	0.294375620887521	0.329062784837337	4.39461062755769e-09	0.147200243615398	0.16552883169162	0.568670483907584	0.546956637578098	0.534929491498579	0.552083689332505	0.644448985678868	0.625116962155682	0.640705756009623	0.63840247128704	0.628687544048295	0.598099919931163	0.620189842573176
2021-04-05	2021-04-11	0.177518370767478	0.334384388099826	0.457786799327698	0.388316528692934	0.566140925077918	0.512595109544982	0.579262273602773	0.698837566165677	0.682633432844536	0.644833619438181	0.703406708505101	0.698418135882345	0.67265061782893	0.690281858823551	0.671639457268218	0.668138313313514	0.687989429210355	0.686929122758616	0.685147335209251	0.678322703010927	0.664276047016995	0.67162452456173	0.674491513508945	0.636102612508874	0.609518432701447	0.660429872206208	0.615980946330131	0.627893705513597	0.442368685842067	0.65083728985495	0.678292017814863	0.697179047737345	0.762704166628622	0.777083122452324	0.688874349894601	0.621284407397403	0.652103389758636	0.632084191942898	0.682362330595669	0.66175646696571	0.633962033743863	0.586194149558881	0.597215755159792	0.625463391716563	0.638091237996417	0.591741537884975	0.653932599921754	0.651461571340388
2021-04-12	2021-04-18	0.153619071134852	0.300302085216351	0.459608029878942	0.448918043025015	0.437561844279794	0.523506772018577	0.607038394653658	0.598356652807724	0.623846183610448	0.63753315441642	0.615914055226394	0.621672029951467	0.615273550896883	0.282055229631424	0.670506363826684	4.90215117513543e-09	0.0503263210829487	0.105117088709638	0.264672079538807	0.12980824436661	0.158741742921759	0.647249219352744	0.60581349436591	0.66978828131427	0.696788789209667	0.735545409614909	0.626200359619516	0.581918128757684	0.62615362752972	0.664138840680039	0.644817246379229	0.671505297504694	0.668833159705469	0.587702699305703	0.648196412536489	0.624725599435571	0.656049259430283	0.546325597444932	0.608627652006623	0.628366571418508	0.638395604570922	0.678889431224413	0.664776911008386	0.65008542471768	0.683445786505328	0.628114709084299	0.648326267245789	0.637400164184592
2021-04-19	2021-04-25	0.173043449669533	0.313176703034993	0.413301671822065	0.411650591789815	0.517849492752593	0.703297167347596	0.717572830401884	0.714145809060847	0.699129331143025	4.90213918531513e-09	0.632252144176119	0.680534546450328	0.260603884232478	0.643179841377167	0.601651775371434	0.671900654604981	0.662946091216537	0.6603088621774	0.626256110210248	0.660522274689144	0.656401376250735	0.665461351211287	0.592318715872473	0.658465905977555	0.665009593173789	0.667484137211163	0.672991512318215	0.651543683832817	0.610915680419851	0.656648114240402	0.687419796751141	0.701268492602928	0.695592279793503	0.68685421060406	0.668597916403012	0.671068467402304	0.650748177779808	0.634044775324983	0.689130788808963	0.643857254177263	0.689928906909087	0.645412690622277	0.688359163689919	0.68145671604852	0.619150557202237	0.662459761416437	0.636343235269776	0.655571995417169
2021-04-26	2021-05-02	4.90193902400149e-09	0.104590733198968	0.139733939031774	0.221992285451141	0.18068528181323	0.273007764132785	0.691185963561561	0.635490010540367	0.596806244207027	0.613472688886034	0.619345553927237	0.626312411329644	0.629765059296495	0.654906616468936	0.646721642716425	0.622739420145046	0.679102536495197	0.651448115777699	0.633412884694434	0.649540809209012	0.622496391490072	0.578241394843889	0.613361666367623	0.655004716712833	0.653460685790243	0.6425092662308	0.638569037614603	0.602772224402409	0.664764339319741	0.648280989602991	0.581182134833956	0.675469317405044	0.659409741367567	0.660362736071564	0.635285114815461	0.667726797255734	0.679350582924097	0.651737550983255	0.675896767114026	0.68069500262162	0.61966807632655	0.656359777228362	0.581467706297834	0.582504641175655	0.580583187536746	0.623516491752546	0.5835085035429	0.604184710001329
2021-05-03	2021-05-09	0.0835456561819436	0.326121440470067	0.566920772899019	0.577296555647038	0.579561195866059	0.573861718677152	0.607901751549756	0.650574486447489	0.660641437017954	0.643582904708332	0.633809434775791	0.642163181926864	0.634064631408536	0.615908731011612	0.633962685464549	0.635480654970838	0.644812863334986	0.65774473359709	0.632292952700232	0.674576626415426	0.656047334500661	0.655680932038998	0.666233261073271	0.654743201453612	0.664145069537097	0.636227551462864	0.651104653286227	0.666804350295377	0.67207686937331	0.662588140629669	0.644831214730543	0.662962103005467	0.644898171479626	0.590757638810906	0.632804051045991	0.613836146644029	0.556728410189398	0.566709659721744	0.627919851706057	0.638487825923871	0.569389657954014	0.597260473589924	0.595746626968703	0.614218478171622	0.624841977641009	0.644426066662897	0.639345633993084	0.638927273946972
2021-05-10	2021-05-16	0.161929162174885	0.27263018891016	0.440673708612363	0.373650522215365	0.454559967916162	0.487092793155017	0.547140281300035	0.599601917034666	0.552696612195623	0.63244270052959	0.627390112897292	0.643727537437106	0.645701061429713	0.637527641661227	0.661544972535599	0.628078861023188	0.669734417153571	0.613493228019803	0.654603083755298	0.665950647641619	0.675198808454464	0.637418364628458	0.616783492566773	0.64163952249484	0.630916043282755	0.672005867069759	0.606271583254613	0.587816450861337	0.635076209760255	0.511302576113071	0.522985639159891	0.43290996148517	0.563916155742562	0.638382528423665	0.607956226601392	0.632414457057829	0.58142272219108	0.570008395676909	0.547744591845204	0.607735654087949	0.602754769072987	0.519894464955142	0.57726850370429	0.594297780249149	0.579834375253062	0.561401110034833	0.493938629621643	0.588095221727728
2021-05-17	2021-05-23	0.0642121777062719	0.291889911353337	0.408046220801495	0.463531890820701	0.523152543460553	0.503235987444737	0.569099627788844	0.544230809042046	0.587456414072041	0.615099686771468	0.601879136500262	0.589755633303742	0.62516736647368	0.627026345357782	0.579946531859301	0.588432685360983	0.554606846201019	0.627218828549472	0.625146684362907	0.619735710066032	0.536058587887128	0.595830770178082	0.563873141790746	0.573999005623129	0.521821446275639	0.633089561638131	0.617978387631055	0.622750023296785	0.604186940539269	0.585764593335741	0.561118430453258	0.586449738122906	0.618246143015817	0.534134200022279	0.55336558173212	0.520773985873847	0.636706965078303	0.603970910161213	0.603883564375475	0.579084131794965	0.632935604436037	0.618463504803214	0.640176672249773	0.646478505649554	0.56171258407493	0.562500784917082	0.579933005258273	0.637520108695392
2021-05-24	2021-05-30	0.0899271741234942	0.242572655814372	0.429552174504024	0.496666552301614	0.49569998632797	0.457707609038555	0.474960021980136	0.523296949388041	0.453794963340197	0.596928720377591	0.538241073446262	0.60312088814879	0.581777268482711	0.525812482061186	0.519167149114215	0.527449644854681	0.495498275921704	0.451767410450094	0.459394987197963	0.536180319140792	0.54579163807478	0.495818021206078	0.579588363793812	0.567955468881953	0.578594140663978	0.560585482822167	0.542484566427067	0.500063145431129	0.609250413066329	0.49244877017769	0.627764114678946	0.47427264101781	0.424488942205901	0.614050619784236	0.650686565432797	0.56742116775404	0.568807611964081	0.547445638253433	0.55628170800647	0.593341976091476	0.558333423793663	0.487626738572848	0.543717535478048	0.500143782933403	0.387615647938188	0.356053291951012	0.467960029456745	0.437674154375131
2021-05-31	2021-06-06	0.0815893023636847	0.240889588555748	0.388561731218759	0.384076926623888	0.411689528173504	0.398956286535888	0.432087025047613	0.403427265857792	0.462347360581648	0.455637771546477	0.494734155547125	0.51004517065613	0.46526341837851	0.488107277176959	0.467307583927978	0.547816104214647	0.509983758818803	0.471125280087285	0.470151873609022	0.50284273906081	0.375955114950296	0.491539548629542	0.446766391069333	0.345924928939953	0.283071051022492	0.612888003983569	0.426169129306337	0.537146381790697	0.537462510521976	0.560364157167978	0.604328343820407	0.600786615798853	0.566162631661907	0.540277889583765	0.540309207934532	0.485933434129563	0.506788644801834	0.593848485748326	0.426283341603641	0.482281144836531	0.40391942750119	0.521034798846038	0.628121300023385	0.527268638015873	0.562823476123721	0.525389410514698	0.299267256068622	0.155198846816947
2021-06-07	2021-06-13	0.0693423566946044	0.185473976865337	0.31417070317239	0.347384269813314	0.295599407990868	0.402004839425487	0.380456542787266	0.45124957558513	0.400104524068084	0.511515395081101	0.310995125918337	0.479288648355927	0.436583503332197	0.4016472457198	0.414158680336191	0.423634737360198	0.444523223903057	0.503052089620473	0.38936358578702	0.486733645904831	0.428619074954333	0.337455912650259	0.3810686297996	0.161485522843761	0.437958694301758	0.530857108837398	0.517993322421232	0.396360299481537	0.398124027037011	0.352451909856895	0.335831618267304	0.366180063346894	0.441292592465566	0.425172102190382	0.394194359560246	0.117562711138916	4.90201057313554e-09	4.90199304341256e-09	0.22639944182369	0.219312353722448	0.176188186516549	0.356329286077953	0.116236590384232	0.295849889723087	4.90209823071319e-09	0.0490965309255942	0.531287586967967	0.42292151060282
2021-06-14	2021-06-20	4.90191279169128e-09	0.174048967537385	0.249122615849584	0.25083539044958	0.312570148615266	0.297156767490677	0.287839481188453	0.347718071482417	0.35521463295801	0.469374067268606	0.459168203939214	0.430425254004828	0.493878173813248	0.402510928113038	0.504376521543512	0.389826004637634	0.501876436267255	0.420174058807195	0.369728918463081	0.419845862108476	0.43570635274664	0.533259491061846	0.674365355079018	0.475668012910377	0.373855691301357	0.512134140772751	0.39299896675352	0.387573222863084	0.368687762762956	0.415287324511386	0.315190938842437	0.273448073833246	4.90207686599687e-09	4.90204436310701e-09	0.014116815596296	0.210158915006586	0.125928321746754	0.193661139923915	0.048074155618012	0.389916405013523	0.349298587206349	0.452745913142134	0.437898606629175	0.391826464060764	0.546978757050366	0.564882568173596	0.542014174402181	0.582090817351647
2021-06-21	2021-06-27	4.90190999089641e-09	0.114345075056893	0.282761496511332	0.287300069209931	0.343043331550419	0.432390629311799	0.390065299355785	0.383448733751792	0.444663949625568	0.349269911840605	0.38565103834978	0.425502551105907	0.393631370087316	0.344596667581089	0.422309967044208	0.388469558419097	0.362619950736233	0.390081877915387	0.414984701883322	0.294088006262485	0.269834435280768	0.256685613879729	0.0257375339737094	4.90210370747564e-09	0.18974097012849	4.90208835155813e-09	3.55184188923315e-09	0.138458043331426	3.1330088121474e-09	0.0244971063599862	0.105910865815306	3.5513838088822e-09	0.145763592679853	0.20478300535841	0.358373538821232	0.481711036420539	0.41697398497247	0.390055635274353	0.363450174142026	0.432904725911509	0.497545795842477	0.33285859363148	0.0408799010703809	0.00139965789179094	0.160059672051217	0.0383389391224303	4.10727104221226e-09	3.41156685788387e-09
2021-06-28	2021-07-04	4.90190253557422e-09	0.108924260258163	0.246156463022587	0.197262379914423	0.292036873491395	0.215486815132815	0.232977138481596	0.209745805179144	0.344569690581351	0.236187104472684	0.150539823764676	0.192972090520567	0.28264197819142	0.186117435073669	0.192071629913893	0.113056819869929	0.182517757667588	4.90205682818267e-09	4.90206628017939e-09	4.90205778466198e-09	0.0620638441036058	3.650363571587e-09	4.14010889250466e-09	3.71047597320989e-09	3.58167242792054e-09	0.0873832256247359	0.124289748501394	0.150266179177117	0.262822960370119	0.356106781204254	0.254441636137546	0.250907935039788	0.265573296007554	0.217669791907773	0.0724918177000084	4.90207073460325e-09	4.49306906087847e-09	4.31725518894666e-09	3.09050622265736e-09	4.90206266401251e-09	3.66089283042771e-09	4.44206387154644e-09	4.37546270124925e-09	0.122292349012521	0.180919479324329	4.43006323164524e-09	0.0937084959830638	0.261799135259286
2021-07-05	2021-07-11	4.90191724876115e-09	0.155396296439865	0.22031792812647	0.277013109727399	0.309255003025742	0.280272172150974	0.243636420691597	0.280238046556943	0.240140440353634	0.184207883037657	0.208303434668607	4.90208945907663e-09	0.0356666354490477	0.0744647142923051	0.229216922119523	0.0482799754866494	3.69438545140313e-09	2.76310131410581e-09	0.240831991934276	0.282797610594588	0.434230206585069	0.700933151367815	0.299970146783011	0.54253326123033	0.136300547068261	0.412091386997815	0.249159687560158	0.0453470719135882	0.135933375264541	3.91708502260996e-09	4.90207572690436e-09	0.0320760717338639	4.90204806759487e-09	4.9020546762704e-09	4.90204697586234e-09	4.90206370568123e-09	4.90206280939839e-09	0.110070132390615	0.0732661141098358	0.0328723518684271	0.2651008298613	0.355757099664195	0.3043904076306	0.343634560549802	0.321029752989831	0.0168771694829141	0.278298474862134	0.332875683743356
2021-07-12	2021-07-18	3.12799794547184e-09	0.0588740157243035	0.146665043591016	0.185658659097083	0.0371833871435866	0.059887812458637	0.115536478961998	0.149218611135037	0.223269363995671	0.0420800300020888	0.093326540747203	0.249372486361429	0.269055825385409	0.350010580439401	0.35491428081305	0.401927105355185	0.299463078073883	0.302063710339498	0.268084771015648	0.305385978657996	0.213196772637724	3.80018399217193e-09	3.93237330073604e-09	3.6608889380085e-09	0.0722614661063126	4.90209615223769e-09	4.90207593336754e-09	4.2060292087351e-09	0.0593883915492947	4.4107423965226e-09	0.117670994362587	0.0594252668632162	0.202564567675708	0.171439324237653	0.0923164396727218	0.226630557419712	0.368941202042109	0.368405247943573	0.398075180883029	0.27825805428292	0.209861729496425	0.128356696128722	3.91397165571665e-09	0.0114927410345007	0.300799770713056	0.347050886527826	0.508611818681198	0.57671693257389
2021-07-19	2021-07-25	4.90192983091701e-09	3.29930964611347e-09	0.179659941029563	0.225605026575879	0.412635772524773	0.407161196272149	0.422090662806148	0.370397914248779	0.359702021101642	0.384519819067632	0.522266466065202	0.386908468239968	0.297741409548957	0.285364070390494	0.20748216342264	0.21563510212909	4.34416344504363e-09	4.27640566183146e-09	4.20061924583456e-09	3.1608435200951e-09	4.26979098872698e-09	0.0515983646879374	4.79687353703413e-09	3.82450947893573e-09	0.134066409644245	0.210003367262483	0.351576344832142	0.319102731496197	0.372591129054419	0.276131095020176	0.345429904215621	0.468786574845281	0.431548808709742	0.488890573981312	0.37387966710468	0.498401871246891	0.43944188342839	0.326760437142104	0.533935219866145	0.477959916528664	0.55117432608586	0.580637580069569	0.554751672485477	0.580390303102978	0.530138230530289	0.583268117137651	0.610296386293734	0.583530345743451
2021-07-26	2021-08-01	0.014901403086953	0.149722080287627	0.259532804961094	0.315687094902977	0.334596384738902	0.304993665052517	0.272982460790501	0.135050417517021	0.0480385875957838	0.00125576124604837	0.0790773751661323	0.102309418674072	2.89048078352175e-09	0.0318466125210461	0.00166846492770681	2.92152564372198e-09	3.33332083179864e-09	0.114731818751376	0.184000914474519	0.327893873839087	0.332056576072933	0.354711151741428	0.401137943633007	0.3787221710624	0.412314129862206	0.4025070568289	0.476566265644286	0.526909144635617	0.483313819654969	0.41736162622798	0.549165052983388	0.601790103808441	0.390401438344822	0.556885657014553	0.59342086177205	0.610958518570662	0.563516676969403	0.520221381700458	0.545148895575745	0.517341263627143	0.554801720090874	0.541518802590471	0.506050491699444	0.517818405156041	0.493164408345511	0.439801327004689	0.500866133421934	0.342259052313388
2021-08-02	2021-08-08	4.90191653484574e-09	4.90200170742501e-09	0.103860789205567	0.125171960222018	0.0891794950683505	4.90211354001212e-09	0.0782960686808585	0.216101136763469	0.136348084327092	0.044907702468797	0.178295271095488	0.173980371490982	0.265605916497163	0.254951546325899	0.375357751979182	0.590476706844451	0.566674330296975	0.551301548734596	0.465142951270976	0.488827609248169	0.434580632202077	0.619411111774452	0.636461206949822	0.624932532928438	0.543282322822972	0.527010659671516	0.572442239593541	0.567081325160369	0.611367013237972	0.634140909924161	0.590227879297778	0.61671284636781	0.568790171476735	0.590718360488665	0.490176994732675	0.555701305235813	0.416024958237965	0.496370581567575	0.54183779413338	0.53480434973879	0.496216996160975	0.412040240386201	0.266713087940014	0.446432085514313	0.513093636400771	0.417487418693694	0.215526159457087	0.227388672223288
2021-08-09	2021-08-15	4.90191577735109e-09	4.90200315984358e-09	0.123358027920625	0.263679659632745	0.299838033171994	0.292342674677942	0.548524534620761	0.602777029204289	0.543068463124922	0.653101972412938	0.577854393084445	0.556684643262386	0.573656631027175	0.570113204501017	0.627859090730047	0.632446871191273	0.630234627213802	0.634281220088673	0.609293803329126	0.616086238939891	0.632000068952451	0.611763357819908	0.655273619390555	0.602340945405455	0.582426370868727	0.565395175259174	0.553330844254469	0.51646221486931	0.620302293794371	0.592129636402877	0.521668547368776	0.514166178740755	0.430624508206466	0.365212473462368	0.355960744559642	0.328267895939472	0.0702341147984285	3.29214987098472e-09	4.90196990060301e-09	4.90205831286925e-09	0.353394347227323	0.441751900620677	0.43491654323823	0.462788316961179	0.47590067876356	0.47962491144314	0.559594858715606	0.538743038916014
2021-08-16	2021-08-22	4.90192945028187e-09	0.0967376585812175	0.336795953328943	0.302645848987879	0.622694953180975	0.592356427687939	0.699743043940332	0.725675488848269	0.713592273081764	0.714640464596652	0.710555638424257	0.709326460054557	0.687279170809882	0.687926137544876	0.700681965079668	0.700102859509892	0.695637240890337	0.70731359655518	0.692194981923116	0.675082993662794	0.678645404752235	0.659703281616202	0.645949185433007	0.628250768612962	0.653558605252034	0.613356329948153	0.415321735132518	0.626152579790186	0.554280709271432	0.515668015506468	0.421399707365532	0.302562841186443	0.197790335335935	0.241050053201555	0.25161934814839	0.59738541361681	0.561457999853185	0.582814859994496	0.576903846677122	0.640669485745671	0.616565453789664	0.558925528062214	0.63316391455437	0.599636579030224	0.57491222866938	0.609440459108593	0.458931956020474	0.500487515245895
2021-08-23	2021-08-29	0.0397806616976138	0.202761987455539	0.468441793533951	0.476085757359263	0.608203022735518	0.641820215959341	0.667528139191471	0.714966138361712	0.723140563648832	0.719935976098244	0.730572055485872	0.725409893266323	0.699265012384745	0.692247614185845	0.711107902066226	0.696810490493291	0.679693005768992	0.637058087268268	0.646846826892639	0.606927507546667	0.0614140262436851	0.669926691782223	0.642808924144477	0.652593964613644	0.367722464453864	0.295565019372998	0.451423558389187	0.566432605965766	0.635715933975917	0.602778822231415	0.514782020677137	0.633714322403455	0.661091681091336	0.631455595285948	0.637700703048625	0.618986876328755	0.606960685457406	0.598001458372849	0.594718484565975	0.576107299390963	0.490428068697244	0.589540985514644	0.563067843490786	0.507213755262587	0.549379951068206	0.432003236313586	0.578275721285891	0.508999343635819
2021-08-30	2021-09-05	0.133784945134189	0.275968859871912	0.491088432727108	0.49434998558693	0.522876914291814	0.530861873483968	0.511909220443738	0.615363790477082	0.593557645250637	0.60622534106624	0.64145423209099	0.548596530945494	0.624421727765378	0.295426861513778	0.643720199621711	0.281512202606789	0.349102281839083	0.264795788652251	0.12808647892385	0.13817108003904	0.60739854620068	0.502111218044159	0.548563046926537	0.54338669661606	0.513761088048988	0.596670975239808	0.59498352974311	0.586467196642862	0.568162024565117	0.569719302704467	0.570393471419675	0.615872964393318	0.591178136210154	0.580885465129051	0.550639591956058	0.571041021313392	0.508614782992814	0.514840177418851	0.501304882219645	0.481379453475091	0.538617616154317	0.595772322460684	0.510499088050821	0.631989005063444	0.597542556421631	0.550818095069182	0.472109372487827	0.616194460906445
2021-09-06	2021-09-12	0.0931681293116935	0.228569604059046	0.331042429724608	0.378285027644505	0.383568252015401	0.351667601372292	0.341815136601555	0.236018229041222	0.278869663113005	0.216254379450357	0.197213206769468	0.230299736054351	0.300121997529296	0.312630338596526	0.491725103517967	0.621607258632288	0.364210524207795	0.570768511872504	0.593908143289025	0.586108152914841	0.41670565845755	0.438198986592769	0.626307219359274	0.572348636695912	0.468555599620955	0.533995298603611	0.542641412092306	0.286695324482933	0.47811813169161	0.476067568435121	0.518889819312706	0.494678201132075	0.346513242926942	0.507349093527117	0.447153809783513	0.559373860946713	0.512656331875497	0.390638167035687	0.442434274674345	0.576502246626951	0.464157327050449	0.411563364995029	0.479509307884943	0.433941619609136	0.531041872445134	0.35099456281348	0.388104563779278	0.445652050402376
2021-09-13	2021-09-19	4.90192259737554e-09	0.0337734557954725	0.166084327924858	0.219123610028112	0.141096626273549	0.225908164392445	0.328248526843976	0.422512091575082	0.30265571597363	0.337540013711499	0.451958628286349	0.415518870440233	0.494850010104242	0.375780706851833	0.411839482164817	0.527064079564512	0.366768812752707	0.428241284039328	0.460210114275333	0.452588024765256	0.444552663647704	0.504670133633339	0.415482697423969	0.367000588472904	0.312927879002515	0.400220712162113	0.416844270143452	0.421240644841619	0.508494359464769	0.367473699737787	0.5240244370542	0.544541834822333	0.420311195382855	0.45719485518227	0.318396107067841	0.262841476678463	0.407716189358291	0.354130719043951	0.497929015545392	0.57728767603012	0.36927403803846	0.372095187352185	0.507486039749866	0.50996254781903	0.58407572645471	0.496134656030725	0.4851739853533	0.498178736628283
2021-09-20	2021-09-26	2.83693865257604e-09	0.155583418193145	0.348638599261491	0.349231378766248	0.456825566924381	0.42020700010779	0.416708696967304	0.40925313311013	0.399144610475332	0.347931181104855	0.377554912122311	0.420088992347979	0.351714442949371	0.366299408802951	0.361877175728639	0.277334280345004	0.344183546086796	0.297127003832092	0.346633883471411	0.234685521799598	0.368352261229662	0.440039357725007	0.381525779897401	0.371134286541948	0.382519019360372	0.398627777003595	0.429195883862794	0.421906514772385	0.416890333835193	0.370853178940207	0.348077570531369	0.270287928926577	0.376056185117934	0.285736401877002	0.521291302938564	0.351031906036562	0.304244167713487	0.482334890385873	0.480268892638528	0.411373717339279	0.312124446115965	0.400968233872254	0.440524074345033	0.462417683637778	0.444559485285013	0.569692482177516	0.460102851446196	0.218474254523837
2021-09-27	2021-10-03	0.0551876744225156	0.11809160105513	0.222337335245926	0.235370206141576	0.227182907386974	0.147907113919329	0.19381429756358	0.111087153307429	0.131273531691241	0.0816208992964948	0.166394224709577	0.0141784056812466	0.0390780485506021	0.200655925453171	0.132882673585234	0.193836083667149	0.183106580089431	0.129675503377213	0.174703434677582	0.193825739691974	0.088126392836503	0.0637645648086225	3.40535104742559e-09	0.134193041606654	0.0407941844221035	3.03769448934474e-09	0.0998662883744769	0.0549584508498286	4.90205597082816e-09	0.221922625153513	0.112449482285655	0.238162711199009	0.0330739629665801	0.175706121811321	0.0857496850627765	0.125394660675029	0.238084108597474	0.241533865437615	0.22838467692698	0.229657493385787	0.258050021944552	0.212665618318608	0.257357059959803	0.237239810425276	0.128279610762186	0.315821632390399	0.335762255015138	0.185610660859008
2021-10-04	2021-10-10	4.90193933684836e-09	0.100880247315651	0.129473245882903	0.166205571274909	0.203200988149706	0.175476250790208	0.159542843326941	0.124315679610092	0.19812472769186	0.195282639093259	0.273997676335806	0.177495770574905	0.122496640516428	0.0317904441510064	0.0434085575722065	0.0481195187277233	0.053440993647233	0.0496996229205684	3.77676820572364e-09	0.020331498974059	0.022038455516364	0.0883971647919138	0.152956219292867	0.162985462894421	0.0506925839942274	0.162245857800916	0.192601114146248	0.184107665274456	0.0978811962165994	0.282785948188934	0.0603333244047846	0.220807922958099	0.120705590795947	0.0848916961699326	0.112102104982705	0.204754887351778	0.124430312380713	0.128129738634711	0.0312371274379426	0.101255788790812	0.156605459642221	3.91318754128423e-09	3.84793483852728e-09	4.63467431045467e-09	3.8357607870035e-09	4.11670082455868e-09	4.37074639430869e-09	4.60022729140989e-09
2021-10-11	2021-10-17	4.90192007416413e-09	2.83422623090251e-09	0.0675439876826151	0.0470929801311919	0.0257275149555594	0.112717142372433	3.03682930564712e-09	0.0255267244778109	0.113348978232164	3.75495927501956e-09	3.91367891075058e-09	9.43188951322375e-05	0.0046253722852123	0.0544480339572821	3.46732420135951e-09	2.91187265688754e-09	3.14726160799103e-09	3.01230052951244e-09	0.0257760024801741	0.0677467653711227	0.0840739313018825	3.1211438622902e-09	2.80316369249856e-09	0.0428322365933071	3.60478270773845e-09	0.157508281494381	0.050509857991227	4.9020620909481e-09	4.90202080227805e-09	3.81608812504386e-09	3.29151557199878e-09	3.63804383497443e-09	2.96888703096577e-09	3.52451984021055e-09	4.90202515685703e-09	4.90204556137744e-09	4.9020478242428e-09	4.90205141525751e-09	4.9020724083367e-09	3.31075870254954e-09	3.44952751761069e-09	4.90204467575199e-09	4.90204884819394e-09	0.104835700169334	3.21789963941713e-09	4.90209531019996e-09	0.0292097399058236	0.194804362734921
2021-10-18	2021-10-24	4.90195034613485e-09	2.79308087123624e-09	0.0316177020005082	0.0532888105001769	0.0569902817585794	0.0629328533304932	0.111714855511117	0.0502075888300898	0.190626101898432	0.0522607216017551	0.128556546600751	0.13536682798315	0.0304536387697831	0.111280779695382	0.166671432664273	0.10266540063687	0.0864435977827046	0.129036744423707	0.00245146190710245	0.114934822564223	0.0567641530400116	0.112727230995677	0.144461959088744	0.00927542320344124	0.0948329144625469	3.88519334092784e-09	3.32161918990712e-09	3.99268466200684e-09	3.65340276759485e-09	3.04822158313707e-09	4.02549263495111e-09	4.47885543081665e-09	3.71001612582072e-09	4.90206546159509e-09	3.85713743554544e-09	4.68922125974465e-09	4.11124506745677e-09	0.0208726109170035	3.63223162943261e-09	0.135245129423762	0.113770735001635	0.289340660198545	0.1237213508596	0.382571336929202	0.336596601432539	0.256526769399727	0.310626709918526	0.2360921984955
2021-10-25	2021-10-31	2.80455295610895e-09	3.57061971848789e-09	0.0877785538645965	0.179950718844124	0.224428165867804	0.214139143341706	0.145940816461664	0.0975657958812297	0.238778651136761	0.17732617507946	0.141728782708182	0.0310838319075252	0.12579915120465	0.141715355689018	0.0254978815707617	0.115988439142496	0.13008443059412	0.109903047077433	0.119218941987525	0.063651675822011	4.19399386761916e-09	0.0617895459103697	4.23483489581321e-09	4.09506738115819e-09	4.89348524355546e-09	4.74404764251713e-09	3.88900204722301e-09	4.15082391129438e-09	0.0823801144624751	4.64763473926719e-09	3.53539047848385e-09	3.07290863830857e-09	0.134229134637975	0.0849366274525119	0.221534355938619	0.271113275558352	0.261653247086938	0.176025929043575	0.300603463794216	0.299612968201451	0.367096526259785	0.163704794358009	0.242986211942344	0.162682343581436	0.274323667039476	0.316706205894216	0.148172631345229	0.0671101002986652
2021-11-01	2021-11-07	4.90195751047069e-09	0.0668768081855445	0.0937824062588537	0.0794111137989558	0.159872191651799	0.0781234132495006	3.52423907316288e-09	0.0654206068909432	0.0768863501581639	3.35648599148247e-09	4.13231228009558e-09	0.0490591651379702	0.0505205506484172	3.01672210983288e-09	3.03882487441057e-09	3.143117210555e-09	3.24307516676901e-09	3.46166377869025e-09	2.78138492655856e-09	0.0276071456735008	3.29911617426585e-09	3.39149400266747e-09	4.17302422173901e-09	3.52058878944427e-09	2.87862084396046e-09	3.76507900978799e-09	0.100549662313655	3.43109519430309e-09	0.0462191540272472	0.0357921912490341	0.00833204591910904	0.05946276286564	0.195838973211997	0.238856557238412	0.00763650709623384	4.63135637339091e-09	0.00801123995232781	4.7438835061882e-09	4.42867370281038e-09	4.2115606965183e-09	0.131822484928835	3.6340920761054e-09	3.22452554124724e-09	3.07735834660559e-09	4.90208230581559e-09	4.90204253910738e-09	4.90208482364411e-09	4.90210401500707e-09
2021-11-08	2021-11-14	0.00758758073588199	3.69804776158457e-09	0.00407672419955929	0.0414271438765259	0.0476023959956542	0.0181983375810837	3.81830289807296e-09	3.29391433888982e-09	3.77659942780951e-09	0.0347214830466923	4.23104172476089e-09	0.0113598593482682	4.47774655724367e-09	3.68407406652537e-09	4.51202230352742e-09	0.0243573315577194	4.34520678523233e-09	4.42973193613191e-09	0.0412455014834586	3.74606491022205e-09	3.77618026295358e-09	0.0759924234534089	0.0347407003837732	3.83310240008327e-09	0.035936808278089	0.00754199856856705	3.18408136335126e-09	0.0157711283793844	3.72045086623818e-09	0.092275547902623	4.44400091323436e-09	4.19949380264758e-09	4.37975168100857e-09	4.90205684723913e-09	3.34007482574218e-09	4.52539236765292e-09	0.114619831818944	4.33941848842731e-09	2.9516594728217e-09	3.57273077841656e-09	4.50457259515924e-09	3.7417102002633e-09	4.43816780487583e-09	4.02428715325365e-09	3.97417266006979e-09	3.51831579254688e-09	3.6503387861676e-09	4.90205996414711e-09
2021-11-15	2021-11-21	0.0893019594392575	0.0615147392389986	0.0124629026991438	0.0695218064247792	0.0335406555944768	0.0596447972521222	0.0450987960236801	0.148595544655492	0.123930424427218	0.10309170217113	0.222779639025176	0.156864529107484	0.1931874123172	0.147905400178667	0.186251697488302	0.133246456888011	0.243965959093316	0.0117052003627887	0.099593461971564	0.0873529451058382	0.126129962101886	0.0637641279206009	0.0620360966406405	4.00915155698496e-09	3.74367343875088e-09	4.7608357549454e-09	4.69656477103119e-09	4.00528471502885e-09	4.50096987607427e-09	4.48640083002633e-09	0.0879450328824407	4.01299503342539e-09	0.00182083181544426	0.0137557860978537	4.90204943762319e-09	4.67976409625604e-09	4.83655524408943e-09	3.76543571447185e-09	3.77836612340149e-09	3.79105681967756e-09	3.13548218635038e-09	4.67611678339703e-09	4.67617634461573e-09	3.08077027342777e-09	4.71335072077238e-09	0.0806000311947865	4.52625654910455e-09	0.262951265348046
2021-11-22	2021-11-28	0.0905587056733158	0.121369135229309	0.167120617705732	0.146358002060561	0.157962469939694	0.197733333186549	0.204821396913488	0.234471517426042	0.247856084874194	0.181618982525793	0.157524234574536	0.193739453812674	0.133512147932613	0.116738686924041	0.1663836875705	0.0685364939532279	0.140627655371805	0.106627357057853	4.7306538746929e-09	4.31009987897372e-09	0.11502731514388	0.0554613886998461	0.0347864582816313	0.100741510537475	0.0506694094171388	4.57950729670721e-09	4.72403020846014e-09	3.75939423394919e-09	4.29224219940944e-09	4.82312841040323e-09	3.59014551035742e-09	3.68085168383982e-09	3.42933002823865e-09	3.92635603097425e-09	4.01481128510901e-09	4.01936233428059e-09	4.32952739022508e-09	4.50316546800039e-09	4.54467677073529e-09	0.152394976808495	0.207800785578056	4.77548408018384e-09	0.149191734379526	0.0417380260959911	0.348054016761028	0.0813807276784717	0.149078066653816	0.255041042867228
2021-11-29	2021-12-05	0.084851292451444	0.0847499035418079	0.167267126708055	0.0989496843803386	0.0022333084623261	0.0298023877750804	0.036569088464588	0.0198305410215451	3.96661451618073e-09	0.0725728268728657	4.16881829510279e-09	4.44011358889022e-09	4.13362096265609e-09	3.13911137749151e-09	3.16094199670112e-09	3.55931575136011e-09	3.79092835989978e-09	0.0306403447949209	4.16206106463599e-09	4.45007221105338e-09	4.90205844931854e-09	4.13313868100237e-09	4.28157282635226e-09	4.02213494968944e-09	3.20552553942006e-09	3.92082934222823e-09	4.08255852737687e-09	4.68547002581978e-09	2.52634926015875e-09	0.103798300407775	4.65397603396302e-09	4.28833701187368e-09	4.60138095530391e-09	0.24147770868888	0.152227471143548	4.7178274449947e-09	0.109945075350553	0.369607579782619	0.390967006988119	0.285904831906896	0.312630743324406	0.327604321318072	0.373279227343405	0.559861420563022	0.467053040100769	0.318433395713459	0.409119658106298	0.490281364255916
2021-12-06	2021-12-12	0.0932053948277894	0.114283023577489	0.12241339891787	0.127007613905928	0.00849789909593055	0.105894940269772	0.0519521050391445	0.0445013507918781	0.088935018219365	3.68068675616706e-09	3.76388653459884e-09	0.0564324731307147	0.0247028345910763	0.0426091936268988	4.04663644180011e-09	4.45833679315607e-09	4.73238806903961e-09	3.58760458889859e-09	4.12966804324853e-09	4.0006190556337e-09	4.72170823244449e-09	4.34690014790254e-09	4.42656633626545e-09	4.91517725258157e-09	0.129349731699424	0.0929366910045555	0.209681760866713	0.0304712944581687	0.14882508786238	0.337934584663081	0.207921759111989	0.118850146233988	0.369487344333404	0.14971210395485	0.438342743998934	0.360684750654382	0.316861377171436	0.342496612296225	0.360500638209602	0.450150573156068	0.148383141691302	0.341049195386094	0.318889388512226	0.281708767577196	0.337422522799969	0.21224487728014	0.308600891290763	0.24778795762575
2021-12-13	2021-12-19	0.0629445645379512	0.100016426280225	0.0723049245540416	0.0512921204305823	0.113233288384886	3.80812376958003e-09	3.68801777430231e-09	0.0899660214968134	0.0545488711832667	0.00889915172974089	4.54834647467409e-09	4.15885447685298e-09	4.68409359789628e-09	0.202546594322342	4.76099153951527e-09	0.0311727789934109	0.0243563431448002	0.0726132698325677	0.212482342197498	0.268753430486923	0.107746244274011	0.177237280617171	0.0713739895337257	0.0811660920946932	0.19839271771818	0.15861934976424	0.130108679953007	3.76752620110712e-09	0.17795387110195	0.340910605725019	0.077911353555103	3.08932044107403e-09	4.90206841104456e-09	2.79798806671853e-09	0.124686739304881	0.0185236356512813	4.30108323656627e-09	0.0948104434056423	0.253430626565739	0.216005413145882	0.30617942956323	0.136546628793593	0.330729800231629	0.434989192267068	0.183852935390702	3.97098860299148e-09	0.200818657801635	0.122185450860311
2021-12-20	2021-12-26	2.97097314877111e-09	0.0839431970602681	0.12127898183203	0.0189184200066502	4.03131836132744e-09	0.102951214312589	0.214555270752872	0.161730641311738	0.136393943241922	0.0650561446915557	0.324478224337364	0.277083953157384	0.348048439859579	0.256969426135908	0.217075748371079	0.286770585309363	0.275386594633077	0.307361317792022	0.263484283232097	0.369241958745447	0.236697890936882	0.250947157907896	0.331030055866257	0.403139853011706	0.342804467853956	0.359367221880469	0.262336783779761	0.148214697670719	0.246477731281831	0.26472901967303	0.292731017923951	0.309659385061996	0.163563576150956	0.192397744328103	0.298463379362555	0.375354703100394	0.443413941264737	0.31668236779016	0.403539632256726	0.427343959670855	0.48430143530452	0.557870249397376	0.573114849262947	0.497585794008459	0.5073464086957	0.581910885183928	0.507656842747767	0.280822104944437
2021-12-27	2022-01-02	4.90196772155628e-09	3.0791450947586e-09	0.213724256249332	0.312186575998755	0.447498326170593	0.4604864943027	0.386864433371911	0.416720828213216	0.430721050135286	0.414640749949594	0.302414722450169	0.470490883663473	0.463323196968954	0.47796583486149	0.460550699778569	0.405547801801093	0.443931354041234	0.405617674840159	0.508440494729382	0.506579406330641	0.451078159004216	0.519137802174822	0.4759488320337	0.406726550781689	0.458196118029404	0.467678420236901	0.474105720707836	0.4696704302547	0.463979094670756	0.496184345969052	0.490697925674344	0.526495912878643	0.527394930798517	0.490555843661744	0.545562172143905	0.544815881985574	0.580332741635466	0.571015832064228	0.555345804479731	0.528686508617883	0.331210404837278	0.48401857613987	0.46841358317082	0.430443097625102	0.472351660115204	0.513899099221318	0.351207403416241	0.525047462833898
[truncated: 318 more columns]
