# Supplementary material for: Future behaviours decision-making regarding travel avoidance during COVID-19 outbreaks
Source: Sci Rep. 2022 Nov 17;12:19780. doi: 10.1038/s41598-022-24323-1 (PMC9671889; doi:10.1038/s41598-022-24323-1)
Supplement: Supplementary file 2 — Supplementary Information 2. [file 41598_2022_24323_MOESM2_ESM.zip › Supplementary File S1/Aichi_lambda.csv]

start_date	end_date	day000	day001	day002	day003	day004	day005	day006	day007	day008	day009	day010	day011	day012	day013	day014	day015	day016	day017	day018	day019	day020	day021	day022	day023	day024	day025	day026	day027	day028	day029	day030	day031	day032	day033	day034	day035	day036	day037	day038	day039	day040	day041	day042	day043	day044	day045	day046	day047
2015-12-28	2016-01-03	0.00934050388443559	0.258392440532092	0.352496417148093	0.452256269493787	0.516237691537418	0.535699560978635	0.516590771763708	0.420793519038231	0.437836618743493	0.344403126076565	0.371704334654436	0.424635489334718	0.477346771094592	0.424770201633777	0.50101130013522	0.410934347690945	0.481272575073263	0.51314086391581	0.458800736125886	0.545790979713324	0.47677181218412	0.43766026801692	0.478073224671587	0.469399400587408	0.40153815412502	0.461269138439792	0.49482306913383	0.4677144981669	0.370472381212766	0.480357112660437	0.47044518515284	0.472944159568836	0.508938635570511	0.516517734381304	0.471271464382204	0.563796420552056	0.519078104375149	0.458750039873301	0.541509888120907	0.453257448983565	0.49075854785149	0.501239993650733	0.480421042693791	0.447803378418384	0.501120155068241	0.488030646659205	0.508537553479446	0.473385475202302
2016-01-04	2016-01-10	0.0011008516126879	4.90199128264299e-09	4.90201413013102e-09	4.90203367693184e-09	4.90203103373345e-09	4.90203560097021e-09	4.9020243007147e-09	4.90203023125121e-09	4.90203541440898e-09	4.90205723982774e-09	4.90206412022966e-09	3.23101196654845e-09	4.90205779436157e-09	4.9020452364535e-09	4.90205331490782e-09	4.90207249094702e-09	4.90205476937963e-09	4.90206624893475e-09	2.96310671450014e-09	3.42557223316768e-09	4.90208090667185e-09	4.90205949191658e-09	4.90206786793389e-09	4.90208310315934e-09	2.87858293164325e-09	0.130830910352825	0.0452350152876095	0.241112965739675	0.136457657588061	0.00862604431488462	0.0775912202683988	0.0327805604400705	4.90206784533819e-09	0.0711691037339533	0.0795415118027359	3.31220072833444e-09	4.42073399463235e-09	0.114135757807053	3.89837311410957e-09	0.118761339545934	0.0757543137795126	2.65224598396489e-09	3.16951429416056e-09	4.97648434285441e-09	4.90115827211551e-09	3.16245649168878e-09	3.12321919350363e-09	4.99833767828914e-09
2016-01-11	2016-01-17	0.095223048408929	0.0159723717878116	0.0371605903774032	0.0716836513797627	0.0031524342842418	0.0449166575224617	2.9793852205507e-09	0.0764784157427537	0.0991143558629506	0.0865304811404866	0.10037516247244	0.13634774775174	0.0380180317061455	0.0172975344393972	0.1413123561723	0.117230621594901	0.0771684025783906	0.166297689117536	0.00678718259488202	0.0954530942164107	0.168894363193796	0.208312278175873	0.161405421012526	0.152711954122642	3.60766562240235e-09	0.0597377589771302	3.70429141266652e-09	0.0562751865501214	0.119040991125678	3.35894397597846e-09	4.84905947201690e-09	3.46414017914744e-09	0.0632763789740071	4.56038455312377e-09	4.68738042561907e-09	0.0132824548855009	0.0166447856731315	0.0260899022430771	2.62881501327204e-09	2.57154806025651e-09	3.41720808621921e-09	4.7486683529641e-09	4.20937181536271e-09	2.8685954120889e-09	0.0936308601427946	4.23886075302662e-09	0.164685812064274	0.0701504054329079
2016-01-18	2016-01-24	4.90197321882299e-09	4.9019930456296e-09	4.90201641400481e-09	4.9020325935246e-09	0.0253996892363549	2.99396509852564e-09	0.0733087724800606	0.0266444328664124	0.0308083421840442	0.0627268633875899	0.0649057986813955	0.175927702209056	0.185247766894654	0.174242025462652	0.203882505456766	0.170043585591976	0.217699399722729	0.211700175838309	0.0215378447618926	0.0513261238826493	0.168878635093482	0.0877147973831959	0.0532938696069994	0.106159564468643	4.70052118458666e-09	0.0500438813102762	3.38412437012192e-09	0.00845118838958783	4.43872259445154e-09	4.74355108483725e-09	0.0541393411156297	4.90211416894101e-09	4.9021114029291e-09	3.52801277913435e-09	4.90207265197905e-09	4.90209706480333e-09	3.55666912202476e-09	0.0260899494927683	0.136641881065159	4.90204838532717e-09	3.70076486769974e-09	0.212907672143238	0.0384958059836366	0.15368562947521	0.143595397221794	0.19013690016129	0.120692008920232	0.1350295624948
2016-01-25	2016-01-31	0.0508556822100256	0.0646539731431803	0.066181263734435	0.0762307598425952	0.0673272705569906	0.0494260658593332	0.137477838968836	0.121009394421702	0.182887943994626	0.138600053159434	0.0423345778157004	4.12613534159624e-09	0.0209009033543217	0.145249592803911	0.146827808785878	0.151020649235096	0.0862376451081122	0.149568097621745	3.54700346395579e-09	0.0243610879026471	0.0408410754869501	0.00382566043696697	4.79164873929027e-09	0.115471542891023	0.037683301861499	3.9793343517524e-09	3.56201221871622e-09	4.90209343523127e-09	4.90208682566209e-09	0.0928407522942976	0.101046509929144	0.206030585611141	0.365906893670255	0.0279672941351338	4.90206549705213e-09	0.150204993405537	0.175343581768403	0.114128851663592	4.71168513419766e-09	0.0448313020364891	0.179098500373195	0.276248928846049	0.119126952911188	0.209088482111488	0.0722205343577877	0.276956449499527	0.0840416450782327	0.163828333481844
2016-02-01	2016-02-07	0.100927969121912	0.0963203211213644	0.0397401832702714	0.000449581231596881	0.00914208953166241	4.90204423503041e-09	0.010082451298696	0.00119726579486377	4.90207138412303e-09	3.79789182950179e-09	0.000416532663167108	4.90206492326987e-09	3.3751371523069e-09	3.57061647389363e-09	3.48935704618289e-09	4.64594922950417e-09	0.00687814654177037	4.68481964712477e-09	3.56898847763806e-09	4.90207358702585e-09	2.95104896005236e-09	3.0346006390472e-09	2.88909152968956e-09	0.0347782725987441	0.107327251853955	0.114670890756191	0.145233611970818	0.0243924644895869	0.164295943023126	0.0239368504391351	0.0463224558252818	0.0206903290350428	0.0292140334114862	0.243949819761964	0.100942834014458	0.235374710306989	0.164737746658185	0.0646052896073383	0.142235326237884	2.91508007656750e-09	0.121679939749141	4.902060642008e-09	4.90198119836778e-09	4.90205379124878e-09	2.84355880439739e-09	4.70656027419711e-09	2.98177606207884e-09	4.96048198182034e-09
2016-02-08	2016-02-14	0.053707858692331	0.0707981786330511	0.104875212101631	0.0239416775388578	3.6039265987633e-09	2.99045613329151e-09	0.00630775637776296	4.01161883998189e-09	4.11320739674753e-09	0.0538003981099755	0.0100899818219257	0.162134226192577	0.0465765334467116	4.30976735837568e-09	0.0217920898771485	0.140465120463841	0.00914554244124944	0.159120519070461	0.149349123947515	0.195945966659134	0.258199959486468	0.15324465121484	0.158494539933433	0.189948502888376	3.30191490745968e-09	0.082356435525689	0.132332306441182	0.212504547962034	0.0981457228433903	0.15023197963831	0.0619566075134416	0.125469640068231	0.0206983693488425	4.63645252323851e-09	3.54463084826942e-09	4.0736750751202e-09	4.84097938353420e-09	3.53971480787059e-09	4.39330046874118e-09	3.02679853951717e-09	3.07053733215095e-09	4.63008300238128e-09	0.0384957087806336	4.94687189237076e-09	2.96044040893312e-09	4.55357345184771e-09	2.9645240212619e-09	3.60085760188929e-09
2016-02-15	2016-02-21	0.16748129866593	0.0750516227275759	4.90203538314146e-09	3.27387523484101e-09	0.0202656845168065	3.54577629846725e-09	4.90204906620798e-09	4.9020506341587e-09	3.43316666646089e-09	3.89267693172722e-09	0.0358856371420625	0.0916177664583998	0.0174774677967001	0.0940707078158498	3.17993112999041e-09	0.0834441602637641	0.0408891574622523	0.0540282931984961	0.0387470255446175	0.0537773613265332	0.154394773985885	0.192591477536114	0.152649543880843	0.0192601896933023	0.0218556735662739	0.0403505911545368	3.83493406713182e-09	3.4788566955113e-09	3.3989312556151e-09	4.02765311392064e-09	4.64939389648593e-09	4.37438824283879e-09	4.55125801857108e-09	4.90208910925072e-09	3.36620812868192e-09	3.98878394619385e-09	4.90207889551439e-09	4.90209345918392e-09	2.67791280899643e-09	4.53984754966389e-09	2.8486647339863e-09	4.1334708505122e-09	4.27737909115691e-09	0.0704339404988557	0.0294008109251648	0.0238037607588263	3.27266682085335e-09	3.55746274460963e-09
2016-02-22	2016-02-28	0.134838390707406	0.0235345484452864	4.90203483871446e-09	4.9020455070656e-09	0.0433685947143859	2.79725583798455e-09	4.90204678452575e-09	3.38670288825189e-09	3.40846720994556e-09	3.83983806974297e-09	4.01815395426319e-09	3.28056236762191e-09	3.17456635993017e-09	4.90206815550525e-09	0.014437143297943	0.0116405812434284	3.49359328159298e-09	0.0611952055588974	0.105125463124516	4.57006568761579e-09	3.79909859472212e-09	4.9020647775692e-09	3.68047619427122e-09	3.08632879763643e-09	4.19257213943728e-09	3.97669324756669e-09	4.19523584145914e-09	3.04458755375763e-09	4.14713861137068e-09	3.36676151764753e-09	3.03324225322578e-09	3.86785463458277e-09	3.68297050672439e-09	4.90206490639769e-09	0.062416296615048	2.67379785748098e-09	0.0430790297234238	0.0315922575421334	4.37505381625009e-09	0.164267323468497	0.0872369947303894	0.133636444490183	0.367637651740055	0.229918233611542	0.193573734518516	0.423952211771284	0.296963103892369	0.350186287379857
2016-02-29	2016-03-06	0.0594122935665636	0.0112460034070614	4.90203757610617e-09	4.9020373416254e-09	4.90203920334354e-09	4.90204274706294e-09	4.90205240290404e-09	4.90205505235164e-09	4.90206243863665e-09	4.9020733208999e-09	3.18907302330391e-09	3.47754109426628e-09	4.90206022587311e-09	3.07765720912537e-09	4.90205448010823e-09	4.03281680456707e-09	3.18870582996841e-09	4.90207309617282e-09	4.90207122247025e-09	4.1733235988326e-09	3.32747690036677e-09	3.52718817705154e-09	4.90207059851199e-09	4.90209145007218e-09	3.16884077284891e-09	3.27150419461612e-09	4.90207046696585e-09	3.69924565606196e-09	3.43124445660917e-09	3.38546520744394e-09	3.38287025114844e-09	0.0650214610779576	0.0547610752999285	0.0668496116423123	0.0966667315679525	0.202119922376644	0.207068528433868	0.158140594293091	0.198377904113128	0.255401147781904	0.293995030363548	0.127990955672996	0.211974573497205	0.222881940004695	0.136453253381344	0.139483677148101	0.230281727549522	0.207015381400891
2016-03-07	2016-03-13	0.0305734354262854	4.90201542043719e-09	4.90203848980141e-09	4.90204834381761e-09	4.90205517972559e-09	4.9020588402078e-09	2.8646575697365e-09	4.90205024808922e-09	3.14960250714165e-09	4.05912628619083e-09	3.98107086260874e-09	4.1488835252902e-09	4.18335058266696e-09	2.9955586471747e-09	4.36166859085949e-09	3.26326216503382e-09	4.344781726081e-09	4.06065091971877e-09	4.15090536200957e-09	3.98609774416373e-09	3.93514486005439e-09	3.6348344647423e-09	4.90209623182322e-09	4.90208796134033e-09	4.90209824545459e-09	4.90209370084766e-09	0.0258816295029297	0.0530869256349935	0.108593770550285	0.238217454018441	0.194834207675132	0.218128692688032	0.169751058600416	0.274395336263331	0.156607934160738	0.159623811106833	0.254766305958326	0.213285008784097	0.131017176365088	3.78852160103161e-09	0.110202452951786	0.00907613089945954	0.212235795363024	0.146760805076797	0.278883330549332	0.117810667526315	0.171990619191718	3.03781791207035e-09
2016-03-14	2016-03-20	0.0327918189723525	4.90202328249777e-09	4.90203882381475e-09	3.20043816022695e-09	4.90206085486533e-09	4.90206176179141e-09	3.44360623516438e-09	4.90206308624488e-09	3.26531407036433e-09	3.5578490075935e-09	4.01654964783628e-09	3.87842097455805e-09	4.13945242566002e-09	3.83337112204437e-09	3.05572502515471e-09	0.0116405944441516	0.0885043881742325	0.0468621159894252	0.139555244245824	0.149383328377515	0.1930140388338	0.221320804201217	0.272454727240965	0.233417542173865	0.199054912281044	0.137287783884448	0.267489726855906	0.206084415670131	0.174731233424805	0.199957935911553	0.206636617497031	0.165774430047014	0.25905905183606	0.140283275753239	0.186568840253434	0.159626248368946	0.185798827099427	0.130623366662814	0.242751272820306	0.107367099120371	0.0355701079037548	0.00907616377178607	2.81189462667917e-09	2.59366987284718e-09	4.58834267362535e-09	4.75785194591273e-09	2.93192246052736e-09	0.0557332481998645
2016-03-21	2016-03-27	0.0752577113038625	4.90202155246909e-09	4.9020479203088e-09	3.21459353668781e-09	2.9563657312315e-09	3.37926218013783e-09	2.86048999008112e-09	0.0425489896401927	0.0875158872950764	0.12074889807965	0.042334645460937	0.134624363881477	0.1013526150678	0.186198171601372	0.256969867386673	0.214402626612339	0.256225754358966	0.274313176139261	0.218274359006436	0.102807185622684	0.139900404056494	0.221406653139771	0.301458595158665	0.254938884236431	0.265533996043267	0.266667926819029	0.0387838965066079	0.0754046460727661	0.23377071026296	0.108145246996844	0.234018100090164	0.0730813027484674	0.0377297700447963	2.8180486009664e-09	3.96775090565568e-09	2.55559178699211e-09	4.88125375353818e-09	3.69224558399906e-09	3.58976378930651e-09	4.28278760825502e-09	4.55387198005582e-09	3.6390463490025e-09	4.51299156154202e-09	4.09287927825317e-09	0.065085530485912	0.343441480034363	0.383814942811192	0.352742848981949
2016-03-28	2016-04-03	0.11772333773116	0.0169176387088933	4.90203671511824e-09	0.0239416992581215	0.0134203943796425	4.90204810185263e-09	4.90204369144337e-09	0.107226614596126	0.0217865790076622	0.101408574099263	0.151968020677805	0.108823226161501	0.125313914160797	0.0821289116418561	0.102698956461663	0.125682097000707	0.0771675209894855	0.0946377338765052	0.0190794501206868	0.105257206975064	0.00943283342435669	3.88869618166773e-09	0.135118552436119	0.115472676251662	0.138979842228621	0.0597374506557369	3.82041287530573e-09	3.79465095223789e-09	4.46103844392888e-09	3.40313037686721e-09	4.90205704088518e-09	2.93513354111974e-09	4.11926923077663e-09	4.90208964619465e-09	3.59613871723203e-09	4.47969121239588e-09	4.80046076553251e-09	0.158130754175355	0.270822247185175	0.437074076335137	0.289273098292041	0.173216951241283	0.280165136736573	0.324781399827234	0.193514951317631	0.233438820071833	0.245303878724037	0.0989846201486242
2016-04-04	2016-04-10	0.106314909399707	0.0391315203595846	0.0165237003728795	0.000449634765531084	0.0536365101841331	0.0160567907509863	4.9020294982702e-09	2.91624881671354e-09	3.5733814986218e-09	3.71043961904523e-09	3.92270071367066e-09	0.0124791927261626	0.0157657524696987	0.032652267268732	3.83841779578311e-09	2.81977864815053e-09	0.00461075398235513	0.0134185285243623	3.61031481697536e-09	3.68892988256213e-09	4.9020683583871e-09	3.84365443537473e-09	4.90207786154778e-09	4.90207442070857e-09	4.90206946033683e-09	4.90206880104269e-09	4.90206881975705e-09	4.90206386512296e-09	4.90207487447161e-09	4.90208158773124e-09	4.95154257282072e-09	0.258662015414745	0.360816749332199	0.222486673524726	0.0324470308185931	0.136025952966873	0.196435710834446	0.042596765096629	0.265501652892194	0.203862706194731	0.0585326704370027	0.0090761241196442	0.0446990072265944	0.0773686078195484	0.000853679196573049	0.0671911887709482	4.40468887988772e-09	2.5678047638059e-09
2016-04-11	2016-04-17	0.146250981267969	0.0835594255367144	0.0507035226567174	4.90203363103801e-09	2.95821336155772e-09	3.46104606387783e-09	2.79891641740982e-09	4.90204502775662e-09	0.00760958527524293	0.00321749175529127	0.0794165085621531	0.0933390614451468	3.52741867922813e-09	3.50921431991626e-09	3.17625397761442e-09	2.96268961415126e-09	4.90206753720962e-09	3.03484936830053e-09	4.90207586438668e-09	4.90208010063772e-09	4.9020668240845e-09	4.90208378970248e-09	3.2900601548258e-09	0.00994936746003638	0.132658326919384	0.290283212128803	0.20984351453285	0.20292010097611	0.157307193893398	0.245988463218314	0.1010402565719	0.0327805343974126	0.122885803492761	0.204989123898644	0.100941877048816	0.0416092264115031	0.201675767051055	2.82089666699985e-09	4.7410524574994e-09	4.78774331160714e-09	0.150381628167308	0.0657007299820174	0.119139261213747	0.0496216445994604	4.59014945414863e-09	0.139516954562182	4.81022108848795e-09	0.286580554961968
2016-04-18	2016-04-24	0.239761745676851	0.163905428045746	0.0732750343913558	0.030761939200453	0.00743077493746989	4.90206294870333e-09	0.0100824470603894	4.90206774116619e-09	4.90207345117944e-09	4.90207677456481e-09	4.90208397960968e-09	4.90207839000968e-09	4.90208253179922e-09	4.90206827832396e-09	4.90208437803533e-09	4.05649169582745e-09	0.0885071959477959	0.204514258289567	0.223234900631076	0.134673351466889	0.0408410259734801	0.140149438443732	0.138019399196713	0.106158420999102	0.0218556870442579	0.0597373296308276	0.061362529167503	0.12003239549406	0.101629320684456	0.0124537364503728	0.17139560826732	0.177826364907962	0.16546195706037	0.148921395881417	0.032447051895914	0.178485893836542	0.0853710758905184	0.289616612643829	0.248472158719685	0.358523609743229	0.389508687129323	0.173295919306071	0.333854399023608	0.257855795663091	0.383763865371677	0.277206891074624	0.383433586778176	0.342723847257901
2016-04-25	2016-05-01	4.90199759693704e-09	4.90202474385601e-09	4.90205733344723e-09	4.90206827599768e-09	4.90207434073117e-09	4.90208273152767e-09	0.0214065905111568	0.0531520976682842	0.0308083337039481	4.90208709618291e-09	0.232590648406747	0.0726942423413451	0.0756764327675521	0.0155914807265568	3.88287777932483e-09	0.0940047401837433	0.122515454964849	0.106582221476574	0.107579949591494	0.00475023068687212	0.219573232638646	0.0300407588664606	0.079592033358022	0.12787845199977	0.180059702423048	0.114659226147111	0.0645883650715991	0.266655087934601	0.178232278104939	0.177017247273405	0.276422015056723	0.185903532418764	0.254790876907271	0.299386906161746	0.361079929923063	0.397363536488741	0.175207060807038	0.36207244431478	0.331758313740899	0.409965062563446	0.447426124981467	0.286435439753232	0.267416344948085	0.222853673067236	0.34126128038571	0.449454673799521	0.25946431313291	0.263771151131072
2016-05-02	2016-05-08	0.0270874442284103	0.140749207978982	0.259620238347873	0.320678066386914	0.346261883347609	0.385335369729683	0.332487037465993	0.39222520608699	0.381766596110005	0.294415234587872	0.176138497541211	0.394885758191717	0.386909487511661	0.337735248832612	0.33491831354801	0.23546459910454	0.265172972332358	0.216428862157944	0.247483889293599	0.28147547943263	0.324914879757323	0.369951424041805	0.343597125050623	0.301637926240918	0.416738853710934	0.44994150132253	0.418386545001754	0.438997298865842	0.339915852005669	0.420986315076401	0.460282793736255	0.226046831942085	0.406095708862166	0.475460646324663	0.297247132561985	0.33248340884218	0.32214818655869	0.267868586716865	0.404098416597361	0.431171054728981	0.404203724644732	0.297307530325828	0.268442861979141	0.209211172340489	0.207709153649254	0.182856669220152	0.201028578733922	0.142219477944316
2016-05-09	2016-05-15	0.147512784349817	0.138856801983145	2.86797450956323e-09	4.90203533686088e-09	3.38943388831077e-09	3.37672643592805e-09	4.90203901696493e-09	4.90203874738503e-09	3.83938267176685e-09	4.90206388012799e-09	2.99715921758193e-09	0.0795754187520789	0.0123423301924605	3.46757624079403e-09	3.49062643439081e-09	0.0665493235998881	0.0182151501656159	0.00386325969234124	0.159220929058634	0.247697720794585	0.086745549242985	0.195194340693945	0.184734600953201	0.106159148140302	0.148492009869213	0.221249466357013	0.26148062531621	0.221995338489793	0.146886946598739	0.27260240026007	0.194817449106413	0.13352402646852	0.178196837323875	0.209347525388927	0.113795759337703	0.107700473562492	0.217431313245823	0.0536011624274388	2.79352867833825e-09	0.113054170364067	0.179011143522743	0.207277144662148	0.156310415553384	0.0843059604639032	3.87464588205925e-09	0.125034899688045	4.53890589310167e-09	4.14887554186845e-09
2016-05-16	2016-05-22	0.205510326879487	0.15870529248301	0.0610219429018065	0.0284885584950152	0.0647602127353952	0.0133511836794832	0.00630773079552522	2.7977949496519e-09	0.034674750009921	0.022558054799959	0.0342734290617816	0.083017660801232	0.121889539744871	0.211751216913136	0.218481746121956	0.170018763262026	0.201862600945137	0.211681352989404	0.220562945323531	0.161639901077388	0.115735415527248	0.234365861520633	0.243051046741412	0.186795986657228	0.132642974651632	0.179264932807558	0.180688691722875	0.183773429880139	0.122515600103443	0.142577115263191	0.27640831098485	0.0932317524261477	0.173917901532501	0.183497621784201	0.173703356398678	0.23041981299124	0.201590284979568	0.180105799921652	0.097373371876228	0.0220892621062834	0.201924658802133	0.269553919855952	0.218371301326011	0.350802346613551	0.250265453111992	0.411458273053916	0.274516807207645	0.199955901960055
2016-05-23	2016-05-29	0.128499251322521	0.0991561073629159	0.0558627527292099	0.0656211707247347	0.0673271854628466	0.136005196868276	0.13087118421884	0.108286817031095	0.0810719596413244	0.0969440367688938	0.116497032620783	0.0623716957182092	0.0876572192265609	0.109424663573407	0.0824694071307731	0.110896834882164	0.145182304480642	0.180627759061148	0.127239328525004	0.085643258594604	0.149549161515444	0.168951390303052	0.18182791191288	0.140309599537527	0.138983173061382	0.21468735045356	0.190374054625843	0.164652078165369	0.122517054100143	0.0392475897016107	0.0619560514760736	0.117405964501665	0.127137156476165	0.161862991979717	0.246373131819867	0.383046296976585	0.285983202770901	0.414696098479661	0.383230837921929	0.22657690674919	0.366970108008949	0.0090761416460586	0.224172369379008	0.160651775682293	0.207814182711444	0.103347473043653	0.201297238673334	0.0269012034462694
2016-05-30	2016-06-05	0.0926877215802751	0.0599274694935809	4.90202709919926e-09	3.00054070954285e-09	0.0339563195119932	0.0503279111689841	0.0704779240316748	3.58162934746205e-09	0.0411188961155922	4.90207533161156e-09	4.01766190859631e-09	3.43539879857428e-09	0.0174774829389149	3.77767710482987e-09	4.07654637658499e-09	0.0348712525481956	0.00234335151331573	0.022973760891443	0.0608728937968373	0.0733878503324555	4.30707653443934e-09	4.40931838228215e-09	4.90208923175034e-09	3.41633588514064e-09	4.77711139668972e-09	4.61472397896047e-09	0.200029131263908	0.069028380825995	0.209514739379424	0.150239694355082	0.206524805085252	0.282784007128608	0.38618416368974	0.3347895177846	0.053853406161126	0.263938875965805	0.180526731966095	0.108635877466374	0.159065458816148	0.141495056631886	0.184805615552346	4.77974964288616e-09	4.37908542594835e-09	2.58783254971553e-09	4.69654739391195e-09	4.62589575621369e-09	4.8970274743884e-09	2.9116035177236e-09
2016-06-06	2016-06-12	0.115821348373876	0.0173903162939642	0.0745647217549244	3.41352563194527e-09	0.0288223288433327	0.0178605620345373	3.11895264547898e-09	0.0637548993197185	0.00245428465303698	4.06462695373705e-09	4.09705720746083e-09	0.0262426045837829	0.0705401857619543	0.104309514527418	0.0254695813133766	0.0581016951934558	4.39668756530323e-09	0.106580969556763	0.0780826557958393	0.0660340359781292	0.236518976506436	0.24221185939073	0.213944669383535	0.279748615011141	0.319603262842889	0.276394323187301	0.274566406397619	0.266877018022017	0.136444548526943	0.327023062195963	0.0345969449836521	0.149649455862211	0.105854265159056	0.0582082419997323	0.058134289539931	2.83394073523052e-09	2.97334147242109e-09	4.55262861291067e-09	2.99586793592785e-09	3.67849459296180e-09	4.81013185829433e-09	4.83187427486516e-09	0.0446989553062124	2.89286213599745e-09	0.0151271917396731	0.059959086251025	2.6088707350719e-09	4.01006244932195e-09
2016-06-13	2016-06-19	0.112969271784733	0.0967924049012371	0.00298078353840799	0.0731991134136857	0.0630485895053856	0.113457351348522	0.0459421083977309	0.0181620953527734	3.61229784727689e-09	0.0463618120462523	0.00847768222323794	0.0486080223804239	0.111622306757652	0.100897265321135	0.128437067385272	0.199616635025169	0.208700533558702	0.235653467952682	0.142004795796511	0.237703301680627	0.227127013575536	0.145400531897784	0.178967380171685	0.242679790291583	0.142150196328242	0.185695345232499	0.0484606103433574	4.21845021438196e-09	4.50033823698129e-09	4.14445759877639e-09	0.0189628299372124	4.72687787637494e-09	0.0334717894655209	4.99016706854906e-09	4.92405418935555e-09	2.60307811906216e-09	0.0272184353938347	0.0260898941759185	0.0469165565965421	0.0107182003619688	2.60986398081949e-09	4.70647359157422e-09	0.0198860337445561	4.81535058594542e-09	0.00799044345346911	0.103341466709431	0.0180912985128478	4.87896821416084e-09
2016-06-20	2016-06-26	0.0961738874602548	0.0944295056138809	3.31699236713347e-09	0.0512227845406153	3.36807514256224e-09	0.0241736496788243	0.0789705740922896	0.114648729308014	0.182866507314801	0.132649680055326	0.171297650992038	0.186229293366024	0.173227071145814	0.216895193598697	0.157865509579062	0.125683098687752	0.161049299281183	0.128081127159563	0.314208568888572	0.134661540278416	0.0311770628759498	4.90208177402683e-09	0.0123867498635426	0.000638541130572768	4.78504714128873e-09	0.0565062978609225	4.77553690821021e-09	0.0945324766828021	0.195638639608626	0.0315922448782159	0.0424138397297972	0.048900786873067	0.0206983847178374	4.57884046273534e-09	2.58036344065856e-09	3.52745823767621e-09	2.61660313938526e-09	0.0701088555592077	0.17022354367341	0.10737036627306	0.0987222008576264	0.105334972253336	0.0819172104056167	0.0357474378253567	3.21029841316827e-09	2.81721165862416e-09	4.36220732439354e-09	3.02362368893156e-09
2016-06-27	2016-07-03	0.0267705200251068	0.0414946789387647	0.040385052877634	0.105783500346383	0.0681826485445823	0.0602485271137913	0.017631874034772	0.0372475235905537	0.0527183484620675	0.00172974756129997	0.0197633459767728	4.90208293770228e-09	0.0927931065738656	0.000236741090369595	3.18006547513178e-09	3.65957176792996e-09	4.36059701455582e-09	3.9453747535265e-09	4.24952780079268e-09	4.07143210955377e-09	4.9020836734858e-09	4.0080444363357e-09	0.00362095831952859	4.13176434896003e-09	4.97960035797033e-09	4.95827285425614e-09	3.78275946138877e-09	4.0643705625179e-09	4.12445972024345e-09	0.0315922492707532	4.15685150045535e-09	4.90209578250616e-09	0.0164405188964084	4.0146533504253e-09	0.0153222270921427	4.32202989480599e-09	0.0166447579084385	4.15749451389254e-09	3.8703682726022e-09	4.22807358280514e-09	4.78250498085186e-09	4.55883469655743e-09	2.87700925624176e-09	2.71276767239054e-09	3.96257119552593e-09	4.04974924316734e-09	2.77834545365935e-09	2.82251812575507e-09
2016-07-04	2016-07-10	0.0299396211652459	4.90201632272791e-09	4.90203578946083e-09	4.9020455585729e-09	4.90205078386508e-09	4.90205852747609e-09	4.90204529454298e-09	4.90204594100404e-09	3.38843092068378e-09	3.90053062169234e-09	3.62209828558275e-09	4.90208494356755e-09	2.76543611557315e-09	4.90207524764784e-09	0.0512120340777622	3.86259179866379e-09	3.76068737216079e-09	4.21763940285619e-09	4.31863544861028e-09	4.3963871954143e-09	3.00119915188835e-09	3.46454218874211e-09	3.53504727187194e-09	3.32521331081024e-09	3.40195899187375e-09	3.14175172013438e-09	4.04454194084095e-09	4.49025818438098e-09	3.25682230820412e-09	2.5600894816777e-09	3.3248750975625e-09	4.12001372408169e-09	4.90207195870047e-09	4.90207627975592e-09	4.90206978493189e-09	3.64780368894737e-09	3.08488214684467e-09	4.90207444109345e-09	4.90208957609521e-09	4.90207949546028e-09	3.93092328018992e-09	4.34282785791209e-09	4.42549429101472e-09	3.96778345425972e-09	2.83817369581819e-09	2.86790309141441e-09	3.93168203365924e-09	3.15669393420523e-09
2016-07-11	2016-07-17	3.06761395735066e-09	4.90200919761168e-09	3.12519738581222e-09	2.85002679444708e-09	3.25501892099258e-09	4.90205735924944e-09	0.00536407118733469	0.0478505306635809	3.02407081101458e-09	3.78000678035479e-09	3.93603312637437e-09	4.45237143591475e-09	4.64126129347278e-09	4.85723503017091e-09	4.08592253263615e-09	3.98288342772796e-09	4.90208239401239e-09	3.53129707487247e-09	0.0461223759810807	4.65293448750204e-09	0.0094328717889747	0.00382564443638088	4.43516673573491e-09	2.54257621444305e-09	4.43793040146651e-09	4.02100440744495e-09	3.84114750439034e-09	3.41320485368895e-09	2.98282308966086e-09	3.98067632274699e-09	4.90207031934496e-09	3.40910089154599e-09	4.06528620754462e-09	4.90208954031301e-09	4.90206851580892e-09	3.81350539620533e-09	3.47848407354022e-09	3.86425203371641e-09	4.71251017772054e-09	4.9261105217502e-09	4.82204655541697e-09	4.91320617556672e-09	3.15472573500466e-09	2.96053144721703e-09	2.99744632306399e-09	3.86850835611683e-09	0.0474022145541084	0.142244850063366
2016-07-18	2016-07-24	0.0207492194832383	3.13850493693105e-09	3.16585451338638e-09	0.055011735328799	3.33342620778191e-09	3.50693318216094e-09	3.912917397688e-09	3.67220838696919e-09	0.0295195188192029	0.013631642766938	0.11649797141057	3.33165084129211e-09	4.20925769988381e-09	4.56190232015444e-09	0.0714379193387858	4.83469445087248e-09	3.82631775109898e-09	4.07306449285085e-09	4.00753167808407e-09	3.43061330068809e-09	3.60162384532493e-09	4.9020811603947e-09	2.7799984629268e-09	4.90208394064669e-09	3.02211782572625e-09	3.73832039174598e-09	3.74135598318273e-09	2.95645486285228e-09	4.28196618631085e-09	4.90130265384514e-09	3.95651458998618e-09	0.0730806513524515	2.52126831771523e-09	3.96355916370052e-09	4.69061747202947e-09	4.59730896455791e-09	0.032505333590491	3.45687783221291e-09	2.66384447554664e-09	0.0220892400430436	3.00537926208127e-09	0.178984071364478	0.261842640774349	0.243982198596322	0.270653604953101	0.290497041956021	0.237661331135486	0.0917733573512872
2016-07-25	2016-07-31	0.0838140522197987	0.127512449019014	0.0397401435282685	2.96232027703763e-09	4.9020483322595e-09	3.06761200449938e-09	0.0157445289318682	3.69795667027909e-09	3.682155261667e-09	4.16205029144892e-09	3.05241085635475e-09	3.60250839560756e-09	3.36313996270319e-09	3.19202952515982e-09	3.13905190874585e-09	3.78010081485566e-09	3.55832367923795e-09	3.4340371039437e-09	3.6787363220627e-09	4.1741808603582e-09	4.66893640945454e-09	4.62378516985128e-09	4.34296897251296e-09	4.77510283815951e-09	2.55859292294618e-09	4.95273739916381e-09	4.78588266109484e-09	2.81916815024406e-09	4.65201521970332e-09	4.86401826185381e-09	2.60687969364606e-09	0.0247204060478768	4.54274721865772e-09	0.0754879596266029	0.246254407879359	0.244599792241326	0.222797592758223	0.375703937917685	0.403823012879675	0.282991783113364	0.167626266917661	0.184535614817203	0.243093128265509	0.311400521748699	0.25072334996044	0.161227975888646	0.266592557694779	0.0989859814074537
2016-08-01	2016-08-07	4.9019801710778e-09	3.37111051459859e-09	4.90203566444693e-09	2.77185782833592e-09	4.90205586702593e-09	2.91628804393693e-09	3.07547662813393e-09	2.86127040671176e-09	4.90207160015702e-09	4.90208398285578e-09	4.90207410311274e-09	3.11019849935341e-09	2.99590167168345e-09	3.39544681063141e-09	4.02976328508071e-09	4.42158190647639e-09	3.90772715430119e-09	4.40868955993845e-09	4.39771699604821e-09	4.07321362400187e-09	4.26081563334763e-09	4.33917397470826e-09	4.9020846794372e-09	4.38467296741207e-09	4.3496652660494e-09	4.60609874778103e-09	0.0742647909093694	4.49316308014113e-09	4.14430318694284e-09	0.146413929271189	0.225981782463508	0.185879272747106	0.173956522021448	0.187739286834103	0.152311677541327	0.1407566117669	0.169937447571046	0.042596809291951	4.47117004721237e-09	4.7641557213611e-09	2.94558938153727e-09	0.00341370929289376	2.90664568264384e-09	2.82779460649162e-09	4.4930355969148e-09	2.52168713614351e-09	0.025418976616017	0.0485253403979715
2016-08-08	2016-08-14	4.90196619358836e-09	4.90201574956454e-09	2.96102975361549e-09	0.0428869406739876	0.0425129302338056	0.100832280461306	0.124262937823736	0.140092118028481	0.0424075981072575	0.0151193517851957	0.0246000403068614	0.0400059137610369	0.0910791545447957	0.0974811165482607	2.59460354689885e-09	4.57038832795761e-09	4.79003941896466e-09	0.118518686954543	0.286287023811892	0.266687478848324	0.301449730185147	0.26045921179925	0.278107403353299	0.227095417795741	0.350162610852473	0.370228550212999	0.37795995641489	0.374906030222674	0.230283074894785	0.184628986721609	0.0345968963554116	0.189948813274253	0.354740290606167	0.18775432420587	0.152307196781085	0.126571490038328	0.0959431235429087	0.0591035020509395	0.175845913843837	0.135793342336036	0.17908055136912	0.246577205579452	0.368428137085217	0.0981811090588786	0.143604797095243	0.262098770834303	0.302150421295338	0.416832472485396
2016-08-15	2016-08-21	4.90193681832914e-09	4.902013248835e-09	0.0532830693222542	0.0656210907760552	4.90206637535832e-09	4.90207482587417e-09	0.0261249540463901	0.0520917124385501	0.144217648900905	0.153467148441358	0.18100815152112	0.117427787712571	0.212568449040693	0.2083298921444	0.315704633990472	0.233282527699863	0.269481502890839	0.285100462678051	0.205836480011305	0.173813899572852	0.0770801231670443	0.203017307622104	0.161378039515052	0.233179538854974	0.205396425806493	0.234146095205294	0.122646286400322	0.155095643161404	0.0424343769166355	4.46640986193857e-09	0.202548558947902	4.69626501104698e-09	0.0164405351314466	0.0582082358249336	0.0795401371837931	0.12186886674776	0.281173773330138	0.377204528352265	0.248883814826115	0.305536094188722	0.2594874070234	0.110993510920064	0.473468780362617	0.420140339124647	0.36848368523308	0.381857209926937	0.397627106227118	0.384941930790047
2016-08-22	2016-08-28	0.048637215942338	0.00273858618748297	4.90205500302886e-09	4.90205745977226e-09	4.90206737118004e-09	4.90204799040803e-09	0.020462940144314	0.0351268960130025	0.175147745386603	0.0805795011202805	0.0213755561613371	0.131182056095191	0.156126330088391	0.0411826672432727	0.117403732520944	0.0517662004453865	0.0635631759902568	0.10419342195353	4.82480331920471e-09	4.43943145406332e-09	4.52114657970079e-09	4.31242179332559e-09	4.93786648248256e-09	0.0223637592144646	4.35701672684422e-09	4.52926185438768e-09	4.68987124632342e-09	4.56704732402232e-09	0.302796679930546	0.085178434254693	0.101040441294705	0.0851711739752245	0.156937472969259	0.166209658499547	0.250836850609092	0.361330553913806	0.291397393061498	0.0480992304347615	0.226336624869621	0.141529929407383	0.0700186140862936	0.167736006581143	0.0819187127996234	0.0981770772069636	0.0793597723529017	0.146670241180335	3.10734084863176e-09	3.09304957749134e-09
2016-08-29	2016-09-04	4.9019699748955e-09	4.90201152757709e-09	0.0120093777094759	2.78361260546607e-09	3.04136465628382e-09	2.77257699442752e-09	4.90203606715982e-09	2.960314500904e-09	3.71829533386716e-09	3.41440893848719e-09	3.9874048924413e-09	4.90207103381006e-09	3.87631903425402e-09	3.11489518255753e-09	4.90204569611087e-09	3.34196935196685e-09	4.90206234747345e-09	3.58140738346151e-09	2.90953825583623e-09	3.15235870302884e-09	4.01481027011907e-09	0.0483914490872349	0.108807053793049	0.0596072765024635	0.126316782538321	0.0823560814738366	0.119418677200512	0.12641712364627	0.18170940932744	0.16940028241654	0.12840917326217	0.198060294401712	0.220719719502057	0.218168649551893	4.90209162482764e-09	3.60007786108341e-09	4.00231893764368e-09	4.24608589088715e-09	2.88608960067439e-09	0.243840255514882	0.0183481041316642	0.00907613358457748	0.366284825928543	0.27831497437163	0.136456558013578	0.154046831965801	0.230726660587408	4.90208641653162e-09
2016-09-05	2016-09-11	4.90195997771393e-09	3.13988015494889e-09	2.83633574328565e-09	4.90203277355928e-09	4.90204932576241e-09	3.3658422406066e-09	3.088115581587e-09	4.90204411756622e-09	4.90205728524176e-09	3.66006940967609e-09	3.20466441883679e-09	2.87646831348147e-09	4.90208213108982e-09	0.0940709145624368	0.167049420304695	0.119347647091464	0.0771668070887879	3.89372714259827e-09	0.0485807805244697	0.0905485573637005	0.026344964878478	0.0641201335505339	0.135103694822377	0.0875410259113267	0.0313522911360362	0.114666052397526	0.0613630664708795	0.113668449099823	2.8311520665257e-09	3.59382410143495e-09	2.79848086436185e-09	3.8060319895397e-09	0.063276357639408	4.63459393333334e-09	0.049571881093475	0.112421832641765	0.170003657377582	0.108622858988602	0.102982606683697	0.0846287467296778	0.16763324203648	0.0826879771202837	0.0571050075759307	0.0981798699190226	0.0864951904206973	4.33561424561486e-09	0.106026200438642	0.0269011865802852
2016-09-12	2016-09-18	4.90199250884004e-09	4.90201648663447e-09	4.90203599539618e-09	4.90205362315829e-09	4.90206305907605e-09	4.90206507173646e-09	0.128043391079798	0.191005717396607	0.144224278676797	0.186216898029383	0.0745788906184528	0.0589304009802156	0.0568469048564115	0.129898395712639	0.0309857876744824	0.0918925659810729	0.117981123037434	0.0922488740860641	4.15997569222766e-09	0.105259121307266	0.0505053566551646	3.95026889704519e-09	4.47470580514624e-09	4.3549261058133e-09	4.10682696463144e-09	0.0112703629171801	4.37645594105359e-09	0.0275807374665583	0.188608013860002	0.173188860889859	0.147938384420654	0.133521486303225	0.101595552024013	0.144598342987467	0.173689696781774	0.0604930109318605	0.0377922128320007	0.0480987582245886	0.108589847657367	0.0391458180473145	0.133155692497561	0.00341374295878603	0.0695109816665355	2.97910050646833e-09	0.172171477331675	0.276599441772511	0.0767115851282433	0.106194092231366
2016-09-19	2016-09-25	4.90196577866127e-09	0.104355443470299	0.106165096683905	0.116393163136889	0.124655486905482	0.081893110113358	0.0931256581410525	0.168716380901188	0.198352902634534	0.150503624356251	0.176151067368877	0.205160060625886	0.0876577308885533	0.153791205985182	0.0199533828314476	0.0686614449712374	4.7338236255229e-09	4.90209021802085e-09	0.011704096087912	0.0758402789507817	0.137480642640154	0.300167389087982	0.216848136133963	0.093745000792017	0.268595256647114	0.246874454287129	0.13553424576425	0.120042198071662	0.195651361681674	0.222918164028732	0.147950317364728	0.218008714069079	0.169670422684347	2.53992666851325e-09	0.062415239784816	0.117141530808761	0.169923395247003	0.152645732839507	0.13660949327583	0.169894144362409	0.0987170249304483	0.122323640269297	3.27751824542497e-09	0.035747438534678	3.68297876885229e-09	0.0888807045498724	0.127998716283024	0.178226678955421
2016-09-26	2016-10-02	4.90196831153468e-09	4.90200735010223e-09	0.00298075321056098	0.00878553732668976	0.00315244673550381	4.90204733538211e-09	4.90206077435947e-09	4.90205362889105e-09	4.9020791267408e-09	3.28956854537904e-09	4.90207340747072e-09	4.90207142868776e-09	4.90208353132274e-09	3.17482832805104e-09	0.172582526175023	4.09239294745024e-09	0.038621790139794	0.0492508542600802	0.0854576422803098	0.115066966107933	0.0215129618745263	0.108685696798502	0.108809707196477	4.6413372258852e-09	4.63354917137909e-09	0.14050405204105	0.100067818859547	3.95894431409786e-09	0.0807359755682541	0.10048774100857	0.0424138075073866	0.0368106135947458	0.0590189640843619	0.183626346160448	0.0881020456933361	0.173825086241914	4.75935838916996e-09	0.0536010872676938	0.0188846116628373	0.130099971994556	4.90201033280055e-09	4.90194175021914e-09	3.55647955697604e-09	0.319519211265821	0.036537362070089	0.211578196657042	0.19393048484655	4.83987910402385e-09
2016-10-03	2016-10-09	4.90198192440666e-09	4.90201994821309e-09	4.90204047966786e-09	4.90204911191488e-09	4.90205701733005e-09	4.90205032347172e-09	4.9020557998589e-09	0.0160414763642426	2.89365301068456e-09	2.83179652050356e-09	0.0246000158085572	4.90208227242439e-09	4.90206463262507e-09	0.0599496558334422	3.60272172096322e-09	0.049654465378538	0.1270436480973	2.84415294106503e-09	3.44268206323593e-09	0.154290936376974	0.0456731756211916	4.61818303363372e-09	4.38029334849865e-09	4.90208872283056e-09	0.066173552042211	3.97085926648293e-09	4.2121171677023e-09	0.120036991261979	0.105109554647002	2.82026344512698e-09	4.56546397911039e-09	0.000539929853888194	4.54950582390254e-09	4.72477439074093e-09	3.97086178074327e-09	4.01509762196373e-09	3.1391928528304e-09	3.98849129103816e-09	3.36020937138886e-09	3.9083751995224e-09	2.88081603716432e-09	0.0600376993649909	0.0260892660974912	2.50765289638834e-09	0.00799045396255732	2.91024247605121e-09	3.41560084499817e-09	0.0124849144733277
2016-10-10	2016-10-16	0.058144549753603	0.0689074730178422	0.0668260995438275	0.0330354021693109	0.0288223210441594	3.19341094206983e-09	0.000645701577146726	0.0658754857055962	0.162264019498672	0.140089974640628	0.139072674609925	0.110544900151511	0.108196413512465	0.0991897303205118	0.174399415441769	0.151025812575479	0.131585696382042	0.151981260918431	0.0879181362949251	3.76978415749403e-09	0.120574583181049	0.090335929321095	0.0854353605231837	0.0658150394518177	0.0313522343022405	0.0403506883424467	4.90209555763926e-09	4.90210732398734e-09	4.90209025672068e-09	0.0698683040626319	2.79087349712652e-09	4.79279245800901e-09	2.62825192817916e-09	3.88530556374384e-09	3.98346688913001e-09	0.0274458411680907	0.0906597013323661	2.86216232431339e-09	4.80675222985373e-09	4.44411105778736e-09	4.66257257984306e-09	0.0430506841968691	2.79173195134277e-09	3.13659588900358e-09	4.41673749290406e-09	2.6681008080675e-09	3.88630838779267e-09	2.70603782471705e-09
2016-10-17	2016-10-23	0.116772632085599	0.0561463623855796	0.0171686042903643	4.90203935109028e-09	4.9020577665369e-09	2.9303410245611e-09	0.0157444656099097	3.89153330296521e-09	3.31529464896744e-09	0.117773100835472	0.0600691954702143	0.0692533948875576	0.0893698670337032	0.119660202088082	0.0456957710554008	0.129915041229825	0.0544935843324477	0.00864088914815729	4.91895186519122e-09	0.0537772424369034	4.90210010263814e-09	4.90209050965367e-09	2.52498324250507e-09	3.75871063802814e-09	4.60265523102347e-09	4.53005442786518e-09	3.2511180408003e-09	4.36522627143764e-09	0.0250241098205841	4.2559139510863e-09	4.77194014907942e-09	4.65494246501005e-09	4.36230950486838e-09	0.127323839852935	0.0966629335027751	2.97572591932359e-09	2.69275474214826e-09	0.0921147740378871	2.73659606482271e-09	0.00503263783009214	4.91914774712157e-09	0.0430504989661122	0.187326999424904	0.208984676904826	3.3401311104166e-09	0.125017178407382	0.0986859085699586	0.142232738225674
2016-10-24	2016-10-30	0.127229470610347	0.0868674281272713	0.0590872325198517	0.0110589412533364	0.09128600604053	0.135106959308097	0.153519957975959	0.217493499926876	0.233215769653307	0.0835555776895111	0.0471712918463727	0.0210812964684617	0.104776333514961	0.0121792911707415	3.29245345029132e-09	4.90209511732804e-09	0.00687814700761515	4.51257876807598e-09	4.36344927923609e-09	4.1194733781907e-09	4.78838484534438e-09	0.0562560313689424	2.62981052539139e-09	4.67465102644794e-09	3.94920808551253e-09	0.0597370797819649	0.0807153698460182	2.59093170682405e-09	0.119038992788728	0.131104474383484	2.56698224588527e-09	2.63634127043971e-09	0.0590188883182546	0.0538880779334461	0.122342400373345	0.102980846861142	0.164617529611619	0.185527037894034	0.203802098554956	0.192589742571037	0.19046640493736	0.139310051624199	0.0633084869727725	0.271596972273688	2.7128193203289e-09	0.270362741613023	2.72618672797298e-09	0.15665685477195
2016-10-31	2016-11-06	0.132935285468442	0.172414588367345	0.150022804411886	0.0959332272829802	0.00743076917338573	2.93739950400356e-09	4.90206971484428e-09	4.90206088322705e-09	4.90207151952185e-09	4.90207630000754e-09	2.91475303830985e-09	3.0275435287491e-09	3.61756011168747e-09	4.22617047755165e-09	3.22934201474017e-09	3.46243215113115e-09	3.74612314186556e-09	3.27368609132463e-09	0.0461224015771678	0.0807421657321595	3.97300668657386e-09	4.05953880766166e-09	4.45860571845248e-09	4.35862930014741e-09	3.69531445939764e-09	0.0758931176899218	0.167805410249561	0.0913453373398785	0.0145780014550236	0.108143422161642	4.25806499082178e-09	0.105313859490957	0.127140574654454	0.204974986838366	0.118061508133987	0.150177812847819	0.24929128637565	0.0976212201530722	4.58022541142748e-09	0.0903149589744517	4.88996655359519e-09	4.90212196098284e-09	4.90211993831925e-09	4.04196723186932e-09	4.95393404989771e-09	3.84658021045208e-09	4.10206596920949e-09	4.90210290792339e-09
2016-11-07	2016-11-13	0.18014832173477	0.0759971894528257	4.90204864109979e-09	4.90205097775342e-09	0.00486376393230862	3.18083981177581e-09	3.33028536946412e-09	3.50523234095841e-09	3.42532486799811e-09	4.06376242742706e-09	3.26878343172119e-09	3.64083765602167e-09	0.063693776196044	0.0172975141452422	0.0291470504675962	0.0602137583746597	4.98733925747339e-09	4.69233490166497e-09	0.0780819488788797	0.0709376444950139	0.0988255747909625	0.0877123381937646	0.00946482842741373	0.0161565760612258	0.0725038233231496	0.0306572100485726	0.019430480683222	0.0785926110727684	4.38832993419243e-09	0.115804333826727	0.0385053787352326	0.0811411744227421	4.96351338570534e-09	4.24917621826478e-09	4.46486782158079e-09	3.96400256527659e-09	4.30725414857988e-09	4.80616485321475e-09	4.90212669388767e-09	3.4465485148127e-09	3.70454171357715e-09	4.67758076372377e-09	4.95733429538834e-09	3.05969253163693e-09	2.84848938535224e-09	3.8594959817442e-09	4.73694372564544e-09	4.82354470054238e-09
2016-11-14	2016-11-20	0.201379689860952	0.13176543012125	0.00620524557103119	0.0186370559607566	0.0339563036087861	0.0602485323472526	0.0223502471162788	0.0446695916663035	0.168691081464377	0.0850428858862316	3.5563024403755e-09	0.0296834181730633	0.104773355338492	0.0940708388381484	0.0420181232250414	0.132007077344954	0.0794338284945598	0.111353356872718	4.55463950928981e-09	3.34302434722037e-09	4.71888880342647e-09	0.0510127586795578	0.0269964157220618	4.44093690689659e-09	4.15143450105038e-09	0.0274260216566373	0.00652828888452831	3.87976674288652e-09	4.20861118644573e-09	3.97302840417848e-09	2.8670633293077e-09	4.76794328525883e-09	4.45009995298948e-09	4.38208135751764e-09	4.60322783848922e-09	4.8145912143887e-09	2.96121901735098e-09	2.50639407066287e-09	2.56318474363985e-09	4.60722522991152e-09	4.37922555665797e-09	4.22318030244437e-09	2.76204746361498e-09	4.5588480623519e-09	2.79330777302473e-09	3.02869261431865e-09	3.39658824701641e-09	2.92812449521345e-09
2016-11-21	2016-11-27	0.0727224626010281	0.145475520221623	0.089397358701537	4.90204481879918e-09	3.04911374933763e-09	0.0791874343863686	0.0959569714374119	0.0563327934066636	0.0436965694366831	0.0121439043712925	3.02786678840472e-09	0.021081305189824	0.14243356399981	0.0650678611363496	0.100855549463396	0.0348712780340619	4.57616773199639e-09	0.0564171963061827	0.0584146380036193	0.0170070074956302	0.0239289833926022	2.81152667587827e-09	4.36868428770761e-09	2.92382190651021e-09	0.0091936307390968	4.90211151100168e-09	4.90208974368331e-09	3.99636875037836e-09	4.83982081966861e-09	4.98409605308581e-09	4.88642384716463e-09	4.55477588469618e-09	3.26943624516733e-09	4.16245393163874e-09	4.5517481840435e-09	4.90210812720519e-09	4.90210675993193e-09	2.86464334470368e-09	4.22362466468975e-09	3.12296517210754e-09	2.9768240534178e-09	4.90209609602173e-09	0.181202085495467	0.377583734112249	0.408055633660005	0.218955680735813	0.36314378977596	4.90204191185867e-09
2016-11-28	2016-12-04	0.106631556209256	0.072216137373334	0.0500586659589564	4.90204523652557e-09	4.90205396299304e-09	3.35001395831173e-09	4.90204906952462e-09	4.9020438174832e-09	2.87480319960074e-09	3.60636637013693e-09	4.9020718068143e-09	4.90207189486674e-09	4.9020806692164e-09	2.85055068230448e-09	4.90208644513998e-09	4.9020934561205e-09	4.90209170728098e-09	3.56755652427411e-09	4.90210756980261e-09	4.90209428322356e-09	4.90208621442718e-09	3.55267017647698e-09	4.7769106245395e-09	4.73668888117622e-09	4.40433897377359e-09	2.94446148330852e-09	3.63906603358276e-09	2.96024343888616e-09	4.71730156891625e-09	3.10634635202976e-09	3.14738410187625e-09	3.73180300729415e-09	4.88201706457336e-09	2.5546768020897e-09	0.00247859122067057	2.53350895912232e-09	0.180451926118964	0.323951955078214	0.33083801898421	0.335032459641783	0.0298294359329792	4.90208506107561e-09	4.90207075811212e-09	4.2898854207586e-09	2.52345528092044e-09	4.90207308955928e-09	4.90204892882959e-09	4.90208345325119e-09
2016-12-05	2016-12-11	4.90198588029908e-09	0.0320419987833757	4.90203844313015e-09	4.90205295239058e-09	3.17764200287362e-09	4.90206379667993e-09	4.90206841861095e-09	4.90207271443157e-09	4.90207871063481e-09	4.90207816934462e-09	4.90209397582876e-09	4.90209466910561e-09	4.90209220267633e-09	2.97271245164782e-09	3.53360561950829e-09	4.32186535835475e-09	4.90209435457681e-09	4.90209446079302e-09	3.46804017802327e-09	3.58418949287341e-09	4.1117104710249e-09	2.69648565868786e-09	3.52710987301899e-09	4.00808707579283e-09	4.97036963574516e-09	0.221313228384588	0.161369395521289	0.139167155833179	0.129494590743254	0.341557354899903	0.147931088690556	0.23021377225418	0.173986170179886	0.196450680675909	0.00675981575680205	0.032166990042602	0.032505308139237	4.64128946273012e-09	4.91838232004919e-09	2.5317865332165e-09	4.41539612296591e-09	0.167621206715274	0.237020470838785	0.0704334735790777	4.6422990835427e-09	0.146736734050068	0.172032753874593	0.0989923163758433
2016-12-12	2016-12-18	0.0451512819655588	4.90203508555478e-09	4.90205782131616e-09	4.90206611775272e-09	4.90207678773112e-09	4.90206922845445e-09	4.90208643557959e-09	4.90208976195821e-09	3.55193949974181e-09	4.26550913721647e-09	3.24961025447307e-09	4.90209065966837e-09	3.80914832722819e-09	0.131606693245046	0.187266390227397	2.70969703516572e-09	4.79910625941925e-09	0.120913375057026	0.238013136669439	0.304169489056537	0.258376149838182	0.189931751559269	0.246190355714912	0.423969041967474	0.363222168414933	0.288939822636368	0.0807160219538325	0.148722710660571	0.10510861113684	0.0430752743230225	0.12840986349505	2.931748093503e-09	0.101594827981848	0.22224089042439	0.1565860474884	0.202056629261274	0.275505762997017	0.213048308254451	0.192609353105508	0.135791232281571	0.25371859951579	0.18451805280907	0.181124531991514	0.229679665889662	0.2290981751026	0.125035264062444	0.120673754850631	0.062941924619401
2016-12-19	2016-12-25	4.90199349686931e-09	4.90204908573249e-09	4.90208225162601e-09	0.0360666776680188	4.90209191349418e-09	0.0223698959134308	0.175241706146774	0.201596299767438	0.193222480599231	0.20706476785232	0.274513767922896	0.376264363842492	0.442554058819009	0.367942545582141	0.317566542963863	0.317470540867789	0.392559297432719	0.343328483054114	0.262350059505136	0.178780783737908	0.243540362697052	0.16896897615708	4.23350204706494e-09	0.217763550475873	0.164284350940759	0.192174618096807	0.177440288498555	0.253686565642725	0.320046759961634	0.230641585104249	0.265049374095718	0.31885287987134	0.276155018845111	0.235159793774952	0.31444600167347	0.220858665738859	0.138221839369119	0.234954226836042	0.376237948049437	0.255053747180439	0.327472443481389	0.319353483774098	0.390135193398174	0.257391460521707	0.360738125556005	0.457451845437243	0.431188346959834	0.214280898326783
2016-12-26	2017-01-01	4.90196673816777e-09	0.122316704748148	0.269462930414238	0.299286434108254	0.383655670862061	0.480385754271596	0.521330422705285	0.413722275461644	0.335217107002599	0.352673102760088	0.386078589998636	0.385298312268357	0.373284340658379	0.330956249657897	0.192723115554499	0.195343967636016	0.185958797742988	0.240088766409344	0.391336696811879	0.276079088947335	0.332840615650269	0.309925584918833	0.367101192294587	0.364578646525009	0.491571232377303	0.464869841010148	0.486933282326553	0.399436206222119	0.344175838940496	0.309850037839062	0.436486136234748	0.310580460252875	0.478536657639051	0.414987923455033	0.513647166404841	0.521468115542355	0.3882174160301	0.461954559176026	0.517524299290929	0.466054203844492	0.433369269864935	0.4469106635556	0.364671419153491	0.257565201997558	0.256924999727998	0.311899070131432	0.295237706213288	0.452526870660135
2017-01-02	2017-01-08	4.9019243969179e-09	0.0863953933449819	0.213887509845743	0.185357367307546	0.0870080171960322	4.90204724799867e-09	4.90205752017492e-09	0.158125830697507	0.252473153199142	0.23822804983767	0.11165903078695	4.19135562593973e-09	0.0328828774463459	0.146966788778706	0.163376943247055	0.222844586146661	0.292659396202786	0.171089903723764	0.188712790503584	0.225283705744837	0.108488755640921	0.0667419932283557	0.269567591656267	0.162016721460728	0.138991635002254	0.192142481277919	0.367250022616816	0.327567741742872	0.421268915174043	0.354254155685331	0.202655729791956	0.238535772515989	0.279962449345981	0.140299724012591	4.83680261054001e-09	3.06284147296049e-09	4.5219145882025e-09	2.6302521306341e-09	2.50581109279983e-09	2.63432821417775e-09	4.61923118761955e-09	0.0204009884666329	0.0446988658209016	0.112043221650438	3.19759398371029e-09	4.79903203325094e-09	4.86509248440394e-09	3.5284539764738e-09
2017-01-09	2017-01-15	4.90197178995791e-09	4.90201083720253e-09	4.9020347097315e-09	4.90204529769066e-09	4.90204742276433e-09	4.9020533181099e-09	4.90203647812296e-09	3.20488704667425e-09	0.0269418725584373	0.0790917383967037	0.0939266378357267	3.76524668675856e-09	4.90206008601155e-09	3.64705512924427e-09	0.084308177720859	3.83664223779337e-09	0.174642279335371	0.0850833025138676	0.137085503099737	0.0856457000347975	3.91202565742463e-09	0.090336459945582	0.0795916914686569	0.0751258878719638	0.059841779591163	0.182499748070991	3.39313452180734e-09	4.45668801031321e-09	4.38147256490407e-09	3.81493688590793e-09	4.70546587593964e-09	4.32980394044139e-09	4.90208362298387e-09	4.90207973400963e-09	4.90208416710701e-09	3.22941466364464e-09	4.44403226986886e-09	3.88648087717463e-09	0.0244909949161272	4.83249379215978e-09	3.9681437605435e-09	4.76203047934681e-09	0.137733062136029	2.5614794623929e-09	3.35007428141467e-09	2.53774154366164e-09	0.0180913060895574	0.0845698066244478
2017-01-16	2017-01-22	4.9019685131715e-09	4.90199976430052e-09	4.90203297038577e-09	4.90202217040988e-09	4.9020421365817e-09	4.90204505721156e-09	3.29185982695761e-09	0.0128605817954233	0.0849383825667526	0.0538004714789861	0.0616814933716251	0.096781497106324	0.118468601478633	0.128192905600422	0.167070230790095	0.115125599270987	0.0522261977477499	0.0444731925067784	0.0633319953810674	0.00965292763139903	0.113321200868954	0.0352838149880355	2.80626508995122e-09	4.86800111751374e-09	2.90659534255635e-09	3.9812596586984e-09	4.11328758877411e-09	4.06534911917445e-09	3.81792762389188e-09	4.38193141554629e-09	3.94319136192133e-09	3.88679647072268e-09	4.90208960920622e-09	4.90214136168383e-09	4.90211182863224e-09	4.90211792455987e-09	4.90210571198096e-09	4.14555210598261e-09	4.11274230513123e-09	0.0675749997716276	0.13316809249216	0.224402166939273	0.181145917290724	0.271406258601509	0.186437440036262	0.262627947087859	0.186608346627801	0.171011588340277
2017-01-23	2017-01-29	4.90196831700453e-09	4.90200979830356e-09	0.00942975680050053	4.90203786646501e-09	0.0399459757333349	0.0827952437866685	0.0449985215100884	0.0785994895916573	0.0926720867402909	0.116287009232275	0.118110624082254	0.105382504532809	0.0328828877328538	3.88791650472282e-09	0.082470151476696	0.0179762257862632	4.2595876284072e-09	4.69154262461674e-09	4.55405197360642e-09	4.80280771890037e-09	0.0118488939223592	4.19680299232171e-09	3.95234334050175e-09	4.69912244808997e-09	0.0313522382429984	0.0306571808350935	4.90208484500079e-09	4.90209957010715e-09	4.90209241431591e-09	4.90210045151723e-09	4.90209267674004e-09	4.90210987155512e-09	0.041987775049307	0.312561966420572	0.343206597065819	0.291755883906953	0.358983430635631	0.289995241448347	0.226348920480374	0.300598447025803	0.179080637137935	0.133671092236583	0.112946997638065	0.243544278215987	0.143623718558541	3.48047306179466e-09	3.21627088822666e-09	0.163903278753637
2017-01-30	2017-02-05	0.0698701887172855	0.0736339781502679	0.04425451586555	4.90204138614681e-09	4.90204190983879e-09	4.90204189403701e-09	4.90205637267572e-09	4.90206307216077e-09	3.03773743924736e-09	3.95054684237312e-09	2.91522704952845e-09	3.46994654151884e-09	3.3339334138715e-09	3.13024124049238e-09	3.4035040519483e-09	3.32333199319691e-09	3.57866284371964e-09	3.4730252951872e-09	3.81659808437971e-09	3.39021189758985e-09	3.41697732654764e-09	2.88897539402341e-09	4.9020883256488e-09	4.90208227591737e-09	4.90209316604987e-09	0.0145014700569702	0.145247946511694	0.19021185924611	0.220137217825278	0.303224343851052	0.159666009353616	0.286684289673548	0.203806120124551	0.135976196785835	0.220747188149873	0.136019564471292	0.0430790383971658	2.52824871564542e-09	0.0861609119745634	0.13011776611085	3.3840276206014e-09	4.48893006373697e-09	2.89628413861034e-09	3.80747159716123e-09	3.08147597740395e-09	4.75404203818776e-09	4.5556542312352e-09	4.89160555717812e-09
2017-02-06	2017-02-12	0.0112419588441934	4.90202327811353e-09	4.90205524488497e-09	4.90205773249828e-09	4.90206567815128e-09	4.90205277353944e-09	4.9020534555149e-09	4.90205958795957e-09	3.01944725443189e-09	3.32062096827432e-09	3.50929124974858e-09	3.4821109386739e-09	3.97791135678318e-09	3.4936281960771e-09	3.59230168631728e-09	3.05928497194456e-09	0.0386217812993922	3.94870033096877e-09	4.03443888443922e-09	0.0782905522285589	0.127820760044235	0.161105254709028	0.135102935299754	0.168224101129157	0.154818394412929	0.146977491584606	0.203291764809893	0.164701160810589	0.12253974424566	0.238145205861267	0.17917202659969	0.129496414143935	0.0675337545911761	4.33335256083815e-09	4.72565334968072e-09	4.29500821378314e-09	3.85734259047545e-09	4.21094236181078e-09	2.83009754187528e-09	3.93723142308922e-09	4.10440841875696e-09	4.01540049525211e-09	3.58200743756316e-09	4.32701171960258e-09	4.86672017334264e-09	2.67395733559968e-09	2.54847408595223e-09	3.01403150747883e-09
2017-02-13	2017-02-19	2.76387167240697e-09	4.90202475043248e-09	4.90204583092578e-09	4.90203944601094e-09	0.000585466774715958	3.00268999225072e-09	4.90204287311703e-09	3.3739624111313e-09	3.38794007679789e-09	3.55861622776327e-09	0.0455589980711622	0.0107587887308599	0.101351211528014	3.86802916062475e-09	0.15417371126405	0.180575179804877	0.122512288926472	0.106579777551829	0.00678720893896509	0.10280250825041	0.144739960291788	0.124417093956716	0.135108159663926	0.103055650118256	0.0725032954514863	0.0888192811727817	4.43330747268726e-09	4.18707139075832e-09	2.84272213886657e-09	4.90208974560546e-09	4.40853961719557e-09	4.77858232534658e-09	4.4537287178673e-09	4.90208603501205e-09	3.74237825014129e-09	3.79085032994404e-09	4.61851788045236e-09	4.31151733603933e-09	4.01378662180016e-09	4.90209819697447e-09	4.90209087188688e-09	3.94250903873863e-09	0.0695111159001766	4.5766902702227e-09	0.179269509972136	0.0744203021721883	0.0620570952422615	0.328692779158952
2017-02-20	2017-02-26	4.90198244229387e-09	4.90201425958146e-09	4.90203051211902e-09	4.90204612998323e-09	4.90205284692241e-09	4.90204718393084e-09	4.9020469400897e-09	2.76284448501435e-09	0.0398300497168534	0.000242075895342686	3.92325777507854e-09	3.62240517877779e-09	3.31670822050739e-09	0.0104732363338664	0.0695994520093599	0.00108120311600959	3.57545139432286e-09	0.0659726824251666	0.14692223597303	4.24671181272867e-09	4.31006825971981e-09	3.93713337706984e-09	2.51786403093587e-09	4.17620392291616e-09	4.33244479072321e-09	3.92976616938943e-09	3.55502152739611e-09	2.86632926746411e-09	4.90208862337729e-09	3.85666921725956e-09	4.05227366788526e-09	4.50677172930712e-09	2.7901354393699e-09	3.85598405980809e-09	3.65386844753709e-09	3.83477607400255e-09	0.0747992438286742	0.185706739703028	0.00767186028922889	2.63926293581984e-09	0.247804598930691	0.41869095765686	0.286971928006184	0.31336927342573	0.418440125244206	0.240894075069163	0.208717007240916	0.314402768565521
2017-02-27	2017-03-05	4.90195633762483e-09	4.9019890059009e-09	4.90202700273333e-09	4.90202443465608e-09	4.90204004996285e-09	4.9020334261087e-09	4.90203871986514e-09	4.90204827555066e-09	4.90206679628061e-09	4.90206478545196e-09	4.90206877430272e-09	4.90206885758093e-09	4.90206702686431e-09	4.90205410056367e-09	4.90204941366782e-09	4.9020659379714e-09	4.90207376111802e-09	3.50566236782337e-09	4.90207971764387e-09	4.90205764063458e-09	4.90207120467355e-09	3.64492181891076e-09	3.03287309833709e-09	3.45924793098267e-09	4.90208216214773e-09	4.90207047756373e-09	4.9020747517753e-09	4.90207109686522e-09	4.9020626698286e-09	4.90210084005252e-09	3.32256557366496e-09	0.0771119739136031	0.13567676157364	0.148902516534475	0.0495718740797176	0.21642387246444	0.206963920736535	0.180159383688738	0.181401846215439	0.232432803898388	0.213478411806779	0.133648078966967	0.193571806988391	0.195314537047886	0.0436742756109522	4.2496151689509e-09	0.150007502964897	4.75217913920322e-09
2017-03-06	2017-03-12	2.80418174696706e-09	4.90201659985801e-09	4.90203600918979e-09	4.90203711922243e-09	4.90205155932067e-09	4.90205030288258e-09	4.9020426522565e-09	4.90203977397544e-09	4.90206256995109e-09	4.90206792184113e-09	3.16819972923424e-09	3.31149650367874e-09	3.16524065653976e-09	4.90207143682493e-09	3.46240845829321e-09	4.05806566953787e-09	3.26052514611701e-09	3.03703950073045e-09	2.88976412233321e-09	4.90206865255816e-09	4.90208233111625e-09	2.93219892819959e-09	3.4904657292708e-09	4.90208075348648e-09	3.2170751199298e-09	3.1324541712338e-09	4.9020866486116e-09	0.107283660839062	0.153846814756901	0.138768451567235	0.222197064705212	0.109349452109508	0.152692707963886	0.0927703436343051	0.118071707543605	3.69179288802782e-09	4.90205887458853e-09	4.90204834516038e-09	4.04077340133277e-09	3.78186857805564e-09	0.12742316142634	0.150639994151743	0.199983120426054	0.0634965136340994	0.221965449382136	0.233817220147434	0.296215401189389	0.113400039782619
2017-03-13	2017-03-19	2.76263843534704e-09	4.90201280512737e-09	4.90203209873011e-09	3.22243529297209e-09	4.90204435696147e-09	4.90204951363442e-09	4.90204927948445e-09	3.11489700558679e-09	3.77019288510785e-09	4.17385754988132e-09	3.6502709527148e-09	3.68445906322331e-09	4.90208247802297e-09	3.37275179206222e-09	3.8633026402999e-09	3.41911935531222e-09	0.00914554305776907	3.66683667785678e-09	2.96236913766977e-09	0.1297767951281	0.161643666667223	0.210806608382802	0.190605816698475	0.242729726154371	0.16112897105824	0.134056708421474	0.112971758599565	0.0817815768955912	0.136457910120243	0.0813522526684049	4.90207377850751e-09	4.90210301034598e-09	0.0206983632539931	0.248315799831528	0.233679110420021	0.225743692087852	0.127659375228174	0.0866148587487267	0.22624073744867	0.147146140827408	0.24798555973915	0.298468007948013	0.0509023650211649	0.0773698063230469	0.0650848658472064	3.61639263512217e-09	4.06946165916667e-09	4.71076493269721e-09
2017-03-20	2017-03-26	0.00522066488821021	4.90201100823644e-09	4.90204149805966e-09	3.04618784255546e-09	4.90204738031142e-09	2.95516615512584e-09	4.902045071291e-09	2.99386824715077e-09	0.0540069787879912	0.0270212686322907	4.90208137268308e-09	0.0245221425513163	0.0431531350473878	0.240768494485036	0.231545951431762	0.258780907097451	0.308780925391205	0.290212040246757	0.151835030912834	0.154283312757064	0.0939934643409242	0.150619678202773	0.208036591770116	0.13408463941513	0.123157907238899	0.108203437615081	0.122642710161628	0.110471337250984	0.0459166695177691	0.219189179236353	0.265329609599883	0.238256883460687	0.105848376193685	0.286339167161424	4.34362180407086e-09	0.178459008195956	2.65818155777081e-09	0.0205876584958748	4.33623413706516e-09	4.03550497701471e-09	4.93781535861163e-09	4.50080419121639e-09	2.67883549757581e-09	4.6666706641042e-09	4.89564204359272e-09	2.52444537921707e-09	0.193917713883019	0.26438432202984
2017-03-27	2017-04-02	4.90196205961163e-09	4.90200038836716e-09	4.90202897143974e-09	4.90204880452357e-09	4.90204634391736e-09	4.90204759507474e-09	4.90203647789691e-09	3.15197917875969e-09	0.0926717272818227	0.0404108746585484	0.0165388739932878	0.074414908810903	0.0619817971153351	4.9020609566418e-09	3.60874155514921e-09	0.0792210763947309	3.87915302661023e-09	0.106584431642298	4.11359507358597e-09	3.77000522129138e-09	0.0625854699489129	0.0667424480789964	0.0591377452568289	0.165125417316811	0.10099117296113	0.153414304773263	0.187108956787009	0.1136604528999	4.98027432982649e-09	3.84354535155689e-09	4.02335636633054e-09	4.90207134294336e-09	3.44454331417323e-09	3.30848028840439e-09	4.12337778376037e-09	4.30139563198626e-09	4.81439083852608e-09	2.57716292212633e-09	4.73567115995164e-09	0.215284019011456	0.369455625367559	0.167650255115021	0.187378607732543	0.230079199452281	0.299857409389873	0.139512165885994	0.0986892714959484	0.0485254844163926
2017-04-03	2017-04-09	0.011875708345701	4.90199112900109e-09	2.94256981355835e-09	4.90202813070212e-09	4.9020426661096e-09	2.92181410018949e-09	4.90203135281502e-09	4.90203761603876e-09	4.90204762565683e-09	4.90205351617444e-09	3.22988388769528e-09	4.90207372071321e-09	2.81535697661726e-09	4.90206702001996e-09	3.43040707904047e-09	3.04968468132557e-09	4.90207699219784e-09	2.94586481145639e-09	0.0780817042000919	3.80537767017636e-09	3.99941654615806e-09	2.85856461598902e-09	3.7917745503791e-09	4.90207183499033e-09	4.90206017991115e-09	4.90206792044048e-09	4.90206782255068e-09	4.90206874226684e-09	4.90206289937197e-09	4.90207663808327e-09	3.00866333225236e-09	4.01588697445398e-09	0.110116173676928	0.205045507567761	0.0752595784618978	0.112421046562942	0.0853738871065789	0.00958296986272164	0.102978351011485	0.0107181695197415	3.00873219328751e-09	2.74882496623972e-09	3.34666781106726e-09	4.03415697735806e-09	0.136474095057629	0.0382658192333812	0.0254189613753919	0.0196930587697845
2017-04-10	2017-04-16	0.198203441007253	0.192259231542503	0.0610219291016516	0.00726990093633119	2.86138645058422e-09	2.87755681929156e-09	4.90204498486535e-09	3.16758629311234e-09	3.03542975821488e-09	0.0151193643780133	0.0391100933626471	0.0658120207454886	0.0397297298738395	3.40302896553679e-09	3.5315776749681e-09	4.90208119121839e-09	4.90207394287043e-09	4.90207264270859e-09	4.90208027024185e-09	4.90207631014353e-09	3.53356946693645e-09	4.90208844510533e-09	2.76344266872088e-09	3.40366831431921e-09	3.34952814410897e-09	0.121120928673185	0.17428561240245	0.180629271494902	0.108593149474481	0.165547096424189	0.187044726462596	0.117409662166497	0.0249561422178789	2.94666827866219e-09	0.0324470352728556	4.77857123729868e-09	2.73640904743124e-09	0.0205876259606705	4.88847452069223e-09	0.0789449002230576	4.31639598831375e-09	0.105334578240838	0.261851080591962	0.271372509942856	0.172192309887743	0.218895982137226	2.96891123660319e-09	0.0557337026674807
2017-04-17	2017-04-23	0.0733561612628021	0.0509474094165439	4.90203544838756e-09	3.08013307719941e-09	0.0553478613315561	4.9020478134469e-09	4.90204808730703e-09	4.90205083870143e-09	4.90206283273972e-09	4.90207165840798e-09	4.90207816247602e-09	4.90207331546086e-09	4.90207480450289e-09	4.90207824656472e-09	2.84763325398702e-09	3.40129523983368e-09	3.42076667444506e-09	3.24228669829658e-09	0.0289132321572236	0.058680017286821	0.147144294491057	4.32840065120655e-09	0.0620596835582163	0.0316746219257143	0.119986286967797	0.0468127182913524	0.0387838266513671	0.0371454458064363	4.66845529608984e-09	2.61237109343091e-09	4.54895143072731e-09	4.94463978013656e-09	0.101594354381076	0.0927698852886584	0.0666965385736979	0.069934953441396	0.032505307227319	0.108626641150996	0.142211376441927	0.14714272111428	0.34022364423009	0.442385880033552	0.437821494531232	0.383690937457512	0.215002568453447	0.305357015106597	0.215913400037565	0.416372966427465
2017-04-24	2017-04-30	0.0362778169654113	2.93304088400105e-09	4.90203917478911e-09	4.90206734323136e-09	4.90207918702926e-09	4.90207807699568e-09	4.90207977936121e-09	4.90207635054972e-09	4.90207658155793e-09	4.90207528070981e-09	4.90206385046549e-09	4.90205657124285e-09	3.36793561957644e-09	3.62180716786806e-09	0.0089209553350838	0.00952870134113406	0.0726330272506679	4.29022283481015e-09	4.82137847940494e-09	4.66141300927824e-09	4.34821478051964e-09	4.86989469583957e-09	4.44406901923902e-09	4.59938910527912e-09	0.0218557003600139	0.0209637496493595	0.0645878728088899	0.072216372773898	0.0598445324404211	0.0124537540142716	0.19484079336712	0.206091136971339	0.101598818431792	0.2785086906047	0.293087564365023	0.399158598131769	0.306491825115892	0.415256558583562	0.406630653333131	0.343469721065274	0.401833755323416	0.328528138609524	0.408342463469843	0.297267083654622	0.250467040388835	0.296203754678223	0.322516709925131	0.221177696730269
2017-05-01	2017-05-07	3.87574904691204e-09	3.72535935449162e-09	0.077789109212082	0.211841497439622	0.404300703487427	0.489680405598559	0.420693794576718	0.372245866208294	0.262662259372711	0.242654674853967	0.267848700309119	0.351972066628232	0.422723851740625	0.330232114545629	0.222071275691653	0.262672799828489	0.313764848295119	0.354907404748472	0.438169329169246	0.410391474975263	0.361866874138285	0.283696187654138	0.286679379558894	0.30687099104421	0.309730550768303	0.403912491125204	0.430592196497139	0.433259758374038	0.466172674761525	0.466984633123076	0.513437241861722	0.520873502098518	0.515106725142393	0.519685897452355	0.334992847676957	0.295381168791668	0.347746132917631	0.344739858763037	0.424382833003961	0.439516188055499	0.287264864962158	0.263573591039603	0.363578821511114	0.188349236559534	0.284972659173011	0.352380820008823	0.36934893392072	0.192759831628402
2017-05-08	2017-05-14	0.115506082997576	0.0254251035118253	4.9020256588195e-09	4.90205016135246e-09	4.90206157994299e-09	4.90206193482634e-09	2.94846747105169e-09	4.90204994723449e-09	4.90206635424636e-09	3.13455625311464e-09	4.90206983700459e-09	3.19975081748331e-09	0.00720720349855966	3.57541958423865e-09	3.4986284697586e-09	4.90206250896427e-09	0.0227499610618738	4.9020833192486e-09	0.0559562915389963	0.127321681938729	0.166491562960344	0.148017897583625	0.205251508029377	0.242746162453495	0.126323241217165	0.0662002181379185	0.15813601718499	0.0658405541248776	0.0250241340872965	0.0430753196977931	0.151842817258794	0.0811414178928992	0.00366702145980109	0.0841279667901128	0.173706388749501	4.95713718926706e-09	0.0800867738870772	3.91568922648935e-09	0.125400412226696	4.85668862948949e-09	2.80491374599672e-09	2.96463200241186e-09	0.0943260247574227	0.119003977736517	3.02324128800364e-09	0.0165726924398888	0.171968922805417	0.200016185729351
2017-05-15	2017-05-21	0.17475816997847	0.119005504255124	0.0236176375385443	2.87109340344178e-09	3.21348936624591e-09	2.81012363906483e-09	4.90204587079695e-09	3.08790901483366e-09	3.52497191514643e-09	0.0597514715817864	4.90207423938051e-09	0.127755739975779	0.137295329651057	0.129896433582136	0.192817267949795	0.163711124416979	0.120251082351498	0.147185158025227	0.188694880656361	0.259631424044173	0.144735307492061	0.0641203725701313	0.108806154952127	0.112369495592583	2.92361585138113e-09	2.78187036028055e-09	7.71435381643904e-05	0.043521946142588	4.95294905578293e-09	4.37891607699576e-09	0.159653301653368	0.0569610301967197	0.0547613605935693	2.96945166569541e-09	0.0923850193067263	0.0793788736688362	2.77665049943487e-09	0.108629818084815	4.65405506225151e-09	0.0732578905632965	0.374076488011285	0.247014262780535	0.323476923489326	0.299045878114929	0.389932797453396	0.219281155722328	0.33117841565603	0.27858232193969
2017-05-22	2017-05-28	0.0350101573985391	0.0518926267961489	0.0636014881956679	0.0103011238041151	0.0681828230640433	0.126084110204947	0.0987883628167133	0.108287431479051	0.164843012150861	0.18171916657114	0.150350691514448	0.0795748089103219	0.197203861033294	0.131599603042995	0.157857325119424	0.13834794602745	0.0272847494154917	0.054028299655502	0.149360812774128	0.0831926805741984	0.0601689783039526	0.158465073079042	0.138022048108721	0.146492019666742	0.135810105219406	0.163123866808464	0.0839409101408318	0.186988689384462	0.0110959366359901	0.154091277756968	0.0385054560965176	0.262017684641328	0.212308336161629	0.231176248449713	0.33461763961887	0.263360814622282	0.19645685061995	0.290236324071271	0.304013005560226	0.294668173138381	0.247780162135517	0.274433109830722	0.255698783593374	0.181372375496402	0.243400491998	0.289983211410303	0.135305086928058	0.120618300107415
2017-05-29	2017-06-04	0.0495880018933379	0.0887577003190073	0.0648912144760761	0.043644675553838	0.0245440204553303	0.0530335305030937	3.37608194059369e-09	0.0192224018025862	3.1848803817812e-09	4.33781141797769e-09	0.0181510810225183	0.0159200642470932	4.58719874477099e-09	3.85916111180608e-09	4.17103190633742e-09	3.64824775468377e-09	4.20269089933792e-09	0.0110297129105468	4.37972102316790e-09	4.38882767285984e-09	4.30095936239868e-09	4.63712348230454e-09	3.79486436646383e-09	0.0782298368838182	0.0693382993564761	0.130831618709123	3.85999965209917e-09	0.142368173729136	0.0737723018517661	0.1119775635938	0.167500310296797	0.262687694703281	0.250274896645521	0.148914828510159	0.207985326886062	0.258682444379509	0.191098951589383	0.174673376430903	0.0357037614475991	0.118749294752326	0.0355701077039339	2.57547986629234e-09	4.72564222419848e-09	0.00799918457661317	3.09873153509751e-09	4.99015409745183e-09	2.59540299507851e-09	2.65566955168992e-09
2017-06-05	2017-06-11	0.0210661515515962	0.00510176451800201	4.90203905926542e-09	0.00651208027883469	3.18715187448774e-09	3.4969251583997e-09	3.43168797409609e-09	3.75346383769264e-09	0.0269418459138866	3.84692423929316e-09	3.68099838182262e-09	0.113982248603153	4.00567784753713e-09	0.029240113203785	4.07439398181214e-09	4.90208288736347e-09	0.0408892304683344	4.04613535750161e-09	0.0584146762630076	0.142034398717658	0.0601692499012416	0.0903359549356189	0.0591377288330456	0.149620428862497	0.271399952802633	0.253719388508549	0.174263801910744	0.171066060304214	0.0842195682643034	0.169368244639173	0.31117332374384	0.0730814094931691	0.165408672754795	3.0613546044472e-09	4.72803322017323e-09	4.81380572124682e-09	4.57339498437819e-09	3.54165964976992e-09	2.61456263732744e-09	3.29505561168452e-09	4.74643457839757e-09	2.67910386730757e-09	0.0943272636787922	0.0704323738187363	4.78649188087155e-09	2.50518400051419e-09	3.02419499863055e-09	4.24669920407686e-09
2017-06-12	2017-06-18	0.128496516057169	0.0868673536759373	0.0197482064265644	0.046675905705691	2.79247856780794e-09	3.78438210381421e-09	0.0185755489876812	0.0245238566351416	3.66293314683406e-09	0.0835549559463475	0.114879252822379	0.0830161451311465	0.0739637477421879	0.10771945836678	0.137632723906068	0.0496544138614124	0.170132704826193	0.178264128304712	0.210806874498371	0.261807804925392	0.18338042492547	0.127034890680096	0.0269964130185994	0.202270783456201	0.135801559342737	0.0855871385227312	0.0291071882615592	4.81279445997809e-09	2.95599609447064e-09	3.34924931268399e-09	4.56145969619338e-09	2.6358015548952e-09	4.14541533299189e-09	4.60160781073422e-09	4.10411856255844e-09	0.018003564720266	0.0325053571607656	0.10312185213936	0.0413101379944016	0.0164037008078186	0.0470514957781914	3.12524372774003e-09	3.65427272909256e-09	2.59852523697435e-09	2.76127486446775e-09	0.023803775919297	0.0327467285714996	3.2854108701018e-09
2017-06-19	2017-06-25	4.90198562009584e-09	0.0164450396600952	0.0752096887416234	2.80968880227749e-09	2.85486722380678e-09	0.0133511199101615	0.110111216068778	0.0902626618438733	0.0578735525832347	0.108847148260752	0.16165041002803	0.0967813705465192	0.192087287255032	0.152078834172621	0.157840903861064	0.165790342402268	0.138379619121832	0.0659721508475806	0.166599392650866	0.124858121594322	4.14807103453145e-09	4.31936780135641e-09	0.0532938725332328	4.83055312871258e-09	4.4425577126346e-09	2.56294263675173e-09	4.38950131300626e-09	4.34275574740196e-09	0.293296936790299	0.0162814414815808	2.91122805199277e-09	3.94503817483561e-09	0.0036670238084541	0.101406067440541	4.49672952310386e-09	0.0368880999768916	4.83558888252258e-09	2.6922807010402e-09	3.75282235900336e-09	3.03120494045092e-09	4.63057756149571e-09	3.27471131160346e-09	3.56077311911091e-09	3.75211621269086e-09	3.25115296967188e-09	3.66022810710217e-09	3.71459480744488e-09	2.68374518506936e-09
2017-06-26	2017-07-02	4.90196386815898e-09	0.0258977221459644	0.0203931097492552	0.0315197828151323	0.072461074368291	0.0106455613692732	4.9020434914519e-09	0.0552725513026592	0.0411188323116011	0.082067422890807	0.0907012091510352	0.0245221333457859	3.96753156992337e-09	3.71572163559258e-09	3.47528231116034e-09	3.5634947486218e-09	4.3697286387626e-09	4.63835808793469e-09	4.47388433710027e-09	3.82727103578098e-09	0.0118488883766326	0.116551441819194	0.0123867990012662	0.112372787881558	0.0503451396452107	0.0306571550981667	0.0710397619988958	0.0690284058110454	4.7269585151106e-09	4.90547501713021e-09	4.73662766382225e-09	4.40441715498867e-09	0.0462451983330031	4.99470989571273e-09	3.89405717614004e-09	2.70869351272202e-09	2.71448635841382e-09	3.56263682209763e-09	3.51846492694699e-09	2.96590949477957e-09	4.24721863369026e-09	3.9235521383157e-09	4.90209010959375e-09	3.75676795147040e-09	4.90209699786165e-09	4.9020952456741e-09	4.9020936978301e-09	4.90208890369204e-09
2017-07-03	2017-07-09	4.90195191166212e-09	3.02807664202534e-09	2.89815848032381e-09	3.62063436339967e-09	3.20834637359254e-09	4.00608681829743e-09	4.90203853681299e-09	4.90203681932457e-09	4.90205142884166e-09	3.06960403118465e-09	3.8432814632712e-09	4.0638170891763e-09	3.82121314102339e-09	3.18659618123833e-09	0.0401794165974373	4.17224953564679e-09	4.0983454681004e-09	3.48435896106283e-09	4.26055875294087e-09	4.01575976543439e-09	4.24384550299225e-09	4.55602700166557e-09	3.74470121145062e-09	3.08889531749617e-09	4.79395756658257e-09	4.06125811249326e-09	2.54535054095318e-09	4.33019556948925e-09	4.58206849786593e-09	4.55678610297742e-09	3.6165498114769e-09	4.11408557884524e-09	4.64983811659058e-09	3.33002960672779e-09	3.78381710583204e-09	3.39150785371551e-09	4.90208405637239e-09	3.59451211000428e-09	3.30344021873593e-09	4.01546439781225e-09	4.90209147984731e-09	2.93641500033881e-09	3.15135326713821e-09	4.9020966067393e-09	3.77358183652701e-09	3.76420466575718e-09	4.42073881317961e-09	2.67486168454322e-09
2017-07-10	2017-07-16	3.40127641438565e-09	3.10437805859985e-09	2.84014290569717e-09	3.42566029561797e-09	3.65620322347946e-09	3.79096063979767e-09	4.90205105013463e-09	3.25640883425341e-09	3.38676875779635e-09	0.00916844180594889	4.23411314000055e-09	4.57413525952947e-09	4.19909438434519e-09	0.0343583412203103	0.0622442834357448	0.0327593838403303	4.2920059838519e-09	3.89994309431646e-09	0.0731649777902044	4.36995297919330e-09	3.88234162748821e-09	4.73875771690323e-09	4.66454222519311e-09	4.98120465630739e-09	3.99396041029593e-09	4.40392965788335e-09	3.52984071458894e-09	3.77552987936158e-09	4.90208587181236e-09	4.90207568440870e-09	4.90207582802696e-09	4.90207695191346e-09	4.90208022212196e-09	3.25014060288438e-09	4.73115138972109e-09	4.06834296513468e-09	4.08556053734391e-09	3.92496846029912e-09	4.26549673589545e-09	3.87328279668754e-09	4.36788148605812e-09	4.58647650390771e-09	2.54150171904309e-09	4.97826164077561e-09	2.84713378426033e-09	2.51133434823559e-09	2.948833662652e-09	0.0629411268714443
2017-07-17	2017-07-23	0.000783951781507066	0.0202260990808536	0.00813996816589149	0.0906285644005919	2.88971607753286e-09	3.58106370526739e-09	0.0468858039724268	0.0266444741169313	0.102983540263374	0.126696955922935	0.0391101172175596	0.0348446355535299	3.91640446002728e-09	4.90209650461199e-09	4.03673302783413e-09	4.54266382572407e-09	2.74677913471281e-09	3.97509686401758e-09	4.90209355322446e-09	2.86499123291977e-09	4.57865070329703e-09	4.9020844107043e-09	4.90208320673629e-09	4.90208105067205e-09	4.90207499464142e-09	4.90207404394033e-09	4.90207727680843e-09	3.6628478932463e-09	4.90207924116259e-09	4.9020869422686e-09	4.65973040693109e-09	3.46861130576515e-09	4.42943017112813e-09	4.31486478590707e-09	4.22651598893941e-09	4.75882670796352e-09	3.27759116178371e-09	2.99953026100101e-09	3.04151344410608e-09	2.58657522818354e-09	2.65323517473331e-09	4.89820728413255e-09	0.100518345140586	0.188262865805853	0.305895664118418	0.190000078736851	0.186658367190245	2.6116982221358e-09
2017-07-24	2017-07-30	0.113285651364038	0.0958474012835671	0.0674708696243195	0.0777459085650319	0.0579148969799632	0.0557392095864894	4.90208122054304e-09	0.0213429838909988	3.32624848203957e-09	3.94478844657946e-09	3.06350150273513e-09	3.36305698767446e-09	4.90208524139663e-09	3.65752408614892e-09	3.58501328446919e-09	2.92138717696716e-09	4.90208077277103e-09	3.40404041619061e-09	3.80819127176656e-09	3.93930882621233e-09	3.40807232556856e-09	3.76706234737967e-09	4.6430768526805e-09	4.6598555869556e-09	4.35286506209426e-09	2.54797733145434e-09	2.86212112288853e-09	4.75170707583749e-09	2.87048971703199e-09	4.7765821295072e-09	2.89279333725915e-09	2.77420066642022e-09	0.00366705647265369	4.86312174701788e-09	0.0110410372788677	0.107706986934292	0.18575635525648	0.0701067437100887	0.0188846266402742	0.0505168005180676	0.0929747025131047	0.263400192258172	0.0446990847465806	0.0912464184261146	0.0650834014386456	2.70253715933854e-09	0.0327466359757686	2.84184410957295e-09
2017-07-31	2017-08-06	0.1288135088985	4.90204460417188e-09	4.90206455523265e-09	4.90207448088547e-09	4.90206657979413e-09	4.90207447565863e-09	4.90206492876757e-09	4.90206204112274e-09	3.50162615588411e-09	4.90207648244102e-09	4.90208036692035e-09	4.90208510350022e-09	4.90207883169054e-09	3.32375448489482e-09	3.78015709517416e-09	4.30281169138685e-09	3.7553373177027e-09	4.11602866546619e-09	3.92318138199133e-09	3.37421448698507e-09	4.18021452070388e-09	4.33355142548175e-09	4.09231940440725e-09	4.32773130832508e-09	4.33790762843852e-09	4.72404334193944e-09	4.68399324702148e-09	2.53445796327924e-09	0.0180600647338119	4.97782411512107e-09	0.0306883688664986	0.0932318975823827	4.76712452031511e-09	2.87895247860912e-09	0.178010842579238	0.0982626133470417	0.132949674026203	2.64535083585743e-09	0.0188846316298067	4.81632626225227e-09	0.0872372712109877	2.7887581663099e-09	2.83910629368603e-09	3.03587077440623e-09	0.100765865352511	3.22387336212671e-09	0.0840384461150184	0.185462817757863
2017-08-07	2017-08-13	4.90198382117303e-09	4.90201619303397e-09	4.90205301006954e-09	4.90207461048657e-09	2.89659195988087e-09	0.0782858582012755	0.0969004784194766	0.0436092245008522	4.1719001246396e-09	4.06320754100805e-09	4.37272967025362e-09	0.0107588072165358	3.58017017586547e-09	4.43495455584508e-09	4.09555165268484e-09	4.26054516530756e-09	4.99215462131994e-09	0.0110297082819666	0.00432874746150111	0.092997781331908	0.0601688667612376	0.0352837506809937	0.0240744883926663	0.261268452996892	0.123143117751806	0.0241949224834461	0.0968406030493652	0.247313034300155	0.0807355553208927	0.165547505321946	0.0502308861002336	0.000539914927578022	0.105853888940827	0.153226288323171	0.126623364908382	4.70072721698108e-09	4.52388566815032e-09	2.97203962631336e-09	0.102977993535898	0.169915585115208	0.0987152664152673	2.74316621382044e-09	0.0198860206560285	4.99801889074218e-09	0.207777660133978	0.0527282124043578	0.0840389448294703	3.19430493397523e-09
2017-08-14	2017-08-20	2.83313024638275e-09	3.21442983562973e-09	0.177081483652719	0.0542539297204433	0.0382345942666122	0.0304867162643795	0.0506604889258756	0.142204941148784	0.175107953851936	0.119256199125343	0.119720011429762	0.151808118933418	0.1304429109952	0.15206245147886	0.211201001778883	0.273173081044291	0.285710201670929	0.247288978054429	0.0731648944319188	0.252351446944172	0.166459311622362	0.18204512962883	0.231316092948369	0.332505618829871	0.315435441124113	0.237481605118272	0.193569559969654	0.0754044621403376	0.0737723763301045	0.046902891741655	2.66556011785428e-09	0.290354495022207	0.127151027070883	0.101405546009959	0.0495717120914577	0.0180035547332376	0.127678174583654	0.202156284876899	0.147833001557241	0.027774775615551	0.150377908594126	0.173270149561293	0.304770895462407	0.468390766862022	0.300506438484169	0.450364611408186	0.449689083035331	0.357789376276912
2017-08-21	2017-08-27	0.173804040577357	2.96076025627721e-09	4.90204292467197e-09	3.18258697750001e-09	3.38736620836196e-09	0.00974368017685336	0.0261249495351131	3.35820278424947e-09	0.0166313255124826	0.0285090040451018	0.0503956716835131	0.0916175932390472	0.000360383616549616	0.0633617281458004	3.23765961251628e-09	0.0158643720635227	0.0340869347306118	0.0898598150189735	0.0485807279639127	0.036617798133333	0.0553368295952476	4.08547781366278e-09	4.7335381964393e-09	4.95620468536395e-09	4.19146921726866e-09	4.36369576483348e-09	0.0129794013912453	4.38113562432487e-09	0.0842176149389108	4.65150397657003e-09	0.0189628425094314	0.0247204064409467	0.0377296789960884	0.0495677604046621	0.113784753193779	0.239764776849117	0.259786757044426	0.36524804684661	0.06934213333923	0.0334602947543424	0.225001713585814	0.223986653776081	4.69315940445153e-09	0.0843094034293532	3.34934180156219e-09	0.0744186599278268	3.30939610522542e-09	0.034109273416781
2017-08-28	2017-09-03	0.00268540213988727	2.97859818132621e-09	0.0197481825270044	3.28147165090205e-09	3.29061613756001e-09	3.44521233921301e-09	3.21817010080545e-09	3.12149125940416e-09	0.00632074419024684	3.05432603028732e-09	4.01344297419489e-09	4.07800697610445e-09	0.0140540587504389	3.23962565917739e-09	2.97094241307323e-09	3.69672854666494e-09	3.30245925270698e-09	4.13598944551574e-09	4.15211261029745e-09	4.24482048857984e-09	4.03411162836815e-09	4.33518854871602e-09	3.54233409991222e-09	3.11569504018623e-09	4.90207342983011e-09	4.36406655657722e-09	3.89098357757165e-09	0.0371455513217865	0.108593924844119	0.17705522268105	0.140114812676451	0.13754500992186	0.118625273020829	0.123005906481896	0.122356125909551	4.43381162197637e-09	4.56875186127211e-09	0.103128732032013	0.158994144285829	0.0220892254745979	2.89327117589925e-09	0.0826879444999152	0.0260893066581514	0.0496220127049367	0.043674219703275	0.0961139269177189	4.90392158711461e-09	0.20698381001211
2017-09-04	2017-09-10	0.03596089108525	3.4211275016234e-09	0.0158787756967627	3.20409601508289e-09	3.6859757699952e-09	3.10018735861593e-09	3.07898399919189e-09	2.8638643717483e-09	4.90205602252992e-09	4.22748563309927e-09	4.90208085815262e-09	3.36474239584505e-09	3.06897164232214e-09	4.05921716494739e-09	0.0548891415434656	4.62017877888206e-09	0.0318195841462917	4.68740057480591e-09	4.45219000550255e-09	4.16736250462469e-09	0.20512003138654	0.0116901862068747	0.0299183319742025	0.0627106590760385	0.15799037992932	0.211787752129189	0.125879267869359	4.20704454612853e-09	3.92299553791957e-09	2.99182225471675e-09	0.0385054244376071	0.0247203806723606	4.29081306182626e-09	0.0409276866358196	4.52165890999811e-09	0.0274458360344565	4.4904357630748e-09	0.0480992857041608	4.23389221140304e-09	4.71194663577088e-09	4.7720032126009e-09	0.0317258045001817	4.48306643625695e-09	0.0288104283786168	0.00799040634921047	2.77158879354751e-09	3.52223140293256e-09	0.0629413972737945
2017-09-11	2017-09-17	4.90197774623848e-09	4.90204255629076e-09	4.90207480233674e-09	4.90207244802333e-09	4.90206786096571e-09	4.90205804674645e-09	4.90206208222404e-09	4.9020648426866e-09	3.39561782933992e-09	3.1826486842556e-09	0.0423346123028559	0.0159200472490522	0.0243243180882012	0.179374261272549	0.0677603756790203	0.0517664727746045	0.183736104126951	0.0253626062183718	0.11004350612163	0.0929995102857911	0.115736152332564	0.0379053711013516	0.0795911711650892	4.59823454356424e-09	3.76020642254094e-09	4.59758450554949e-09	0.0484605462172588	0.040333804163488	0.126001248939241	0.0239368734500984	4.5289803597043e-09	0.0489007308323665	4.11446701834591e-09	0.0150068058184179	0.169415171341626	0.00384013684765184	2.73320397029927e-09	0.130623766737548	2.66944713517991e-09	3.91415811599193e-09	4.90972862059403e-09	2.73139630814191e-09	2.73061620415109e-09	3.0283452539885e-09	0.0650852587970021	0.132267613762452	4.79134225087727e-09	4.49361618399017e-09
2017-09-18	2017-09-24	0.0365947195641879	3.02729171737382e-09	0.0171686051376929	0.00954332569396554	0.0450799214354976	2.82217727239997e-09	0.00913876416970576	0.0945037638890703	0.238246963785443	0.159432564345082	0.190621923930996	0.232617165642309	0.115044767046149	0.112837331137507	3.93437472635922e-09	0.0496544550884492	4.29264038497952e-09	4.20595603255058e-09	3.75665290050494e-09	0.0194583624513942	3.0223291046393e-09	0.0798488843506264	0.102966929823556	0.0689178425741706	0.113657022527977	0.117895219682146	0.116192309294971	0.116855095635716	0.091180675843582	0.11579865962665	0.136205963877908	0.109349471804821	0.0164405399932449	0.105731753110516	0.109507676486921	0.00856129641230344	0.0377920737971994	0.136121980153004	0.170260336080993	0.302389948904	3.1035541626044e-09	0.060037470629918	0.0260892660403525	0.0981771261439629	2.55019781525839e-09	3.07597228870705e-09	0.0547300626067981	0.127809761946436
2017-09-25	2017-10-01	2.84114502061697e-09	0.0103007377919001	0.0442544798170154	0.0322775975420114	0.00828642122729473	4.90204055061385e-09	4.90205651902086e-09	4.90204947963988e-09	4.9020699185223e-09	0.0314845216498284	2.94065565479013e-09	4.90208195880652e-09	2.95127061005432e-09	3.72336761519474e-09	0.0236308549218746	0.055990156151186	0.0862361824442799	0.118518318855465	4.17610309467617e-09	0.0635824701053199	4.3830398771206e-09	3.2345115177132e-09	0.0386841195682812	4.57579876356313e-09	0.0250211998989278	0.137283613030916	0.10652008004854	4.12586811373515e-09	0.0668090400509015	0.111972833012393	0.116674769006344	0.18187172240829	0.0632762673905092	2.9895873832501e-09	0.259294562746151	0.249260013521755	0.058939699788193	2.78880345844825e-09	0.0637361618903622	0.124427963389918	0.196146941871987	0.0600387836868599	0.0446989967818653	3.82788947990212e-09	3.73929561160342e-09	0.00211052321376585	3.20996967434431e-09	3.44789591968044e-09
2017-10-02	2017-10-08	3.32074917472492e-09	4.90202043311999e-09	4.90205175254546e-09	4.90205306861282e-09	4.90206976288372e-09	4.9020604427751e-09	2.87659310861179e-09	3.37543634934983e-09	3.09826393504659e-09	4.13425834638805e-09	4.38378719098579e-09	3.9197540579354e-09	3.87362380569423e-09	4.0942974867871e-09	0.0291470672500763	0.00108119258026485	3.30300971212763e-09	2.79503119066301e-09	0.0682488878355785	3.50001765788951e-09	4.90208357647539e-09	0.0955781646156918	0.0766689302516542	3.98161106716179e-09	4.13910238121385e-09	4.14902566872286e-09	0.080716161866083	0.142365978785458	0.0424343514912975	0.0315922605185816	0.00723730263310631	4.37370541706165e-09	4.86417251499805e-09	0.123005703137923	2.94541623340037e-09	3.49245559508962e-09	3.53351727497459e-09	4.48619617467997e-09	4.47104140396104e-09	2.81121215838927e-09	3.08933507402772e-09	3.42940926083432e-09	3.17233110696552e-09	3.57917633551565e-09	3.15088050746252e-09	3.19201690987988e-09	4.6019920371335e-09	2.97302359313136e-09
2017-10-09	2017-10-15	0.125645406096394	0.0991555012070557	0.102295318158638	0.0322775421545222	0.0262553686073259	0.025075520341404	3.2876325481824e-09	0.0701167601972912	0.104269263154219	0.12074685693565	0.0536200705167591	0.0176404729480763	0.0277477372287866	4.54453270175749e-09	0.0677600040769941	0.182664674808105	0.0930379839250152	0.120920451519281	0.107582588073001	4.49971923024571e-09	0.0239289712205548	0.0641203518837902	0.0795915529536534	4.85145873695031e-09	4.90208344277478e-09	4.21477348916659e-09	0.0194305245346182	0.0945323572179436	0.00761387885022567	0.0124537629276833	0.011145786072008	0.000539946068871784	3.55454815351642e-09	3.62284791941886e-09	4.46084400176016e-09	0.00384015554238484	3.177487658675e-09	3.32372396272403e-09	2.81265605042421e-09	4.59753437016020e-09	3.79458489791106e-09	2.55476287036563e-09	2.64603751215415e-09	2.77468283399291e-09	4.22917909958971e-09	4.81399858024856e-09	2.97961653487691e-09	2.5788330214124e-09
2017-10-16	2017-10-22	0.0343763304165703	4.90203274953361e-09	4.90205746224725e-09	0.0474339588534872	4.90206155319515e-09	4.90206799427586e-09	4.90204556690041e-09	3.4627289316572e-09	0.050140677048512	3.8646645229813e-09	0.161633729549571	0.0572102340586049	4.90207113402709e-09	0.0650677668564729	0.102693611101529	4.02633146844561e-09	0.0567609702007782	4.14495603806118e-09	4.32678223307247e-09	0.00229889597285225	4.27439017030774e-09	0.0064471424055553	2.6139402497951e-09	0.00684575718464709	3.00736816760156e-09	4.44206422712326e-09	2.67199350706622e-09	0.072216072012506	0.0145779902710364	0.0545579771386779	4.71237180922345e-09	4.71580473328188e-09	2.93978707306037e-09	4.22715669314502e-09	4.21820496780786e-09	4.61272357882277e-09	4.95477432283253e-09	4.77012018161841e-09	2.67232247302005e-09	2.72938225723843e-09	0.0814950197107194	4.80920627468171e-09	2.87581122976561e-09	0.31289418683129	2.97515581096376e-09	2.87612498736537e-09	0.150008226107431	0.171148073316848
2017-10-23	2017-10-29	0.0461020722532824	0.0145544681664107	0.0100746587891946	0.0413713710361753	0.0767397468633528	0.00252867173376294	0.0034767091043693	0.0817801062267057	0.0192089506505178	3.99136809710272e-09	4.46258112504455e-09	0.0451670999772787	0.0106306463060323	4.69599612438724e-09	3.99627649627211e-09	0.0327594125317467	2.71100566437244e-09	0.0229737687711814	0.0510390238621442	0.0562284873845943	0.122978844925233	0.140133420276978	2.63642657297892e-09	0.034778211561638	2.79863311554137e-09	4.59268384238577e-09	4.90248555784908e-09	4.5089150467108e-09	0.0250241551573485	2.76179592923882e-09	2.86284998035423e-09	3.9447339299152e-09	4.8161675829537e-09	0.0409277606421359	0.0752586303412295	0.140729591124156	0.169968605054751	0.29590714517225	0.209621066712828	0.198314964181678	0.144655835975759	0.207420675482297	0.237066622718503	0.0565584457853016	0.122197411896358	0.0454972825353837	0.0547297347569379	0.200344797900889
2017-10-30	2017-11-05	0.0812789641871291	0.0485841995652438	0.0191033306838033	0.0694102286899566	4.90205625723053e-09	0.0367998565263486	4.90205930922167e-09	4.90206506723279e-09	4.9020718907763e-09	2.81968208750053e-09	0.0439468803852768	0.0176404890605139	3.24362793643175e-09	3.53699102090671e-09	3.29249776306955e-09	4.5434216594778e-09	4.79646279512952e-09	2.64725169794534e-09	4.34555315945936e-09	4.63528955195846e-09	3.691800113915e-09	3.13111228025566e-09	4.43421828404384e-09	0.0968504488897915	0.0693383663386943	0.0726622290867564	0.0968433280672554	0.107288046570828	4.84283911646589e-09	0.0966622239680381	0.0619562971571225	0.137561142174762	0.0632768483930702	0.235341315966853	0.177964112959006	0.136033273119221	2.69704217854912e-09	2.53580124383518e-09	0.0749485748211482	0.255202195203892	0.0585334441759006	4.90212489178209e-09	4.90212456252299e-09	0.00106214224158	4.90212333607486e-09	4.90212675032893e-09	0.0987115341675937	2.77015661137095e-09
2017-11-06	2017-11-12	0.218173062888297	0.116642413082199	0.0390952833473837	3.25903133434651e-09	3.17836245670928e-09	4.90205616762049e-09	3.23416561115823e-09	3.61725028316901e-09	3.92241367210164e-09	4.28093291635956e-09	3.36541700891239e-09	4.90208539083713e-09	3.0683420558189e-09	2.98123644033064e-09	3.40655573197057e-09	4.0656579901134e-09	0.0318195742005671	4.55901923590564e-09	3.67163072084061e-09	3.64893933742569e-09	4.32965908242204e-09	0.0352837857546264	4.75535949885319e-09	4.04744284162322e-09	0.025021209480311	4.90210644850299e-09	4.9021153077989e-09	4.90214589788827e-09	4.90212722905868e-09	0.0086260558620849	0.0658661556400149	4.85778120367723e-09	0.00792485326434971	3.2555513802141e-09	3.98250850035583e-09	4.79669243284023e-09	4.90212039433118e-09	3.92591851449608e-09	2.98718657496938e-09	4.82343894168193e-09	4.81460774879383e-09	3.73680297766407e-09	4.69514687359273e-09	2.81632753605138e-09	4.28931374976665e-09	4.94992966242157e-09	3.25288072172688e-09	2.95688780194193e-09
2017-11-13	2017-11-19	0.20518620335153	0.0807231927842047	0.00813996442843684	4.9020606823894e-09	4.90206495789441e-09	0.00613616396489063	0.0402801232663237	3.6166705872186e-09	0.0939595499854302	4.13953106081541e-09	0.0213755723450915	0.0572100826951294	4.01241985619397e-09	0.0616555840325356	0.0052434759632853	0.132012981215793	0.0431565274908474	0.0611949249299671	4.15976536370728e-09	3.47152765969108e-09	4.90208716029266e-09	4.90209562060611e-09	4.90209923674911e-09	4.90211314461038e-09	4.90211961074843e-09	4.902104753088e-09	3.25586142345625e-09	4.90208668040830e-09	3.1226456390477e-09	4.90210602267225e-09	4.90210633995478e-09	4.97047487510844e-09	4.27203719912916e-09	3.65625110866838e-09	3.79402668762786e-09	4.50637016488126e-09	4.48631447505933e-09	3.16826285861386e-09	2.92863445384531e-09	4.81852694689321e-09	4.52902832816294e-09	2.89030537054208e-09	2.86473235234701e-09	3.21762721254948e-09	2.66904388553686e-09	2.52184335266373e-09	3.40707706900745e-09	4.4675607237883e-09
2017-11-20	2017-11-26	0.108849891306394	0.118534123999964	0.105519741146637	0.0883551031085576	0.120374923235474	0.0755805646569254	0.00253299657495237	0.0075590768329946	0.0565846635724406	0.0835545544429504	0.127776541430681	0.0778554412728671	0.0619821504892684	0.0172975199108634	0.0217921255798047	4.90209633936803e-09	0.00687817570920343	0.065972647333111	0.0461224035862526	3.68117449294666e-09	3.51938160683412e-09	0.0562564000680202	4.90211005991469e-09	3.26541665090724e-09	0.0250212066144055	0.0403507745495851	0.038783824373408	4.0435622744848e-09	3.50820544033348e-09	3.55666609934388e-09	4.13658242965277e-09	4.53909618851065e-09	4.53074340822444e-09	2.88705698881464e-09	4.91472528440201e-09	4.58613944950075e-09	4.894516359493e-09	4.05701720287089e-09	2.72384073031593e-09	4.40015679850141e-09	3.12542897423168e-09	4.96546589863339e-09	4.66530893417372e-09	0.0357475836196628	0.0508110646115515	0.276290106975571	0.312511185462204	0.0413173786776723
2017-11-27	2017-12-03	0.11550449842338	0.102464785083648	0.128091656955407	0.0474338073343974	4.90205982036635e-09	4.90206187827816e-09	4.90205771382322e-09	4.90205896699755e-09	4.90207260206847e-09	4.90207304069195e-09	4.90206776749886e-09	4.90208269882613e-09	4.9020830841725e-09	4.90209863594829e-09	4.90209303827741e-09	3.1981450065421e-09	4.90209343178236e-09	2.94053937910085e-09	3.54972209310078e-09	4.90209777778238e-09	4.90209658735557e-09	3.83522595491787e-09	2.90574701278102e-09	4.15391546290554e-09	3.08706992704328e-09	4.90209441851772e-09	4.90208977294888e-09	3.0762404021427e-09	3.55962325385984e-09	3.37107898992642e-09	4.90210260306863e-09	4.10336772532458e-09	4.49076773181045e-09	4.82340877811887e-09	4.67191700458209e-09	2.79823467158919e-09	3.60416388070399e-09	0.075610938605989	0.265687131373353	0.186983455333412	0.0929776035512568	3.06079596367589e-09	0.131540567177953	0.146737441731002	0.347132655823955	3.48216065794555e-09	0.0913700167098203	0.171096475510858
2017-12-04	2017-12-10	0.0828633941379897	0.0689076087250009	4.9020494527647e-09	4.90205990496011e-09	4.90205306783824e-09	4.9020593334864e-09	4.9020666676021e-09	4.90207527465812e-09	4.90207750508877e-09	4.90208792905556e-09	4.90208761988634e-09	4.90209085182122e-09	4.90208590606073e-09	4.90208688229976e-09	3.06569641423805e-09	3.80307835210967e-09	3.5372242907412e-09	4.90210184174626e-09	2.98227000507789e-09	4.18595357428374e-09	4.00266305058718e-09	4.48144004673517e-09	3.30513391201735e-09	3.91856009999406e-09	4.3609942973702e-09	3.98441508999481e-09	4.68105647258996e-09	4.83255614502713e-09	0.00413180375011797	4.5321980650945e-09	0.136215670363387	0.0569612846063118	0.135661203763074	4.8068600200485e-09	0.182256503314191	0.117151743984559	0.117102369021316	0.086612549932234	0.13661972993107	0.0959998814563842	4.87024025767518e-09	0.0656998999483045	0.243109490081144	0.146761777145869	0.23636957293443	0.132255554920431	0.0474023025468217	0.236011929901505
2017-12-11	2017-12-17	0.0156786842023664	0.00935547799314883	4.90205992512288e-09	4.90206564732185e-09	4.90208385490045e-09	4.90207241925164e-09	4.90206509120239e-09	4.90207094619028e-09	3.45240421511884e-09	3.82271266086185e-09	3.79126513600409e-09	2.82390955200013e-09	3.51802740069593e-09	3.20724968486805e-09	4.35221613891754e-09	0.00741683850762803	4.63636325853817e-09	0.044473058644111	2.66810187174375e-09	0.0758392327576221	0.161663955634491	0.234516797141284	0.140950067577844	0.24254373428746	0.252881543889245	0.311764881855349	0.161354268314305	0.0275807217980646	0.240988450382112	0.119624803213498	0.144023866759038	0.230202244105392	0.182478425887212	0.071168020770558	0.148053411814615	0.0227247076840511	0.0853747479848469	0.224069571627388	0.232070764808673	0.187001012042344	0.0700137713545507	0.0940151579549603	4.67119119640697e-09	3.53986187337215e-09	3.10055838573381e-09	0.0454969514400838	0.0693845014038746	0.21417978207547
2017-12-18	2017-12-24	0.0201154412143299	0.0230619090518067	4.90207325039536e-09	4.90207421560614e-09	4.90208664732249e-09	4.90209357956587e-09	0.181842800352121	0.112527233806136	0.166141746296886	0.108847548829649	0.210064302409304	0.179389134208548	0.325991213966853	0.326401749218666	0.295856021303337	0.153146781170053	0.327174417265425	0.261784986688258	0.242758234566151	0.218130214001063	0.17858837172886	0.208313015969437	0.187616625199534	0.106159451457348	0.123149569911611	0.156628404479884	0.16456076979315	0.0275807400466726	0.185165080175478	0.177026045278766	0.163558100771826	0.218066569974266	0.190957685713988	0.105729157395832	0.0410094724057762	0.102984852924195	2.71419610408625e-09	0.229537420538393	0.069340670515319	0.164244796256169	0.213445702589217	0.336223719042209	0.292999577102186	0.285675535751765	0.157903204372996	0.427824215029303	0.39846424226236	0.369374215818555
2017-12-25	2017-12-31	4.9019743917013e-09	0.145477090114584	0.272663601385377	0.253697089464769	0.230873015053706	0.344380647146867	0.417539578569706	0.396036683236494	0.280746203408714	0.320771717823698	0.256642974537082	0.272139173381481	0.144141567387682	0.237273748173949	0.119245135323331	0.028535637372709	0.138380070127158	0.287827852702783	0.181332221322954	0.218048406728773	0.344363788499263	0.312458371857512	0.216765720753131	0.260999846358971	0.340711699983266	0.310789933467593	0.31537488485009	0.338561766911657	0.28224571063617	0.184608008828685	0.280456352872266	0.266357649241109	0.28866612451692	0.398975116503429	0.473612147627816	0.45686594809922	0.373136699451487	0.465067020567211	0.399243422161516	0.4892248151866	0.416940657753583	0.438913605702414	0.303613708260331	0.243583392661929	0.351861128754279	0.21889614883084	0.331046292439238	0.321425415418278
2018-01-01	2018-01-07	4.90193507810588e-09	0.127514843352716	0.300519548878982	0.312784435994397	0.335275985659756	0.260428505219105	0.307568267057181	0.429702312583751	0.410808687782122	0.268081044605681	0.247115762925325	0.289121917151372	0.381185907253266	0.372741870227193	0.397752721499697	0.420515214972763	0.342840471799237	0.363384249048075	0.284147256410532	0.338056553589009	0.313699874390975	0.349725847798944	0.357244106705426	0.358108760682603	0.335923865222578	0.41950887887374	0.469621722271801	0.371307160101622	0.424257716808419	0.480242858870459	0.368691130654789	0.488457937031176	0.339713792679967	0.439476381153051	0.203764394797384	0.0180035934295689	0.244038629714285	0.163676282027319	0.063735862039954	0.300982022662221	0.219211234787195	0.167666711463446	3.16153952789719e-09	0.112075108068526	0.179366133916509	0.14677777171467	0.34130000171644	0.120588235824864
2018-01-08	2018-01-14	0.0755749806022985	0.0627633250728188	0.0300666520469036	4.90205976702231e-09	4.90206364585341e-09	4.90205050748985e-09	4.90203097639727e-09	4.9020390149874e-09	2.76476529137229e-09	0.0389231013239995	3.06238489161694e-09	0.00559752844384855	4.90206719337656e-09	2.86222977911794e-09	0.0125984420182965	3.50389943812036e-09	0.0136803608486526	3.48209838408312e-09	0.0436640335603862	0.0268124217845178	0.0311770241472152	0.127043435931856	0.120504054863375	0.155810857501158	0.208764432643427	0.124376032692743	0.171057416299664	3.51320528885742e-09	3.75746801562412e-09	3.35552085445359e-09	4.90207906934118e-09	4.41929683643629e-09	3.65822544319304e-09	2.75983688936946e-09	4.90209865094548e-09	4.90211589350018e-09	0.645659356887335	0.0260899638639679	2.71490187213737e-09	4.90210936459096e-09	3.37608420525821e-09	3.20729836147112e-09	4.63726413734073e-09	4.13560318929204e-09	2.57521749494583e-09	0.0599586925154415	3.10740499296342e-09	0.0629423662208751
2018-01-15	2018-01-21	0.000467028883545037	4.90200646526947e-09	4.9020330097137e-09	4.90204045151367e-09	4.90203612694056e-09	4.90205046832473e-09	4.90204360236769e-09	3.26489122173539e-09	4.90205936817607e-09	3.07414038241568e-09	0.00525325007804736	0.0382855228117284	0.233227934639416	0.0957782689980878	0.119249560237998	0.00319308036237993	0.140666081562454	0.0444732356598657	0.176468780879115	0.0145556452528104	4.3397189023272e-09	4.90205892660905e-09	4.90208186491364e-09	3.82486059956471e-09	3.47894856201804e-09	4.02207916290929e-09	4.09122290864134e-09	4.22864516881581e-09	0.129494751383738	4.90210075300569e-09	4.79225841948788e-09	3.4042542900209e-09	4.90211266088207e-09	4.90211063885794e-09	4.90211897568652e-09	4.90210006233128e-09	3.94392209264286e-09	4.9021036726312e-09	4.90210069499191e-09	3.70741858690551e-09	3.12872177726953e-09	0.184609292769876	4.53697824333436e-09	0.118997519267781	0.200618061951686	0.117810951210905	0.00343595513565251	0.127815633802919
2018-01-22	2018-01-28	4.90193992406443e-09	4.90200115265227e-09	4.90203549846664e-09	0.045160377314998	0.0878633858937348	0.0773842971310032	0.0969008984879246	0.143285062224076	0.1248953666531	0.160921759295393	0.145516866454107	0.124304951538234	0.0397297101274506	3.25909421526267e-09	3.56421676034377e-09	0.0179762412633561	0.00234334805485151	0.0396955617852178	4.61373658862396e-09	2.87520592396322e-09	4.13533975669016e-09	4.03836444107194e-09	0.038684169261227	0.0596075203984185	0.14214386937771	0.0371195197789865	0.0581377000955005	4.90210342695484e-09	4.9021183532956e-09	4.9021156367375e-09	4.90210113688134e-09	0.0368108395911179	4.9021032009302e-09	0.0841349119330724	0.0666969757490952	0.102983020884699	0.217430546233476	0.348565518651596	0.19829962718946	0.0277747218242164	0.224810610571947	0.110996371231285	0.193642658052726	0.0496213717725229	2.83945274242997e-09	0.168545787077999	0.106018908024327	0.0413174682164487
2018-01-29	2018-02-04	4.90196280634229e-09	0.0325146182527043	0.0274870281140839	0.0057542404236806	0.0485026494097871	4.90204496476702e-09	4.9020383782141e-09	4.90204053111778e-09	4.90205704644399e-09	3.53814161716162e-09	3.58479266817148e-09	3.56314619512423e-09	4.90207158965951e-09	4.90206812728403e-09	4.10097146624383e-09	3.50932421777378e-09	3.84290316245447e-09	3.47602943664751e-09	3.60476576837371e-09	3.59776801063549e-09	3.20784539099806e-09	3.10730595917213e-09	0.0240744786705054	4.2195527861581e-09	0.0155246431815821	0.124362908117318	0.0871689434497466	0.0339572851266743	0.233908798816443	0.253525614056116	0.326797840353693	0.334478024459709	0.207968246542464	0.10140959170489	0.246261366367446	0.169107483030859	0.0377921458305704	0.0756114813456867	0.215015982424928	0.135794920025256	0.230690683202227	2.73948724047756e-09	0.0136827491299262	0.0565588069911193	0.0151272030516951	2.75777147297845e-09	0.142701457213277	4.6110449210237e-09
2018-02-05	2018-02-11	4.90196857347869e-09	4.90201124271922e-09	4.90203841726628e-09	4.90206290753543e-09	4.90206579904796e-09	4.90204823482023e-09	4.90205957505528e-09	2.90355364391256e-09	4.90208050906106e-09	3.61279462761517e-09	4.12697061802685e-09	3.6038841302015e-09	4.21934752532786e-09	4.10600495263867e-09	3.01797425861722e-09	3.10347637838176e-09	3.65021156402113e-09	0.0134185389316043	3.39519316786618e-09	0.149393561743449	0.106072679198344	0.137522964264807	0.208088727328802	0.295251544521505	0.0725041393118394	0.0791248689920532	0.200083416048921	0.283614083730757	0.233904386040673	0.13875615067399	0.28409714983539	0.181912822421589	0.0803076792290485	0.157572240477795	2.57113370322331e-09	0.117139479875017	0.0642267658071925	0.0260898992392032	3.10452987454422e-09	0.0732594150027686	3.16749488669669e-09	3.89453972471979e-09	0.0322925520917362	2.52794393921984e-09	4.3459341091949e-09	3.19028160487569e-09	0.025419009555206	0.142233042744686
2018-02-12	2018-02-18	0.0140941314147485	4.90202244719596e-09	4.9020489163148e-09	0.00120741183182165	4.90206136173591e-09	4.902053988097e-09	2.82872584484545e-09	0.0245238361866378	0.0849381498553398	0.0820671490426157	0.127782793546597	0.100221306705293	0.116759088526423	0.0991920473260384	0.15602580538448	0.191151527422394	0.140655813424879	0.180639081727951	0.114957769678443	0.0439718754249456	0.127820990450836	0.0719848332622572	0.143872857200733	0.19002124695344	0.196015192027297	0.153434890436264	0.112970423500326	3.91105255538099e-09	0.126002559811018	0.100486375496191	0.147929340714057	2.59181380719602e-09	0.0249562009697538	4.42254237501899e-09	0.0110410137936663	0.117142615180501	0.0747998192748972	4.28090776725319e-09	4.59107182938638e-09	3.91694831684593e-09	4.22129319963138e-09	4.00352187682022e-09	0.0757150227766205	0.18144148169675	0.300727527311277	0.240817403108476	0.259945566894288	0.32352136469248
2018-02-19	2018-02-25	3.18964016970371e-09	4.90200788388996e-09	4.90203398832159e-09	4.90204955049545e-09	4.90205172896425e-09	0.0322905174317926	4.90204279392679e-09	0.0160414881024345	0.0114760211112187	3.32619402624974e-09	0.0310489493030375	0.0228017845887953	0.0465764944840458	0.0514191238221078	0.0181146160890466	3.57615695532537e-09	0.0204825455816273	4.09774396694504e-09	0.0387470589074403	0.0243610677085484	0.0215129709784264	0.0483912270204607	4.55432611800179e-09	4.06153932348313e-09	3.9257697868829e-09	3.77047760473189e-09	4.25800560627037e-09	3.59786801555338e-09	4.90207577584387e-09	4.47450853731712e-09	3.41326520181604e-09	4.9020813373879e-09	4.90208683512142e-09	3.82495567285473e-09	3.00714317904327e-09	0.178502349840582	4.84350089291879e-09	0.130638083298975	0.0749486812134443	0.118753391205344	0.207764733976489	0.230075816913674	0.306114815740938	0.325235907301287	0.193524500175101	0.276672905846668	0.186632854091855	0.313941784953018
2018-02-26	2018-03-04	4.90195837333728e-09	4.90200324743396e-09	4.90202675352652e-09	4.90202886550337e-09	4.90204481850383e-09	4.90203739598331e-09	4.90205008373717e-09	4.90206112320927e-09	4.9020716697818e-09	4.90207580571185e-09	4.90206541969552e-09	3.3621853740629e-09	3.60199394769043e-09	4.90205707335911e-09	3.54207124714659e-09	3.31270136012928e-09	2.80116725319099e-09	4.9020660361466e-09	3.28398489119512e-09	4.90206969232731e-09	4.90208221657067e-09	4.90206422029938e-09	4.90206912684052e-09	3.57570195852186e-09	4.90207795320629e-09	4.90207564374673e-09	4.90207028513741e-09	3.862293740371e-09	4.90208220243018e-09	3.0024630886176e-09	0.0658657558350219	0.097262742696358	0.110114086392717	0.166225501882331	0.0324470540129147	0.145499685458532	0.297460187918204	0.357096891680972	0.2150566783039	0.261447147392556	0.367483702401787	0.212890271403677	0.297571378954686	0.125923349627577	2.51318841613019e-09	0.0454970579156607	0.19397870839808	0.0629421749609127
2018-03-05	2018-03-11	4.9019708060517e-09	4.90200842843449e-09	4.90203439568465e-09	4.902050809341e-09	4.90204787661076e-09	4.9020510407733e-09	2.94451137774908e-09	2.783508093202e-09	3.28321378371129e-09	3.42525206609384e-09	4.90205742552593e-09	3.53467204722742e-09	2.9237003208734e-09	3.38984066406702e-09	3.3497492682227e-09	4.24292861160482e-09	3.21304961440742e-09	3.17194372349912e-09	4.90207786488391e-09	4.90206333010431e-09	4.90206380870907e-09	3.61759555408296e-09	3.8835816691761e-09	4.16643373348839e-09	0.0123591410837625	0.0629687415394216	0.132324452832158	0.190179839154131	0.223560616571277	0.261297040566744	0.14014967950812	0.18999790569336	0.0590189777811203	0.226609262405935	0.0838219103161785	0.154895573644122	0.0959467554357418	0.130635522988201	0.0413101209799204	0.0050326374039891	0.0183481394374018	0.0996791006976462	0.256368938238188	0.209258237487656	2.8742318037902e-09	0.110578016555841	0.11335617855934	0.0845677411150882
2018-03-12	2018-03-18	2.87653398172792e-09	2.94292394978597e-09	4.902036122807e-09	4.90204685272171e-09	0.0125647414003298	0.0395054264838536	0.008195096259141	3.27648748653009e-09	3.37926461851917e-09	3.67774047673955e-09	3.44850940925362e-09	3.77627751854361e-09	3.0223119258596e-09	3.73520462004045e-09	3.13845407684204e-09	3.44946959500274e-09	4.06703652546409e-09	4.22197879286775e-09	0.0141625282809464	0.107707455967223	0.144724332949415	0.226668801124829	0.222759089287701	0.18378918822728	0.164335853575117	0.156692448501096	0.248174817159232	0.11366644642713	0.0877003201013741	0.165555262816486	0.0502309125612091	0.0126301423042253	0.246084977710252	0.0970876341934769	0.0281658380698275	0.0227246860680534	0.254630512470573	0.0866146463013536	0.018884638017275	0.20407482006933	0.356816750931095	0.207280459146639	4.80281904503541e-09	0.112053874334065	4.90210971658601e-09	4.41962911630076e-09	4.03046567588557e-09	3.9626067709461e-09
2018-03-19	2018-03-25	4.90197957421374e-09	0.000848049326141065	3.05811987311314e-09	4.90203856553846e-09	4.9020448165889e-09	3.15227055998952e-09	3.08887611489448e-09	4.90205757560434e-09	3.02839831336567e-09	3.89373084913972e-09	4.90207068368453e-09	0.0950601923726782	0.132167717629814	0.121371094066433	0.170733792796296	0.235539333577412	0.0885048618340829	0.209306286853484	0.247607207576914	0.198365796614104	0.197864981171686	0.132272260634595	0.231543022925071	0.0596068329416513	0.0819992262228978	0.117894621982832	0.174248806983995	0.126410402845722	0.258244658869174	0.306466693203228	0.253596218372192	0.2181488603706	0.203779476208927	0.231024668818515	0.165140370661691	3.99578918669906e-09	3.98672784615704e-09	4.83947598705098e-09	3.49067211924831e-09	3.81433990012374e-09	4.68825979777865e-09	2.68575735379198e-09	3.24734985503292e-09	4.88416025496201e-09	3.30548485390824e-09	0.00934158314910876	0.230359907541816	0.351479926375718
2018-03-26	2018-04-01	4.9019724234946e-09	3.14395028605302e-09	2.82100454095388e-09	2.9470770792043e-09	4.90204633937554e-09	0.0214680069342704	0.0884078507908461	0.123131130137874	0.144225843467627	0.154964307361784	0.0778040527491615	0.141514084319977	0.0619819190592352	4.33522514781591e-09	0.0622442096202704	0.106674005377185	0.179149309988002	0.144798209850967	0.0707066377200211	0.0635827135572424	0.0335930357811065	0.00382562898941744	0.108808954026986	0.199270563770194	0.25598772934446	0.0758930097281894	0.196864932340196	0.104095596294368	3.53199516075202e-09	4.04410757807259e-09	4.45408778441201e-09	4.24805457089551e-09	2.9669448269493e-09	2.80510251414211e-09	2.87723455489891e-09	4.90210327075612e-09	4.90209955976184e-09	4.90208440037312e-09	4.90211751590727e-09	0.0107181686635961	0.241874673786688	0.350514656216774	0.10672901192688	0.195214429837696	0.17923124759849	0.0310348470661036	0.0547294810320791	3.18379854772664e-09
2018-04-02	2018-04-08	0.0343763500009992	0.0429126070030717	0.0320013607741652	0.049707223694918	0.00999774814476904	2.86073778969219e-09	4.9020434932345e-09	3.01824912282994e-09	4.90205809290476e-09	4.9020678077413e-09	3.95504463856155e-09	3.96159450668144e-09	0.0191891768455109	0.0172975309157521	0.0199533866734395	4.22956361434417e-09	0.0204825625770368	0.0611949835574428	3.93449814402703e-09	0.112614785972864	4.90205544435228e-09	4.90205032180446e-09	4.90205671524649e-09	4.90207400407431e-09	4.90207298961401e-09	4.902066382891e-09	4.90206597436056e-09	4.90208337263045e-09	4.90208494212939e-09	4.90208620494908e-09	4.90207817253511e-09	3.67971799898961e-09	4.18742361193816e-09	0.157613447461891	0.199406032947772	0.027445814873093	0.0272184184193304	0.00408063662179879	2.61277719766947e-09	3.23311950368638e-09	0.11593697510275	0.0260634240621443	0.0446990643247141	0.195391970962743	0.186399028867118	0.0527276691170444	0.179327089155729	0.120616856580239
2018-04-09	2018-04-15	0.153845859602222	0.0849767069567963	0.0255523326409469	0.0163635968987397	4.02667882728824e-09	3.93191681925127e-09	3.92483746678053e-09	3.5737349327205e-09	0.0011654768991301	0.0448740373090566	0.0229877924843346	0.0967777947187207	0.11161981484971	3.37811342054508e-09	3.19343307783621e-09	3.93092597601039e-09	4.01633385625095e-09	2.91907153584962e-09	4.90206049186065e-09	4.90205897047954e-09	4.9020784913867e-09	4.90208771567135e-09	4.90208659856906e-09	3.80423024137052e-09	2.78087397404574e-09	3.34498170969978e-09	0.0742667268333108	0.2029704637609	0.0459164392157769	0.115802854303941	0.132308623412604	4.59236040045724e-09	2.53945438000904e-09	3.89058892493915e-09	0.0881036030332622	4.82332019824467e-09	0.18583160712143	0.00958300020706236	0.0581299043014844	2.97027480298491e-09	0.202138645605861	0.0204010013810435	0.119136481405355	0.0565586977109614	0.0294007413015946	0.226470910608173	0.0474022129164287	0.120599848698524
2018-04-16	2018-04-22	0.0876168298406004	0.0372409691236221	0.0242625287249314	0.00878550231342152	0.043368628348514	0.0638560897303982	4.90204991005159e-09	2.79577764424651e-09	4.90206024617933e-09	4.90207207020404e-09	4.90207400493508e-09	4.90207143761717e-09	4.90206850588491e-09	4.9020796225155e-09	2.77417276735063e-09	4.0638369594075e-09	3.31879780072861e-09	3.0907432797263e-09	4.26693742636416e-09	0.0880967634364341	0.122986572936264	0.113928861097715	0.000699007543518136	0.0440889160481826	0.0345177367984135	0.156657704649585	0.0452350090087674	0.0275807356987557	0.136441906964322	0.0928359421090581	0.144038949679516	0.0811412471519772	0.173972603989826	0.144614206010533	0.0795381668993874	0.178475163131059	0.0695129342045726	0.0866153883583798	0.259664712114716	0.118743684053084	0.230453549894401	0.335469919659543	0.22450433528976	0.12592894020375	0.285514845154085	0.2405786384769	0.317872510317332	0.391068616094478
2018-04-23	2018-04-29	3.15235754366369e-09	4.90201652566233e-09	0.0371605765462502	0.0625900042277995	4.90207380965938e-09	4.90208062842485e-09	4.90209103355593e-09	0.00543846788149875	4.90209430115311e-09	4.90208958188836e-09	4.90207536074591e-09	4.90207207117368e-09	3.23206159086795e-09	3.8404460599162e-09	0.0861477111064117	0.0369830622236502	0.0612955607977635	0.0229737866709351	0.00187029790559537	0.0170070330262918	4.56732870828957e-09	0.124410869982902	0.070824974696288	0.0720209171734313	0.0851658487249966	0.143729140428777	0.119416002624325	0.2378559257949	0.202509629915712	0.230367629700682	0.264907841926518	0.0771109667673138	0.267423038656895	0.114370142361576	0.301617249907216	0.330050651113501	0.376616799193465	0.158162344089785	0.336581755858332	0.277847131171124	0.299010285077993	0.275537087180221	0.162618556140846	0.167585081887019	0.0936299505672801	0.226084660618679	0.193819455277942	0.135025666376421
2018-04-30	2018-05-06	3.42288043518011e-09	0.0386587967971799	0.190664925533083	0.254332497055564	0.279562466599446	0.395587607384391	0.322816451523471	0.379670431937556	0.312305683128031	0.372026267272461	0.357865777741479	0.370109283209536	0.401076274867724	0.262913201783172	0.345038817711051	0.277396941610679	0.260626979139432	0.381737297701993	0.370390462522166	0.220356002959347	0.282344893405017	0.332979986136319	0.324919176130203	0.264295078389076	0.452140712750276	0.456068859161325	0.352459658192626	0.42908915203802	0.330318182833613	0.335844883258945	0.37147064341911	0.501054478125994	0.444684347609675	0.397199996985534	0.28442018106434	0.379806401894305	0.367155751276189	0.251513283865421	0.478398481776429	0.484142887216605	0.432232867477418	0.173187919206395	0.137734084064835	0.257207245346287	0.243106222336275	0.318842639789977	0.281760736368856	0.315167179333079
2018-05-07	2018-05-13	0.130714986817702	0.049529467060914	4.90204061534371e-09	4.90205380414974e-09	3.38931911585714e-09	3.03040940288188e-09	3.08444616443433e-09	4.90204046569001e-09	3.22643963163698e-09	3.49390526400744e-09	4.90207730925031e-09	0.017640479261828	4.21725214852143e-09	4.90205388178043e-09	3.19634189069675e-09	0.0454307382327572	2.77822298313373e-09	4.90207400582594e-09	0.0780828211443773	3.13056544581258e-09	0.0360091266268071	0.0588774395722444	0.0912789859490544	0.0906431817787239	0.119990648943527	0.208344171060534	0.151685067533915	0.139172792277328	0.112069159238028	0.207734788314176	0.198734226153831	0.22612595223101	0.208055200948824	0.0452479799347126	2.71151842672822e-09	4.98197027955903e-09	4.71976960742359e-09	2.59428591948713e-09	3.06422980013049e-09	2.72572387460365e-09	0.00686681508819288	3.57338445758673e-09	2.90778073457831e-09	2.8352891735739e-09	0.000853685399587919	4.79130005277458e-09	0.0474020220757386	0.199925191148846
2018-05-14	2018-05-20	0.0144110456659419	0.0443305242024196	2.83090272684164e-09	0.00726988984525467	3.06351053650034e-09	0.0187623759106345	0.026124958237484	0.0255841823415249	0.066895012317286	0.0552882901981099	0.0955383691121071	0.105383939133973	0.205734798458053	0.114543343801053	0.102696673904902	0.110898761973428	0.161063598809929	0.149585903296936	0.201015473412242	0.154281109807343	0.113327190700984	0.106062487835225	0.193483386307731	0.252050699581548	0.173812951010233	0.292341434442389	0.132312919489724	0.234709325028112	0.049398317015858	0.0545585207988905	2.81611390379174e-09	2.95716636479569e-09	0.0505029251769183	0.170510151043622	0.092385488734704	0.0368882144344409	0.175213913993439	0.0646058163750654	0.142228159765988	2.5182148687973e-09	4.73227968983023e-09	3.44600275686297e-09	2.88644889277403e-09	0.125918481645801	0.308434479027803	0.218935480354229	0.274278772908424	0.034109345925786
2018-05-21	2018-05-27	2.97580375762754e-09	0.0490568427222611	0.043609581492678	0.0087854978694201	0.121231575810903	0.117967938881838	0.166735372507407	0.0828404249861477	0.184177759031239	0.13116315403679	0.164849874876251	0.141510966618342	0.204057917182801	0.169146002304591	0.119246691144358	0.153128906747174	0.0794349767944558	0.120912899690778	0.0977490764466359	0.132225448357964	0.200284154719107	0.106061486429435	0.0854350407268957	0.134083459952602	0.183244500590496	0.221131084321429	0.141995231452331	4.82969185465554e-09	0.0842186656308264	0.150235249038939	0.198697787187088	0.157693721966567	0.144187406340783	0.192260928361232	0.297403897187005	0.253816217657054	0.269956261826491	0.324655323121839	0.29847326054446	0.255075237264471	0.270490340452664	0.326605514100789	0.335113607732398	0.387243877529777	0.369751357345614	0.320155473257316	0.186548298882043	0.214203516196667
2018-05-28	2018-06-03	0.0546584849404894	0.112388461123193	0.0513484184499006	0.0936600788577722	0.0442242710635163	0.0719726719066246	0.0402801875196538	0.0319460171003561	0.0578735668279794	0.0686776565140902	0.0584568731631739	0.0589303533611266	0.00891893209790891	0.0309461810205558	0.0456956913606923	0.0454306066207985	0.029552146007856	0.0826944983161123	0.0928326004810999	0.0856440890116816	3.16083034468498e-09	0.0405267984503848	0.11172735309497	0.134092730924855	0.0820006475018602	0.182544892970542	0.14522142061178	0.158298771679923	0.0424344058557475	0.222966328934828	0.155727869123372	0.153677651176349	0.144177692161129	0.252874051773206	0.250818375976455	0.349389322909788	0.417244130653903	0.251460963491152	0.248645973134005	0.203971574044607	0.104456942814673	0.0090761302919501	4.9648666147238e-09	0.0149362700145463	4.85413836827153e-09	3.43559035102552e-09	2.61652723907452e-09	4.46499415180714e-09
2018-06-04	2018-06-10	3.17270963404526e-09	0.00793756986842695	4.9020295386499e-09	0.0110589363422206	3.29762234626985e-09	4.90204775434832e-09	2.82042559818418e-09	3.17025992105148e-09	0.0127648442373327	0.128191144506494	4.4641781053157e-09	4.00443028163776e-09	0.00549550573138943	3.26039810138961e-09	4.04934063298085e-09	4.20339334651259e-09	4.05127679037639e-09	0.0420842780021026	0.0584148410196938	3.46538632575134e-09	0.0988268045779391	0.148011653906055	0.149727335302614	0.0875418810645741	0.151652887301187	0.150220484442672	0.280872220989443	0.257024643088819	0.310597407287582	0.287255156264281	0.140118328099827	0.19394578495735	0.195244323985658	0.084128579959035	3.69452861062231e-09	3.69542182770016e-09	2.79005717362098e-09	3.24776339731001e-09	2.70226094899048e-09	4.85166406129472e-09	2.92189902738089e-09	4.81307579183421e-09	4.47278791539601e-09	3.52162883061122e-09	3.09452238783919e-09	3.00738926607127e-09	2.99401953486886e-09	4.66144332476819e-09
2018-06-11	2018-06-17	0.118356534055709	0.0414946878488883	4.90204564109893e-09	4.90204818142633e-09	0.00315243866910355	0.0557392885234852	0.0166882168250922	0.0605739477016439	0.0282306521522491	0.0850422015541359	0.119722051289371	0.127743310279795	0.10648586280603	0.158899641614965	0.115566705040604	0.170019744405563	0.208747115913502	0.111357640265925	0.225585672512766	0.291062775071255	0.164043870825327	0.271159119428257	0.292776146638863	0.282974385941248	0.214829021988383	0.172848656541843	0.174243827240383	4.45475242652347e-09	0.0285062160697855	0.0583855567208747	4.71265439847093e-09	4.69577841012773e-09	4.83120074923295e-09	3.47251694471627e-09	2.5736081033431e-09	2.56389681214528e-09	3.1608842563365e-09	3.55510832978319e-09	2.94253283279738e-09	2.70705538244162e-09	2.78705435830394e-09	2.62866231493906e-09	4.94707625729351e-09	2.62018812326348e-09	3.06763488546521e-09	2.99713996915310e-09	2.74177778442856e-09	2.54838202869452e-09
2018-06-18	2018-06-24	4.90200948423182e-09	4.90203069885521e-09	4.90203984542582e-09	0.0231838914773841	0.122944156626422	0.0827953388682011	0.103506831138457	0.129490988301337	0.131338413322815	0.171355140997281	0.242242924135913	0.225856011147918	0.241716856137886	0.232219030712579	0.262700489486026	0.235386790303109	0.247282389730625	0.194911251501417	0.254935200334951	0.286474223162939	4.02866883291361e-09	2.99760359913564e-09	4.68816512670445e-09	2.52926234305943e-09	0.0630069320521255	0.0274260710869581	4.70154361913528e-09	0.0594632759932891	0.181810246441752	0.0201091586177781	0.147958196119588	0.0650208119194405	0.131407141831707	3.39289338750746e-09	3.0184452990065e-09	2.86657901385573e-09	2.67840147465798e-09	3.14803928500351e-09	4.45712505278794e-09	2.74575088784209e-09	2.52948796953135e-09	3.05783074783112e-09	3.03881511757078e-09	3.19495905890387e-09	2.88212482551606e-09	2.99274921301929e-09	4.26165037038978e-09	4.16609905672765e-09
2018-06-25	2018-07-01	4.90196109441579e-09	2.80476201641820e-09	0.0120093895596522	0.00802770621704468	0.108398215628155	0.126985842803818	0.132760880869122	0.127371612339739	0.0720503940843795	0.0969440635802034	0.105211476167892	0.163861051307426	0.22455078840179	3.65980145727596e-09	3.67938906834873e-09	4.20405045722381e-09	2.58831410220371e-09	0.0420842878635641	2.70488552337525e-09	4.12475372300309e-09	4.06300728456515e-09	0.0955796966501526	0.0532936763544881	3.04465256619616e-09	0.0186901866670079	4.57102554585477e-09	2.5089283308351e-09	3.67003844173913e-09	3.38213084530272e-09	4.32414003940454e-09	4.65499026485952e-09	3.38102161796254e-09	4.17531507570891e-09	4.46312333399701e-09	3.82853839823965e-09	4.87109836894261e-09	2.55640282172104e-09	4.98194129018715e-09	4.64934619808532e-09	3.96151685796797e-09	2.59981693744439e-09	4.9226842862864e-09	4.94163381526475e-09	2.84811827605065e-09	2.68492883989421e-09	2.58655140125039e-09	4.57078160047176e-09	4.88937489642757e-09
2018-07-02	2018-07-08	4.90196334546105e-09	4.9020243212591e-09	0.021038012034238	0.0118167476908225	0.0288223414932588	3.05645516203603e-09	4.90205098250611e-09	4.90204778632263e-09	4.90205564736554e-09	3.55606346803383e-09	4.90207585997494e-09	3.87262220879968e-09	4.90207989004556e-09	2.98067007140638e-09	0.0456957277750734	2.57839553402664e-09	4.12137627847433e-09	3.61296368362661e-09	3.79587170565857e-09	4.90210197730671e-09	3.36277161348243e-09	3.13477986336699e-09	3.05379716288095e-09	3.55307081106826e-09	4.64614557662056e-09	3.32203138387346e-09	3.23049331519385e-09	4.37084112412355e-09	3.04495292047737e-09	2.96752060821438e-09	3.97683724511979e-09	4.23284017120487e-09	3.82243825156724e-09	3.36175662869394e-09	3.31017404365828e-09	3.87181084111163e-09	3.08906281827419e-09	3.72653351633461e-09	3.69301097860166e-09	3.49526106579524e-09	4.08129750598277e-09	4.21146878162878e-09	4.15454967096843e-09	3.72092937282886e-09	4.46740797811729e-09	4.54823797058648e-09	2.82132719114286e-09	4.27538885275088e-09
2018-07-09	2018-07-15	2.80998487730983e-09	4.90201309388232e-09	4.90203972216544e-09	3.08442576383031e-09	4.90204979683507e-09	4.9020538992292e-09	3.22211665341258e-09	0.0573932592377464	4.18895006938151e-09	0.0612391150834398	0.0246000375399596	4.6837227957538e-09	4.30923940869015e-09	0.00194282055556731	4.43980456491456e-09	4.1152298339842e-09	4.70847713558946e-09	4.25937464605708e-09	4.85347791083222e-09	4.76658610576917e-09	4.55329876216947e-09	4.49082259200013e-09	3.8500422789018e-09	3.30416861287968e-09	4.35868566291742e-09	4.6926694691427e-09	4.19927142878505e-09	3.57246411664176e-09	4.90208328260558e-09	3.19770939386583e-09	2.96547612198445e-09	3.5155406417895e-09	3.88315241070376e-09	4.05965289477786e-09	4.90079651107037e-09	3.78116643124492e-09	4.86953035595423e-09	4.81391683325966e-09	4.52858119016028e-09	4.22697136081043e-09	4.90211169278128e-09	4.55220006877894e-09	3.00298279978256e-09	4.90210380208501e-09	4.90210447807737e-09	4.90210775757501e-09	4.90211516309956e-09	3.05006377517912e-09
2018-07-16	2018-07-22	2.89124237033749e-09	0.0273156262787224	4.90205537553463e-09	4.90206666765622e-09	4.90206570734065e-09	4.90207336689736e-09	4.90205234806923e-09	3.46339405299257e-09	0.0436964570120308	3.7828871491068e-09	0.0923139506763981	4.04075576865821e-09	4.21244851556139e-09	4.0839575951248e-09	0.0420182121986602	4.55115567101775e-09	3.86609396122281e-09	4.33924173604314e-09	3.91736660755191e-09	4.05473165349751e-09	3.24570720600008e-09	4.12413551992774e-09	4.90207563815212e-09	3.43742984335789e-09	3.51480448907046e-09	4.90208245700316e-09	2.93986669653068e-09	3.36574505031352e-09	4.20557388321478e-09	3.617758983017e-09	3.62017588976446e-09	3.84209818252453e-09	4.0734455357127e-09	4.90208414460962e-09	3.82021586228184e-09	4.28528083206687e-09	4.90209095793629e-09	4.90209464714298e-09	4.2778525656123e-09	0.0164036958728514	4.96490300148596e-09	0.00341366800030268	0.287092243127093	0.0912450542388554	0.242992049437907	0.211849551139694	0.0986938833618128	3.45703969433379e-09
2018-07-23	2018-07-29	4.90197992272353e-09	4.90207230959738e-09	4.90206869457834e-09	4.90206274486525e-09	0.001441143585068	4.90207128572803e-09	0.057266324150669	3.25635706279006e-09	3.90109612187814e-09	4.90207964669558e-09	4.90207806781232e-09	2.78494453835383e-09	3.76921979404155e-09	3.91274635895605e-09	3.46766199619664e-09	4.90207047895026e-09	3.41413418506606e-09	4.28162792134607e-09	3.96989755115353e-09	3.89005948081874e-09	3.12066069989824e-09	4.62290010914374e-09	2.54830146296878e-09	4.08359543685634e-09	4.33568200836554e-09	4.50988250463018e-09	3.37104538689329e-09	2.9199491879909e-09	3.27647561789488e-09	4.2968569124374e-09	4.66469296759908e-09	2.71238034737177e-09	4.41638726356808e-09	4.21997136224532e-09	4.97210506979373e-09	0.169068491604346	0.274650202119365	0.356398230968758	0.293078347819644	0.25475586512847	0.104458472708295	0.0317257736819705	0.211823740000078	3.60185917111934e-09	3.72764826617658e-09	0.132239723903828	3.37581367072148e-09	0.120598622127386
2018-07-30	2018-08-05	0.160503536545856	0.0414946748140656	2.88414493121468e-09	4.9020512152003e-09	4.90205722034852e-09	4.90205505389698e-09	4.90204218486062e-09	4.90205758301108e-09	4.90206404216556e-09	4.90207678521408e-09	4.902076462121e-09	2.8978865046296e-09	4.9020885162259e-09	4.05554619783706e-09	3.97306024330662e-09	3.87071964840688e-09	3.99607500651996e-09	4.16168655008826e-09	4.18920938106489e-09	4.90208120537137e-09	3.27834085842381e-09	3.12269857116458e-09	4.60760699475033e-09	3.76340393480455e-09	4.42571851461694e-09	4.7328843079963e-09	2.55968504557063e-09	4.13875777110767e-09	4.44524050447224e-09	0.15025732826605	0.155764067978931	0.0811415542251104	0.088819542490361	0.0754888180957927	3.04874285363072e-09	3.07853977122715e-09	2.95197400595912e-09	3.37902662446009e-09	0.00206550028321862	3.35698620298589e-09	3.12465614263574e-09	2.73859336779826e-09	3.03223532681951e-09	0.0912419443671639	3.0644212554707e-09	3.46028982354252e-09	0.171898345758062	3.10469840712663e-09
2018-08-06	2018-08-12	4.90197412986668e-09	4.90200509115685e-09	4.90204717413203e-09	2.87605836040867e-09	3.10290076718953e-09	0.0187624106648791	0.11294199308563	0.100864913791524	0.0823616829453706	0.0820676874181249	4.02262690536228e-09	3.63581937305724e-09	3.85383424453371e-09	3.74241422641788e-09	2.91965974194289e-09	3.33413862286666e-09	4.19273978520213e-09	4.52440468038089e-09	4.68468505278803e-09	4.90208419225474e-09	4.96921749648907e-09	4.16306610016973e-09	0.0737470858001324	0.0533995950065083	0.151643973937687	0.111430889761502	0.0645885218992599	2.76848911166757e-09	4.99848245917205e-09	3.02417220405039e-09	2.76053101155307e-09	2.9023444954945e-09	2.54331122309905e-09	0.101407455088976	0.0452905675528066	4.78183146007548e-09	4.87621331743377e-09	3.0791817590546e-09	0.0357036839392954	3.25281633228803e-09	2.82394157513301e-09	4.27633902761275e-09	4.57850172890953e-09	0.0357474915179166	0.0365374569949577	0.00934159398776252	0.0620574976131929	3.33213220099844e-09
2018-08-13	2018-08-19	4.90195484213219e-09	0.070797921550747	0.165494664463413	0.141397781601783	0.129788001039419	0.161250024150249	0.1412489129601	0.163412625581598	0.136487365006961	0.19210912882331	0.121328954222267	0.215370125972799	0.205642957677365	0.228750361861098	0.317236309019129	0.311091875734451	0.147439815778779	0.256975990072949	0.176398237689132	0.25919307240891	0.0601687912841927	0.147980050562513	0.108805529057016	0.0316745538109955	0.0851639083160341	0.108200240575143	0.103290545243222	0.145526879855962	0.0807347663501326	0.115788198646626	0.183094516477802	0.0529308608356777	0.046245231528422	0.179137486006852	0.00675979990680974	0.159623498081663	0.185790288665658	0.14713541695117	0.0917692764879887	0.0220892292548873	0.104450080347204	0.252189773286003	0.267476715222687	0.345435328184056	0.358017459560582	0.255021224802944	0.432301850009898	0.373916052895518
2018-08-20	2018-08-26	4.90197918920634e-09	4.90202198833322e-09	4.90205251914448e-09	4.90205922328943e-09	4.90205999624265e-09	3.15421336564401e-09	4.90205529031728e-09	0.0171017836991196	3.22585222709073e-09	0.0627269055128379	3.91585820557143e-09	3.52739527263566e-09	4.29571141455595e-09	4.90208123163926e-09	4.07096652194938e-09	4.67963674993736e-09	4.59140740225681e-09	4.60244527919122e-09	4.91254977106438e-09	4.17295062587166e-09	4.34489735892437e-09	3.14655156905066e-09	4.11534311701892e-09	4.64285032939163e-09	4.51473362427162e-09	4.81033815648247e-09	4.83616543885365e-09	4.1586861433746e-09	4.56076309431685e-09	4.36832046680671e-09	0.00332879581450962	3.55687269975108e-09	2.82454138638766e-09	4.69999829777266e-09	4.70132176971675e-09	0.202144800713791	0.175279715117833	0.202143360667059	0.259935968602132	0.147164877780602	0.264315166207306	0.195947530278775	3.02690078634028e-09	3.47995304658477e-09	0.164990434550081	0.0961081306531361	2.88456944625266e-09	2.78300954677661e-09
2018-08-27	2018-09-02	4.9019582839557e-09	4.90199086402586e-09	4.90202928996406e-09	4.90203377969835e-09	4.90203981049847e-09	3.00945819813921e-09	3.05932668768114e-09	3.70698846339986e-09	3.71891528757187e-09	4.10049324242064e-09	3.88416060747071e-09	3.92461710700998e-09	4.40869339515629e-09	3.59813568667707e-09	3.31539386085759e-09	3.2994156334977e-09	4.94255450575482e-09	3.74445598684893e-09	4.38853029047686e-09	4.48341577770598e-09	3.41835250932403e-09	3.93066629964702e-09	3.80907716822927e-09	4.7761065384887e-09	4.79211613549251e-09	4.62298904997454e-09	4.7718508105772e-09	3.73777833627537e-09	0.108597915231708	0.0392476418827835	0.167524905243199	0.226198875372644	0.139909637291975	0.358680424995806	4.48371688616032e-09	0.00856129270812117	0.169910188935908	2.78288566752662e-09	0.0861604221883149	0.0618882616892791	3.50057608869167e-09	0.13365419622509	0.19993487601087	0.0773687816947331	0.164999829298994	2.8893853754101e-09	0.0693839702861282	0.0124849391629796
2018-09-03	2018-09-09	4.90205721862597e-09	4.90207227103817e-09	4.9020334864258e-09	4.902044811347e-09	4.90204773761409e-09	3.17792558418464e-09	4.90204938837232e-09	4.90204869804661e-09	3.12455714732178e-09	3.71263066731746e-09	3.41029406262705e-09	3.72084204626831e-09	3.9875577560136e-09	3.2521000386658e-09	3.78927199786485e-09	4.57635259672658e-09	0.00914555391784423	3.39445686822478e-09	3.6885178176605e-09	3.83871507524067e-09	3.65112523506136e-09	0.0955769365331054	0.0591375360170002	0.134092889858914	0.0693388257571993	0.192254701664414	0.187145596981492	0.132789007734417	3.49881220865474e-09	0.0851800544435269	4.65273570186832e-09	4.53032172803663e-09	4.65619073679652e-09	3.44750146236253e-09	0.0452906490703287	0.159622294654418	0.0853737054950672	0.130625533938849	0.119793823703216	0.0505169234178739	0.115935874224333	0.0034136958413859	0.119141741201022	0.0496215221276683	0.157838043442928	0.0382659121876791	4.61730225124794e-09	3.17050496735749e-09
2018-09-10	2018-09-16	3.04762035989656e-09	4.90200845640136e-09	4.90203872589558e-09	4.90205075430203e-09	4.90204983544922e-09	4.90205263186278e-09	4.90204949739045e-09	4.90205526091547e-09	2.82125549685765e-09	3.47223990084455e-09	3.34898417082309e-09	4.37857509498593e-09	3.39039662339925e-09	3.45408357145083e-09	0.106372187397189	0.153135262284925	0.140642005322629	0.0994156627336763	0.237715530929879	0.188620621681222	0.151979627045136	0.0038256498248309	0.0532936076777312	0.000638527184124721	4.63968067291103e-09	4.10639543235196e-09	4.62327640790476e-09	0.0148276983775255	0.0807372625548337	0.104315331901024	0.15183602086378	0.245801046429532	0.169694489344725	0.0193269750467952	0.0495718417947168	4.52214594123689e-09	0.000784180087893497	0.0425968066800084	0.00206549866805528	3.22073311737906e-09	2.51251499934258e-09	0.122322270642053	2.68058348890076e-09	2.67145937149135e-09	0.136455146370034	3.0307222944659e-09	0.00343596171119404	0.041317440314976
2018-09-17	2018-09-23	2.83284778920502e-09	4.90201529961753e-09	4.90203752647803e-09	2.98432687815112e-09	4.90205381087058e-09	3.07571824706605e-09	2.85043159478122e-09	0.0934434057439056	0.100403892574243	0.184716078341287	0.0745790585386427	0.167304169108301	0.128739008420131	0.194714742470729	0.0107596960113918	0.0390950048335542	0.0159477649764324	0.0564171461324445	4.12174450770523e-09	3.38511078370881e-09	0.0360090541898057	0.132275113780575	0.211103629858222	0.189963989327807	0.173785101228319	0.004808049927222	0.112969661028121	0.116850326551762	0.164276180915296	0.150249087948353	0.0932239342255396	0.0126301762584061	0.0973378033829981	4.74275168013697e-09	0.0196034186270462	2.52482541504213e-09	0.101230856587423	0.125143158608301	0.0917663816331316	0.0107181789459028	0.0298294056537021	0.127962256145248	0.174927751532038	0.118985980529463	0.16498489719241	0.0238037607906794	0.0107636137599894	0.171017712085999
2018-09-24	2018-09-30	4.9019955527435e-09	4.90205651290716e-09	4.90206872526877e-09	4.90206610922953e-09	4.90204364099716e-09	0.0818943200424318	0.0855763621959326	4.90206645087837e-09	2.7816245258498e-09	0.00916839216889663	0.0181511145776769	4.35747119981379e-09	4.90208004690401e-09	3.39536068644944e-09	0.0438569756820021	0.0834434395248276	0.176921930296919	0.151963114494409	0.129708425408259	0.00965294467300007	0.151973653774681	0.0719853301947599	4.60214643511989e-09	3.57280245297e-09	0.0756687858445766	4.98518962041571e-09	3.92804720198143e-09	4.65445577819798e-09	0.0110959451845525	4.65984264042228e-09	0.128393468677117	0.0972607511921372	0.0803078269325229	0.144604448593294	0.139481777815397	0.202066806046562	0.316229559680483	0.141644949133537	0.02449100394357	2.94182085910612e-09	0.133151848754326	0.0996760894795118	0.0757166758132406	0.112045121078408	0.165010788029292	2.72771758014289e-09	0.0693853958039273	4.90211015414011e-09
2018-10-01	2018-10-07	4.90197041638001e-09	4.90201105617546e-09	4.90204578479913e-09	4.90206568609756e-09	4.90207310316595e-09	4.90206760042745e-09	4.9020537528534e-09	0.0552726728959251	3.36382327842439e-09	3.67774665153715e-09	3.99597417744397e-09	0.0967807358957798	4.57417654815744e-09	3.97579009204698e-09	3.98200598932674e-09	3.2743116229348e-09	4.09500031197205e-09	0.011029702650147	0.0215378640999364	0.0121043018175876	3.68567950075015e-09	3.57308857285142e-09	4.41497506372673e-09	4.25132773608303e-09	0.0313522334846348	0.0597375073896608	0.0484605937047703	0.177415467601741	0.0459165396042239	0.0890092741759345	3.14584740271808e-09	0.0247203860679022	4.82369053299374e-09	0.140303090725289	0.109512620888967	0.0793793229135226	0.101232478884769	0.0150853153811669	0.0413100857643212	3.05514475339225e-09	3.68900997921884e-09	3.10410264634586e-09	2.97492513836774e-09	2.62104563234994e-09	3.14709184255896e-09	3.11967988337288e-09	3.14589421228592e-09	4.90210311769258e-09
2018-10-08	2018-10-14	0.0600459997839674	0.0301514438615756	0.0390952141994372	0.141395290369924	0.0279666859375857	0.0963226357401703	0.0242376003750092	0.076478588939602	0.0797827896368061	0.166869464909997	0.171297531740164	0.0554896872591353	0.00549547663532997	0.0633617739927463	0.133953115438121	0.178425373122962	0.0590282781913888	0.120914043997721	0.186270623168415	0.112607509034511	0.0794970770273799	0.166391858757244	0.293105976724	0.130986663747627	0.129486230264609	3.8709143677333e-09	2.63442086936389e-09	0.148717685004006	0.122513753846502	0.131108591189392	0.0580477966799085	0.0247204121089346	4.79944407578158e-09	0.0322873934504375	4.35779312343822e-09	3.01678112170537e-09	4.68159271413706e-09	4.86857311311898e-09	0.0244909889194717	4.45916197591096e-09	3.85256811745087e-09	3.25138386264498e-09	3.0691776383833e-09	2.83345164596785e-09	4.70698619900426e-09	4.89140145031293e-09	4.01193259575837e-09	2.72088688903238e-09
2018-10-15	2018-10-21	2.98268971930727e-09	0.02069873634132	0.021682900055972	3.21457818725069e-09	3.45902205552829e-09	3.74159102281669e-09	0.0600971980318291	4.90206780137979e-09	0.0153424999331004	0.0493373183685923	0.103598329867945	0.0486080219715239	0.09621539217839	0.133309409196516	0.0604056004669696	0.113008203070742	0.102110158408942	0.0611952171078884	4.56639331673327e-09	0.164057852626485	0.0553372097188692	0.0405268366256899	0.0679031212500709	4.72421737365274e-09	0.104158239520474	0.030657210016383	0.100068372489084	4.8759206092129e-09	0.0285061865699852	4.75392973871317e-09	2.54691648230119e-09	4.40935061929458e-09	4.90209880547191e-09	4.10688582464241e-09	2.59571169740782e-09	3.1372293517306e-09	2.65116571509668e-09	3.09665623031198e-09	4.76015411384887e-09	3.13614198894636e-09	4.51625497376086e-09	0.0147385836218224	3.55144996900982e-09	0.118968030953461	0.15772600034853	0.103330836033034	0.164573777677729	3.4071380318059e-09
2018-10-22	2018-10-28	0.0340594574705225	0.0140817976762264	3.00990132223669e-09	0.0519806075424732	0.0775946903645906	0.0674635464689	0.075195877447976	0.129491367067467	0.130046615781432	0.0776046304375262	0.0697426782768779	0.0486080103136688	3.82319650088242e-09	0.153764449286102	0.0677601751969368	0.146792747630988	0.0749005638998881	0.116132627301189	0.139537364315227	0.112606448184801	0.0819122543366323	0.00906868069436539	0.0708253660959705	0.0502962700228348	0.119990286711288	4.38090374986641e-09	2.57808784346517e-09	4.58761258025671e-09	3.30432548534837e-09	3.23464121870814e-09	2.64926454664373e-09	4.78955328353351e-09	2.73663524810997e-09	0.0150068294308416	0.00247858629343272	2.90539351691796e-09	0.0113578921443141	0.207355879541622	0.0749463915456483	0.303103287046702	0.156084275245644	0.116656801153486	0.291799173233583	0.167488071113102	0.100762100702784	0.153935304550026	0.335807190327158	0.120640796482827
2018-10-29	2018-11-04	0.112651850318244	0.0783602930770789	0.0732750280917038	0.0284885397046761	0.0356676392665119	4.90205396559619e-09	2.9245543007354e-09	3.66109347915885e-09	3.99131475088564e-09	0.0270212614207955	4.03696579601897e-09	4.20310494135999e-09	0.0328828957189932	2.96406516967159e-09	4.08300904343603e-09	4.20857742772922e-09	4.37501893715437e-09	3.7411175317474e-09	4.42790936518978e-09	4.21511885968491e-09	4.54443812624112e-09	4.46561462145544e-09	4.82371574842852e-09	4.60686679137827e-09	2.56426889641096e-09	2.80560406892758e-09	0.0226560629495377	0.0754029363879625	4.58253858446124e-09	3.13959157575681e-09	0.0306884328134295	0.133517656475892	2.72198581893362e-09	0.0366075356000289	0.169444897458331	4.50861011629909e-09	0.148819427526877	0.0866170327075341	0.0917674658284174	0.20972516179224	0.179227016852667	4.902123849286e-09	4.90213141188958e-09	4.36488957139770e-09	4.44029048274090e-09	4.49064655969222e-09	0.599986686224413	3.17364722227703e-09
2018-11-05	2018-11-11	0.130397906742229	0.118060349504896	0.0229727068094731	0.00423865707238369	3.5723664250508e-09	3.19814500564688e-09	3.93604194555903e-09	0.00437818700511287	3.42132832902375e-09	4.42530060022921e-09	3.87512693664026e-09	4.90207619405227e-09	4.28529137767756e-09	3.70527281774866e-09	4.49409157424602e-09	2.65041433615014e-09	2.64394354629835e-09	4.53567230481649e-09	4.91145135718511e-09	2.72817532545019e-09	0.0142649054043204	0.0614982827767681	0.0240744800707783	0.0192601682426996	3.1460730553764e-09	0.0241949073787963	2.89250380430509e-09	3.67126677391217e-09	0.12251664022034	0.0201091560496465	4.76032621470393e-09	0.0650208821891511	0.0206983703995851	3.39905291789859e-09	0.0709802754288168	4.9021207540166e-09	4.9021194801657e-09	4.9021194760829e-09	4.9021216787128e-09	4.90213366461955e-09	4.90210889364935e-09	4.0926786034862e-09	3.46709418478195e-09	4.53327996290993e-09	3.44585050001696e-09	4.708637243446e-09	2.67904531759695e-09	4.59429634238741e-09
2018-11-12	2018-11-18	0.12912981271497	0.0301514388184965	0.00169098912190634	3.2208252381055e-09	2.97959561093622e-09	3.83956154227418e-09	3.31996015885944e-09	3.49442113760828e-09	4.09360873480468e-09	4.47507495960479e-09	0.0326612164019267	4.3079869655129e-09	4.69811349652967e-09	0.0770095067088821	4.57926953382171e-09	0.0095287207444162	0.0703646322411427	3.03844787388204e-09	0.0313716501916199	0.0562283031815442	4.87486961694355e-09	0.0274192388457158	3.81822816938195e-09	4.50956360184383e-09	4.81770863765246e-09	0.0177326074988605	4.90208394146755e-09	3.13430892155567e-09	3.65166682629797e-09	3.34649502510464e-09	4.39128932070584e-09	4.32717124439947e-09	4.90211550359988e-09	0.0582086290512988	4.30556545776422e-09	3.21272007331392e-09	4.90210561102623e-09	2.77461760393358e-09	2.51879680604756e-09	4.01922661048075e-09	3.53173503167075e-09	4.02654005948868e-09	4.96758727581578e-09	4.75079876492328e-09	2.88267815605508e-09	4.72879308630285e-09	4.60007585343053e-09	4.89799679681305e-09
2018-11-19	2018-11-25	0.140852219571406	0.127984907041079	0.081013993708377	0.12472954843559	3.1031324253977e-09	3.29559382506877e-09	0.110110181588991	4.5708564833806e-09	0.020497798045261	0.0850410485090473	0.139047773283177	0.13977434826073	0.0568466357274947	0.056537341271985	0.0806316451307681	0.100339612820897	4.4396449870293e-09	0.089858955460644	0.20586917433293	0.0366178313227154	0.0335930624048264	0.0274192902791634	4.82328360553055e-09	4.63429187569636e-09	0.0440144043095964	3.07508753051359e-09	4.65101325216837e-09	4.90207586728682e-09	4.35860192738372e-09	3.16861197684638e-09	4.10505415329592e-09	2.72201787289097e-09	4.4456369055656e-09	2.61253316816112e-09	4.46874132972356e-09	2.76608776514546e-09	4.28997163669988e-09	4.16187658461717e-09	4.76488236669319e-09	4.87884070837528e-09	4.73912204148785e-09	4.85311220160432e-09	3.27986333824484e-09	0.0218733458235904	0.157926727231036	0.382835561808003	0.282049084528286	0.383006597607046
2018-11-26	2018-12-02	0.155111339127406	0.101990743522822	0.0732748156691392	0.0595586933353785	0.029678006730537	0.0575428739669354	3.13157717281314e-09	0.0436092733181422	3.25767023769588e-09	3.55628775422174e-09	3.90464652797243e-09	3.96762002131275e-09	4.10707116535893e-09	4.90208411346471e-09	4.90209050203858e-09	3.89478284605179e-09	4.90209678442099e-09	3.74981447956218e-09	3.45487015288678e-09	4.0817115273791e-09	4.90206496698623e-09	3.21310034909401e-09	4.65679719534528e-09	4.74646348754049e-09	3.79120906968686e-09	3.90703457857438e-09	3.70471330504975e-09	2.96752083748907e-09	4.90208874961766e-09	3.78055110019513e-09	3.41450538630488e-09	4.07274979199975e-09	4.00396154707605e-09	4.7732579108707e-09	3.83314043165256e-09	4.69488355237006e-09	4.48050843997161e-09	0.0866163645350716	0.0917700355664616	0.255705400762681	0.344304757240228	0.133640634666055	0.106736601657142	0.112046684785201	0.000853684987162832	0.14672448834545	0.0620572882619053	0.142180110965049
2018-12-03	2018-12-09	0.0679686610668102	0.0292061657824625	0.00104600224082939	4.90204538051388e-09	0.0245440434349303	4.90206156375675e-09	4.90206191673982e-09	4.90206664559438e-09	4.90208364648622e-09	4.9020845877338e-09	4.90209277203421e-09	4.90209606932439e-09	2.85777831828324e-09	3.10358762333417e-09	4.90207897273429e-09	3.91153018847864e-09	4.90208674099997e-09	3.6111504960788e-09	4.90209672590007e-09	3.24044010546954e-09	4.18219560655179e-09	3.72868277707535e-09	3.63948179996567e-09	4.28686650937867e-09	4.71949080591529e-09	4.14979532200218e-09	3.92996946969681e-09	4.5863867715008e-09	0.0285062119260131	3.96775498250438e-09	4.90210143346385e-09	0.0771117345572824	0.127153163601179	0.353067372169067	0.165161459762496	0.0132824461667864	2.83071898106548e-09	0.0480993304510943	0.10297752557088	3.34064444118144e-09	0.0585325807862854	4.87123478144055e-09	0.112938723552502	4.13990127109169e-09	0.12931434098413	0.226176766017841	0.1939574988619	0.113400068942711
2018-12-10	2018-12-16	0.0632151496076582	4.90202616766015e-09	4.90205112199725e-09	4.9020603803138e-09	4.90207149733605e-09	4.90206578316347e-09	4.90206323642616e-09	4.90205751045383e-09	3.01031876241654e-09	3.5968344514067e-09	3.96626473644779e-09	3.71628898574598e-09	4.90209086231795e-09	2.91353196717876e-09	0.0622441789585641	4.50711377390595e-09	4.98876356575412e-09	0.0922498393168014	2.7837101855574e-09	2.91927296615281e-09	0.142314360799739	0.19260906469765	0.330986302208971	0.236608151581177	0.29694159413885	0.32360416932657	0.308918929994376	0.241099794760302	0.11207339197473	0.0583865678830353	0.116671555620274	0.0529307428410657	0.0760494033761458	0.101408703404873	0.118070162403755	0.150210185604032	0.0430791434157514	0.152650327708299	0.29879888591307	0.169898008763637	0.253855086113814	0.139335617242966	4.8755604827159e-09	0.33413520089176	0.165003560873997	0.088883363585075	0.0913685505524583	0.11341033000598
2018-12-17	2018-12-23	4.90198373639728e-09	4.90202830661537e-09	4.90206639269544e-09	0.0413713352644477	4.90208048201132e-09	0.0250755216724098	0.112001160823603	0.132675074295596	0.0978274360577154	0.111823418470749	0.147135687413319	0.150107109853944	0.149275014897904	0.244162086609156	0.27923286401043	0.265086143228239	0.247092607854759	0.252206431223952	0.213334835855099	0.315391612291884	0.125392090353816	0.108683238240551	0.120488487223629	0.0565031306909585	0.214763434952921	0.237262418629477	0.0710390531656301	0.104099604862624	0.0981462319943298	0.12728292502943	0.268647857854697	0.234184651933018	0.212277908017501	0.170512202217799	0.0324470542667745	0.074657043699324	0.0906595755685859	0.103119938297173	0.226381748504308	0.220968270669575	0.230791381901278	0.269097988574527	0.316925894497226	0.350962814751803	0.407916786944928	0.283260574077143	0.342420301026579	0.3921436883341
2018-12-24	2018-12-30	4.90196555935838e-09	0.064181300419814	0.195825121240115	0.233141985564258	0.245388217507757	0.268730811104685	0.360885589299034	0.402966580041041	0.402830738684483	0.326714134849784	0.216464524246067	0.120864625762221	0.0790991901863116	0.0838337133652721	0.0548890958166037	0.178465118370213	0.242440896495669	0.338727727209993	0.215637700527341	0.0905464841077757	0.132643097363719	0.150627242963255	0.269525929177051	0.307452969026245	0.321571630631749	0.353344769856126	0.261346800242056	0.167815354191711	0.299160469099008	0.317914061192606	0.412258718997071	0.326089613723532	0.438037409982972	0.291597001571453	0.418384998293376	0.395605271730388	0.227968485470823	0.404808232702435	0.445160413948567	0.333135217778985	0.343951638232536	0.313470196871524	0.292372193726187	0.341826783605952	0.342724453308428	0.226265783100354	0.281850861130644	0.471878402290757
2018-12-31	2019-01-06	4.90195842793263e-09	0.260326637309249	0.362123690332692	0.431265105355347	0.470252390890488	0.507074598598579	0.481413237604604	0.39789678585195	0.432158001185058	0.410758067364538	0.397261995902986	0.432785804736275	0.424013452242956	0.466246921583484	0.484881791413593	0.504416657829114	0.514087193498434	0.497230861806488	0.513996991461663	0.461524214726514	0.410715620459741	0.495803187836852	0.495788472939431	0.460589026554197	0.50764556770195	0.524395212695269	0.500525811094827	0.337554473845611	0.300545912652522	0.441894299179974	0.450257563377781	0.402502557204381	0.506621091099332	0.436988154761296	0.289091099912855	0.0652148013331606	0.0959482961844148	0.2463590508753	0.309766470746364	0.324176881828899	0.326618278628389	0.240881033979011	0.100526255058196	0.160562759753978	0.193370648168403	0.290254715852322	0.230450775621585	0.270870661508713
2019-01-07	2019-01-13	4.9019708982069e-09	4.90201026705085e-09	4.9020322294824e-09	4.90205168252164e-09	4.90205740964395e-09	4.90205368499026e-09	4.90204051105936e-09	4.90203462850479e-09	4.90203935997609e-09	3.00012886938550e-09	3.74567576744934e-09	2.87751279317515e-09	4.90205701622101e-09	3.13021521751457e-09	2.84219791720695e-09	2.77415690037191e-09	4.90205515044993e-09	3.77500192192545e-09	4.90207787547778e-09	0.0390692410194125	4.19153500165586e-09	2.87625161797184e-09	3.79871371486141e-09	0.109265132572589	3.28327686039354e-09	3.47435302886539e-09	0.0355583003742834	4.90205895604629e-09	4.90206065465152e-09	4.90208329414061e-09	3.99956437738847e-09	3.13559620537185e-09	3.94057247884193e-09	3.66527924284673e-09	3.52020033575366e-09	3.3904156266056e-09	3.67620977824266e-09	4.86823862958959e-09	4.31544144296271e-09	4.85389662161688e-09	4.55059720806836e-09	3.99913707239113e-09	4.9020934917171e-09	3.64674972876311e-09	2.9671468754325e-09	4.77364021887441e-09	0.0913652996015829	4.32659043157149e-09
2019-01-14	2019-01-20	4.90195758232987e-09	0.00699228993108692	0.0629565888893922	0.10426914212653	0.0194100608240586	2.90726423834595e-09	4.90203883918739e-09	3.13639272216928e-09	0.0192089570548815	0.0954567806503954	0.127783218666337	0.138070283676683	0.0722525734510388	0.129901391197316	0.0861474776673636	0.146815283720843	0.0907725910464825	0.173472383230736	0.0633316432371771	0.0513259059297939	3.89351262706335e-09	4.40041369334815e-09	3.81023154631645e-09	4.72781858164841e-09	3.68985391176474e-09	3.23901593790691e-09	3.38098804413558e-09	4.18497847659702e-09	4.782333196146e-09	0.000970661349018174	4.86730498426392e-09	4.34020875961862e-09	4.45942289970058e-09	2.51205497632085e-09	4.23610057322811e-09	4.10436092402903e-09	0.0219315174733894	2.53469163039167e-09	0.0861588647867688	0.0391457909379974	0.0183481300368501	0.127976466895452	0.236788257670056	0.139807190485842	0.150753381749814	0.175646020945173	0.259959287575347	3.96306979179297e-09
2019-01-21	2019-01-27	4.90196443043832e-09	4.90200665830828e-09	0.000401150822028192	2.91559839334039e-09	0.111821486506978	0.116164206400443	0.0270686470922661	0.059513783103719	0.112003458903262	0.125209995591345	0.198714742491145	0.070973445303078	3.68776338512967e-09	3.94552281987645e-09	4.90206211105762e-09	3.87676616180813e-09	4.3615785769407e-09	0.0253626238486875	4.76136908021628e-09	3.34893267215670e-09	4.59122392440777e-09	4.90316906521793e-09	0.0737468001349964	0.0782285407555311	0.0250212065774781	2.73173683176976e-09	4.77929950968914e-09	4.25694481243149e-09	0.0772590472823059	3.34804929548667e-09	0.120590020578501	4.90208816140416e-09	4.90208877581447e-09	0.00204637859820799	0.0581348165825801	0.117146907695051	0.212257439686761	0.229713029499648	0.354127597680543	0.215608654073616	0.247845802032833	0.207333447994915	0.106727428659093	0.0565594461628957	0.0365374653207715	0.247904528297556	0.281756652649499	0.0485254235036532
2019-01-28	2019-02-03	4.9019669869139e-09	0.0466936975818207	0.0281319273465885	0.001207429217078	4.90205279808163e-09	0.00162682696758933	2.94235795940269e-09	4.90204523967875e-09	4.90206129640407e-09	4.90206686886466e-09	3.22132211039336e-09	3.99532716705844e-09	3.59067701505452e-09	3.19698544931527e-09	0.0107596717952972	4.01401028781903e-09	7.59404775635651e-05	4.99515776059097e-09	3.96597218732726e-09	4.30427444439211e-09	3.48939177219788e-09	4.9021036805155e-09	4.90209802781418e-09	4.90208169352881e-09	4.90210272109011e-09	4.902085925298e-09	4.90211250959731e-09	4.90209637743933e-09	0.126003510180093	0.157885593417151	0.237876349305338	0.250439892434244	0.110114815360699	0.248263089690253	0.250846076816702	0.178550980761098	3.08293360451529e-09	4.51053250260914e-09	0.102979696861803	0.0846298536684714	0.0642734165151291	4.30437526537267e-09	0.00127624798193589	0.16057041933121	0.0864928415059745	0.0238037852414967	4.1219480801816e-09	0.0341093416507229
2019-02-04	2019-02-10	4.90197642047238e-09	4.90200693777305e-09	4.90203533829572e-09	4.90204566121541e-09	3.23526517909954e-09	4.90205032507294e-09	4.90205917426714e-09	3.60859177124417e-09	4.25318319615596e-09	4.78931957728972e-09	4.72603162294775e-09	4.54344273753972e-09	3.95849692545773e-09	0.0292400910640597	3.74969346160997e-09	3.69057090795748e-09	4.27132738546775e-09	3.5760208511854e-09	0.0264547685410441	3.89743371236238e-09	0.0166808976389977	0.0719845628522825	0.117570060649542	0.0813333062373385	0.0725039854686744	4.06711350796061e-09	0.112970425882615	0.231568757675267	0.077255289486825	0.192329924555201	0.144035612224202	0.0287504818821015	4.35898339523455e-09	0.040927604495978	0.130913808755982	0.10770397603011	4.89349597776542e-09	0.163632668361388	0.0357037719253397	4.84421203738706e-09	4.47593845837414e-09	0.00907613684691946	4.12066149743218e-09	0.042684664820672	2.75225061530283e-09	3.95834874562506e-09	4.90209961352545e-09	3.11429485510007e-09
2019-02-11	2019-02-17	0.0172632238392021	3.32130685968106e-09	0.00169093557094711	0.0383400557027489	0.0194100425045678	3.83211377293997e-09	2.91898553670982e-09	0.0478504660239033	4.90207078484109e-09	0.0329721922684289	0.100374414055171	3.76244220541449e-09	0.0739644953952692	0.0241218273921829	0.0548891928009594	0.275345939130035	0.108913836939791	0.116138020059954	0.107584200799952	0.0831945066629709	0.113323811873119	0.18213394036325	0.135097582492789	0.0813316492690524	0.0820004325566978	0.0145014714144873	4.32102980561089e-09	0.011639426897032	0.0737728658373692	0.180799982674956	0.0736821291886026	0.137549125154579	4.47508524348818e-09	3.38070485923934e-09	3.98050424175376e-09	2.81018295864814e-09	2.67501141800915e-09	4.90210308668258e-09	3.46543537329308e-09	4.04892463655695e-09	3.82818891273232e-09	3.92472143630064e-09	3.9469540857766e-09	4.52541690610279e-09	3.06226455022023e-09	0.00934155157252922	2.6593800586304e-09	0.278358601170379
2019-02-18	2019-02-24	2.90513132544129e-09	3.01501821555712e-09	4.9020271339465e-09	0.00575426224763335	2.91844553406858e-09	2.87741323645402e-09	4.90204764633639e-09	4.9020503360631e-09	0.0604511220671588	0.0299967127786607	4.90207393825146e-09	0.0245221520319428	4.09827162957404e-09	0.0343583374851544	0.0530506504385416	0.0581021087984398	0.00234335183889331	0.0826954405516363	0.119879677712255	0.0733879940433311	0.0650008331120772	0.00382564595665072	4.50385279541964e-09	3.56064012606933e-09	0.00286259404077531	4.78232875539214e-09	0.0484604115334119	3.56705486632672e-09	3.33702497069111e-09	4.63777243428448e-09	4.83191344129043e-09	2.54420837260981e-09	3.6189465387579e-09	3.50820556107821e-09	4.90208662966608e-09	4.56852858209195e-09	4.70733282346221e-09	4.21567957867851e-09	0.0581302559567454	0.0448312971141922	0.190685053188911	0.161961466475333	0.255824662651652	0.174542166397631	0.327393877199805	0.292408940809318	0.24566985675269	0.307878288975482
2019-02-25	2019-03-03	2.8377163239969e-09	4.90198917698757e-09	2.89866160859485e-09	4.90202706931530e-09	4.90204043372062e-09	4.90204246837577e-09	4.9020447907289e-09	4.90204508976965e-09	4.90206669783486e-09	3.6385059110668e-09	4.90207047585558e-09	4.06968626489268e-09	3.65400010186254e-09	3.18577977737049e-09	3.4114311840004e-09	3.82988540712998e-09	3.28004764020473e-09	3.45663878767266e-09	3.71448741369953e-09	3.16784822679695e-09	4.90206498323385e-09	3.50446773379531e-09	4.90209325442311e-09	4.90208668413577e-09	4.28207882854832e-09	3.70766695939175e-09	4.90207938546833e-09	4.9020787477825e-09	3.22751138056302e-09	4.11089511849328e-09	4.90208134470524e-09	0.0771121734204643	0.0121827119423773	0.166244381243185	0.216665967420638	0.25436489993572	0.20714188708753	0.273491383966028	0.304092527837784	0.118738439554038	0.305745087757783	3.42355438740298e-09	4.90215255698405e-09	4.90215129579515e-09	4.57985827275705e-09	0.0961137325638697	0.0400742038551392	3.71481688035016e-09
2019-03-04	2019-03-10	3.15262306332236e-09	4.9020105967628e-09	4.90203947105874e-09	3.14256058821423e-09	4.90204851658342e-09	4.90205228122039e-09	3.01789571196462e-09	3.06622338383552e-09	2.93045596805707e-09	3.02798374656334e-09	3.27793375709651e-09	4.9020842598397e-09	3.27646729590154e-09	3.24726097567792e-09	4.90207060843632e-09	3.6676406583385e-09	4.69727935129680e-09	3.78203496815114e-09	4.90207194503521e-09	4.90208546697805e-09	3.21232132519954e-09	3.77944152555453e-09	2.76580384786172e-09	4.90209309062876e-09	4.90207360993645e-09	0.0306572845742562	3.70501239654399e-09	0.148740838710937	0.153844264029777	0.092836335451145	0.234036093875912	0.169873267158212	0.131413021803486	0.192121989141743	0.139501964011262	0.169079317506376	0.0536524468484738	2.96993841642062e-09	3.53204943352561e-09	4.08261876118601e-09	3.61745195776472e-09	4.42298898624881e-09	0.0819154239402986	4.25440682172467e-09	2.72971832506506e-09	4.37553116761666e-09	3.2180528547681e-09	3.03710604896917e-09
2019-03-11	2019-03-17	2.91823505115718e-09	4.90199315377642e-09	3.16105886141154e-09	2.94254406080619e-09	3.08828569163941e-09	3.61534916385239e-09	0.0110260842202507	0.0224032930643535	0.0127648475176527	3.49919864660021e-09	4.120082055131e-09	3.8710651842089e-09	3.90736507492644e-09	3.7976694861722e-09	3.6118693274354e-09	4.18479933451938e-09	3.16652752538808e-09	4.52834572413661e-09	0.0338300879643488	0.119964794641828	0.0964079133029431	0.189924027180924	0.240345814169772	0.168226615435725	0.138976996144918	0.192212487848015	0.20002551007046	0.0467108146982685	4.90213120573691e-09	4.90212176392602e-09	4.90212423479638e-09	0.673936157047543	4.90213220296908e-09	2.82744211338487e-09	0.0281658337339639	4.81795065492274e-09	2.54296306513889e-09	2.59323093833645e-09	2.65933008257512e-09	2.96208734301776e-09	2.78335399783997e-09	2.83970691005681e-09	4.4176216640193e-09	3.69619210490519e-09	3.43434081834412e-09	3.74400540813306e-09	4.1916717818714e-09	4.90208129624094e-09
2019-03-18	2019-03-24	4.90196035216539e-09	3.17950302572968e-09	0.0055603504870833	3.19932943499955e-09	3.96355832291286e-09	3.4812685844259e-09	3.5211881037243e-09	3.45643432387267e-09	4.20615461822463e-09	0.0210703471641129	0.110049406898147	0.0658124325082474	0.142439491722525	0.216919734716043	0.200142518327536	0.227115025935691	0.165591117791079	0.257077150201404	0.301624736967234	0.291618277493565	0.229568400709902	0.216536450638688	0.0766710718278872	0.11858472592346	0.0756693440502853	0.0888197310025727	3.80208016114368e-09	0.0403337733553696	0.129484464568337	0.0315921972518293	4.55650456166359e-09	0.137553219884958	0.199469478242547	0.0884512055938438	3.88948068624461e-09	3.76758057001897e-09	4.68556513938489e-09	4.65092090235684e-09	3.38679651606343e-09	4.09804677350552e-09	3.29186795797472e-09	3.57551424562978e-09	4.35092702718725e-09	3.87039414782866e-09	4.54597301903022e-09	4.56851510397868e-09	0.0107636051173471	0.300903399652408
2019-03-25	2019-03-31	4.9019667880709e-09	4.90199984952494e-09	3.36039548059626e-09	3.60463462701905e-09	0.0741722881443038	0.0250755044675898	0.0506605708575315	0.110408935855868	0.136487694927812	0.101407385522844	0.0971491094428039	0.163864331011057	0.0790992948604974	4.90208448171666e-09	0.121102804999022	0.0221999897073152	0.0998452725147336	0.00864086375032829	0.0805411050727943	0.0317151179935957	0.0311770590701126	0.0247977502160845	0.114648951468969	4.4073844047704e-09	0.0408487643462609	0.0694304257698615	0.158098668875691	2.62773953552357e-09	4.90208263751564e-09	3.71574914222198e-09	3.1447220752523e-09	3.76625895699028e-09	3.57598135581408e-09	3.1352247237829e-09	3.84312191452833e-09	3.86562299258735e-09	3.41015554530116e-09	2.86934338367312e-09	4.64304885449979e-09	4.68988782055078e-09	0.242024240225518	4.60896178900393e-09	0.379987894465973	0.317174328286429	0.32002538165893	0.269179968222355	0.273952666202235	0.243091771227018
2019-04-01	2019-04-07	0.0159955989463017	0.0362956858467366	0.0719851070108558	3.03570588008044e-09	0.0211213803083424	0.000724956109018115	4.90206723735224e-09	4.90207098963574e-09	4.90207459388881e-09	4.9020839453277e-09	4.90210356536277e-09	4.90210151281688e-09	4.90208648602723e-09	3.17647877871648e-09	3.7986759796038e-09	4.0927471447203e-09	4.06967570085141e-09	0.0444730740993195	0.00187028274602424	0.0586800503697218	4.33070700584064e-09	3.77218355297334e-09	3.81668116827931e-09	3.02448646273795e-09	4.90207897001006e-09	3.09028100955691e-09	4.90206995557758e-09	2.95355938522468e-09	4.90206739954497e-09	3.76212266776424e-09	3.39486890761969e-09	4.90207626932549e-09	4.52661162403258e-09	0.0538879539297307	0.14804538077921	0.112421726872558	0.285604200034582	0.229794434653203	0.153446779564693	0.107371166079975	0.0183481140990704	0.0543758138973458	0.150138251611148	0.202065702963884	0.157879986727469	0.0816541310664263	0.0840416434427955	0.127815443588709
2019-04-08	2019-04-14	0.0711378147390262	4.90201648851288e-09	0.00427056585679114	4.90206210326639e-09	4.90206781083501e-09	4.90205856164406e-09	3.22278497884004e-09	3.45866185258915e-09	3.50350323850982e-09	3.83220488855938e-09	4.30457443397554e-09	4.40764983705976e-09	4.75734133768893e-09	3.88569980733061e-09	3.10444015808288e-09	3.14676717424098e-09	3.52290191195573e-09	3.23884311317988e-09	3.03851185979148e-09	4.90207911278204e-09	4.01683456301137e-09	2.9379462980692e-09	4.03672578645624e-09	4.0467482563557e-09	3.96144485009663e-09	3.52866330271289e-09	0.096843494516328	4.20809649530473e-09	0.16079503378994	0.0201092038685688	0.132306526962978	0.238093843818985	0.161179642520663	0.0322873829090253	3.64653959689562e-09	0.0746570411948313	0.0853744400377417	0.125133113691112	3.09232015371221e-09	0.130102811590647	0.0470516323778859	2.69365588827177e-09	2.92768517539137e-09	3.36726092762862e-09	3.41491939731237e-09	3.25131464857494e-09	0.0986957233941183	2.72112015841382e-09
2019-04-15	2019-04-21	0.223198484047878	0.143576586638755	0.0771441088749784	0.0580429834080582	0.0151317337299582	0.0611503210228279	3.47215227779667e-09	4.9020719796634e-09	2.83679477661395e-09	4.90207876050015e-09	4.90207899532676e-09	4.90207548312993e-09	3.65974512794442e-09	4.90207426086296e-09	4.90207841162698e-09	3.72683538198689e-09	3.31810746867367e-09	4.25345155393522e-09	4.06981829299035e-09	4.29212785972307e-09	0.0843303180610063	0.129648143637478	0.170149999300887	0.118573735747032	0.132639073622996	2.5821322374421e-09	0.100069634871392	0.0690276865968785	0.174737859564267	0.119617396493691	0.0932230609525803	0.0771111956001041	0.0760491978124065	0.088446214396707	4.93374964231651e-09	0.102984081198521	0.0695120533842072	3.12084506609159e-09	0.00767186705270209	3.28792499559141e-09	0.0470511702670757	0.161950887302779	0.168719298546817	0.215830394577719	0.10076231673255	0.0310348476108165	0.142638331738561	0.149418044897125
2019-04-22	2019-04-28	0.0505387428492478	3.27290396975734e-09	4.90207146139283e-09	2.91045178813886e-09	4.90208496878274e-09	2.81987413435575e-09	2.8912203924922e-09	3.41209386323735e-09	2.90825281533181e-09	4.902083952228e-09	2.91054661541867e-09	3.21258672652394e-09	3.21875378643758e-09	4.31110959657899e-09	0.058566802004257	0.0961138953679564	0.104371930290871	2.5229335481267e-09	4.83217737787974e-09	4.38069249876691e-09	4.54526169737213e-09	0.0746057563650947	0.114651560242148	0.103055822655274	0.119981456433304	0.0920486569328508	0.0581369608085293	2.82490003610379e-09	4.62248518809289e-09	2.82116478138564e-09	2.91668406536596e-09	0.0811398589715169	0.0164405414090289	0.062527466358462	0.0881010359391602	0.150211673489322	0.0589387895025273	0.13063452897306	0.0637352857395115	0.221061602297878	0.317265941298104	0.307640183578939	0.22447241584085	0.236280167010164	0.086492605452385	0.168431664417612	0.274296126123506	0.460718943875037
2019-04-29	2019-05-05	0.0416651871059927	0.00368383889892683	0.079078643260412	0.245176721386773	0.376147882297879	0.440444676932898	0.531222817205289	0.543151497208248	0.487652953099127	0.477361615110407	0.502343631564547	0.483739725438511	0.506772000615188	0.495359208062626	0.509729386773334	0.490161969215691	0.446588217587265	0.441509619758388	0.46029628244318	0.524468758492191	0.441064341565203	0.388492350394308	0.381918182933252	0.347738359570955	0.425307365084838	0.416242695900909	0.39358811900062	0.443952688096777	0.438887918985362	0.413283267406443	0.386716295695841	0.49297545804102	0.543265498557888	0.456641354514751	0.499585366637253	0.500743204838847	0.332929907320768	0.515625289033938	0.457412026372044	0.486581084476464	0.511375805642653	0.468153301665106	0.474463449625525	0.341811967958093	0.390554072924733	0.452701974106129	0.471206517479607	0.408435623921497
2019-05-06	2019-05-12	0.143392420305438	0.0915939253556962	0.111968909278368	0.0838086118637967	0.0630486991912868	3.16942565432978e-09	4.90203804022713e-09	3.28319993055245e-09	0.0333859591373182	0.055288249333971	0.0761914330792354	0.0675326214876746	3.08095641710091e-09	3.01711444959177e-09	3.653431845122e-09	4.15657447526604e-09	4.65415145859564e-09	4.93858939359441e-09	0.107589112218114	4.89660045157907e-09	0.0408411297130055	0.124414841799182	0.167281086234622	0.072022352719911	0.123143945198153	0.108202211040292	0.0871673609238525	0.110472553140727	0.126006239763243	0.127282794133322	0.151858317647345	0.234153133521864	0.297193541142445	0.200780700345785	3.93190160860824e-09	0.0746584423183916	0.127680026719797	0.0205876256389303	0.0581290989597932	0.220982628881361	2.58363691194854e-09	0.111005052822523	4.03914502997227e-09	2.64151823957088e-09	3.08980671116074e-09	4.90210021844284e-09	0.142663820561073	0.00527675171865643
2019-05-13	2019-05-19	0.0619474388071392	3.08409006013154e-09	0.00427054848513986	3.40563163595479e-09	0.0904291136794815	0.023271760940956	0.0195192087449145	3.03268959474583e-09	3.99544424172637e-09	0.0314844438870243	0.0100899366464455	4.43561974209809e-09	0.0191891590395041	0.100895882135939	0.100857625820092	0.138353461404807	0.0930383862771636	0.0850830357324556	0.110037542198901	0.0635828813270458	0.22433269793159	0.134901634253523	0.202351538761887	0.059606799358406	0.0725036885995041	0.134058836148404	0.119418395260854	0.167857598706213	0.160833579536479	0.230589013076248	0.0814994296212764	3.85762818042784e-09	0.131402239659704	0.0236471187526608	0.0624150828973274	4.97969600265072e-09	0.117086045841133	0.0480991183158389	2.63077210215282e-09	0.00503264670212208	0.13314867294978	0.139331077886032	0.268310532390219	4.96331952472441e-09	0.322494718776696	0.254680611538534	0.281626817248306	0.185433962380571
2019-05-20	2019-05-26	0.0410314067988239	2.96527340662877e-09	0.0429647031251073	0.0678945050256812	0.120375120322228	0.0593465559264724	0.0289559979248032	0.115710385281929	0.186754455827619	0.177290205240078	0.118107054494958	0.112263816366407	0.0722525576549579	0.165722726916406	0.144984521664549	0.117231951853192	0.154243716163772	0.12808489592363	0.0805399289434632	0.181222474140291	0.0674173260721624	0.197755668272956	0.216797590525203	0.134092125473502	0.237017391953976	0.0791241607362426	0.116201723339635	0.0658394279265896	0.254661196492785	0.154081453684246	0.21051726770124	0.101289507137142	0.144159724595773	0.166249442998261	0.250751905044532	0.268435404249254	0.233220269334422	0.207602498348901	0.125405972541803	0.232480229079543	0.299730748161873	0.344629240763165	0.373002346374123	0.284973314306663	0.172049992603462	0.139499196690964	0.324391230306555	0.329883528186463
2019-05-27	2019-06-02	0.0768419199784193	0.0693801072392755	0.0468340735488088	0.136095869493274	0.120377208198126	0.0458185581987173	0.105393465658658	0.0679962517184876	0.0900935024836378	0.0671899845797478	0.0697422126170409	0.10538008294936	0.176647682156359	0.0565374128217186	0.0806322562192357	0.13834236811214	0.183714538839397	0.130473521197942	4.31162776774848e-09	0.107707779833152	0.154371648239021	0.0798493593679743	0.0620593398487667	0.214630490511506	0.0281866993753708	0.0985088385178618	0.299222588625592	0.190156587213452	0.0911810889229324	0.177016750221027	0.22611211205863	0.181938438237375	0.220649138386595	0.359742889674714	0.250922729378626	0.391995371139624	0.217631435847639	0.174605329280938	0.248511519603413	0.238356221591882	0.264526160117322	0.0373882586533237	4.90209471011725e-09	0.0843058865502826	0.0579471106658477	0.0238037590265046	2.87016393363491e-09	2.75590202754448e-09
2019-06-03	2019-06-09	0.077475684572015	0.034405166187141	0.0629565912991047	0.102752041193962	0.0647599319188669	0.00523430802434132	0.00819509974286783	2.99231948088911e-09	0.0230753898055725	4.25123383776499e-09	0.0068654821457546	0.0486080588310508	0.0243243103545588	0.0224157792734954	0.00892095465693971	0.0179762405941048	0.00914554421063422	0.00386323601766765	0.0756236886419132	0.0758392068643343	0.135060218808784	0.119168788563468	0.0211525601297679	0.158920345559575	4.9020954867763e-09	2.76197004867109e-09	4.90203642008228e-09	0.0467102764958233	0.330740923112131	0.157896866746156	0.183045985567522	0.266280064022751	0.0930808059464027	0.213687284874873	4.78583052685921e-09	4.81709227679058e-09	0.14879676627741	3.07051661066205e-09	4.90538339061493e-09	2.54305314670157e-09	4.21595618495193e-09	2.75914072320443e-09	4.18981626179011e-09	4.45354671747145e-09	4.90212436875602e-09	4.41014035547805e-09	4.90211575729826e-09	3.48583613277961e-09
2019-06-10	2019-06-16	0.0134603376231962	0.0367683482651338	0.037805459593212	3.41510878476952e-09	0.00828641818577884	0.0286830310708372	0.0270686306582746	0.0107399726185452	0.0720503062121967	0.0761158669751764	0.0810274654618738	0.162134364467928	0.180083220552663	0.114541273787182	0.194613161025055	0.197491705385252	0.262960926986122	0.0420843319156668	0.0584145539376409	0.149381803830892	0.13748914363835	0.158499834357847	0.053293895217671	0.0658134552138105	0.129479283938	0.0791235922357474	0.12586699819322	4.35397367981241e-09	3.84206562874194e-09	4.70659539517297e-09	0.0502307227948479	0.0448708757000198	4.02834339358743e-09	2.61807403799454e-09	2.61031007682769e-09	4.62102032567831e-09	2.89087741736328e-09	0.0425969588260571	2.5845859416304e-09	4.28532021809293e-09	4.61174185811131e-09	2.89643102133937e-09	4.35802911763345e-09	4.25715704686181e-09	2.62657279692465e-09	4.90211084181444e-09	3.87480984409299e-09	3.72547378119007e-09
2019-06-17	2019-06-23	3.22530382445362e-09	3.43607412451839e-09	0.00169094875403173	0.0269729407608062	0.0117090671441605	0.0449166911567871	0.107281295376287	0.122071228224573	0.175153142066902	0.0731408950739725	0.137450056968643	0.0967794297236424	0.21262171058575	0.123070647699863	0.144979635060337	0.220659885829616	0.1451866773816	0.125688110086678	0.110040692092383	0.137128761351642	0.0215129729851604	4.4467592109973e-09	0.100045090361479	0.000638550406621757	0.0440142494828863	4.64080300963105e-09	4.42473969981895e-09	4.06354924856662e-09	4.82152326593526e-09	2.90949435062058e-09	3.05440911438512e-09	3.28698061431717e-09	2.92520708097811e-09	4.43272189982244e-09	0.0238846146851026	4.42346374520373e-09	3.21884999119985e-09	3.1089042719088e-09	3.04861400037126e-09	2.83568196016357e-09	3.09566649352783e-09	2.81999453903087e-09	0.143984933306735	0.0704319454679259	3.44492843877256e-09	3.54119564069133e-09	3.36333021153066e-09	3.24304573798337e-09
2019-06-24	2019-06-30	4.90194420238561e-09	0.0282609002588323	0.101005200627369	0.0906286444825188	0.104974892378431	0.078285858734292	0.0865201106662243	0.125249580394178	0.14163697759377	0.102893279344704	0.211529662238089	0.196502500301916	0.0568467596430005	0.000236736327931441	3.88489776621387e-09	0.00319310049258956	0.0250173772445385	4.56348631201605e-09	4.60478944094377e-09	4.40959364436802e-09	3.95885446941254e-09	0.0116901998270232	2.58865502315601e-09	3.11216465969213e-09	4.73314437721103e-09	4.94775206831559e-09	4.9373690662775e-09	3.02551752163056e-09	4.76133204746898e-09	3.9296024650625e-09	3.49769987071239e-09	4.22381670708867e-09	4.90212769340948e-09	4.90212879878847e-09	3.06074226770314e-09	0.117142222848297	0.0748002575156166	2.85264243103094e-09	0.0357037644595338	3.11778730027518e-09	0.052791717099544	3.08262481318816e-09	3.57038211339852e-09	4.97661779415757e-09	4.48147004613297e-09	2.62137339852915e-09	4.30652074760914e-09	4.41238680557553e-09
2019-07-01	2019-07-07	0.0308903355468245	0.0552010924369528	0.0107195782179052	0.0656210955062432	0.074172052571855	0.0638559989586508	3.46210825153105e-09	4.90204163088175e-09	3.25023570762895e-09	3.31888338024221e-09	4.13750463549484e-09	4.1366235993995e-09	4.0422000978727e-09	3.46288317042011e-09	4.90209613278642e-09	4.05704556600015e-09	3.51367174601027e-09	2.97230588763716e-09	4.05123898454329e-09	2.98887220411981e-09	4.90208073574079e-09	4.90209112492729e-09	4.42963351484533e-09	4.90207687467101e-09	4.90209654077147e-09	4.90210418814601e-09	0.00652827102211491	4.04535607404249e-09	4.42224775654514e-09	2.75483932391379e-09	4.10777080738254e-09	3.53258186187598e-09	4.99308368732071e-09	4.03685165472802e-09	4.0028145817398e-09	3.68922050999894e-09	4.3369392162532e-09	3.57179916006533e-09	4.90209173420949e-09	3.13911519854786e-09	4.90207086863309e-09	4.71066753455123e-09	4.82124374523682e-09	4.83583434656072e-09	2.54200184031083e-09	3.11746744203443e-09	3.1981398477846e-09	2.65709457115664e-09
2019-07-08	2019-07-14	2.91422417175479e-09	3.3033565219379e-09	2.79116400824577e-09	3.39477247938496e-09	3.03845231713981e-09	2.93723868485124e-09	0.0148008298960494	0.0446695808251782	3.58247101370715e-09	0.0627268659267684	3.95627059080481e-09	0.0331242243741475	0.127030924928545	0.124780300327075	0.0162758688323253	3.572231059697e-09	3.34165254370143e-09	3.96438069950395e-09	3.73068255430424e-09	0.0317151294858077	4.43889533606032e-09	0.0877153164782283	0.00654290157436152	2.57282325802523e-09	0.056676209935835	4.34075823313293e-09	4.10480228558321e-09	3.64011270685787e-09	3.88506203860766e-09	3.39417425640006e-09	3.04546600264709e-09	4.90207812499049e-09	4.90206748524879e-09	4.28024384253257e-09	4.64707794656642e-09	4.75366983183419e-09	4.27493647100202e-09	4.9676015117694e-09	4.52802007464612e-09	4.95804570333825e-09	4.9449885623523e-09	2.96064196301599e-09	4.69870227017669e-09	2.69963785651248e-09	4.72033335367061e-09	3.75648729413784e-09	4.90210662067878e-09	4.09533162946546e-09
2019-07-15	2019-07-21	0.0188478110600155	3.08986988329106e-09	0.0481239664058542	0.0618321897351189	0.028822306922563	0.0142530548914263	0.0214065530427643	0.0637550545051362	0.157105096753606	0.092482321841112	0.0971497023367508	3.2704452917855e-09	0.0825228651961179	0.119665876931802	0.0843097623836803	0.184794098732402	0.065830467034311	4.81763530456689e-09	4.273481838979e-09	4.56622057193207e-09	4.55411312837146e-09	3.39119917041782e-09	3.1376104619012e-09	2.92303815030319e-09	3.62683772803051e-09	4.25088174255758e-09	2.92170972085325e-09	3.43920923414457e-09	3.64932084960808e-09	4.00451314099093e-09	4.17584876587543e-09	4.9020968636736e-09	4.9301017861137e-09	4.96533361061484e-09	2.6968386134345e-09	4.41214228399986e-09	2.60056779778789e-09	3.04506565940613e-09	3.03119614033544e-09	2.88456481268111e-09	4.20688424345427e-09	0.0317258407323578	0.0819203684059437	0.174536483646589	0.17213048892756	0.313320014179576	0.120656919498657	0.313468941228729
2019-07-22	2019-07-28	4.90196756425136e-09	4.90203781865203e-09	0.0455443048012026	0.00348087082033472	0.066471469014576	0.0755801200050658	0.0468858415621937	0.0171017855005036	0.0707616057519897	0.0582636765951836	0.0455590548395471	0.00215669896902725	4.12672799740834e-09	4.15579064550932e-09	4.90207604831357e-09	3.84872979524266e-09	4.08453215547648e-09	3.79155906659616e-09	4.08627746368795e-09	3.56830676626142e-09	3.7219357897105e-09	4.83481559764031e-09	2.77974874712974e-09	3.23141181384573e-09	0.0123591504572721	0.00803920785370946	0.0194304967603441	2.7844283463311e-09	2.83793773327594e-09	2.7310724553517e-09	0.0267798455002712	0.0972604167201115	0.0590190131999804	2.77790844967157e-09	4.82847467668039e-09	2.88909533279809e-09	0.0853711440621614	0.218420081072192	0.43046322787544	0.36520072060541	0.414231970592924	0.325586610571603	0.413846147560065	0.24356899923638	0.314228295863425	0.290514758471749	0.135341976508419	0.0413173443765648
2019-07-29	2019-08-04	3.55621776925876e-09	3.23763246610071e-09	0.0165237005405543	3.62689064933279e-09	3.32606585857675e-09	3.0603823392073e-09	4.90205369898257e-09	4.90204955863302e-09	4.90205871315072e-09	4.90207397824708e-09	2.91919981727748e-09	4.90207650211517e-09	4.90208813914648e-09	3.17006071377046e-09	3.11092447866512e-09	3.90372251786543e-09	4.03059518377322e-09	4.09788824730615e-09	2.63876199351017e-09	2.60806761249337e-09	4.49008720027256e-09	4.19177274784708e-09	2.50953236291265e-09	2.63081734298724e-09	4.92426848799513e-09	4.77640082770548e-09	4.28591877904868e-09	0.0243924695006254	0.0528808100555615	0.150233720927011	0.0932258740306323	0.254329296199753	0.127151298016162	0.300444126409168	0.28421948368085	0.282622178086976	0.154126204648059	0.316054112475325	0.231973849757612	0.215288550252256	0.207721479212331	0.037388201135934	2.52272474621157e-09	2.88181062110187e-09	0.029400725309748	2.69223785469812e-09	3.17751812910107e-09	3.28305724278264e-09
2019-08-05	2019-08-11	4.90195183078456e-09	4.90199657923034e-09	4.9020361014522e-09	4.90206248618683e-09	4.90209172061258e-09	0.0620529578066633	0.0714220282322757	0.0245238874628375	4.90209296016074e-09	4.90208808659897e-09	4.52305231325191e-09	3.70773627525599e-09	3.33438331495264e-09	4.29405720332704e-09	3.35621374895546e-09	4.33701239386825e-09	4.84082655026635e-09	3.97082565257629e-09	4.60809799009434e-09	3.92039751393313e-09	0.0819141929823321	4.09965519857207e-09	0.170154881297082	0.180665984246229	0.249765790731817	0.185729945714747	0.271201091112848	0.148720190770243	0.219950815507778	0.100486812709124	0.19867897658597	0.234213487759325	0.0377296659860135	2.58815166008563e-09	0.0110409907482346	0.0793786119155996	0.00607103861247806	0.00408066428930183	0.0300973988416362	2.72336243320924e-09	0.00112616184171123	3.14373696928559e-09	3.01282156834652e-09	3.56350289953564e-09	3.58768285188117e-09	3.41425178186012e-09	3.88229476182402e-09	3.4960037489479e-09
2019-08-12	2019-08-18	4.90195275671293e-09	4.90204526720634e-09	0.135842454120966	0.217201858316816	0.244305071984587	0.29417662802707	0.246782795387744	0.368693097087012	0.351996378396875	0.285522287403988	0.301249204402142	0.357418907877952	0.341003776014551	0.291560605822849	0.452315105953088	0.3450128338307	0.387570612168975	0.353166374407437	0.396447344476133	0.4538969416034	0.438691558254312	0.41072515331974	0.283623890285337	0.226912255086235	0.385299499878394	0.34102868121503	0.308680166264096	0.23137986664757	0.0911813757153522	0.131095962126304	0.116670440051024	0.145609696450264	0.0803054351800401	0.0236470871936755	0.0196034313026917	3.58399599088932e-09	3.75602907073552e-09	3.69355042023014e-09	3.87672911961992e-09	0.0277747235418515	3.83489790321611e-09	0.241268225452755	0.181152145054349	0.284875986877561	0.391850709724815	0.424647762231285	0.42395875637193	0.286605697347674
2019-08-19	2019-08-25	2.91617064587555e-09	4.90199770635818e-09	2.99608077414376e-09	2.99827375432861e-09	3.34632208910189e-09	0.0277811029585254	4.90204617745222e-09	0.0255841793685347	0.0449853462445529	0.0627268287540641	0.140685217480428	0.172494853629682	0.176659813522109	0.0667738545555891	0.128438738872962	0.087669108406187	0.115710010878479	4.02328665277762e-09	0.144455177962088	0.0733875423343029	0.00218485154251611	4.4617423453081e-09	4.46768276438348e-09	4.17833801556627e-09	4.13544058335488e-09	4.99588021354168e-09	3.9804630994047e-09	4.78381970168477e-09	2.52208052066182e-09	4.90885695425735e-09	4.92352297687497e-09	3.0202336354793e-09	0.0036670388911901	3.04407770216826e-09	0.0666973461864054	0.0652150542046584	0.0377921769947726	0.14164305580019	0.293260951166348	0.147196200751326	0.326671812370529	0.224029089369447	0.243120245163555	0.361200283799129	0.165010974222382	0.29207400459197	0.230720239521499	0.22882993773367
2019-08-26	2019-09-01	4.90194480026787e-09	3.05264016992968e-09	0.0242625149825827	4.90203960954951e-09	0.122943264261511	0.0584447495137067	3.6946993686934e-09	0.0828400502674963	0.0295194821352117	0.0270212861158763	0.0842515290993246	0.000436267767347896	0.118467826848342	4.00851889686559e-09	3.61158177772693e-09	4.5018166375519e-09	4.82961700575771e-09	4.43995670690537e-09	3.41609535287703e-09	4.26673512551153e-09	4.71944885629787e-09	4.61135439646259e-09	4.74783030175633e-09	2.70750451743293e-09	4.7959769584234e-09	3.03723151509536e-09	2.86432108198466e-09	4.46155615342252e-09	0.167753693779807	0.0201091711261596	0.261377869379454	0.181920225044503	0.237989121242947	0.192115512600453	0.216633442237637	0.239877166077362	0.169936716726557	0.257259091560805	0.259711723356283	0.158516331215394	0.202023023589423	0.08268535315908	4.73201643283281e-09	0.0634954633921795	3.03295523406365e-09	3.48290925913667e-09	2.51600478035896e-09	4.80142488607257e-09
2019-09-02	2019-09-08	4.90190474295022e-09	4.90200077217375e-09	4.9020330313508e-09	0.00196521362242139	3.51397199831051e-09	3.31631849065898e-09	3.25822858085310e-09	2.95823192881208e-09	3.59883611278429e-09	3.4547396853567e-09	4.422089478196e-09	4.02332433888818e-09	4.45062418746352e-09	4.5052126455328e-09	4.10600330673419e-09	4.68419345175714e-09	4.78647000721436e-09	2.53127129280233e-09	2.79523325687779e-09	4.8322556554578e-09	3.90191407228601e-09	4.45521107644772e-09	4.12866866374482e-09	0.0627105035523388	0.148478155136337	0.108203247373557	0.158111913306361	0.167882476039604	0.178274819673439	0.154081507245518	0.0345969071882823	0.0287504861380929	0.182510718364319	0.118687613636979	0.0367282836491932	3.72271263558887e-09	2.71029458598136e-09	4.92464928711906e-09	4.84264939167841e-09	2.77616752672627e-09	4.5534736828609e-09	4.01380997022022e-09	4.57585354710106e-09	3.68405165421312e-09	4.86889378317441e-09	3.78055465227856e-09	4.606555546337e-09	4.49124075607084e-09
2019-09-09	2019-09-15	4.90195942183089e-09	2.89886558078819e-09	2.79390275031007e-09	3.78881261664995e-09	3.65477498403293e-09	3.55539830467672e-09	3.76245006293596e-09	4.01664911093627e-09	4.38556793746314e-09	4.73470337478634e-09	0.0358856051091734	0.0503282159757969	0.140701015820578	0.0804221305911478	0.20380430828697	0.079220925243313	0.183729534843883	0.20451342577053	0.286437408022706	0.257262694919732	0.195452347450169	0.116549081403899	0.155565797029648	0.217819720631619	0.0693378730778739	0.185752984372719	0.23875233190193	0.231497968214111	2.59532767128642e-09	0.0430752596839772	3.11435521768991e-09	2.74878448603758e-09	3.04952452377164e-09	2.56738225299627e-09	2.59523147306394e-09	4.45151846977998e-09	4.33191378063889e-09	0.0150853177612776	2.61738349407439e-09	4.95280037165323e-09	2.97068784363088e-09	0.0826895265256864	2.85950707091592e-09	2.73641559667112e-09	0.0508109972480853	0.0454972038031835	0.15734275696651	0.0629412520000645
2019-09-16	2019-09-22	0.0261366869424666	2.80830708895572e-09	4.90206609007852e-09	0.0413713073820186	3.20837889911137e-09	3.60452439916698e-09	2.87626050164986e-09	0.116770182397444	0.114578387415954	0.178774340540988	0.211584489557006	0.279017482745136	0.116754251211196	0.245834117603838	0.255238730599759	0.218609944991011	0.0658306499180811	0.216476453834992	0.114956326971562	0.159157993306067	0.0843281336198483	0.0929557983905978	2.74510728671091e-09	0.0596068559532316	0.0756687100634559	0.072661285942773	0.0710402104065637	3.87885824490696e-09	0.0424343794841787	2.88410014771237e-09	0.0189628688267901	2.56801192253852e-09	0.0206983447413121	0.00204640198766112	0.0966625645084495	0.0699359469435366	0.058939168212404	0.0536011454109098	0.17584782884423	0.14715633809523	0.144637368174847	0.212873205098983	0.0322924575645653	0.00799922020940024	3.60289825349056e-09	0.00211048682656987	3.20541316406241e-09	3.3125823998881e-09
2019-09-23	2019-09-29	4.90195816435463e-09	0.0202260815759416	0.0997154021075959	0.160348487492318	0.136636718877864	0.0945196207598046	0.0270686255987512	0.1337371579329	0.158395146676793	0.116282774814458	0.168074259123448	0.146665572537327	4.29728649062363e-09	0.0599495110025178	4.75728750087008e-09	2.59060139391466e-09	0.0703649539471897	0.104190410706054	0.019079447714855	0.0170069954533692	4.95680144749983e-09	0.061498813380138	0.0211525661239199	0.109261167049597	0.0440142542093452	0.046812829746503	2.81538221160214e-09	4.58195865069966e-09	2.62832994328147e-09	0.0277645506683565	4.72052770422187e-09	0.145610599971429	0.263083909547423	0.114366147325153	4.85548725996089e-09	4.27940455255682e-09	0.0272184799875498	0.136120656616364	0.0973702298054355	3.01807890563954e-09	2.90796970831201e-09	3.34202259856692e-09	0.0446986039868858	0.00799918774657626	3.84558728180012e-09	3.83193488309081e-09	3.71151647946056e-09	3.20132899088878e-09
2019-09-30	2019-10-06	0.0169463481024618	0.0254250549479362	0.0648912729476412	2.99020493992871e-09	3.10825889257884e-09	3.08111371574957e-09	4.90206203542141e-09	4.90206591518431e-09	4.90206813065857e-09	3.66033234556884e-09	3.64846402053638e-09	4.35923325690834e-09	4.05871538242688e-09	3.00259849078948e-09	4.90207537629159e-09	3.70444397164752e-09	4.90206526770822e-09	4.00196331119317e-09	4.61316347729081e-09	4.58200143102389e-09	3.45010880622088e-09	3.41265316159419e-09	4.18404563389596e-09	3.5623874352303e-09	4.90209469863789e-09	3.91843415540468e-09	4.00521126582824e-09	4.1986803957829e-09	4.00871606991246e-09	3.68528052880795e-09	0.0424139464581791	0.0569606673819537	4.88012290747588e-09	4.8499646637274e-09	3.4626243970721e-09	3.37788673630277e-09	3.85389857565211e-09	3.53392390982639e-09	3.51202520475346e-09	3.47259238531729e-09	3.85522821792668e-09	3.49721510657822e-09	3.16815435932375e-09	3.52896573099924e-09	4.31183038054694e-09	3.41661897170602e-09	4.73567798314228e-09	2.62212407037353e-09
2019-10-07	2019-10-13	4.90200312660775e-09	0.738725645754522	4.90215141638869e-09	0.721653987438412	4.90211318819589e-09	4.90208911755589e-09	0.0336743835757829	0.0457299031666688	3.60418690528988e-09	3.64644929898315e-09	0.113270217609495	0.0314037903732534	0.060270222604516	0.117950541485576	0.14130379040767	0.0496543079813001	0.0885034413400988	0.0349179088541301	0.097746967249892	0.186128490001391	0.0529210002371011	2.59537423289831e-09	0.0123867444765342	0.0596067035229987	0.0851637972359964	2.51223207690685e-09	0.00330272293694377	0.116837195042938	0.209315043115586	0.000970682743186978	0.0580472799366797	3.44386951808499e-09	3.60500685300298e-09	0.0106866533544105	2.88985620732701e-09	0.14545201332792	0.0853704692186125	0.0260899320739137	3.03516725635504e-09	0.00503264393219845	3.08738128994848e-09	3.14467370550696e-09	2.93189652431958e-09	3.16260188482443e-09	3.00146149197459e-09	4.77858449663888e-09	2.94624722599975e-09	2.87990658719305e-09
2019-10-14	2019-10-20	3.09774217168142e-09	4.90200838841209e-09	0.00362563592921023	0.0982062597895605	0.0955629210006767	0.0268793090470726	0.00347670029923593	0.0626947863530925	0.0527181925873848	0.131156167542943	0.124553369119297	0.235953370571733	0.227887943458534	0.18448009742826	0.0953415753717316	0.0496543822212396	0.11118216799656	0.0755274153440021	0.0952892110670535	0.0292637310129361	0.0553366481875198	0.1976968894738	0.155481338628663	0.236070267725122	0.110478094623059	0.095271738303938	0.151614759733798	2.79183550080089e-09	0.14340706840473	0.066041025681768	0.210427722860064	0.0287504376791592	0.144159957427607	0.123002353422593	4.7108118320413e-09	2.69594844112743e-09	0.0853712858570827	0.0150853285618498	0.136605107313664	0.0164036902298243	2.77226695747145e-09	0.0940077653177885	0.13154046596976	0.0357475170028411	0.25074661730026	3.23737626767001e-09	0.201175781383672	0.185361324871453
2019-10-21	2019-10-27	3.34724935531358e-09	0.0188082080699167	0.131957338792506	0.133061151986357	0.12379853065424	0.0782857747010503	0.111054662758044	4.90207004138037e-09	0.0604513823607606	0.134133577675618	0.0697420692332059	4.24440313875546e-09	4.9488059273122e-09	0.19805241632809	0.144969400205932	0.18261652925723	0.156486038065751	0.042084246548574	2.89989348455041e-09	0.171378519009674	0.207368499540865	0.0929535615874489	0.190548847144296	0.214613375354626	0.0725026819199543	0.0532747104111543	0.116188824817253	0.00526290321961147	0.125999386775987	0.123464311541855	4.39270919750547e-09	4.3493246675839e-09	0.0121827122471414	2.68685005607487e-09	0.109505605765132	0.12187517138799	0.206806704796144	0.20215274973178	0.0917649305281047	0.14715671928018	0.10445761383588	0.184602342488761	0.248850666196262	0.125912003498361	0.143595418487681	0.233353776696104	0.0474019613435529	0.142205861257756
2019-10-28	2019-11-03	0.0153617799921584	0.0741063327474904	0.00878484661526301	0.066378842025265	3.56032119991155e-09	3.37429287236704e-09	0.0119698021260971	0.0224032955747546	4.15936855933303e-09	4.79702236637848e-09	0.0133144407124191	0.055489316171207	0.0448647429527814	2.54519366499623e-09	4.12944721690785e-09	0.024311845885579	2.78068144694078e-09	0.0420842469110765	2.67857726346172e-09	0.053777179346419	4.44189595452774e-09	4.13243805904899e-09	4.6382924717575e-09	2.52503566585e-09	4.73924415497197e-09	0.0177326241609516	4.44002619485244e-09	0.053086653889783	0.0807351460483753	0.0469029873697192	0.0619565093262964	2.61368573062359e-09	2.63521121710912e-09	4.33662926626091e-09	4.90201581899265e-09	0.216381254057371	0.0906595819994449	0.256734565837588	0.136617845757524	0.0960007895291206	0.23599317788146	0.212855379168996	0.0384958828599778	0.0079992030871493	3.92845966712516e-09	3.3736037381826e-09	3.53953189385938e-09	3.66499697239452e-09
2019-11-04	2019-11-10	0.174425977324064	0.0887569992465174	0.0861718540663018	0.0807761830735271	0.087861750899309	4.3044196764132e-09	4.05800978896862e-09	0.0255841673265339	0.033385925445437	0.0567756950490455	0.0778021986554618	0.029683352442105	4.13632530331257e-09	3.77846000644436e-09	4.32411841793883e-09	3.78617470470801e-09	3.90154571228103e-09	4.49404392969305e-09	3.15577954066657e-09	0.0170070285733646	0.00701685437133341	0.0510128166809219	3.72957474250683e-09	0.0192602068625965	3.67048144448703e-09	4.90205814230654e-09	4.90208424264995e-09	0.0339572361425012	0.0319882576619214	3.23341145595676e-09	4.30527600831987e-09	0.0529307574736052	2.6066392936412e-09	2.74525341846753e-09	2.91225410672162e-09	3.2350878685805e-09	3.64638162958449e-09	0.0315922056761644	4.936487092435e-09	3.05693335835783e-09	3.07682500529622e-09	4.5544742455029e-09	3.08046768115438e-09	2.91769805741956e-09	3.28825651896195e-09	2.98638722314499e-09	4.29139550859266e-09	3.86933852558742e-09
2019-11-11	2019-11-17	0.167780914659183	0.0660714618269532	0.037160595605025	0.0201526407113164	3.75308428096777e-09	3.83605291027403e-09	3.67028245570135e-09	3.00043965448394e-09	4.29275052984394e-09	4.20339044196437e-09	4.33392390471151e-09	3.73770354087888e-09	0.0191891739476588	0.0190036123332367	4.67238144039392e-09	0.0602137793348575	0.108909738716309	3.35742988834818e-09	4.25487740975288e-09	3.18953521361607e-09	4.90208201285422e-09	4.59703255944301e-09	3.98686202748291e-09	4.90208830013275e-09	4.38028617847442e-09	0.00157691345280131	0.0291071900971834	4.25340301541182e-09	3.9275325908427e-09	4.84612448676309e-09	2.63516241054746e-09	2.82009461264505e-09	2.63854002609669e-09	2.89049824490341e-09	4.33594207975001e-09	2.83974702186845e-09	2.72934321635956e-09	2.84255425326465e-09	2.65700282697844e-09	4.01575716529286e-09	4.12464734070088e-09	4.43981436495938e-09	4.09981387458952e-09	2.76898960493e-09	4.94702324671682e-09	4.74882268072217e-09	2.73776897486018e-09	4.87510093712637e-09
2019-11-18	2019-11-24	0.136099456419763	0.0424399508220087	0.0384503802843211	0.00499646749283659	0.0647600617396805	0.0431129642714836	0.0308433401814873	0.00649877667163126	0.0204977505921488	0.0880168590903828	4.40386634911404e-09	4.14245724168482e-09	3.61829440613354e-09	4.90208721308669e-09	3.02947424841033e-09	3.59491115824078e-09	3.77470264186756e-09	0.0492507445606388	0.011704130653992	0.117513488803292	0.0239289728858696	0.0431483425700291	0.0854320962127702	4.76762336281535e-09	2.66366726906625e-09	4.62284471985875e-09	4.48692404542195e-09	4.674027543026e-09	2.80432060568510e-09	2.83630115436577e-09	3.07156576446454e-09	4.30334517226863e-09	4.16474236178389e-09	3.80902418285567e-09	4.08678182484392e-09	4.25656402876409e-09	4.99611306363991e-09	4.55679585032931e-09	4.73169615758311e-09	4.59636203884556e-09	2.79228275595318e-09	4.83491901049755e-09	2.98388977561639e-09	3.17681998134011e-09	0.222185166506432	0.204516446268226	0.33981075596392	0.250151709444335
2019-11-25	2019-12-01	0.0340594039261151	0.0589821273331488	0.0681156006378058	2.88799195427631e-09	0.0176987117513803	0.0304867756944494	4.90206011275874e-09	4.90206949153084e-09	3.32316015005921e-09	0.0076806869219806	4.111050751643e-09	3.89378528961959e-09	3.78486772500702e-09	3.75732376070002e-09	4.67138263384315e-09	0.0454305408008677	2.76943207821943e-09	4.67149648528413e-09	3.06025235049571e-09	4.65684511742426e-09	3.76230348202637e-09	4.71509465732087e-09	4.75349492739622e-09	4.90121451368682e-09	4.92559097376746e-09	2.5230467489253e-09	4.74086700080151e-09	4.97933302600329e-09	4.90208843340658e-09	3.21731202930976e-09	4.90209007395644e-09	4.44195275814604e-09	4.43030621285601e-09	4.63025097781785e-09	4.57640777056868e-09	2.82950881176985e-09	2.94131717163268e-09	2.68466250701936e-09	0.0805531223370259	0.363000910313928	0.404862151741877	0.258187538325152	0.137749270184215	0.146671912742703	0.362816604202414	0.117800981268513	0.128002555444654	0.149372957430647
2019-12-02	2019-12-08	0.0819124149468743	0.0405494172291668	0.0120093805970423	3.31393887943949e-09	3.82678918452895e-09	2.9355246766186e-09	3.74961114745921e-09	3.71722144876203e-09	3.28337680292625e-09	3.90583807674655e-09	4.07121494366676e-09	4.15552025065848e-09	4.05603099468698e-09	3.73396863367239e-09	2.82800356417368e-09	4.33194005148086e-09	3.73373947401e-09	3.63972625130235e-09	4.90210180636653e-09	3.79408024686185e-09	2.95314186220959e-09	4.90208915104672e-09	3.71346491187234e-09	4.44967394957575e-09	4.08199424109597e-09	3.9124063630165e-09	3.92085128647216e-09	4.50816715509829e-09	4.3344692711581e-09	4.35952984704427e-09	0.0932230406259705	0.0771122594635278	0.0292140535442463	0.330620216202389	0.297716731310222	0.0510514979432912	0.154109603771416	0.274245034947983	0.209428458611903	0.203965170060563	0.167549503192922	0.274350253111426	0.125338888336593	0.229899380317485	0.172174093931185	0.0382660800969836	0.164631010997842	0.192668294056428
2019-12-09	2019-12-15	3.48888704061312e-09	3.41059215738149e-09	3.28141510333714e-09	3.70140909629041e-09	3.87570569528107e-09	3.78218530095134e-09	3.51722754840603e-09	3.66813996067643e-09	4.20307579367928e-09	3.90085570381501e-09	4.38064496816647e-09	0.0210813245579831	0.00720721919295531	0.0309461840088343	4.3705765810934e-09	4.5340572135133e-09	4.24797231120724e-09	4.08273687587115e-09	4.79670327518525e-09	3.11509470881551e-09	0.0529210524899729	0.0667416482938372	0.117581661720443	0.186883822035838	0.243404109557179	0.250344726301639	0.432022208033784	0.334088789562486	0.0911813976049757	0.207613348831801	0.136215652579426	0.137567826045529	0.139919437652431	0.105724563636543	0.143768105309415	0.164376796967004	0.154105958781727	0.235608783769694	0.237820491707169	0.164235204608121	0.173287557705004	0.207243671581278	3.78604164392834e-09	0.195209744380181	4.48831309163805e-09	2.89881949635437e-09	0.127999207240739	0.077359205873099
2019-12-16	2019-12-22	3.34053723088208e-09	0.0164450183307822	0.00104603089332051	0.0315197692116835	0.128934271239758	0.129692524152702	0.144080854156301	0.0870809198122091	0.0643177919531339	4.14416930224859e-09	0.0358856047674983	0.067531982501845	0.0756751186255642	0.087247385997225	0.370242767134233	0.313662905539237	0.377466036322106	0.249888101596552	0.30650649848667	0.462673379809311	0.234071976422443	0.134903029512853	0.260650906349904	0.171279758266805	0.154785857514115	0.237521040931592	2.58811093910542e-09	0.225115630067609	0.240924500847252	0.169340474411108	0.159660034657958	0.302275692380331	0.148435925111032	0.20504111847271	0.195138253743545	0.15490892074053	0.14351488507768	0.141639765792123	0.198280474345251	0.175597997473176	0.0929765719330102	2.95294320204287e-09	2.52099875248687e-09	2.51014809211268e-09	2.90987031749245e-09	0.0382659964388457	3.13066368614941e-09	3.22076259633127e-09
2019-12-23	2019-12-29	4.90197084288536e-09	0.0103007216781907	0.0674710076431402	0.192169117197359	0.239270552790173	0.227937691730232	0.348451688026597	0.428556126046997	0.361210254639377	0.304918288110782	0.269680420594307	0.22574644489753	0.168109532209378	0.18616208045816	3.61461144144425e-09	0.0749965985085646	0.0612955046194049	0.180614043176899	0.122326323953949	0.0978980237772836	0.173716653363699	0.179462475183138	0.129257478558278	0.261296023686788	0.281508081238259	0.256431689402013	0.174194992761499	0.241027857223308	0.0493984495606072	0.157895941841283	0.140120908362363	0.317160882754723	0.246130104468405	0.101405294525195	0.105225102418625	0.0746556601657436	0.154078254427415	0.262746395675286	0.164605306164873	0.266134507415941	0.167560659779032	0.368779010348154	0.316903496975359	0.335347742859632	0.164911250387291	0.33658373384582	0.28064172045842	0.400746678668579
2019-12-30	2020-01-05	0.00743903153285165	0.311849331617025	0.461530359598398	0.430238723426584	0.514751331182186	0.55053049454335	0.536536948598943	0.513205034300509	0.538047703624338	0.441656724952287	0.501817215012557	0.480777000681067	0.523998877401732	0.528587831082043	0.545427782428594	0.533717791460516	0.529564911510901	0.479564080386542	0.510782598574081	0.505529950541781	0.509189175729813	0.514474332648855	0.508098515767248	0.44670216165402	0.493859168577124	0.506585925011572	0.458519349928276	0.453075321936882	0.395283490915559	0.464582939394755	0.385699963726518	0.469842559387829	0.515133809686526	0.463539689452139	0.296987996471169	0.375339358096368	0.101229139071182	0.267360800932069	0.409177675278037	0.467227466660714	0.487360376629543	0.258444996963273	0.359910820819071	0.331993435021382	0.484775099798339	0.39264611478206	0.463097572872699	0.163812370164147
2020-01-06	2020-01-12	3.05284150624298e-09	4.90200521690304e-09	0.0249074204924027	0.0458808327527622	0.157416714669371	0.0726457026395677	0.0634766137760467	4.90203440821924e-09	4.90203521566453e-09	4.90205484817178e-09	3.26068966837888e-09	4.90207251550752e-09	4.90207101468488e-09	3.71532183060498e-09	4.90204285760322e-09	4.90205789775183e-09	3.48956367687543e-09	3.25989569724548e-09	0.124701299469119	0.140841494775651	0.0968594154910075	0.0554367124679669	0.113811497160466	0.156366948678157	3.40001097392199e-09	0.0855861857161672	4.49670634476465e-09	4.38464556298977e-09	3.13294932123348e-09	3.07672098691225e-09	2.97509916102503e-09	4.46250764990218e-09	0.122103529250401	4.51920072740199e-09	3.71884551837611e-09	4.18210542338399e-09	4.52270222313929e-09	4.74264336261619e-09	4.10292016564097e-09	3.45314961316477e-09	0.085687441060374	4.73778919813791e-09	4.02113342027097e-09	0.0373277175637175	4.96301117762158e-09	3.22217221534161e-09	0.0209182614117396	3.50355656300173e-09
2020-01-13	2020-01-19	3.17536636491084e-09	0.0136092000247998	0.0674709087341127	0.0729342517845606	0.0390903035197343	3.43533135874744e-09	0.0148008640571714	3.09134813715697e-09	0.0243642339790304	0.0195825948567986	0.100373299049589	0.0795746128375412	0.103223516887984	0.0800085923061138	0.104535605033737	0.0137524591781161	0.209502493420813	4.35187619094173e-09	0.0534976164798024	4.53272583353535e-09	3.45645168805519e-09	3.29513254585438e-09	4.61056615325757e-09	4.33659253400551e-09	4.59673115917391e-09	3.24393294590495e-09	3.54491423585843e-09	3.61329362793506e-09	3.88463904304666e-09	4.340154187171e-09	4.60068989316282e-09	4.31921980575432e-09	0.00366702876593437	4.70813119891324e-09	4.90208324239617e-09	4.90209380533957e-09	0.0280726755914557	4.47045919444237e-09	2.75826919468296e-09	2.87720502986368e-09	2.90553912034499e-09	3.77161307955122e-09	0.12279151366681	3.88630359878272e-09	0.0650847730350623	0.00934160802573695	0.311845545432616	0.227274067784857
2020-01-20	2020-01-26	3.19338558619167e-09	2.95539747291767e-09	3.07813327947198e-09	0.0648407298456559	0.0598341209591952	3.2788803987624e-09	0.00536407999482155	3.60014593306834e-09	2.79843198946195e-09	0.0538004719023734	0.0326611674503453	3.85215136785641e-09	0.0106306381717778	2.80610209921482e-09	3.5575146724657e-09	3.60692431689912e-09	4.5044587583748e-09	4.73843956062348e-09	4.30795857911636e-09	0.0194583533864041	3.86795528506288e-09	4.50179167201644e-09	0.0123867542986359	4.47795553895928e-09	2.76345093422169e-09	0.030657193858466	3.0427374824446e-09	4.75858181597872e-09	4.1127398383789e-09	0.128337357313077	0.0716681626637399	4.62733611219472e-09	0.0526910072893983	4.90209591755676e-09	0.0529584556140082	0.107924923448366	2.51793083151797e-09	0.114127096029925	0.0805562465971875	0.0562021952639197	0.185735418908774	0.0883472440924488	0.112927127699878	0.100556346478382	0.0579479606159414	0.396570471270692	0.334769135611662	0.120611663820485
2020-01-27	2020-02-02	2.96740575947247e-09	0.0301813647416465	4.90204488498907e-09	4.9020561513855e-09	2.92032637112253e-09	0.0124493008593173	4.90205813360832e-09	4.90206765887107e-09	4.90208146228658e-09	4.90209478328359e-09	0.0358856403041772	0.0950606250162023	0.0654054790071238	0.0497131725629405	0.0695991478983228	0.0940031534019744	0.0680979561348967	0.122525188980212	0.0313716806456942	4.90208168144087e-09	4.9020972288964e-09	4.90209299553892e-09	4.9021027244642e-09	0.140458164004878	2.68332529974036e-09	0.045217056371145	0.0590729280022315	0.181616152099104	0.20271748081407	0.196142503289156	0.249352679739404	0.338004326076791	0.365775152254556	0.274214137095144	0.165156449284203	0.376348224572058	0.215266319467665	0.10862168902173	0.276878979198213	0.113044655081374	0.219207593551097	0.0883487447932524	0.204506353601349	0.315471458803575	0.164934360749697	2.66815122995759e-09	2.78625511666134e-09	4.9020939755696e-09
2020-02-03	2020-02-09	3.22731560599266e-09	2.94122489612152e-09	0.000401125710889813	0.0110589743481179	0.0827293685333031	0.0656601361916361	0.0652680517929166	0.0743580189852736	0.0552959785391495	0.0225580359160937	4.03705795453659e-09	3.40569713691782e-09	3.85536465353107e-09	3.34173393170809e-09	4.90208182322821e-09	0.0198503778286057	0.0595599556593721	3.68829057201723e-09	4.90208592991948e-09	4.90209513388597e-09	4.90208577365573e-09	3.12601592369879e-09	0.0591378371009871	0.0999577709914306	0.148479772072245	0.263552321829384	0.212967530558866	0.212514344204988	0.237277792729552	0.173449317476937	4.82053148657883e-09	0.0287504445336803	4.77230847627027e-09	0.234375898991853	0.105228164531689	0.12187522088003	0.0906581494844592	0.119626587763143	3.94908361337616e-09	4.07601572928906e-09	4.01594556548118e-09	4.90211376752464e-09	4.96542147273965e-09	3.26458196603683e-09	4.62833157616501e-09	3.01967625766085e-09	3.66843773921872e-09	3.40899266605774e-09
2020-02-10	2020-02-16	2.98304840818944e-09	0.0495294336715107	3.31131179034753e-09	4.90204701101393e-09	4.90205304274873e-09	3.65682217033712e-09	2.82066537559423e-09	4.90208312318692e-09	4.90208969680861e-09	0.00470523131502682	3.50262381200507e-09	4.39543193106879e-09	0.063313891058779	0.00194280555913238	0.143157738499928	0.138361382926437	0.293117266468913	0.202191061613375	0.230612354021538	0.31268991015806	0.185839785016045	0.2255335289293	0.224765915563891	0.27857533709057	0.233355684838852	0.22125591734054	0.183979093534058	0.215700114281653	0.209554965702722	0.0851807025444947	0.265824411508461	4.37573361809261e-09	4.19021376548094e-09	4.90209912864205e-09	4.52655892028608e-09	4.36320021598492e-09	3.88634370624766e-09	3.88779669939524e-09	2.79176220611744e-09	3.01465675862944e-09	0.121675395166292	4.61345835791732e-09	4.56439921816948e-09	3.5030927777239e-09	0.0722251600677434	2.54402167238826e-09	0.172943896874301	0.0269012369706408
2020-02-17	2020-02-23	4.90198631296258e-09	0.0135457559781708	4.90206798607618e-09	0.0199449763178668	0.0278073487077979	4.9020987942818e-09	0.0402802896151817	0.126343671879246	0.110736392730365	0.650223885422057	0.230236712191353	0.653858328715325	0.67643557914137	0.696215997958118	0.710042295984271	0.724207422290512	0.740876535585489	0.655469903594213	0.619460641955142	0.199631526122064	0.650108050093594	0.647426103268635	0.617938818308446	0.224454138767921	0.233823009512659	0.104983814936009	0.00652828198465354	0.174127832704838	4.90211725990634e-09	0.136924396623851	0.00723729690720735	4.90211289073241e-09	0.0292140984073917	0.0970979708657675	0.049572544837156	0.146460467230336	0.106545977305254	0.0866262678621087	4.902116160733e-09	0.264599552728772	0.283738780288498	0.528342567383011	0.588703088539334	0.355346005642348	0.62057865899797	0.473098734851064	0.553646894909406	0.454231787381309
2020-02-24	2020-03-01	0.0140940911080765	0.0656001021213271	0.212886185019856	0.733578275287636	0.72622630181878	0.721273593773591	0.732715429856398	0.740621651356195	0.757042697286174	0.756908646849733	0.739750926163887	0.723770735502749	0.72741595937433	0.718580789999858	0.73242838285821	0.73533600228221	0.730250023341068	0.734505722066804	0.718868724435263	0.733382270373644	0.738006984681851	0.69707020684184	0.676781497726889	0.679032691122211	0.66086379290619	0.672777064183952	0.667228959554042	0.692214353061403	0.699493358189706	0.703974054740445	0.689615005341276	0.654167189589646	0.648918280599907	0.641733177314062	0.659794512790527	0.625579641960546	0.606357931513505	0.650758310482471	0.620084416999977	0.634325364433621	0.559014257010064	0.618340990922524	0.651078529511063	0.609681326930914	0.597379633095724	0.620914989285435	0.602836686695864	0.587039620347201
2020-03-02	2020-03-08	0.089202286935049	0.213406448005663	0.277090923234577	0.274594883080186	0.277740367247739	0.711241711500583	0.706528507619366	0.715033100966653	0.711950773571028	0.713918324550672	0.715565333064578	0.709151102705007	0.71411507722717	0.716068478422006	0.712645433215517	0.711244959984701	0.710078962465997	0.713065420015549	0.724456204959747	0.718404670400467	0.699058906132958	0.69640230959576	0.690861856007325	0.70531584070107	0.705942380016687	0.704706293093462	0.702925227314115	0.678968202920902	0.67246213135721	0.677087773305864	0.671837643839911	0.6678394464634	0.672390205475333	0.705903973488611	0.710081196181669	0.690813798291978	0.672476844652016	0.644341347827952	0.682176297076409	0.616910233144244	0.632232892492432	0.650961344743995	0.63856467576343	0.636206148973881	0.65519197540034	0.642700482545239	0.631521287712252	0.639314910087073
2020-03-09	2020-03-15	0.0822297670742484	0.244804217636486	0.298270255355152	0.253887712139143	0.308578739677262	0.295095411122691	0.68706272532397	0.711310886939428	0.705536734662084	0.703935422968645	0.707974899151255	0.706842808557441	0.708825401847084	0.697945924390067	0.714275149571592	0.715485221429926	0.70672237792557	0.697667016060179	0.68659627406718	0.700346312303112	0.690294414141196	0.686873063805101	0.687390582007327	0.692606426815869	0.687544557581533	0.686176827413172	0.685812291660369	0.671950171995079	0.679915254320654	0.679381992854106	0.668164365892367	0.667243960579942	0.674607965228418	0.660240956681383	0.649032557651462	0.655085838522192	0.671502792015843	0.655298928975171	0.654643125429599	0.658240054501316	0.665382150461785	0.658084006306262	0.688147166787595	0.695324885428363	0.705781123585798	0.702261199395056	0.690854646780184	0.654400798271019
2020-03-16	2020-03-22	4.90188777085544e-09	0.0840322027018681	0.233977162375248	0.220369693588758	0.260285131490372	0.364159192007029	0.261676553772569	0.326272546478891	0.68243469439463	0.684959771731875	0.691243594168794	0.693416917001549	0.694911052489203	0.685597201333028	0.728277623849545	0.704989838355111	0.669086688169243	0.676818454389069	0.669981919941029	0.660558595906822	0.661782755098083	0.676204715464339	0.657240771779523	0.675085403499622	0.686207705569484	0.690463995779536	0.669391820411808	0.678519759055371	0.667971981664171	0.685836861401161	0.662131086659516	0.660874228536205	0.665892781479065	0.68467658460108	0.66614550029583	0.68074242703744	0.64025730078771	0.674426358995709	0.661900622453694	0.655177253860065	0.646026977084169	0.617940591162504	0.419412487206913	0.612956701248946	0.572885853998558	0.58971342009864	0.582131720692489	0.559296355612165
2020-03-23	2020-03-29	4.90188797770527e-09	0.0802515950344112	0.213991757084064	0.321229912800005	0.387210720655697	0.679055435964625	0.698395699295054	0.722205944214197	0.730472379058212	0.733198275782946	0.711155192449202	0.703352873054908	0.697867628399328	0.718039233369403	0.716099846317711	0.715126144877757	0.713992948224398	0.707687293743856	0.709994858313871	0.707767418832141	0.701880688162164	0.728307411291148	0.704277081574807	0.717186850552995	0.704798008293454	0.704684990607329	0.692134728583427	0.699877123295888	0.705139020727488	0.698434138472219	0.689433132278987	0.692796793908423	0.66972694581549	0.667666980824966	0.670817183136795	0.670345562176538	0.668321070684047	0.656655426614811	0.661141216569739	0.643288565515885	0.651595213989312	0.634370538603794	0.623003391623051	0.631652977550686	0.624939575278274	0.624041919155768	0.644236975688439	0.602493096363185
2020-03-30	2020-04-05	0.190640807236957	0.37844322850813	0.701042709234757	0.729266740917501	0.727073345754328	0.733454354296735	0.727240688572344	0.731759847896331	0.735724889251256	0.731763872279338	0.739155436668994	0.732437289475244	0.73157216517254	0.735513008336144	0.740527934129095	0.734168651253968	0.739356065429054	0.721447779321029	0.719187557463888	0.727354912758993	0.726796349369344	0.727624523829446	0.72774040458438	0.718692396126044	0.732369310145673	0.701814704712131	0.70769125405638	0.701794475377945	0.711018025179163	0.712436044514383	0.708092982558514	0.705743670342818	0.684652847679458	0.683039146253137	0.683252418282379	0.681793546857217	0.691228415749604	0.657732974517767	0.649109219327754	0.654447444186252	0.679367607001084	0.715392116741533	0.742203453168908	0.755887865761686	0.676305843910738	0.677112256787475	0.672791353027331	0.692586003101177
2020-04-06	2020-04-12	0.38230210308334	0.719073010993583	0.744679296610736	0.745738421097571	0.741720308246416	0.753862121316437	0.750796006989529	0.753890492912152	0.750578946183169	0.753932705868452	0.753298368009334	0.749922754664029	0.752909028179507	0.753699205261273	0.751814901895501	0.757830334803417	0.756468056138268	0.757134595231977	0.756092898759052	0.754022688504097	0.750862859420591	0.751751819746331	0.754384374980323	0.753266423377832	0.754145091316911	0.744591455307672	0.738420113678238	0.722000240330901	0.717848738439047	0.706857518992277	0.705089246785651	0.697155075425501	0.705505829022578	0.700493687958673	0.734324255824856	0.752560868125229	0.735773484438543	0.703962608809132	0.710003019147244	0.713766636554221	0.727696869306238	0.725536057727703	0.714109047915554	0.713164994102886	0.721237767819766	0.709670837421613	0.709651410647804	0.700733367008743
2020-04-13	2020-04-19	0.529789938965935	0.68292960708781	0.707709857748309	0.733868269166321	0.738217644877673	0.73619025034713	0.736549632176067	0.751082037267647	0.742457515368242	0.742722585219252	0.736610910874188	0.736670810765947	0.741283985112983	0.7398799041546	0.750116105997501	0.74765857303372	0.7547367095692	0.751595533698197	0.740679853428587	0.754019715856673	0.741892310949741	0.743121411590361	0.738925879232483	0.747711903619717	0.762726593361005	0.801169588689496	0.737971037356074	0.709099716239714	0.715939390988757	0.705174183749864	0.724248828414697	0.748097774152638	0.737445630591037	0.72175229514764	0.719830808472064	0.708504815421652	0.71229748148327	0.710425021314941	0.715339165240807	0.707074707032228	0.704875464213534	0.694103433280364	0.702006624417958	0.687805251008768	0.699904309100488	0.706424050560526	0.7159640697911	0.703543255585423
2020-04-20	2020-04-26	0.560567525497241	0.679382158793462	0.70832708538675	0.719761702508215	0.727112537028365	0.736377130929842	0.74078153530179	0.740188723033331	0.733891267863493	0.743769505715032	0.738611870380956	0.740326845646325	0.738894544974486	0.742481242207812	0.740406177533013	0.722246430744446	0.719089855413485	0.716325928579537	0.7295384878917	0.728786190063606	0.723948439574035	0.729859149344693	0.718991476967728	0.719603034640077	0.707036450870595	0.728148566209904	0.71073585689419	0.711445717726706	0.722373036309132	0.708101226277034	0.71392333949888	0.712870400469545	0.709289684491104	0.710168736306081	0.726002229799352	0.726992953014747	0.717924358424519	0.716782515144438	0.691728742810173	0.676608624866512	0.699524642247643	0.698552091463079	0.698977507880018	0.710550168072444	0.678651715568795	0.651422041758842	0.630586597160348	0.636395850236756
2020-04-27	2020-05-03	0.574844708807713	0.677756768608772	0.692647354077781	0.715510985276568	0.716600634937322	0.719217766586296	0.730696927352415	0.743143912008412	0.721167168994527	0.720180754744335	0.721204664758596	0.722718878373373	0.721488893559053	0.730215150395775	0.726304626303301	0.733681857060773	0.730314587988147	0.727250049888479	0.713311410978288	0.720613316591299	0.719282109532305	0.71787317530398	0.730174893435223	0.730713909450254	0.724473317152231	0.724486422151995	0.723373172919429	0.713782627439504	0.716277295571946	0.721452131044142	0.729222462863736	0.714748041571589	0.732234809711076	0.709775306180935	0.700308762190253	0.697190123970942	0.693622207870959	0.689734236997156	0.653278330493203	0.63374858439941	0.639565094386965	0.62062289478059	0.597348917064462	0.628706967787115	0.627235474398065	0.632633995131363	0.633015450923465	0.653794176967971
2020-05-04	2020-05-10	0.586037624171599	0.681839812197426	0.70010860590545	0.705680742050353	0.724177552995278	0.730851084208835	0.725841775649529	0.727928186086823	0.720737163376667	0.712032303738183	0.727728377094812	0.72592989395828	0.726488679312793	0.730612672872904	0.721578622727365	0.725836186179873	0.727630934087252	0.727753563881427	0.715149381211991	0.743586861188532	0.720550265757185	0.728931531014705	0.707933811456165	0.714513201929617	0.730329602892491	0.728953917161861	0.719552321595121	0.709580021207859	0.691310345273469	0.716362403089458	0.70185074259803	0.680169984697404	0.683244453403211	0.644946038203298	0.634006984867888	0.637083129548085	0.637743774787652	0.633708324865877	0.633797343414142	0.636845802814326	0.66694106796335	0.684967670006364	0.683332590325033	0.707658254783337	0.681534099576712	0.689834467540179	0.688763620722896	0.694693545484755
2020-05-11	2020-05-17	0.521507904398042	0.641783596020133	0.678890254525183	0.692390282301921	0.686468491796653	0.694424627470063	0.703756276308509	0.710559197673593	0.710530232657424	0.703450932590605	0.703842923155629	0.703345465953234	0.699994368274338	0.708528418425085	0.720457300867896	0.70501701153801	0.723020708509725	0.707211939492107	0.71848585019567	0.717712630541223	0.707907089625311	0.712807071122131	0.720471629257257	0.714689653234887	0.683043381187586	0.660589359309558	0.641840090639532	0.648390759229842	0.651930640547977	0.63819965605344	0.643818745317502	0.662267766756979	0.673254606793283	0.689728582584243	0.703966512251765	0.679380744104189	0.707790435941176	0.677546218059584	0.684874039486195	0.690758913445877	0.68998531997689	0.745179021505561	0.777718045480367	0.803297887662496	0.737851284662602	0.589595754411234	0.623115386945915	0.606711079929933
2020-05-18	2020-05-24	0.460949929135876	0.594593455611547	0.649547964117527	0.667290741209789	0.657645978572661	0.682218039672272	0.678009627072151	0.688381535516729	0.686265837365857	0.687380730954742	0.692115849332869	0.700723330937562	0.696546989052688	0.698155579744138	0.702503077982224	0.677607803466034	0.701947540978756	0.762514750749873	0.782953808515597	0.759253514057878	0.749589011293439	0.724633059333781	0.680075516673788	0.675569327100424	0.678338011043447	0.660139412559311	0.666851739844127	0.676613626554744	0.676866925006905	0.677650953749953	0.689282547096537	0.67488597632433	0.685710656713436	0.698837062146221	0.7116250622023	0.716565130367751	0.7172830215114	0.710208477599849	0.715590381031545	0.728892268546637	0.736881361924447	0.706396217682589	0.683154997787892	0.656521617036789	0.652056826968707	0.67338085709444	0.662007359612115	0.655447786125336
2020-05-25	2020-05-31	0.3969845429746	0.521490274001902	0.613101552166353	0.626065858793491	0.5900070670989	0.614282103131152	0.661952462685839	0.680039902928744	0.677529591105765	0.655880123458101	0.677345960363511	0.678726631414904	0.705290305479988	0.710511039502352	0.697897656199176	0.720382658193467	0.731060048912977	0.729635324169466	0.726628300148872	0.72331950160629	0.672016518245761	0.679777743514103	0.670045959911826	0.663343836900517	0.686396278179329	0.68007630148314	0.668267968188178	0.66512905738126	0.678930162657019	0.684560648718928	0.660948556252942	0.692342117869233	0.707963325826089	0.704641160028097	0.702026647141418	0.650226424880037	0.674758387383573	0.676305600044522	0.67381171035466	0.676537578008448	0.674099315239197	0.667048704028604	0.662455144702577	0.651395605196453	0.679124011605131	0.665728658116807	0.656000392858034	0.667998873467152
2020-06-01	2020-06-07	0.321119713012491	0.504536263732167	0.549767155257162	0.534699597232293	0.542378794482747	0.56429085619113	0.576204745706222	0.668699155874736	0.670119943110839	0.685857187040129	0.663094132371928	0.627090964184041	0.644020671788152	0.640726796510034	0.645995737394387	0.629182118767151	0.63756663089219	0.644757260590299	0.632198929688651	0.63368532746866	0.659303923697525	0.671785217048916	0.670317997595633	0.682093791047709	0.671734940951219	0.674563571260909	0.685257065624095	0.677037892899194	0.6558983506272	0.627633638483857	0.664992560789016	0.685050295309198	0.681417507603491	0.681789202283065	0.664012758905229	0.671777725855731	0.672697584145099	0.64512374586505	0.679916686142132	0.646284153284144	0.692961497523324	0.680454194569067	0.671041407077832	0.674309102134412	0.637858920604648	0.630258752462476	0.644895685430764	0.585087479220864
2020-06-08	2020-06-14	0.269816890601823	0.395673858251647	0.455987887821299	0.491133825666536	0.498306908605823	0.501760329225176	0.446117133310431	0.58366997029311	0.545743223491867	0.591535396899051	0.588089667964613	0.524137035199708	0.610976847102917	0.623987883077289	0.610991907138162	0.627642479122348	0.627853575458526	0.619006995339615	0.640024167865023	0.663111250330161	0.673470083874961	0.655862836492057	0.69092036154736	0.723696150863221	0.680215359502903	0.671486795152048	0.674132955860895	0.692163082736311	0.670105607279629	0.661355487705134	0.642834389046878	0.653828615138527	0.67695230515664	0.657605312928525	0.684893386188746	0.618377941532067	0.684965582650606	0.650385651811801	0.665600857491959	0.352105616335569	0.382027825147218	0.376682516090819	0.605029078288315	0.660947253970281	0.578105496615391	0.613512925575619	0.653629212345282	0.694884698184055
2020-06-15	2020-06-21	0.159552739558411	0.345938457479491	0.395013853539362	0.365079557046435	0.355061248718067	0.403692595909689	0.373930829258041	0.414895123426551	0.443735856545847	0.483740562248224	0.507920781988808	0.59175642344504	0.591621256469685	0.600702244711315	0.624020329988553	0.612485310670218	0.635117655164574	0.647928525129584	0.605650315737638	0.603061727807117	0.604356731538109	0.598726393339847	0.548275086343323	0.646714935847498	0.633910524414241	0.500582165369839	0.639383011372604	0.61402315135682	0.638560650003656	0.555577757717356	0.638271002221939	0.608129849858781	0.169799614269166	0.11438416988606	0.199589264839098	0.287618443047463	0.266047413639473	0.34094023482926	0.261191665298166	0.633303137841019	0.648474996498037	0.651860790222984	0.600819545005379	0.66280017136807	0.658724299927877	0.641937266173234	0.656622716756526	0.66653815985158
2020-06-22	2020-06-28	0.0340594258193145	0.23872302028576	0.356520276005334	0.333788614212608	0.361847782069088	0.36895272571146	0.394834052616399	0.463090049147181	0.508521721994447	0.474473063276576	0.407892593351684	0.514865298577735	0.410540983787789	0.390490225020589	0.443139852621385	0.528211279744975	0.501825627314136	0.370742767851481	0.480106221482616	0.478263365136835	0.453203042853158	0.500137969466728	0.646402475850898	0.630386043802209	0.418889368394983	4.90206049673285e-09	0.0581375462177442	0.145562036582266	0.188717141674019	0.108159804939998	0.151870078697711	0.226360547033717	0.410307026250798	0.549490633574277	0.613814010320305	0.621283282145343	0.625141025402611	0.625970370061665	0.649530904501226	0.570406606480994	0.425844803240256	0.438602073544124	0.347096496630604	0.359207111075407	0.222765251797176	0.161246639519756	0.238247077963075	0.055734047484979
2020-06-29	2020-07-05	0.120891471336008	0.272057796236008	0.373487707693332	0.337895223511153	0.379559938241233	0.349327030850055	0.340114896280232	0.361717450196227	0.326657738289797	0.366560035394457	0.355095632842419	0.388366483313545	0.348427179148983	0.361258639775975	0.414406796388612	0.434763268884324	0.421257955317558	0.411843346820532	0.0338301886936308	0.122025365605796	0.183454805396534	0.213768169425032	0.310366055007303	0.0440891665033177	4.90206970563384e-09	0.391133755777807	0.465230001674124	0.61205526386009	0.494411038509368	0.635487865660292	0.642502413515737	0.653959517175238	0.634049897355798	0.525762121983302	0.494892368636656	0.623070411364828	0.636332391809013	0.297224634037884	0.306390852680153	0.267437307414335	0.0929831138426091	0.38155748085433	0.637564066529205	0.553369558355974	0.560030711492594	0.59526441077111	0.59422501904234	0.62497399149846
2020-07-06	2020-07-12	4.9018922656769e-09	0.199356074268035	0.306821855197039	0.315974036549043	0.382793116024523	0.365886231324851	0.340396353369388	0.454078550498734	0.423460134792255	0.448836698998745	0.435527830668716	0.178190726927716	0.0927965673176228	0.179456460208618	0.25756554059884	0.220957160442111	0.199671398607867	0.267067690682185	0.475444322660909	0.5003713570277	0.572244978353249	0.487948806293538	0.560439774136599	0.605187608629491	0.597803227640226	0.630931346648796	0.633192282599084	0.63474328532169	0.34400613136545	0.371750788842876	0.187174960187656	0.297619816504619	0.0803107736652878	0.15329778529214	0.268883236436233	0.621063493050417	0.618611337851789	0.624878310408667	0.409069212868759	0.616057689085473	0.631825702448717	0.551282270305174	0.624607745732287	0.580473349340413	0.607503738079969	0.61300014271693	0.651955117289212	0.62675343291312
2020-07-13	2020-07-19	0.0971378521372446	0.212597208000701	0.340385312333888	0.301628469729656	0.179478803794896	0.261105537131786	0.344673817588094	0.671933144511237	0.665271067661384	0.223885992973184	0.24929568901732	0.424785728954282	0.54998273522904	0.532287207092337	0.643760229313562	0.620372447251964	0.503004053601028	0.614282037646863	0.479043290897523	0.650855691776272	0.62875100429039	0.668828896530832	0.65248699826162	0.633723834620276	0.282992316186276	0.254471624150891	0.638151314075538	0.359129691567094	0.353325614854653	0.43498533854012	0.620129086987246	0.621338523176474	0.572521065222895	0.647175816085551	0.63729052681533	0.652416813933544	0.635283852354945	0.655246041741658	0.578286259130643	0.636528700517134	0.641951260315245	0.627853478611475	0.629304202424235	0.569406086713167	0.659497319740283	0.656751778556504	0.638516459432506	0.615789697571969
2020-07-20	2020-07-26	4.90191512749663e-09	0.283794799990392	0.381976535854982	0.427664835844668	0.460530385307634	0.651996969374707	0.534858507699974	0.657326868817203	0.682678361244984	0.674913363467115	0.682915798953895	0.68480834027597	0.670282758326529	0.646666828405823	0.672258909631963	0.666162863422764	0.655527046323711	0.676210366785261	0.673431612304446	0.665048675837302	0.661212314609237	0.658261285600004	0.667648723521509	0.639111998241461	0.657281590931215	0.648953107533647	0.641090522465723	0.644717519074954	0.644815476657497	0.650950923252874	0.637316480902015	0.646802723640937	0.634197072136984	0.638680257212594	0.642678717209196	0.64197056380917	0.632500962118285	0.617137819320548	0.683579899611577	0.67913230132543	0.642966182153318	0.653632612781405	0.660642023191558	0.664680019501644	0.649510668479117	0.623667987772585	0.636725699274727	0.637935079738974
2020-07-27	2020-08-02	0.153852313341349	0.317413498356558	0.401330981523674	0.454100475359675	0.689905998656932	0.687201761777013	0.704646036525882	0.707823294111098	0.715553205908368	0.718391515710552	0.703555971897345	0.698554112531922	0.705564368901118	0.699908863279477	0.721740405211964	0.699330742307592	0.706437677778442	0.690395836402322	0.667587780897844	0.673597764988765	0.685791204076569	0.703404480567719	0.683441369758524	0.689801730595866	0.699153032185629	0.673874514554998	0.68607442936523	0.680849199184706	0.692047904482917	0.679071293405461	0.690864641731603	0.680461593644879	0.664316836804625	0.67899867423648	0.691441957075032	0.687045237099449	0.692985574399984	0.704136006047078	0.677721388236667	0.690059496673544	0.675612419907854	0.686938571189382	0.647403866876079	0.666403181994587	0.679317374111863	0.650480216407262	0.652661150358477	0.700846343386464
2020-08-03	2020-08-09	0.075257686302718	0.159185596467513	0.223634986558992	0.094420990117362	0.0647613583035554	0.0259774164455188	0.162085811081523	0.214683171959505	0.70711993363866	0.693206933862123	0.688881073496123	0.68800263773073	0.697351689530121	0.678314301724258	0.690211859851554	0.685447055960849	0.696669948889503	0.703006536595585	0.685572629589393	0.692408946834538	0.69147018923636	0.684446519962999	0.688289936827692	0.675488892734328	0.694342016762802	0.677366563227777	0.663088659752918	0.69307914645181	0.702114736869414	0.672359566150434	0.680345611629877	0.675939688336431	0.683568995857007	0.680406191849775	0.689765308675854	0.691926620748692	0.678401297524072	0.676223078737655	0.684299128695998	0.683947546452581	0.68388705031686	0.687858235111136	0.682361918017731	0.67865247994147	0.649946420828585	0.665934553550093	0.659784194929129	0.668258367954834
2020-08-10	2020-08-16	4.90188411719104e-09	0.18217850013236	0.349774621603807	0.39579716286928	0.471564098375245	0.500127363631248	0.567758174309942	0.610643883039527	0.626722070808672	0.58076697419125	0.618254300220492	0.639924955620634	0.644228098606099	0.633653133209953	0.653522947403069	0.641931751386542	0.65540600625895	0.663893190394319	0.662938112697324	0.666930647895205	0.682901477302168	0.675140099755142	0.674690433852236	0.654063376550494	0.652577139265938	0.658268444083293	0.66212695886752	0.650385796015535	0.64241544876064	0.644236012903345	0.648303851243336	0.664359324306073	0.630209900145804	0.668915035701137	0.64372728438375	0.613594605346663	0.646060525902934	0.649233979667954	0.640326630082096	0.673642291168344	0.669080824230704	0.642910988265103	0.666031171454823	0.670420649299019	0.663122638798182	0.645732397055979	0.628160457001686	0.651319371631011
2020-08-17	2020-08-23	4.90186019515363e-09	0.14830764473222	0.28219596733865	0.34005021607998	0.353769052992191	0.373467191887916	0.34382413508646	0.366433292826886	0.464310374920535	0.451014798539917	0.507318776596847	0.646463389938618	0.599356218487797	0.573471797128187	0.555761370779452	0.625102614052108	0.633450568337922	0.652201162935365	0.637853108778262	0.614637217325222	0.627503830597792	0.65277886499482	0.696365881982093	0.663815712401451	0.636306075884596	0.650717988402119	0.616828853913413	0.496202282590275	0.280499518323386	0.236939268714642	0.636091270450776	0.665106907052641	0.664904382465453	0.231332733580361	0.4059638057368	0.525355060294482	0.610643432249107	0.62518935253947	0.652735345787224	0.64498034376409	0.641858379148659	0.654349777203486	0.657021020558285	0.653868880820039	0.643203393717159	0.663250544887037	0.660276221263113	0.685328523940274
2020-08-24	2020-08-30	4.90186089843103e-09	0.104826748189535	0.24282864566487	0.258104685915678	0.331989713469584	0.350770572178102	0.351411200573556	0.46749927744229	0.451084311057376	0.429214371989692	0.344764206846428	0.349301015389791	0.356386187873137	0.371806616243084	0.429256703483514	0.483474701747267	0.431885918071569	0.649904457155435	0.356937842738032	0.461750324149789	0.219882673219127	0.149443802947989	0.179009716191014	0.0502964431908884	0.192955856407851	0.184010310303653	0.0291072254393775	0.314202119921434	0.421830799501341	0.60490734724754	0.376525831292625	0.644820654968599	0.448062349879344	0.62362589962469	0.643455312201083	0.660805750259832	0.657876749306724	0.643444126451186	0.659973027844807	0.656194263452367	0.67087003285594	0.683355353925247	0.670311949506478	0.633625166464109	0.663665244478665	0.675108085012084	0.665078165350823	0.667807410464421
2020-08-31	2020-09-06	4.9018295918069e-09	0.137438420100237	0.248075246950321	0.249832492379964	0.280501805855176	0.290352586786356	0.264020511787267	0.345135092877848	0.370158719761922	0.323623200874622	0.330584063352235	0.329188464749592	0.290145491997372	0.0548315006660393	0.0749134436079365	4.90204686792905e-09	0.0953141534283494	4.90208611913064e-09	4.90205354681269e-09	4.9020673014328e-09	0.1520196364609	0.306139625166264	0.333066935520874	0.376665893047959	0.627606649403626	0.687162818193938	0.634306080795378	0.664321574590969	0.659671099328433	0.660320483730831	0.637081510943483	0.661527410757331	0.618837309114795	0.67554297266246	0.636075082919623	0.58978778811252	0.660704106726878	0.607228323199218	0.626436152225567	0.603126265880163	0.584977941887785	0.650822639687766	0.594365507797549	0.492301811122523	0.522275444076349	0.657718605919075	0.382880310538074	0.509112328940847
2020-09-07	2020-09-13	4.90184782396083e-09	0.0325146201993545	0.158792473342174	0.198978932897129	0.199944348303526	0.248722521149245	0.0789713713679704	4.90201986422975e-09	0.052801251655709	0.0449805085071111	0.0534725997390037	4.90205293394187e-09	0.0717790574494681	0.15379685871395	0.358269756708405	0.333499263634028	0.43697319208372	0.395929655332919	0.336249369714658	0.34157598778394	0.454873650800731	0.486696698194613	0.60701674331392	0.51205865730835	0.534850381444875	0.632070914399503	0.599896922966727	0.492084643401179	0.632793814239496	0.511332858965537	0.454471580984744	0.477581464681355	0.45907182234788	0.416004311917297	0.642191013510494	0.436141883584724	0.357648634798408	0.39004068091288	0.40295621540364	0.440281473310917	0.63690664769819	0.323009895574594	0.366147214665061	0.495632098007328	0.590660387098707	0.270625165508999	0.392711266175261	0.624474233870566
2020-09-14	2020-09-20	4.9018638290648e-09	0.00660318746774576	4.90200088613313e-09	0.0222238996089055	4.9020232708701e-09	4.90202507321437e-09	0.0914896732800288	0.275488582332196	0.352152300434204	0.251827123936615	0.272999783402286	0.322773951520852	0.260729419943782	0.330321946776289	0.344974156083153	0.405779265044438	0.430107761599572	0.320422558821425	0.385568326927632	0.469874328231429	0.473498896495669	0.395378007608363	0.45023816726606	0.354487037982278	0.355048443364701	0.370686339758265	0.43888137917383	0.510759127088456	0.445635430205254	0.426508922173796	0.241979834724048	0.342485022942077	0.250967211255735	0.387459394528975	0.431207283369658	0.345479275968547	0.341327845646171	0.626178478961277	0.329920296938334	0.215518534801165	0.485718568621939	0.409055549901071	0.39600164910689	0.272639326462919	0.606859872051815	0.49622120271188	0.186728521194442	0.37003729505837
2020-09-21	2020-09-27	4.90186283536935e-09	0.0240071781115769	0.214514714684318	0.279195461399541	0.261525651590313	0.305499791889338	0.326034726350414	0.415185137699052	0.486888995073235	0.432350931990327	0.366560579602245	0.381601626943569	0.420396286003074	0.322964997656044	0.40786147074818	0.324583427806774	0.261011521991014	0.480349950498265	0.415906387203084	0.31651900367653	0.341144577034248	0.333446722926541	0.350158497098715	0.261700828274431	0.282057289362001	0.289899650870552	0.413241366696905	0.295744769651089	0.311376627230182	0.238497548725732	0.339097332863637	0.373955529975153	0.261774936364081	0.323842763579773	0.299352204627833	0.311864938084567	0.287391101251749	0.207693603518844	0.324256153658685	0.215722499930652	0.368606089109933	0.27548479004771	0.613168742779125	0.488448005482014	0.295880448423984	0.620408107952853	0.230784474613719	0.279942854580412
2020-09-28	2020-10-04	4.90183526476944e-09	2.8671301859788e-09	0.0855277694975304	0.123970365109137	0.154598764861823	0.11345861265468	0.0997319685607343	0.130554868605157	0.068184354031599	0.0939701277424499	0.108439234010972	0.100221585467905	0.132167075387748	0.0428887927065543	0.0861486523052017	0.142589592691371	0.0431566624255945	0.154371633490167	0.139555053407654	0.0219097037958187	0.0698342100841695	4.90205337533513e-09	4.90205531449411e-09	0.117589785911351	0.0851683214616317	0.166387371387578	0.0710404749225871	0.011639440883714	0.108600033474738	4.90207116743488e-09	4.90206863680161e-09	0.0892035363457682	0.225103957213507	0.131661889417625	0.178072506827695	0.136043562900031	0.18591044704343	4.90203241740326e-09	0.312909222365467	0.300751200696676	0.413931088109169	0.145013923692995	0.0800797463528208	0.158447706788508	0.124194531612219	0.0310348734043799	0.0693855145573243	0.369253065517017
2020-10-05	2020-10-11	0.00338702812437686	4.90193888671735e-09	4.90201682393647e-09	0.0269729445733862	0.0433686501307499	0.0800896747272752	0.0261249527988023	0.0573932154872082	0.0617400124017698	0.098432969307865	2.78411722523519e-09	3.05954095071385e-09	4.90204384273429e-09	0.0190036004624137	0.143054766767956	4.90205305825151e-09	0.0544937246217734	0.0492508566494736	0.0879163415079409	0.00720157558987114	0.0553373247463535	4.90205005821742e-09	4.9020629470187e-09	4.90207324237507e-09	4.90207190685727e-09	0.0532753850518795	0.0420094682467007	0.0913473978847328	0.244488712682879	0.261329723442527	0.0619568371016488	0.0650216667987118	0.218610187720407	0.164394752933791	0.0410095627965365	2.81352191768435e-09	0.174508680981405	4.90205678950623e-09	0.052523161525004	4.90209167125472e-09	4.90207041573942e-09	4.90205773792397e-09	0.0793135128197013	4.90208137140986e-09	4.90204537961866e-09	4.90204140207888e-09	4.90205532054028e-09	4.90209796577793e-09
2020-10-12	2020-10-18	4.90184505834683e-09	4.9019332185813e-09	2.79687054120344e-09	0.0125745615006068	2.99927246336725e-09	4.9020263780615e-09	4.90202057878923e-09	0.0160414789383537	0.00889840366822306	0.00470524046499268	3.42485856784734e-09	0.0382855433765348	4.90205650186916e-09	0.0531253905380064	0.0217921092082879	4.90206661205686e-09	0.111181832113861	0.0373067323835125	0.0264547526743614	0.0929990632843691	0.316118807669844	0.179493646860732	0.18186905142613	0.112378647773012	0.205542553688691	0.160709863901515	0.140617892629109	0.120042428501849	4.90207876093366e-09	0.0124537612753975	0.124583975435787	0.0126301693452855	4.90206345127383e-09	4.90206828510633e-09	4.90207121072039e-09	0.0483990260888261	4.90206303095032e-09	4.90207772482751e-09	4.90208367620304e-09	4.90206345847081e-09	4.90205069422854e-09	0.0477385082092516	4.90206618411298e-09	3.010723111946e-09	4.90206088676415e-09	0.10866623471257	4.90211653447517e-09	0.299577353402323
2020-10-19	2020-10-25	4.90185990287879e-09	4.90194243131687e-09	3.01028583911045e-09	3.20474693937317e-09	3.02260018227893e-09	0.0340941977481212	0.015744554299062	0.11464976906134	0.0604511067491629	0.137117719070372	0.17821228880806	0.194865414795571	0.190370301059313	0.162318992418892	0.205698756437728	0.319841990508629	0.183723104534605	0.252272059333342	0.178903473498329	0.191052833476324	0.207608297817542	0.166357691548127	0.193596223880389	0.103057875164426	0.173829063120273	0.114667233738905	7.7175504271756e-05	2.79214132298899e-09	0.0478646410730453	3.12652618309763e-09	4.21445569993463e-09	0.102677038108049	3.81566339477822e-09	4.20181275057284e-09	4.22099096026564e-09	0.280785094249018	0.117101269452006	0.0150852986092535	4.90208781648366e-09	0.224844385118416	4.51069116955504e-09	0.156301628084863	0.336485036226173	0.273023885895963	0.363252075300122	0.308446841226986	0.311973255211427	0.300877277166389
2020-10-26	2020-11-01	4.90185373546561e-09	4.90194358450717e-09	2.92402474933605e-09	3.34869202742041e-09	0.00743075613097455	0.0367998580754361	0.123626733633321	0.212192342665478	0.136491822539006	0.0538004140066011	0.0890904437787437	0.127750295826991	0.252498274714115	0.0616555817174248	0.157582045409498	0.117231442236721	0.0726328926330616	3.45090855600892e-09	0.00432875041020852	2.94614995506728e-09	3.14312679586298e-09	4.90206682486346e-09	0.165178966171584	0.0605370290995982	3.07052009638444e-09	2.83703837828583e-09	0.035729494773751	3.19658948763926e-09	0.0459166434852095	0.207694688977979	0.259443547450913	0.0932329821452448	0.0164405267808505	0.153239203476645	0.298336910347968	0.298559069652601	0.470212460391149	0.268071769944773	0.136616923583859	0.118749102554974	0.294507981153699	0.178987451628771	0.19356740081988	0.230186335308287	0.150719381319137	0.255817857007941	0.230923660457269	4.55917511510239e-09
2020-11-02	2020-11-08	0.00395531398948613	3.23964937970315e-09	0.00233584685848176	3.57116558506015e-09	3.34870079807096e-09	2.97297183110384e-09	0.0506605729729176	0.131614112799678	0.151951551410978	2.94798439039306e-09	0.0246000209378289	4.9020728090296e-09	0.0277477392003155	4.90205672338051e-09	4.90206898187643e-09	0.0873935125877652	2.80050619154624e-09	0.0410052936266807	4.90206494058409e-09	0.0325504350595117	0.0879765902349922	4.90208181420011e-09	0.161638113662597	0.136225054193208	4.90207788748332e-09	4.9020713231466e-09	0.0774911666291047	0.190308772545946	0.171282225292347	0.359070266344367	0.198877670739189	0.218284810862918	0.161224813983913	0.135986989770919	0.032447071662333	0.0510516104034375	0.0695138777204786	0.0976174119044953	0.170328328068233	2.92501494156834e-09	0.163849078790648	4.90205991462883e-09	3.49026453558274e-09	0.0843076158566352	4.90210697102889e-09	0.131685577878489	0.104033257836462	4.90207839832339e-09
2020-11-09	2020-11-15	4.90188179698011e-09	3.0520859171969e-09	2.86017571012702e-09	0.0534525800636574	3.03148758012294e-09	0.0187624003043501	4.90205401126928e-09	4.90208540114174e-09	4.90208572948976e-09	0.124024852192007	4.90209182177276e-09	4.90208977110722e-09	4.90208626614866e-09	0.0684811140459639	0.146842305485448	0.163735699383421	0.225858024629708	0.144824286112024	0.107585683605501	0.139585656483324	0.28272579756093	0.343616320667722	0.211167283482656	0.240067934522854	0.227670842924176	0.0597381774690997	0.177524807412268	0.180617064249431	0.167828400593332	0.249819486087307	0.0932274355365127	4.90209348880183e-09	2.99114692005193e-09	4.90208819352044e-09	4.90208160330639e-09	0.136068034525473	0.185988797744377	4.90211807396016e-09	4.90210209081506e-09	4.90209720593325e-09	4.90208358951735e-09	4.90208103201167e-09	4.90211114405765e-09	3.61117901417488e-09	4.90209883074905e-09	4.90209895227046e-09	4.90208418083668e-09	4.90208318750058e-09
2020-11-16	2020-11-22	0.00306079298783496	4.90198574316148e-09	4.90205255765252e-09	4.9020549376399e-09	4.90204803588963e-09	4.90205703546738e-09	0.00913878147729014	0.149663926625	0.133258395596308	0.130189358122722	0.188767697068019	0.0348447384364334	0.188704899856045	0.266811009972452	0.220692224218067	0.250837735397603	0.186146896226625	0.247057620251735	0.134653115945734	0.0831952863894313	0.166503091282581	0.0903407209872622	0.164405762547601	4.90209300992768e-09	0.0598425665997043	0.0500445437807005	0.0839433767315143	0.161522388295971	4.90209068664507e-09	0.115806965796908	0.151881625358804	0.226298285914406	2.8713740280535e-09	4.90208198791331e-09	4.90208230563175e-09	4.90208713871634e-09	0.0579939532302272	4.90208692085421e-09	4.9021016089082e-09	4.90209539155156e-09	4.9021059679522e-09	4.01353866500149e-09	0.0669670449135385	4.98617752054232e-09	4.79386791318381e-09	4.50595113510638e-09	0.0400745083509078	0.142277816808237
2020-11-23	2020-11-29	0.00516143200533143	4.90199021793206e-09	0.137769363906246	0.193728509008735	0.212036461109296	0.226329227372276	0.31601039268068	0.401881856020555	0.329790727541565	0.291643106832028	0.303414336393436	0.285177590492631	0.224954909359587	0.326193707376308	0.385847168987966	0.363674286840167	0.421142215627353	0.35208852668841	0.225900022040974	0.280530631345497	0.283594832622377	0.301792072409738	0.341637306822426	0.442798846203213	0.354611942958458	0.189081382284336	0.0129794254585821	0.161520915221432	0.234194910950035	0.0622152134884886	4.9021187253792e-09	2.7860082527405e-09	0.0690854617555374	4.90210524412912e-09	0.0752611630425104	0.146431144719883	3.73180176829696e-09	3.81282530511423e-09	0.0693440859474953	0.238433838285971	0.412990168326081	0.351161775188391	0.341602390996708	0.505839631925175	0.595812626532072	0.449577593013321	0.568820310450585	0.435075675363529
2020-11-30	2020-12-06	4.9018783696953e-09	4.90196318436169e-09	0.0829490538424909	0.155049195064971	0.134933574829141	0.131505020384112	0.180952410623087	0.254966604331895	0.233587278573323	0.213302114295435	0.171434835065308	0.124330339550777	0.221592719780932	0.131634317118215	0.224424770272843	0.13627905646802	0.211307653717846	0.0659751864654187	4.90210945173007e-09	4.90209387566863e-09	0.0287610704963278	4.90211322794386e-09	4.90212197176091e-09	4.90213513888545e-09	4.90211748506421e-09	0.0307602923351979	4.90213046335883e-09	0.102412061663816	0.102740293218004	0.0791434732441356	4.90212962874226e-09	0.121477516464886	0.405148957053121	0.328204884184026	0.62165644912468	0.40626232787528	0.631326397811347	0.598404624213675	0.22701993984591	0.611403751355799	0.445455931939269	0.60566685134713	0.428628622965586	0.586894743465549	0.605459992418356	0.234342187643247	0.624032358638373	0.641264854329886
2020-12-07	2020-12-13	0.00401677822767198	4.90195806256448e-09	0.0694057569771821	0.0474338566131272	0.12551759942144	0.135116836968194	0.172596187122759	0.144359784695838	0.149416736600323	0.202789715090112	0.176216791553128	0.157053160940204	0.173334578692866	0.0582440414715007	0.104543873780347	0.0390952168081092	4.9021249575949e-09	4.90211418530083e-09	4.90211866807296e-09	4.90214469368012e-09	0.0795043945748331	0.00382564486598713	0.0445286883416877	0.279174684797202	0.180310995791263	0.404225143817727	0.452800048486047	0.472892143897844	0.480116260766475	0.593591114287446	0.512594602911802	0.559255304004623	0.589769252777922	0.435746436657675	0.637484889628722	0.562811135378065	0.584932570699643	0.60354369673618	0.61975195597053	0.492240350280866	0.394690047336891	0.424513988969046	0.576771856709849	0.58517406585861	0.519586445911741	0.603946966755895	0.37962727439391	0.327261847968427
2020-12-14	2020-12-20	4.90187970741351e-09	0.0634000611838137	0.195199918149778	0.212809905223238	0.121984404712947	0.0818990967533165	0.14887786587972	0.698868717513161	0.713094938988671	0.714537580660229	0.723544439469241	0.72527602964805	0.734263607150871	0.742597110651083	0.745995405269663	0.748727486375599	0.747883599577917	0.746057055819815	0.746044371791577	0.746779067907628	0.74036208445658	0.741190975869774	0.726053528101518	0.726478865444348	0.736398591002311	0.742292289339605	0.732935340166999	0.70620279765686	0.653761389973149	0.534709771080302	0.543491934371285	0.620404498901205	0.428781224673253	0.366459708837464	0.59160441748578	0.597035939169724	0.641627749219578	0.371264889462399	0.600396212291853	0.577209316146689	0.424404297541231	0.434448702497368	0.557746106472986	0.349318256258898	0.303847904806032	0.615838688608056	0.106034558909209	0.650398134014406
2020-12-21	2020-12-27	4.90189654585171e-09	0.0726886383783156	0.218442858860802	0.190741037787052	0.216536498287774	0.668695315875432	0.687935492763213	0.705425346782455	0.710628060177639	0.699913553574223	0.698917368916958	0.702997282126372	0.693969586680103	0.697108369640592	0.683820109884132	0.669607787662285	0.679344425500821	0.674255291309435	0.677709445686011	0.664824742077824	0.652178497618008	0.634022993734361	0.599114313581313	0.600908316179178	0.608474916797044	0.628378687854006	0.58667562567614	0.614964951648233	0.597078347519937	0.573056732230484	0.586972574433792	0.625670444945699	0.588226394366212	0.573205574550589	0.593097295177811	0.585370044263272	0.594113850998019	0.593193708509777	0.595180549516146	0.607805318358501	0.600900945579602	0.621085581198087	0.639525788600431	0.647567737284758	0.626697711141161	0.630726486782056	0.647354078941911	0.636094798168252
2020-12-28	2021-01-03	4.90188267366916e-09	0.332383471217396	0.526200542464892	0.647131135987723	0.654550649054156	0.659299690028206	0.656900347232966	0.657723241472759	0.643848793539079	0.618993018313252	0.642966720225814	0.647718385052878	0.649211629373101	0.620860161208485	0.632140986733705	0.607159248731928	0.611629013943322	0.606386684198796	0.626406342537692	0.617317114459106	0.618635037537713	0.61779682202419	0.627470420337716	0.621257251935784	0.611924902043728	0.613695640200237	0.613546912211423	0.621712390746414	0.606102417267024	0.623958496477639	0.662349621562298	0.635676533957323	0.603241171905274	0.628019040132171	0.655210838842528	0.649742673338366	0.662198839689878	0.661299695688565	0.637769046299751	0.633276260168785	0.612100299898658	0.627354909552098	0.604582619419102	0.607546639405469	0.611597361502874	0.596485110530637	0.596241813940066	0.58389813286355
2021-01-04	2021-01-10	4.90181694453465e-09	0.226365009793411	0.400418174964644	0.704583224432209	0.717351794127112	0.720590816184671	0.727865929358806	0.739471715209458	0.738614782651797	0.739343585530428	0.726153821196731	0.726281795972149	0.728115481348849	0.737242852572056	0.739376254866921	0.741625724321991	0.731149104244082	0.723899733004899	0.716577293706697	0.721971180444624	0.734093706602406	0.734768773323846	0.734863292075943	0.729350174866786	0.703264237787584	0.682064804149255	0.672295705734114	0.67028671844586	0.692265746080225	0.68454925876	0.686522694869115	0.67527670609482	0.687332762709374	0.652531231850912	0.674005450913389	0.684435160756999	0.696915290433783	0.733002419864459	0.686099643037512	0.649067488794912	0.607249002448072	0.653220126668857	0.661389204758743	0.641560369486428	0.621498784216408	0.613824617145225	0.643826531609547	0.634399104972193
2021-01-11	2021-01-17	0.0546586245139788	0.284643025116828	0.477193123771402	0.699982315771146	0.715756974077546	0.718991623158802	0.713158811108757	0.718782739482701	0.719956467096563	0.730029239921534	0.722292223205367	0.72845747688549	0.727035593247987	0.724203008062713	0.724089788995624	0.720011050888743	0.719908236567916	0.718371875722777	0.718970264320211	0.722524641934115	0.701479808971097	0.692952964060845	0.689448601250759	0.681229670218329	0.682502220733779	0.674524905405667	0.672694061144067	0.654718375654859	0.653862633610197	0.668168672928642	0.642828315236382	0.650497193693459	0.654033756187819	0.635541887700996	0.638686215615505	0.603317192012013	0.656222296553324	0.664664268383193	0.610707802367832	0.578916729592697	0.615652939956568	0.63851604184402	0.60490214461067	0.603230130704579	0.618605138326991	0.659443924205392	0.638790714903948	0.658077813284171
2021-01-18	2021-01-24	0.0863494620710146	0.333505685647762	0.47266465752151	0.551411438170253	0.604782058668186	0.664560009632786	0.656217924518497	0.659634986329335	0.681612736946665	0.683704735174284	0.666870269771145	0.6811978141475	0.684432219813539	0.66796801569701	0.677168176478052	0.675802949600297	0.679404236589307	0.631781817552147	0.633657899699198	0.652462350339113	0.651721431685027	0.65314609634752	0.642286417184963	0.642783716955343	0.639556954202476	0.640750981441754	0.64575560446795	0.618337239271735	0.640912666737997	0.639703250943127	0.651297350903139	0.690087527054272	0.688976772907515	0.678565906998182	0.679029306228023	0.662224908013695	0.65021823434903	0.636189566142722	0.624470956982787	0.606836517180045	0.651428334780482	0.650190802796612	0.666094198676373	0.66779616097663	0.668088109500479	0.652433459606851	0.631588719061728	0.665440682296974
2021-01-25	2021-01-31	0.0673349590381563	0.360924767416769	0.434136654690535	0.497795723313144	0.49079302958628	0.521447359051503	0.604117956583343	0.640344058840426	0.62638276970738	0.641854332092156	0.636777429170684	0.664894111572463	0.698155572946422	0.69244788052026	0.681036624010781	0.656843119822786	0.656695143300628	0.652274028922487	0.654244874976129	0.550634784371085	0.612805344682095	0.618390090911099	0.634778877258654	0.655495677856436	0.660651366369334	0.6298176138252	0.647609091681674	0.647693657693559	0.652298629437034	0.668524177563977	0.68961847843304	0.663198314258197	0.642117912309273	0.650332480744361	0.641346652431707	0.649934308739227	0.634513341734064	0.628382129269561	0.646244696332502	0.667790963099693	0.631893423186834	0.626772877601262	0.549811451461008	0.633958590792792	0.641547054961008	0.562587849642804	0.602963008343381	0.626529354072413
2021-02-01	2021-02-07	0.0964903590511058	0.325307200498181	0.440866515636049	0.415552533709644	0.463603541712927	0.498267254365736	0.498679019378565	0.631643586719093	0.651288459720623	0.676846591757228	0.685305152617332	0.70054644609755	0.711739353856246	0.686999907459167	0.657490110363634	0.653981290710646	0.664768222705002	0.658281469768911	0.650504254784777	0.647567260259901	0.665152363750335	0.653288487544306	0.666428869105976	0.683877206727794	0.670249396078107	0.685871532230654	0.662215626969685	0.674142521609985	0.652142899468614	0.670139097241459	0.659122134572674	0.67774564958878	0.681632444874118	0.660545873854693	0.683977682212038	0.68845587030886	0.682535136693183	0.678222263436221	0.622864432162834	0.609901286129834	0.628369644787558	0.579673460769825	0.616579680727356	0.593298515874132	0.622930539400202	0.636245317383163	0.649057118771719	0.55198688708663
2021-02-08	2021-02-14	4.90185252284712e-09	0.264948586149956	0.410671317369011	0.384344628077398	0.413774862048362	0.413906264392925	0.458544488335413	0.46861245010485	0.525716982434006	0.448327609808771	0.574270215080301	0.569533382270748	0.581316444152939	0.598090960516864	0.495986619745855	0.638834749055923	0.628599782711257	0.657117084469725	0.634853659524586	0.630233196777591	0.659856240400677	0.628033258687631	0.652496206472077	0.654968982518985	0.676513088584296	0.662383389384518	0.626595550249998	0.637974692901299	0.592343211474647	0.651153391034213	0.645956828371775	0.64733867382307	0.64489963526853	0.644328247300512	0.620872563036138	0.611526849313416	0.621781051404974	0.483157010538666	0.584454898509529	0.586046298492789	0.49938649365236	0.582110093886732	0.532854210755309	0.65875386162728	0.560774701632972	0.555384689568869	0.601007925881393	0.640007208633843
2021-02-15	2021-02-21	4.90184515609215e-09	0.16862769918842	0.264108481886478	0.326286309828968	0.387719475976787	0.418547767423913	0.483907570305399	0.556809736444117	0.553419656328929	0.564434788825934	0.559233243966235	0.582150733357548	0.608824358585119	0.596856522982992	0.640458195339391	0.631473646146088	0.614116648462572	0.489642146482601	0.556139184239155	0.604896270928072	0.433243363515436	0.56566068225906	0.499596603597559	0.53247081076823	0.509599503565103	0.652975538783359	0.482682300661703	0.389129937818605	0.487349349964721	0.487503209426393	0.532888001919363	0.603146467462753	0.572835007534128	0.572275217394966	0.416764338748626	0.434590317636299	0.416160148374686	0.479956745769299	0.570788201006642	0.593471016400823	0.61508789982123	0.632973655888406	0.634738742541627	0.610373102233032	0.616107367138358	0.610975622919214	0.646807080671543	0.627556379538718
2021-02-22	2021-02-28	4.90187186175799e-09	0.215387643612797	0.323862616382835	0.354981944197552	0.410463963545339	0.424246882268314	0.476695653007041	0.497227919210183	0.482365416269047	0.472679040786375	0.404040852654329	0.31784617021549	0.398944817153569	0.36114440541778	0.320298672830558	0.39503921793975	0.377275775246275	0.384647791747894	0.357014367260041	0.343431464248117	0.347565663362672	0.380678438981275	0.465951072769234	0.362287335566076	0.371574938444628	0.341476140925887	0.428977798550035	0.371160553717691	0.286516855380883	0.335239645097974	0.300351394142439	0.348897249324988	0.272405003989521	0.6143157530707	0.620902654163404	0.596053579437772	0.61191150431322	0.633562095223507	0.630230528325757	0.629543682075315	0.664310733392255	0.661898991358828	0.60085227384099	0.614226854825602	0.591633490566907	0.422803907836475	4.90183327257494e-09	0.480984782321801
2021-03-01	2021-03-07	4.90185300617175e-09	0.166261329518234	0.211256458798755	0.192917883847829	0.217888988770252	0.173889656352003	0.199788523293539	0.204820058693751	0.199699877639863	0.0776053695855502	0.147159367850695	0.139806039828385	0.202425455207259	0.162349836788295	0.185509343572317	0.157399492330722	0.106649492369028	0.120929411232804	0.117430082735502	0.142051090922835	0.188281522311439	0.1296681164963	0.105892105212618	0.0316746805371573	0.10772642713784	0.140543931619543	0.258460298551408	0.36390769977568	0.509482757562833	0.529316792594666	0.6299678320196	0.602789097520583	0.572420178444062	0.631686402399148	0.561365637153365	0.648900065686378	0.611222599417999	0.655946884354923	0.617938843510901	0.544478801254994	0.596277451971985	0.599666934286399	0.585628815423087	0.621818708321204	0.562502564330029	0.548741608219462	0.574892068166791	0.627270973728455
2021-03-08	2021-03-14	4.90186982967024e-09	2.95813603255352e-09	0.0906871132045635	0.14897859681373	0.193967581120606	0.154044169562027	0.149746009919183	0.265264279373429	0.268099451786588	0.0895074398737622	0.171337551000266	0.0675333032409606	0.13901303480973	0.111134771730472	0.0420183052774274	0.00530495844907399	0.0839702142014944	4.902058690601e-09	0.0780835772822606	0.247595047704431	0.337174413592053	0.380551838824336	0.524808650750359	0.456566820222881	0.355958855741454	0.571778443605093	0.532496487519424	0.568412549291289	0.384033020253399	0.413371444532784	0.301547279164504	0.445587337737427	0.618032119829375	0.611588160187157	0.601804618336804	0.609786809558238	0.661903492597211	0.675194797188205	0.595688184799974	0.549445913498283	0.624294562732146	0.567671183205117	0.549385586617142	0.518397571328349	0.465554686920367	0.630283568844417	0.652306032581216	0.287821797163211
2021-03-15	2021-03-21	4.90186255229478e-09	3.01808573827943e-09	0.0107195582674109	0.0413712749654705	0.0331006483893721	0.0476222827639657	0.0846327979769672	0.0945036713704439	0.140357119315664	0.0433863976167512	0.019763335131681	0.108823549893707	0.171540934627579	0.206690348857064	0.337372864347385	0.438957550328524	0.506415157452259	0.50543153125062	0.428565106073629	0.47297916946186	0.534430461168211	0.524763018797096	0.513471107027736	0.566872130875295	0.580904591482777	0.597060424835471	0.544119665590129	0.458044821023398	0.528097434488053	0.550923273239882	0.539665358788443	0.562557077802361	0.575078981969045	0.587281858449348	0.548629161878006	0.57472840979531	0.556715226410305	0.560810183569491	0.542699487542466	0.448655835543406	0.476256458875356	0.357247913124345	0.0509023136854132	4.90205737858399e-09	0.115065484781608	0.168480528208355	0.208500675347077	0.142267396475911
2021-03-22	2021-03-28	4.9018527329931e-09	4.90194414526286e-09	0.00942977414020522	0.0300041507004251	0.0767391579782365	0.214472115251402	0.200703893515695	0.270452400590817	0.376542419057592	0.274038304374705	0.357784344327377	0.352711686182781	0.399589916178757	0.400604211954326	0.462764172254501	0.405876434127022	0.511857351027215	0.432036290440855	0.568715146511829	0.451539279015089	0.497111399042194	0.509628315022093	0.498990235481913	0.49320277341636	0.538438084988611	0.497599506985985	0.471215141502933	0.516671194256257	0.508970141603391	0.498539528008075	0.605164252458384	0.550919085146759	0.595141855104738	0.318194560494717	0.276878063959807	0.140788718472357	0.0483661378400988	0.037094565455562	0.0413102318600083	0.00503264006974352	0.0585332266714587	0.173335034153267	0.389462854730496	0.617845249779715	0.623767348964125	0.651660605305284	0.612647196450442	0.615693800449449
2021-03-29	2021-04-04	4.9018494111371e-09	3.11381242954379e-09	0.18160572819434	0.15200637139828	0.202530882564403	0.266733312344264	0.270640024837236	0.356444874127984	0.437063555303885	0.39580297451021	0.320353163550687	0.4179517197404	0.425710236923824	0.363063221820991	0.444907321065817	0.45283482530051	0.468660778816711	0.381290701434568	0.450938262312612	0.447887598998793	0.448358119437687	0.576093735260565	0.603791674969221	0.456058050728007	0.430629736084897	0.305549019135953	0.333703707430726	0.203053744508824	4.90207389213432e-09	4.90209925788996e-09	4.90208651669334e-09	0.0408408746029537	0.0717935540793798	0.127330895019842	0.20372006523112	0.519979970671951	0.587430568214239	0.621146720058174	0.612085661363868	0.650558341608258	0.626003135881282	0.623797036377933	0.638365980821626	0.589014831044779	0.606791849641041	0.626467120574911	0.555821154181754	0.604461645192746
2021-04-05	2021-04-11	4.90185439268478e-09	0.0570916199699606	0.190345687079292	0.173996702120978	0.308795479150309	0.247932918729856	0.283052277062639	0.332257920947727	0.302041974591843	0.311972971350075	0.381076991728433	0.314382219377019	0.457010704118205	0.457693956932732	0.446236722665072	0.499114826739703	0.619713296609543	0.317834528538365	0.363317806754114	0.359908234817694	0.178657063910747	4.90210566246036e-09	4.90212995137687e-09	4.90210739581649e-09	4.90208700637098e-09	4.90209056636983e-09	4.90209378356879e-09	0.187095098082849	0.441172465426391	0.638706043569273	0.607103567747246	0.595362713376898	0.582753829296491	0.632358314284703	0.619426326247502	0.628616345109995	0.63387371874213	0.578791772374534	0.625657501705992	0.63068007275123	0.591561181248006	0.59243373986152	0.54207473621075	0.562490485179273	0.601905611885826	0.580957237838597	0.593604960750644	0.536494433087872
2021-04-12	2021-04-18	4.90186578654797e-09	0.112090803519564	0.172595764661896	0.236973344488038	0.29447422961095	0.329649232659976	0.378585438982519	0.439835911473022	0.465672435692835	0.449014857615649	0.370723800150833	0.409885848162261	0.325919996465296	0.63818331914046	0.668738273731179	0.660727588392974	0.655301548490489	4.9021304150834e-09	0.0903828915072387	0.129805776598169	0.18597121882889	0.376496301401888	0.627951396673386	0.59410011255592	0.612287727866267	0.629500596361475	0.639462893071565	0.598283055579661	0.618289066275644	0.622655345696476	0.623474864716225	0.656139879191131	0.622089041362698	0.66955115841943	0.647183530901708	0.615670173866727	0.613831456506746	0.579447561762722	0.58835301863019	0.596625694262243	0.601427808319941	0.577351451412593	0.569017243971917	0.623992746362274	0.582094379435868	0.530951949961513	0.512719148201461	0.625466023000693
2021-04-19	2021-04-25	4.90186472190760e-09	0.159181456165848	0.328318373935021	0.310339242289906	0.356068897376578	0.346849189298248	0.324996907108125	0.680883497374552	0.685159304946369	0.67518147768506	0.670923227656167	0.101957844821096	0.649057663467838	0.654421120594269	0.659899266683126	0.656762207360338	0.658140285289274	0.629125987049247	0.661185017145799	0.662415647664929	0.650787349422958	0.651609615564667	0.638459287890691	0.645251524044906	0.650509661360067	0.604801670622916	0.619366848801033	0.649869153472236	0.616923141785936	0.621525263577716	0.62213174748025	0.624685117285424	0.623981651710309	0.621361219283472	0.632271849077198	0.624831845158403	0.626140670953803	0.634265873373201	0.577037261779207	0.616022510356038	0.62515571079849	0.637157240684508	0.611457640749364	0.655403134909852	0.641425812878036	0.638613588248897	0.62539686141543	0.609379593848041
2021-04-26	2021-05-02	4.90188143358737e-09	4.90197239188231e-09	0.0423198651002588	0.0610747433783439	0.165786868388745	0.213790282270718	0.346054566164864	0.652843671462349	0.667469743005789	0.664901636733423	0.624734262827341	0.54011898378147	0.633239496651887	0.640447130400449	0.629529802087629	0.634780297848647	0.658419674327883	0.620301993677756	0.64116613815337	0.620816170984624	0.619647998606374	0.637851755367651	0.663093334477512	0.626367856168037	0.613075243119807	0.635889726523466	0.626663388367417	0.626258205781403	0.655600528735775	0.64154519634333	0.636406203500993	0.636806897091731	0.63027649341323	0.630732881427137	0.614821995954454	0.614170343328225	0.639815966556908	0.605071902797431	0.633841293148127	0.620469902081461	0.614446275589756	0.585456159007581	0.61099506536552	0.565082567312309	0.578935747484388	0.574401643435949	0.59258409704095	0.625042034124907
2021-05-03	2021-05-09	4.90184813283173e-09	0.300885414762381	0.559317035812157	0.575540662355246	0.621275294489497	0.669586117151548	0.688435365107115	0.701399170169192	0.699967528509308	0.68883082360328	0.660726499272016	0.667878299068625	0.690969314519877	0.697394425371989	0.70251043029403	0.703554861871096	0.675826664631777	0.674132922207437	0.656545646507574	0.67092372261087	0.680700673163094	0.687283931453411	0.67190567786182	0.651892501707512	0.657851579984098	0.648473897306832	0.620798146162998	0.63504689430042	0.6306369591334	0.582845946145425	0.641389322779948	0.630865586349451	0.613582610568843	0.631039714769202	0.61199807671172	0.609625509228098	0.599389174323075	0.591162559550057	0.591112828436259	0.613332654126936	0.601252845043158	0.626968742139224	0.598988677813848	0.638113716450534	0.632265036273497	0.595271819824439	0.607214537553083	0.633583493463266
2021-05-10	2021-05-16	0.0464189652825108	0.293522057544165	0.449869026164419	0.468525631668766	0.451933554872165	0.653319667363308	0.67916237558438	0.685780664386731	0.689844411818894	0.694141013026976	0.704787300329807	0.685142862894461	0.697312065662593	0.691845775766274	0.683572264873073	0.689208807896845	0.683180699570169	0.682566314700311	0.669719304255282	0.679821696214625	0.662636503246397	0.661014321443435	0.653132047459975	0.672571362856257	0.650220945424838	0.615975161980169	0.62306349154037	0.584580509498901	0.620559354408082	0.574505450835622	0.624790416045535	0.561308403132912	0.609196712355622	0.638735268931788	0.600490665609735	0.646343046775612	0.616767230943679	0.660815807250976	0.642733584808666	0.634304485204794	0.624085582913346	0.597593215842345	0.627360279141167	0.651634251978692	0.637300217184833	0.616120497820641	0.587366908647017	0.604286465485745
2021-05-17	2021-05-23	0.0343763516111461	0.27738828745792	0.459216900878133	0.491505823313539	0.522823750477911	0.551300506062135	0.578630621261022	0.652140926282994	0.668370352304666	0.650606410073114	0.617464307912648	0.631199433688169	0.64864669299522	0.63687587301031	0.662767743053872	0.640577314398218	0.631144904561943	0.643795854613468	0.626201005291019	0.622172306501359	0.575953350201057	0.586379260045877	0.621979506910488	0.591310657057306	0.605457615743027	0.589120601039199	0.62462524583412	0.647103173487412	0.625494851610021	0.616882175950713	0.621865904365428	0.626256454864934	0.642782346129051	0.617151717578826	0.619672982842838	0.637815486107298	0.62907710307134	0.61515321565892	0.572894189249491	0.6424853525022	0.620501143228644	0.658525730600793	0.56636577572796	0.425381110682433	0.288042774521461	0.569021515569002	0.628716181033722	0.63165053886364
2021-05-24	2021-05-30	0.0055375775054928	0.283402223874816	0.442039703370632	0.428180116457833	0.448106471419344	0.475144218343377	0.48925991457478	0.653726661675662	0.676385239288798	0.655123483984317	0.666956737407849	0.665159034009732	0.644342658182097	0.675519905204963	0.672862674753779	0.649835106379333	0.625998678350828	0.622354624348067	0.633017316376882	0.628042027838173	0.686918844061903	0.670140881732831	0.668474096996164	0.668260474618104	0.621587707480007	0.656331463972338	0.639548798863627	0.57109036989195	0.618273240843031	0.589185029981854	0.590290820767323	0.572902050186354	0.608965139255791	0.625297059862361	0.658294178346846	0.630584303985798	0.615517026708831	0.608679464624083	0.631010866947699	0.63003755015828	0.629381041147903	0.632324979450063	0.658940659084283	0.630519554521087	0.605493908739203	0.621734880830938	0.636413867789091	0.633612398460621
2021-05-31	2021-06-06	4.90186021268413e-09	0.222987519589142	0.380237970547967	0.419933972704902	0.407168478454004	0.423835670958025	0.469090588549723	0.503713262727737	0.525126841650449	0.480601592675273	0.629813719383893	0.637951457890971	0.614739381530132	0.622220331365632	0.616062553325893	0.625179765904547	0.623789695287664	0.641184969522355	0.623697695890367	0.666180733421755	0.463690027531181	0.448203939585336	0.54067857206689	0.610236940427979	0.464884283585702	0.581455154116112	0.591958841898452	0.638316247932585	0.626617669770094	0.62159137562326	0.603368558259248	0.625544328638055	0.638731816876936	0.597919446606721	0.653602203420165	0.641190070250678	0.623051638201121	0.634411595029005	0.61881754842216	0.625940700154857	0.610966455836657	0.614736525662464	0.631009749579161	0.619265546624568	0.572619081939619	0.603937912597111	0.623084805183585	0.634343377987099
2021-06-07	2021-06-13	4.90186699293677e-09	0.209729728891614	0.328584427557961	0.371985468368161	0.397394783315571	0.403021759667446	0.434693902215617	0.488578266377079	0.522273057735261	0.530818064816886	0.502016628925074	0.436301865248402	0.456522994759305	0.451525212343971	0.498997879869178	0.481066076431636	0.445791184224543	0.423299417019401	0.484072549857086	0.555353464157763	0.579637801979108	0.546797898866559	0.60664102006157	0.589113219147225	0.56295887774825	0.614791893536107	0.640260287764789	0.584526234897717	0.63948617834232	0.62135472796545	0.60858539069942	0.622173864295913	0.572082993326041	0.501674777327407	0.399404251113149	0.31608662975082	0.000784171491536498	0.511765661031871	0.543227708428062	0.400617060047222	0.294840448858424	0.333967434014428	0.423725158898392	0.480314065313918	0.45465940520779	0.613228236106965	0.615339921685903	0.597631095544442
2021-06-14	2021-06-20	4.90185047348867e-09	0.172405045713601	0.322550644950947	0.283748656663457	0.320446114682776	0.324850037712987	0.349971693652251	0.326120131877717	0.426654726022415	0.490248539166036	0.374277385771928	0.421974658015349	0.486481485376238	0.474066392647735	0.504372480363656	0.534298146424438	0.609362610449798	0.529487095683093	0.570151137181861	0.583346981117176	0.617934637847625	0.523070366616594	0.612896733957233	0.577476096368163	0.530335608475609	0.586115033562252	0.294449378037179	0.27683953876664	0.429654840096703	0.425146034714895	0.410776976026491	0.493211970208122	0.169759663899695	0.06252881688425	0.259627384924991	0.319939670019861	0.0325053529191179	0.196791693778858	0.47152415479474	0.470125209607407	0.601816818232423	0.436404970050998	0.224842650272499	0.584947899618494	0.427314889130798	0.635763516354807	0.588126381075123	0.623482530274456
2021-06-21	2021-06-27	4.90186196110534e-09	0.104354209000353	0.195157822309184	0.257299961725328	0.262438264695957	0.3524778872656	0.343310759701842	0.450832274988475	0.464646929880374	0.430563196117946	0.488158960309566	0.42423480866315	0.457572776042286	0.5405401064122	0.486888872009523	0.555218133018134	0.541823686976304	0.521818275296304	0.529430707993669	0.420319732723949	0.474402348543968	0.486963463597323	0.48509367460749	0.39993790961708	0.341989034797591	0.043581791307594	0.00652826125728002	0.209392145181233	0.192204845329446	0.226872596583689	0.285226107730196	0.331817952967449	0.439533769955705	0.529956743669167	0.452256713030933	0.459182784931188	0.493898826416605	0.553996706254522	0.648359115927139	0.623896218399829	0.542902102482718	0.544269531269075	0.293652792338421	0.381297008747832	0.345478344024365	0.465290369854915	0.365427825226535	0.178355436974888
2021-06-28	2021-07-04	4.90184133125935e-09	0.0991557833195492	0.24414075019142	0.210344067445544	0.294025967576396	0.314569087312453	0.326310583649609	0.410096986124578	0.423336619940068	0.35278445876962	0.372016083335883	0.357270085612057	0.337290985029178	0.264803560759816	0.261116683016461	0.303499797525714	0.327227379320219	0.211824145877246	4.90205782285807e-09	4.90206217041908e-09	0.0360090709241527	0.113937404867154	0.0679039594932596	0.0440891781394506	0.129496891713607	0.273459527012601	0.294486043361336	0.394321657088923	0.482796080422502	0.367838115516527	0.551070636112825	0.458128668599606	0.495270699095234	0.49659493407918	0.329179037281374	0.269155787833025	0.270477238720827	0.097625748876854	0.181523139755781	0.164308581521658	2.91213765387021e-09	0.167681203813224	0.206059857961004	0.153763490885066	0.136453494915628	0.190263636162022	0.304699463263785	0.272565152681691
2021-07-05	2021-07-11	4.90184389989523e-09	0.101991095672873	0.223494755619901	0.202775097436911	0.271016950963483	0.276656313861222	0.216768032239219	0.269719383124508	0.248647007934714	0.251758277569013	0.25051356458083	4.90207109915686e-09	0.00549549551597713	0.164046672726505	0.204779739984327	0.113018327031684	4.90207563549508e-09	0.0301402754731692	0.314821078329841	0.337020000633748	0.404693223167515	0.314040647577455	0.252230380029101	0.382788314959035	0.326706346643136	0.485874657562711	0.366390928455146	0.276973656883992	0.02502417144322	4.90205688969847e-09	0.132329745622358	0.0650220537051691	4.9020645010854e-09	4.90207934018224e-09	0.0581351600102575	0.235614113968555	0.175399765624931	0.108641851457394	0.266352368738037	0.238241846143601	0.213666795045556	0.375251372759442	0.344106330733802	0.401152909254086	0.57976486090963	0.240821752746212	0.592753884782918	0.416761128047459
2021-07-12	2021-07-18	4.90184588155436e-09	0.0221166466573388	0.126154405558349	0.0929020699751229	0.0442242841941583	0.0548373317263991	0.133705921461539	0.216494284681003	0.216454971046421	0.117774677593804	0.147144480251105	0.2414536773876	0.32240637171386	0.292156389046618	0.351863278861553	0.374847004068638	0.372437362609894	0.42960037436109	0.404250606327072	0.317354879513082	0.190664686653053	0.232198154911836	0.181941612428109	0.0378819066456383	0.0155246712715061	4.90206311040951e-09	4.90207738917031e-09	4.90207191176933e-09	0.0389524347746197	0.073697649080057	0.144047323369644	0.085173311279087	0.298572788778423	0.470053378613054	0.135217060102341	0.340274657108101	0.293068117461739	0.420471112019118	0.36542719607158	0.517911136841552	0.393287732727703	0.286445845616097	0.442103496937197	0.368404332500412	0.376494745157886	0.639914808051977	0.555531211368137	0.572943820507329
2021-07-19	2021-07-25	4.9018547427358e-09	2.95084248847244e-09	0.052638224898621	0.157314867442675	0.318633802371355	0.401904528130117	0.333543174582959	0.362229355365387	0.340470197304877	0.335007981172778	0.428389636597743	0.469537822535982	0.409518547327979	0.273357689899912	0.2131223647462	0.134144881978337	4.9020723018048e-09	0.119862090399292	0.0534340279948571	4.90205959281566e-09	0.113327160986653	0.153249068497251	0.111733089555693	0.0689185316314371	0.167505213288202	0.276530404095975	0.402118694920428	0.422013145520332	0.454639791252797	0.491990357916238	0.393584962747877	0.344729481199378	0.444624509576502	0.426508304182969	0.376378125649574	0.484132141452792	0.358894414267808	0.482835468540726	0.523865809319374	0.532075311044359	0.563924749781248	0.601540758052631	0.624112348229105	0.560015002993717	0.589817007892584	0.564871398288907	0.565911096811554	0.587749742307535
2021-07-26	2021-08-01	4.90184735609052e-09	0.0405494233725294	0.215785563080796	0.237650634619682	0.311312089897817	0.265982827130429	0.270824838093017	0.148600576489611	0.158452108193981	0.0939746984381516	0.0568449026259452	0.00731796101507557	0.00207206417659341	0.162285366264938	0.0843123482480371	0.248677538198087	0.181511314313364	0.104200819163668	0.310313544494787	0.277505349650596	0.330094468574333	0.277086223376649	0.446848123297289	0.382630993158473	0.44801547246709	0.29306992475067	0.480703616968764	0.380438918815512	0.457696930823659	0.352957418643499	0.443865738748673	0.420187854311101	0.588973551917549	0.617539685622232	0.541437293991182	0.620533567331669	0.5726969195586	0.548489213477062	0.592174025265953	0.608261134825809	0.574974538588235	0.59295352088439	0.612336250145348	0.610532281523334	0.615075838022495	0.601176256599179	0.602395689076976	0.56218160334622
2021-08-02	2021-08-08	4.90184750146074e-09	4.90196753626149e-09	0.102297875294766	0.0959369957310255	0.120392550769686	0.173049535552855	0.25253599869429	0.222081192443565	0.196048056009338	0.141631408467074	0.0939329048033694	0.243747940715677	0.285716332213461	0.631782082159262	0.421335675282631	0.366477098759011	0.383941304948062	0.292127836374113	0.456642828609242	0.378352098926179	0.595040977112916	0.614270925160961	0.374423622023072	0.437315513187785	0.631129600606162	0.566045743034201	0.586592325370439	0.600319239532393	0.602128644258693	0.63024647684045	0.583174658716006	0.622560271092326	0.621599159290738	0.549561323382627	0.622120320833563	0.634157296332795	0.613873364352131	0.55814145224249	0.619069075743951	0.631731201561539	0.584396902674289	0.443383172510289	0.444026178629708	0.429704122412245	0.594230907377594	0.338121069623336	0.375506039470033	0.338704726656086
2021-08-09	2021-08-15	4.90185290705162e-09	4.90198626918198e-09	0.266270583297174	0.381293717050097	0.380439916616821	0.458347460649858	0.445737569336981	0.5441958761929	0.603319993175846	0.614876589275574	0.491107683463564	0.467226494514558	0.484983987599278	0.53738914325537	0.612128713236491	0.630367851544681	0.658510181714233	0.624589787043342	0.630690121263223	0.627915454128932	0.659503209789754	0.681811872557586	0.623344345740872	0.596615193025796	0.595833591556966	0.624135858369625	0.59549744670212	0.597006341915811	0.607679018445776	0.632329173961416	0.632513856384079	0.591695807661951	0.616013865096713	0.606245573326102	0.47355583193219	0.58638824278485	0.10653761008689	0.247231213656801	0.355960116635299	0.583789282636186	0.341505219639789	0.562931897805601	0.557793820778794	0.628389437168423	0.57508204562519	0.545445328181231	0.591486662464738	0.618533391985843
2021-08-16	2021-08-22	4.90185512917467e-09	0.102465450761317	0.304726489798764	0.337704636149099	0.363150747038766	0.364389692299298	0.673584016154433	0.678641537269547	0.682142881181482	0.678186531159841	0.676034581628662	0.661374143135745	0.654546680681485	0.675962024739679	0.67859514020309	0.681502623555961	0.685754805626073	0.691266343521744	0.669611967282565	0.672090185633535	0.698516754138975	0.688815563505857	0.683305824568595	0.669028414182395	0.671841349938602	0.653392256256244	0.695561673858508	0.650731387261933	0.484149554076626	0.622660781507394	0.38515002197545	0.633509382840843	0.295429177999528	0.46497883295402	0.639270718548134	0.623955163947457	0.570011118417487	0.570739792443007	0.632293610618802	0.614454770950227	0.620640261127775	0.652531032875692	0.662950617224734	0.615781540818862	0.654448937889602	0.665690445738343	0.656683804002019	0.680752023372184
2021-08-23	2021-08-29	4.90182491404787e-09	0.0963204701568005	0.298619675561903	0.392744667725691	0.479511836356274	0.495774817572723	0.664796069704636	0.702738163635361	0.743060795983369	0.700939218220289	0.676924387144203	0.678669732101992	0.657188171789424	0.684213994519263	0.684982569241672	0.69729661625077	0.682507506626921	0.683741068736438	0.66975462939418	0.652289269490598	0.645622281165163	0.642082660444688	0.652325590068735	0.640865111085411	0.630052780673697	0.630101628888685	0.599256827712597	0.613839592260648	0.631617323381927	0.596087369530202	0.647853543151223	0.680951561602015	0.672960884957508	0.699677000176547	0.662516114997476	0.593716857402852	0.658754758764854	0.647489982917152	0.654576207698938	0.634769654824093	0.687779563013729	0.657880738241247	0.649031347989408	0.669974828625146	0.644519681540798	0.674363229057903	0.677696360599142	0.657521539165466
2021-08-30	2021-09-05	4.90179888799383e-09	0.221088708404749	0.451997088953155	0.448632993052809	0.454659876609472	0.520465782888434	0.512891783307603	0.580668511173979	0.631156721241735	0.514246888896743	0.537599871262501	0.476935996099177	0.628770465553245	0.441203323121966	0.371623370137627	0.653911440956076	0.421287682878258	0.324456005009875	0.319139442554899	0.403961601018368	0.621862005311504	0.638498944422317	0.630001697576782	0.588212067214533	0.597037308282651	0.639602867105158	0.652555415350029	0.655133418741089	0.518570190413663	0.637837847915042	0.664814119088542	0.655294320873232	0.634957288428177	0.65498209407652	0.674220160798606	0.629225987578282	0.649211122230513	0.642692962761953	0.642316027885953	0.624165176064283	0.638312488041779	0.63752618974904	0.593681202925536	0.62601892854993	0.607607544010604	0.641010061841089	0.622512314790132	0.478604219074852
2021-09-06	2021-09-12	4.90182821254628e-09	0.214921947025178	0.383638431640656	0.376788401622935	0.359427982664933	0.412270545640395	0.369699663774306	0.350799977668977	0.656297807506998	0.671017202744577	0.640790065662255	0.300018602547	0.63868389893224	0.639341512069702	0.661776880132918	0.64688163539797	0.656276568673579	0.639923963553501	0.659025766126298	0.643551933973043	0.630235427211047	0.582896185954345	0.613773867381988	0.647409863653885	0.619713126236789	0.609563827808373	0.609228099215595	0.648618243062039	0.498706953121118	0.608309533812213	0.635603588087214	0.600911412223356	0.638076886337817	0.582942883195563	0.39986895708528	0.26464668230056	0.65652708380402	0.668281527793873	0.558159747843038	0.573404698594113	0.580276143731378	0.520863569053039	0.537510194315751	0.587517162983492	0.545392988918281	0.583150534460293	0.616459875628128	0.602614736873165
2021-09-13	2021-09-19	4.90183708555814e-09	4.90195604336013e-09	0.236452509513768	0.249010391988733	0.284845049689072	0.316410213200184	0.431559499710498	0.522427781853474	0.463427327976319	0.459943790216607	0.58170581032389	0.502365764664035	0.623210218317205	0.571630570202814	0.523643270856059	0.591096603807496	0.516492096694105	0.556885068453845	0.600867795480391	0.56348734977036	0.555954450620289	0.596005790339351	0.626725690259255	0.609250898318725	0.580142238646272	0.50651532980675	0.559001559336189	0.523386784449018	0.584088911456206	0.468718211325054	0.5102731995325	0.440277527825141	0.468514420455239	0.525396096419707	0.612044926518785	0.526388056627043	0.553798540946008	0.582691706618819	0.581711072315945	0.500481214655285	0.454409625462059	0.576359264455067	0.480049433592288	0.591311802837094	0.625311512081186	0.58305391268338	0.591697487513936	0.576834391489843
2021-09-20	2021-09-26	4.901841739338e-09	0.228140189580881	0.382787836175513	0.438795993708424	0.469895741139452	0.476498264754523	0.527861198229502	0.538046110310612	0.532245224268364	0.516173741771293	0.467570176348979	0.527769965157505	0.521916118943962	0.39840841742194	0.465872443264361	0.544335803298963	0.565117135093802	0.545499400853708	0.526979185246529	0.443878718109959	0.466616584475534	0.548450194641309	0.502018977026299	0.484231768369227	0.407306162609627	0.525685654027143	0.432111291770085	0.443504498672155	0.447171357628449	0.499325695868389	0.340915008907285	0.439816251315752	0.497612636837293	0.40441382390251	0.475214066079139	0.55901107317621	0.610065106890937	0.615593874071853	0.603165431734319	0.600714750102657	0.595885435112246	0.616104775921804	0.554908164412406	0.583783006468106	0.591645881809386	0.566636212842428	0.641257137794462	0.623003218710789
2021-09-27	2021-10-03	4.90183286644498e-09	0.0651263557795117	0.219649998020506	0.232320409321358	0.214502613746715	0.194625102354109	0.279534841330053	0.236187384139158	0.295269826600991	0.299588207850029	0.22617643616578	0.283048723624933	0.25549205578285	0.148682974267075	0.242550093670245	0.142590352253721	0.263434602197366	0.211819313584787	0.285161676989753	0.277070276526784	0.149570094402311	0.3060234245055	0.211246757988445	0.255223323369877	0.306853314984361	0.253892859373059	0.387111992349212	0.375205891369168	0.38596778447112	0.432083933013167	0.269441014995427	0.383197801577114	0.414845876936533	0.435678460159579	0.388347870864782	0.418646435644743	0.458696857824554	0.491134437993287	0.440032143901839	0.447087022930685	0.466639866618288	0.457518554755278	0.4216508774479	0.379508595309105	0.478020289773135	0.551251143908381	0.34875229213809	0.308644417239676
2021-10-04	2021-10-10	4.90183834166537e-09	4.90194117276737e-09	0.140138771713274	0.196702124972796	0.219603905990489	0.090010251143439	0.145030641482661	0.0340665847194269	0.102983974138148	0.169870015071864	0.140687229243662	0.210329328725141	0.068829162782552	0.0889536944809442	0.131746161624582	0.0956933495839373	0.0749008250410809	0.118531283578816	0.149386859095776	0.223068951275192	0.120998895664012	0.0352838310582382	4.90206524558286e-09	0.134107154130825	0.129489912116915	0.231264968058789	0.225999063745722	0.151951970433379	0.000649774055476467	0.291353190085592	0.354651793461983	0.32280141120535	0.375397054647426	0.15329354650115	0.0795430305022607	4.90203650841363e-09	4.90201761311615e-09	0.0976241747498995	0.209668505381051	0.204077675931282	0.0987284328803106	4.90205511666106e-09	0.0779518675655141	4.90206535692539e-09	4.90205673504874e-09	4.90205359632003e-09	4.90208322785355e-09	0.10620030533319
2021-10-11	2021-10-17	4.9018651734973e-09	2.84500190575898e-09	0.019748204680633	0.106541206458047	0.057914851986225	0.0422110559981103	0.0978441475643568	0.115710206754537	0.109428042669272	3.01256519771272e-09	0.13423442112568	0.11570318792557	0.0636940222044626	0.0974838665496215	0.102698156244378	0.132024643874824	0.115717361230999	0.0946411306003225	0.132177925268391	0.139580422547983	0.229404981177603	0.132282861323175	0.176059816981285	0.17134709663243	0.113659000617477	0.0758943250155706	0.26313247410202	0.0594634006290226	4.90206093680901e-09	0.0430754764617956	0.216297551780112	0.0287504881947712	0.245194333633811	4.90205610493062e-09	4.90206802964385e-09	4.90207297593413e-09	0.0889176833051987	4.90206069814303e-09	4.90208485328925e-09	4.90206370759736e-09	4.90207269828972e-09	4.90209015137118e-09	0.0322925535392313	4.90207608746741e-09	4.90207238135259e-09	0.00934160975022132	4.90207802033726e-09	0.192802495967068
2021-10-18	2021-10-24	4.90186503726478e-09	2.92377498302581e-09	0.0397401520885098	0.0375822308390322	0.0476468836892956	0.121573012514542	0.131813510990803	0.145396550115101	0.140355296395646	0.244264644039795	0.16164149187653	0.275619408349348	0.23318191428477	0.201590173697014	0.255470503778009	0.352295633298241	0.244874765453281	0.178264274872885	0.232969863196701	0.263283713674089	0.212399435268704	0.171599280621026	0.26675208237987	0.283392001630895	0.237248026687077	0.247147103188869	0.307156822744118	0.0785932643339412	0.0250241626367368	3.9898623168115e-09	0.0463225173448668	0.032780516054112	0.0590192242755284	4.25170513263104e-09	0.0966663345570348	0.121868030215688	0.233673039011628	0.246084212827221	0.249011362946382	0.336415550968599	0.292690556373119	0.190283050386555	0.378542737172937	0.264495650503086	0.236429591611322	0.262804689311658	0.477910250966902	0.309112026406379
2021-10-25	2021-10-31	4.90186743776244e-09	3.02108845175648e-09	0.0771438969939741	0.126242325036761	0.184536306004731	0.181085599869107	0.166729416000045	0.166602104084073	0.217660918726485	0.220390709156913	0.172928376709577	0.196573585615748	0.106485752555911	0.153780444650441	0.152348403987499	0.134131152099147	0.183728351364582	0.140026889413957	0.133312940126845	0.0586803150502074	4.3360392906932e-09	0.056256053935061	4.39724761203645e-09	0.0192601895980563	3.79568167992335e-09	2.9038538607907e-09	3.1538055724982e-09	3.08765200886793e-09	0.195734585540057	0.0392476652160076	0.120585537197548	0.222284047892969	0.18257239560223	0.205086623770165	0.173719105676961	0.225764342761784	0.291341654377117	0.442379375370466	0.457708788451896	0.389574482751778	0.242538782681894	0.213120253166543	0.27502903058079	0.356809913272535	0.351478272921018	0.117813825181717	0.639067263998078	0.695183348138929
2021-11-01	2021-11-07	4.90187083752014e-09	3.21347738784197e-09	0.0939107292708066	0.0103011224926272	0.0253996826638716	0.0936173006975428	0.0714213176024445	0.0319459858928288	0.06302869035968	2.80991196812862e-09	0.0795674216830495	3.48609731219335e-09	3.13615481889975e-09	3.55864162160145e-09	3.34413161199602e-09	4.90207268775053e-09	4.90205686652975e-09	4.90206528284224e-09	4.90205552757687e-09	4.90207340912666e-09	4.9020613307994e-09	4.90206899778431e-09	4.90207996225802e-09	4.90205617453181e-09	4.90206128688314e-09	4.90206547126833e-09	0.212980258622499	0.07540517713664	0.0911831579760395	0.19238735547368	2.95737364001328e-09	4.90207813800244e-09	4.90209604565371e-09	4.90207841928488e-09	4.90207462796672e-09	4.90206720499915e-09	4.90208033752152e-09	0.0646071321414738	4.90209008342972e-09	4.90208361585128e-09	4.90207729293622e-09	0.00341372449167845	4.90208207259799e-09	4.90207782737609e-09	3.62526306052663e-09	4.90207289244114e-09	2.93833625404027e-09	4.90205753867831e-09
2021-11-08	2021-11-14	4.9018802693015e-09	3.0221639072709e-09	3.77320682773036e-09	3.55092481169175e-09	3.48645846575247e-09	2.87157844785536e-09	3.25700483912352e-09	3.41061628122076e-09	3.55279011701076e-09	2.82680597692824e-09	2.92483858847562e-09	3.64402500295073e-09	3.63342583001008e-09	3.60554526249907e-09	0.0567280996162059	4.90207439541679e-09	2.94749500396788e-09	0.0707504357149983	0.0338301563294906	0.0537775313917589	4.90207075419281e-09	0.07198473380017	0.0299183350838194	0.0471925675654362	0.0186901805861287	0.0694312569861066	3.42195468054116e-09	3.31939255127505e-09	4.90207255410248e-09	0.104328035728489	3.66090040083831e-09	4.90208866242478e-09	4.90208060109464e-09	4.90209408744691e-09	4.90206947949087e-09	3.49833377762335e-09	0.0483660334086052	3.11771004759042e-09	3.72196110012839e-09	4.90207934993981e-09	4.90205684022893e-09	4.90205591254317e-09	4.9020678362669e-09	2.81520367952032e-09	0.0423393726866611	4.90207759191162e-09	4.90206749852984e-09	0.0354349654562558
2021-11-15	2021-11-21	0.00370730537285973	3.19337934605635e-09	3.45225956151993e-09	3.64662921887726e-09	4.07726790450256e-09	0.0043324591036286	0.0931253739296589	0.123127364264368	0.109425251396696	0.0106561662895077	0.119719518059383	0.0434467603416633	0.168105082790582	0.109853307367204	0.0217921118563061	0.239466229523937	0.104379247218462	3.85788464209761e-09	2.79204113045138e-09	0.0366178165256541	0.0867455053996644	0.127031546116511	0.119527266768652	4.90208550227018e-09	4.90207657395194e-09	2.88339893243906e-09	0.0226560771807129	0.00526291393680779	3.67609213248777e-09	0.196223274399061	0.0580481698705237	4.90208116237864e-09	4.90207305190167e-09	3.18382761705368e-09	4.9020820723963e-09	3.09474089928791e-09	4.40976510638864e-09	4.90209043643952e-09	4.90206427533798e-09	2.95590302304408e-09	3.87478054316516e-09	4.3070179380892e-09	3.78372436232308e-09	3.5564978310434e-09	4.90208890268312e-09	2.53143680317177e-09	0.03274669640411	0.214524368758178
2021-11-22	2021-11-28	4.90189222241093e-09	3.60979744034165e-09	0.017168630055784	0.0633474578218193	0.0784502903382692	0.114358940956653	0.0855765273109892	0.121012589491661	0.211207881072929	0.196602806409131	0.0246000564681119	0.0554896970622497	0.0191891877306867	0.0940711100016461	0.0806324462058866	0.174256303739835	0.0907733774930389	4.1644369965131e-09	0.0362886218484936	0.119965906791891	3.96428407677201e-09	3.38919477117404e-09	0.0708251258567249	3.82770464806551e-09	0.100992168117454	2.79195892284613e-09	3.61178819466828e-09	4.20878970788446e-09	4.17660472899583e-09	4.90208073483373e-09	2.95874576861508e-09	3.1123207182876e-09	4.9020553268321e-09	4.90207632027654e-09	3.04923332627329e-09	3.82288477340926e-09	4.90208034440471e-09	3.56210942105303e-09	3.32905105774867e-09	4.80737985495504e-09	0.311367786082266	0.207229994741056	0.280657566642333	0.209203655671975	0.293593641158169	3.40247045315301e-09	4.90191973008311e-09	0.470427420432888
2021-11-29	2021-12-05	0.00453112930790584	3.03252346974541e-09	3.75674342913662e-09	3.83928750601523e-09	3.43407969998691e-09	3.49917698982354e-09	4.9020448065577e-09	0.00225755081507918	3.15621819080557e-09	3.65391587597531e-09	4.90206948874925e-09	3.03442299696173e-09	3.50467539537257e-09	3.68427363750366e-09	4.90205967512121e-09	3.15889970848994e-09	4.90205805226933e-09	2.89304490802395e-09	3.30880270412123e-09	4.90205734780317e-09	4.90207273957174e-09	4.90207521222808e-09	4.35048582110828e-09	4.90207271243595e-09	4.90206995902471e-09	3.42410665623029e-09	3.09728909605643e-09	3.4065164312901e-09	3.37344544647639e-09	0.0349996429348175	4.17229038443017e-09	4.2745447346068e-09	0.139920426860123	0.231017238170663	0.20803902441373	0.330004344212789	0.222787419478372	0.48374224697504	0.396953993999179	0.343934092203377	0.441641081395165	0.541175700344898	0.590436858259858	0.611870289644474	0.557795396984645	0.509276345332554	0.5199695849564	0.524340986725111
2021-12-06	2021-12-12	4.9018975001314e-09	3.30104726957107e-09	3.41457665423652e-09	3.3384908512834e-09	3.26850908258947e-09	3.43915010774645e-09	3.58325975909128e-09	3.50987432379746e-09	2.89933506160327e-09	0.0121439265258959	3.27979841073059e-09	3.09659240053662e-09	0.00720717953671699	2.95098470071259e-09	4.90203351361923e-09	3.58931835448616e-09	3.36704695788667e-09	3.32416229929817e-09	3.07265656742356e-09	4.90208603196986e-09	0.0557620845726439	4.05152314482235e-09	4.32800958322692e-09	3.96262479608058e-09	0.0123591472123567	0.172814633236878	0.325759842115002	0.148729798559018	0.258718749260338	0.30752015937279	0.26153943284629	0.16177665851718	0.255211001000224	0.209533839796548	0.100956748708718	0.450456792545103	0.397957686092448	0.507866951956235	0.373220694935443	0.350632347963268	0.495943520237476	0.569371295118903	0.464669844442476	0.491415534086934	0.30070184984834	0.450192435402176	0.223309524900632	0.511268794943928
2021-12-13	2021-12-19	4.90188799983814e-09	4.90196855690862e-09	3.46801190736335e-09	3.28611911832845e-09	3.11650023637869e-09	3.42929926858139e-09	3.30052747654754e-09	3.85572848876243e-09	4.17044623407803e-09	2.98707338859415e-09	3.03361647196106e-09	3.51758366470879e-09	3.36589217154962e-09	3.85085525535819e-09	3.64160255367823e-09	3.70231139894529e-09	4.37053695294806e-09	0.00147444610311337	0.179217259057412	0.336396576737744	0.253548669514394	0.218949334870639	0.211246057925526	0.273926261804745	0.26573991030967	0.25047189702343	0.280737961464464	0.404406816613584	0.363520393276508	0.37401183392213	0.39932844072255	0.339412654036536	0.272462116053479	0.406252484635033	0.195145178580371	0.0982662650657115	0.344017874883172	0.290547341825973	0.480490823974004	0.296236435087951	0.300781769285039	0.35682740905717	0.446337140089316	0.139833972491083	0.281520754572484	0.372306293201516	0.375632554872237	0.309330315005675
2021-12-20	2021-12-26	4.90190227293872e-09	4.90197713281433e-09	2.95471902363483e-09	2.83864411478688e-09	3.08306721706615e-09	3.2390010186685e-09	0.138423598416354	0.0839013254391034	4.90209247142316e-09	0.10140874899084	0.176175862666912	0.222509654700467	0.23846772051286	0.0855420805658979	0.0953443972318273	0.225026313640254	0.22930665249151	0.12331281468203	0.102671620263033	0.137130978645769	0.0794984176858251	0.226746401396798	0.0562161140874484	4.90207441606467e-09	0.135828632766242	0.0791254597173393	0.251811279261545	0.193384459064351	0.230485042660854	4.90206837207334e-09	4.90205420783605e-09	0.0448710007414655	0.0973411044850025	0.131652312359131	0.190869304840928	0.150223483570472	4.90206622738625e-09	4.90205320660314e-09	4.90205902506254e-09	0.0448315067959322	0.593334463660515	0.447253251684909	0.318687511476619	0.602441054258499	0.419401932260078	0.392758297222162	0.506200621368905	0.142234999212781
2021-12-27	2022-01-02	4.90187870166611e-09	4.9020042164909e-09	0.117773333420354	0.277940339091058	0.383278800007539	0.469388306007217	0.418252427156368	0.369096271441508	0.353398313604835	0.296316315822375	0.333886042926901	0.410766475524674	0.428226040881512	0.41863332068669	0.404730965443696	0.397681706279599	0.294607029306756	0.299991440808322	0.506864642752068	0.526202218634602	0.567080400472407	0.466091295062938	0.471642904048027	0.407232217519656	0.465443831304599	0.414228002893986	0.502019659631454	0.549455237754008	0.432147033505875	0.421936897531427	0.406661465796042	0.524468014691751	0.416164451653572	0.535989792957891	0.581560762764829	0.587203154105622	0.574263720787799	0.564954395630398	0.558930040255354	0.568831992888381	0.457120944649629	0.453206241469117	0.39258911163794	0.447617567281799	0.285886312185152	0.392506691731468	0.459447967699942	0.564820459935793
[truncated: 318 more columns]
