# Supplementary material for: Future behaviours decision-making regarding travel avoidance during COVID-19 outbreaks
Source: Sci Rep. 2022 Nov 17;12:19780. doi: 10.1038/s41598-022-24323-1 (PMC9671889; doi:10.1038/s41598-022-24323-1)
Supplement: Supplementary file 2 — Supplementary Information 2. [file 41598_2022_24323_MOESM2_ESM.zip › Supplementary File S1/Fukuoka_lambda.csv]

start_date	end_date	day000	day001	day002	day003	day004	day005	day006	day007	day008	day009	day010	day011	day012	day013	day014	day015	day016	day017	day018	day019	day020	day021	day022	day023	day024	day025	day026	day027	day028	day029	day030	day031	day032	day033	day034	day035	day036	day037	day038	day039	day040	day041	day042	day043	day044	day045	day046	day047
2015-12-28	2016-01-03	4.90198298575079e-09	0.0148598552456893	0.262761644402976	0.325118208366378	0.392178931380644	0.438434644429906	0.468551499167112	0.408959212990124	0.358471300016422	0.388454913563881	0.3168116064931	0.395259743401128	0.456937820850989	0.44212667946657	0.504780714187796	0.384685776469872	0.412752583553136	0.43292276819261	0.496303158299848	0.475333421462505	0.449799012887593	0.409396123185129	0.326354719624204	0.431954151878387	0.401682512350199	0.446481557386129	0.478958384265077	0.46762735653645	0.433532304263866	0.370109238080036	0.389841396580543	0.464218930965639	0.537982167672816	0.508004925126148	0.39767657469439	0.443785749335088	0.477652025061379	0.406963948822973	0.395424606939032	0.357550059807668	0.371804197486549	0.299780704733793	0.299328428188763	0.412708481400917	0.436826988383068	0.421460575679427	0.450435696887885	0.400767352868477
2016-01-04	2016-01-10	4.90194805529957e-09	4.90199984410817e-09	4.90203229534932e-09	4.90202694824354e-09	4.90203753746848e-09	4.9020460028434e-09	4.90203243893095e-09	4.9020378601495e-09	4.90205662904765e-09	4.90204835819663e-09	4.90205150205027e-09	4.9020670342389e-09	4.9020640762177e-09	4.90206292248107e-09	4.90206585367685e-09	4.90208017670236e-09	4.9020711484196e-09	2.86926463229622e-09	4.90207500147146e-09	4.90206475153324e-09	4.90206194762949e-09	4.90205817611937e-09	4.90207155007425e-09	3.17919327559199e-09	3.27018800657991e-09	4.902081472442e-09	3.40092706984703e-09	3.10811195576519e-09	0.042194601880649	0.116555994286263	4.90207726257966e-09	2.93004637369762e-09	4.90207352217581e-09	4.90208112344246e-09	3.10111318686797e-09	0.0824442776936084	3.5535203828461e-09	3.26849896964177e-09	2.94974561855596e-09	4.90208012613279e-09	4.9020858037743e-09	3.37029452548842e-09	3.189187132075e-09	3.70177724870729e-09	3.58369022641737e-09	3.59719687487838e-09	3.9821630571942e-09	3.3294322251827e-09
2016-01-11	2016-01-17	0.0478818987697823	4.90202411319563e-09	4.90203834550484e-09	0.059453236128997	0.0220389217786858	0.050791203570589	0.00707228185017368	0.125406663927071	0.0931720235097424	0.0621156248617513	0.12372797384215	0.0609275210508072	0.117073238211115	0.00685907564259964	0.109388711326603	0.122144390644248	0.130990275401102	0.237841420304193	0.163396702979268	0.16693706225718	0.163533739365562	0.118163205188752	0.16782036662135	3.14395265358629e-09	0.00786965244975291	3.78000234309413e-09	4.90207767381895e-09	3.6257326856142e-09	3.12556871039546e-09	4.90208075935642e-09	4.90205564063661e-09	4.90207825170954e-09	3.64926513159683e-09	3.09706522360119e-09	3.44274916582358e-09	3.09259692394108e-09	3.17881412446927e-09	4.90207320744412e-09	3.50444724355061e-09	4.58497268674458e-09	4.70121529034508e-09	3.97378859706152e-09	4.00690459121673e-09	4.41490108097506e-09	3.79108993868294e-09	3.99793453703807e-09	0.041728660410294	3.77529576919498e-09
2016-01-18	2016-01-24	4.90192651914464e-09	4.90201510489281e-09	4.90203215629304e-09	4.9020501742912e-09	4.90205820644975e-09	3.02385510402104e-09	0.0925851715344303	0.000321672126245748	0.0575717939333404	0.0854776595750616	0.116103138574408	0.1018046191538	0.143322294465049	0.188567404382653	0.255252243546967	0.152486308525099	0.0430877029909675	0.0703864340233521	0.0395117122415797	0.0613782285685164	0.128765016913843	0.093416747136463	3.80455466821667e-09	0.00966421671942092	3.76086971214208e-09	3.65681859640186e-09	0.0351748066562538	0.0113155493718749	3.86716564218996e-09	3.73536814410041e-09	3.91550045609198e-09	4.90210502020878e-09	4.90210045304792e-09	3.8681602572275e-09	4.28976517419999e-09	0.0169155755308149	4.24932154423541e-09	3.16545460949468e-09	0.0881298554959057	0.17994170877157	0.0976821255843555	0.22923057148165	0.341168597871368	0.214371908292435	0.0236805172526571	0.182552046845623	0.222194807648743	2.85584752662087e-09
2016-01-25	2016-01-31	4.90195747437385e-09	0.00930879874748213	0.0576381988096925	0.108307044250796	0.102535831650496	0.117990583144363	0.0387032935758758	0.0619720251618408	0.0127551126408092	0.0339646938058678	3.25349498011175e-09	3.32276751399849e-09	0.0762733208610639	0.0660803406562825	0.080335393664105	0.0447188612526946	0.147002142651242	0.0270236914663243	0.0850479374755387	3.78587779267595e-09	0.0230115425805755	0.000972207065894777	3.79186253897014e-09	3.64667074488764e-09	0.151809042456961	0.139619244043336	0.0228698415366254	0.0267675573985773	3.41880698640469e-09	0.0463977290085193	0.113076635136125	0.250843723951578	0.194061596925739	0.277460655598848	0.156507049529931	0.270241089379054	0.198915183561287	0.134232799076321	0.138483734685915	0.204582962126042	0.164740619115515	0.00154290386630785	0.131139145922986	3.34638217468032e-09	3.98705273672173e-09	3.43645349117349e-09	0.0163294294375434	0.194546210494715
2016-02-01	2016-02-07	0.0532728682637139	0.0353977440830733	4.9020500249491e-09	4.90205656276645e-09	4.90206281629915e-09	4.9020564639379e-09	0.0101529207206573	4.90206819231777e-09	4.90207091772787e-09	4.90208031217977e-09	0.00290862298309226	3.1965305250053e-09	3.43194760911611e-09	3.01741573167279e-09	2.95208714710185e-09	3.29506423007032e-09	4.90207378140193e-09	3.19923146123425e-09	4.90209037894679e-09	3.52944430292584e-09	3.79637789359424e-09	3.49058082671374e-09	3.36799965287083e-09	2.90769503126869e-09	0.0378226179332597	0.0153038992772473	0.0636549433240639	3.41453205362363e-09	0.057442321834528	0.129183906545905	0.022391321728799	0.109325413834801	0.202351907447675	0.0751674334345658	3.32578013839728e-09	0.0861610750293484	0.0175364100152899	0.0695753330785486	4.18898138460648e-09	4.02282736506732e-09	3.54594462710816e-09	3.68557748143946e-09	3.22470899676436e-09	3.33463361261158e-09	3.65110100031531e-09	3.9284314668995e-09	4.38066209193158e-09	4.26105675667806e-09
2016-02-08	2016-02-14	0.0329191117952518	0.0248819523680681	0.0326911338596713	0.0764672119543796	4.90206633107173e-09	4.90206501975921e-09	3.04589979091147e-09	2.84340364172209e-09	0.00482827310353567	3.42614470119216e-09	0.00130858254034476	0.0353967886036882	3.35560173093894e-09	0.151684303254072	0.0575195075538576	0.134377795041254	0.0568059514648633	0.09068803654327	0.185498157033897	0.240094307335508	0.183929915383432	0.276742121531887	0.0826099388678242	0.163329836808196	0.124255395827967	0.0735235286099858	0.160231182163936	0.063560295221386	0.152988097363703	0.0288375230215604	0.104221703305015	0.0123511204558195	0.224873243111968	0.0833578203758851	4.02814241353190e-09	2.94373596861841e-09	2.93286017811992e-09	4.01802710900634e-09	3.89823169790361e-09	4.39835240691424e-09	3.8629124667045e-09	4.16761830834137e-09	3.59754591903751e-09	4.59844985578125e-09	3.82382135900197e-09	4.17385328669884e-09	0.10467247425771	0.0375659772197405
2016-02-15	2016-02-21	0.0415084932607937	0.0276561504531337	4.90205813349701e-09	4.90205381176085e-09	4.90206754091424e-09	4.90207061939498e-09	0.0753895511590713	0.0739636094112293	0.0668936573078981	0.0693825408511958	0.124078489426748	3.35136506584181e-09	0.14413226376914	0.11177274604883	0.117683574188051	0.100801160145498	0.0366551764448503	0.152181999379501	0.0420763425049116	0.156454598881168	0.0917267458007418	0.0358719001409712	0.0297370544235559	0.0125622811832962	0.082023212659337	0.0735647181115842	3.99527954060373e-09	3.38346695684816e-09	3.05501019391981e-09	3.66736851990235e-09	0.0116986474841358	3.76850665645378e-09	3.73851654486227e-09	3.88867477446602e-09	3.667515443863e-09	0.0603656757658936	4.12593970778378e-09	0.025448117224041	3.84367563463547e-09	4.10394635350396e-09	0.0859741626414543	0.102285637996038	0.0736948681876019	0.242892782122346	0.0176720174874125	0.31870348362806	0.318925081390547	0.326466703325783
2016-02-22	2016-02-28	0.0924414852836151	0.0571111091393922	0.0905992241102998	4.90205450014127e-09	4.9020553422601e-09	4.90205504383464e-09	4.90205184846434e-09	0.0794936920495823	3.11335458555532e-09	2.76004782592732e-09	0.00130944933247023	3.25260468481537e-09	4.9020620538462e-09	2.76635196673917e-09	3.21234458745548e-09	3.20274159973346e-09	3.69721205898361e-09	3.88915823211815e-09	3.44288586526949e-09	3.65363512302854e-09	3.13382387843602e-09	2.8559633815976e-09	3.76580252220678e-09	3.58043297235317e-09	3.96479785547467e-09	3.6898570010826e-09	3.29053087758433e-09	3.24132370653937e-09	0.0580890055805156	3.04401186586503e-09	4.04388639813398e-09	2.99162909146359e-09	3.43897838565265e-09	2.90843794282086e-09	3.38770674123381e-09	3.56799897330923e-09	0.0507868816419837	0.114833532018532	0.184235800223987	0.360983057044901	0.361036904002719	0.264502882522327	0.338480304367236	0.351406628845113	0.401907623635605	0.23127416168817	0.214603575824083	0.120365590056872
2016-02-29	2016-03-06	0.0228952968356619	4.90202505317077e-09	4.90203304946098e-09	4.90204704727327e-09	4.90204870383434e-09	4.90205334393382e-09	4.90204412074331e-09	4.90204751592038e-09	4.90205485468895e-09	4.90207277114917e-09	2.92751245590276e-09	4.90206993975766e-09	2.91097429814149e-09	4.90206166282104e-09	4.90206183882467e-09	4.90207227976555e-09	4.90207395192749e-09	4.90207312165604e-09	4.90208792269189e-09	4.90208198754551e-09	4.90208123986609e-09	4.90207429864166e-09	4.90206781958224e-09	4.90207978093577e-09	2.99973846289276e-09	4.90207075254763e-09	2.85828315679105e-09	4.90207836958973e-09	3.3632647636004e-09	0.00466974005672253	0.135824132548121	0.0615112513823727	0.214432982116488	0.100072818920387	0.261533519157655	0.333551052048187	0.205718048846473	0.166834799491373	0.223191030174695	0.306225150389616	0.0701134393719081	0.250890952974493	0.151180850357984	0.232748614324107	0.132218597648281	0.05303168405999	0.062105182740015	0.135479380599766
2016-03-07	2016-03-13	4.90199908016244e-09	4.90203156700168e-09	4.90205417035884e-09	4.90205277011113e-09	4.90205612950702e-09	4.90205575186806e-09	4.90206435514335e-09	4.90206506349387e-09	4.90206556460815e-09	4.90207350002135e-09	4.90207063668062e-09	4.90207679152534e-09	4.90208567200723e-09	4.90208017640567e-09	3.30360208721323e-09	2.91987091606036e-09	3.01467837638052e-09	4.90207983639397e-09	3.52436190998191e-09	3.19557153204002e-09	2.7806579821061e-09	0.0135170306899658	0.0736929387751564	0.0562109263843707	0.0530829032104368	0.172311372888002	0.141266783519945	0.13301957658038	0.395937688782629	0.288309985959866	0.325934987672791	0.186914359034633	0.283220599780016	0.174208003675829	0.195542144629208	0.269184706535098	0.0706710860062459	0.161056619995047	0.136545728189466	0.172356852080202	0.1783504589754	3.94424303405898e-09	0.123710750513521	3.93989741888306e-09	4.02529067957608e-09	0.0587060550114815	0.0484942591525248	3.83422155006647e-09
2016-03-14	2016-03-20	0.00398146125339616	4.90202887152728e-09	4.90204502673503e-09	4.90206006724718e-09	4.9020588402868e-09	4.90205611004679e-09	4.90206674983794e-09	4.90206957656567e-09	4.90206699973813e-09	4.90207081768602e-09	2.96657820614794e-09	2.95032443212414e-09	3.28578560833133e-09	0.00178868398506454	3.25524579313903e-09	0.0367234722360482	0.116923023680304	0.161898927395137	0.174288720485944	0.175371077999853	0.253589826272719	0.277540341244068	0.2516426354671	0.22758929869296	0.317280427032428	0.268561732023639	0.1973674130757	0.2964349137929	0.2512884639661	0.296714897481426	0.124285964285963	0.274233972343078	0.193574717484156	0.146947293827016	0.0774080968396923	0.179086181575937	0.140874234088207	0.0403012739257257	0.218703907946847	0.088909898612053	4.43091453166636e-09	4.29885347396972e-09	0.0633319411328277	3.93251302770355e-09	3.69285708517892e-09	3.83870061451577e-09	3.87978648041339e-09	4.60626977954996e-09
2016-03-21	2016-03-27	4.9019958652138e-09	4.90203077558408e-09	4.90204812652386e-09	4.90207020553774e-09	2.75998788866922e-09	4.90207098891569e-09	0.0223851812249693	0.035035838379557	0.0801952768014201	0.125398267528	0.194103064761419	0.0986339215795115	0.100204594694202	0.202742373364403	0.299489419803373	0.323838958354766	0.315982603947292	0.349366030697214	0.201678933949102	0.203754857026678	0.287514541118227	0.298464028991301	0.285024331856461	0.13394591788984	0.181493971780871	0.254809033017476	0.147682024393609	0.166008175711073	0.299393815580515	0.228227920227948	0.342638526555126	0.252675690024631	0.100904015240315	4.90208111555799e-09	4.35664201052616e-09	4.13635651628459e-09	3.97343342448069e-09	3.50446989707716e-09	2.95310213713383e-09	4.90209284504093e-09	3.38784091186983e-09	2.79095616324844e-09	3.48266258260944e-09	4.24067415928682e-09	0.156394494808738	0.377143939950845	0.316193741462924	0.291473055331748
2016-03-28	2016-04-03	0.00969310942076573	4.90202515537066e-09	0.0260233012836655	4.90205165550625e-09	4.90204782143176e-09	4.90204970973067e-09	4.9020468393263e-09	0.0641643226357478	0.10266483671746	0.0873863935419237	0.1662831503975	0.106860738878811	0.123467720289033	0.132103565806978	0.0359939463592858	0.13151632217578	0.0964895125799908	0.0754148767234487	0.0805606007922831	0.152925631564854	0.113270453702326	0.076068175805519	0.0689609755774644	0.0825778607640077	0.191115634506309	0.0849927866992924	3.49097687407768e-09	3.19201501727039e-09	3.2421716597951e-09	3.09238849896818e-09	4.90207914305515e-09	4.9020871592067e-09	2.80860990982908e-09	3.30968039961266e-09	3.36225847920194e-09	3.10453584374276e-09	4.90205623238488e-09	2.88737490877569e-09	0.32820685526018	0.363992323183995	0.332681288792631	0.272339693625988	0.376376631231025	0.305634627227139	0.265449426889995	0.1579931776548	0.176877756559054	0.269101705656183
2016-04-04	2016-04-10	0.0403413708462616	0.0326281328517053	4.9020367947205e-09	0.0268170052815309	0.0331798560230725	0.034108322490908	3.01997414809247e-09	0.0104037607034472	0.066528277509174	0.0753487280232179	3.39435901913511e-09	0.0287803505752223	0.045818647209424	3.29606516943541e-09	3.00378556001775e-09	3.24774546374703e-09	3.18064655282107e-09	0.0201662283118647	3.61250960099973e-09	4.90207638013973e-09	4.90207136101616e-09	2.8502511505178e-09	4.90207961572587e-09	4.90207721312166e-09	4.90207906882705e-09	4.90208477461868e-09	4.90208440714377e-09	4.90207742445623e-09	4.90209262806313e-09	4.90208409994944e-09	0.0295476857612539	0.031151226603624	3.77095506308951e-09	0.191417062202176	0.231965210788727	0.241975528653751	0.170562084502882	0.337298480569207	0.24353925187627	0.0947484999498684	0.109682641978671	0.237201681528669	3.87199567311508e-09	0.119168119237063	0.0237672814548306	0.0337559982455565	0.133607095239372	0.176878456309447
2016-04-11	2016-04-17	4.9020250492902e-09	4.90206331844499e-09	4.90206547003056e-09	0.0460205491716774	4.90207798669933e-09	0.000521884727029154	4.90207971272092e-09	4.90208765696226e-09	0.0248453341977892	0.016231169679174	0.124821946383848	4.90209488697885e-09	4.90209372850762e-09	4.90212338454577e-09	4.90212080265353e-09	4.90211143942972e-09	4.90211194894643e-09	4.90211185488078e-09	4.90210555334437e-09	4.90209221614834e-09	4.9020970693799e-09	4.90209469546255e-09	2.80366758093887e-09	0.120774879761052	0.281512539555028	0.197262938629044	0.239077633270885	0.271492626423529	0.231375958272868	0.101330659357616	0.136076041323656	0.282356676540359	0.191169280054711	0.18868383908243	0.166991091216158	0.204265765180295	0.281446591231016	0.205523917282297	0.0427494775898501	0.0259697116156554	0.0394167152575023	0.117431568100798	0.204714938466237	0.275743784147404	0.217496716980818	0.170893385574544	0.23488178241755	0.334528323267834
2016-04-18	2016-04-24	4.90192821922367e-09	4.90197288557789e-09	4.90200683030309e-09	4.90204630544792e-09	4.90204308241295e-09	4.90206755265084e-09	4.90208174980222e-09	4.90208426505793e-09	4.90210110782427e-09	4.90209318152431e-09	4.90210891042589e-09	4.90211333732809e-09	4.90210671012643e-09	4.9021226964655e-09	4.90211837577804e-09	4.90213430532052e-09	4.90211952927448e-09	0.24127211471808	0.279243708636202	0.155213466942893	0.211867337034613	0.206190984620976	0.196461816673973	0.292577992946039	0.167499342135456	4.90210253114796e-09	0.256223651386698	0.215066887742236	0.255489901426204	0.141253842847612	0.261793623943331	0.178720708288002	0.283648386331195	0.18016745784673	0.170298414072327	0.110727852643992	0.161013153215877	0.255497067313228	0.293126105298809	0.355444436912128	0.528641525774306	0.425455106384288	0.50442376307797	0.50380559513581	0.509163155249031	0.403977245841461	0.396175524140708	0.405938426932987
2016-04-25	2016-05-01	4.90197072011038e-09	4.9019994855907e-09	4.90202340777567e-09	4.90203917489228e-09	4.9020486521091e-09	4.90205425700655e-09	4.90206295616659e-09	4.90207307189946e-09	4.90208147841766e-09	4.9020811085931e-09	4.90208174680082e-09	4.90207371768239e-09	4.90207423315997e-09	4.90205396961367e-09	4.90206308214986e-09	0.00425645645862491	0.0279743834891082	0.110034727787375	0.199467002792042	0.0622029174371863	0.104752437779078	0.0412311611887275	0.0962468613832741	0.0681893329259858	0.11801668097833	0.218341373997226	0.142931641631231	0.207578321787053	0.150844040998762	0.144798875609746	0.260529635475586	0.413667354308498	0.387191433199031	0.317043583506686	0.393460608470603	0.425878558335787	0.451310653849691	0.293318343739344	0.427296630186284	0.397173193886411	0.26880349468788	0.287995903846126	0.407418938315132	0.356695793257459	0.374527112479038	0.261321440335081	0.51382610732896	0.38614553718052
2016-05-02	2016-05-08	4.90195769500974e-09	4.90202167014392e-09	0.0590899258741487	0.185524694299514	0.183374818343873	0.264545622587083	0.273212656596258	0.242764478273663	0.270554892215886	0.17587217753906	0.128041519240509	0.190278741311706	0.308275638500516	0.303186736907759	0.188010069209179	0.179228578265031	0.316628850940503	0.256196093074006	0.247705998509987	0.286249910743454	0.24866087722378	0.356816546486243	0.250745955500214	0.280131097085599	0.354807240125987	0.444911902023932	0.425497463441121	0.453287146694147	0.525666434243515	0.398948499967605	0.450563988381141	0.454273137551636	0.442377526009335	0.455922680918972	0.369283432647503	0.293541055400828	0.272675259210493	0.288403110398581	0.360308177066942	0.189089101054796	0.332851574173265	0.229514519055504	0.342365868774981	0.293020441324765	0.405621619267385	0.398743781520902	0.441504161822237	0.473756310592934
2016-05-09	2016-05-15	0.0225553611203692	4.90201786598279e-09	4.90203797250362e-09	4.90202755142222e-09	4.90204389958415e-09	4.90204112908693e-09	4.90204077843056e-09	4.90204200336918e-09	4.90204661623086e-09	4.90206316705539e-09	4.90207467647343e-09	0.0238441420834284	3.32317775747427e-09	4.90207162422689e-09	0.057657663847864	3.36997895698397e-09	3.31494857146753e-09	0.136071029484121	0.0597313297187091	0.236372837320334	0.370549721819322	0.206554135188902	0.265387489717631	0.237448790952429	0.134781062295033	0.273600731019218	0.244167211171157	0.109291089048922	0.206637592850675	0.145490338788935	0.18032228791132	0.162980303664657	0.105365994502483	0.124208419273332	0.253732382602486	0.267533772760729	0.0939362948357243	0.286481297542532	0.189115625470341	0.0101257206978189	0.114757507714957	0.307022622908475	0.269315866136095	0.230578859061733	0.189759582432957	0.481543515871409	0.457701046458014	0.408185701428453
2016-05-16	2016-05-22	0.0792499231115202	4.90202400654166e-09	4.9020426656136e-09	4.90204996729541e-09	4.90204966479082e-09	4.90206103858061e-09	2.92927175031328e-09	2.80520098812005e-09	0.0510701195731278	0.010222064644417	0.0974512140289204	0.126033980999625	0.169180699411267	0.131806503778182	0.100927778348978	0.0960563270348314	0.00559569743185289	0.034022915759427	0.119982859152313	0.0545639878221283	0.170943916121258	0.175440370915783	0.0354442821337102	0.160151795373164	3.70274570697552e-09	0.200167173000206	0.210804381152463	0.118455347463032	0.16280098943603	0.0801187994399592	0.118603053509354	0.0198076913423928	0.223889972643574	0.210556764646088	0.230832859844871	0.288069631559557	0.0906533478017195	0.19336917155438	0.219918600484421	0.267638997942056	0.467760993704221	0.230080523248722	0.398259986920341	0.281262458583928	0.252962491660346	0.311963338161482	0.378795332148077	0.356873797494233
2016-05-23	2016-05-29	0.0272394100629917	0.024860174148267	0.0304526893171382	0.0369730311281345	0.0518358797843106	0.100643914801176	0.049029639930923	0.133084694996359	0.106565200857889	0.0562627874724308	0.0682047963835205	0.040792474346773	0.115860561420297	0.0608887404509054	0.0485649045198232	0.110274090029468	0.11272457397534	0.159998977399203	0.165384709671	0.157913902355417	0.187823645155613	0.15853299381085	0.188288226759982	0.114652795946028	0.158343508649047	0.252359453822484	0.178844171570578	0.194539108580201	0.180095708259631	0.33411108798039	0.207049795641618	0.257701146225442	0.30490175626118	0.242418920093056	0.191475594671233	0.304549266164024	0.398636814756584	0.311066735996278	0.452904561955883	0.300392951017589	0.280255811353739	0.356339187655119	0.378840892601139	0.228169254609625	0.389333934724399	0.282966125344348	0.180482768811701	0.267719987417507
2016-05-30	2016-06-05	0.0400042615870159	4.9020127392371e-09	4.90203357063456e-09	4.90203872376478e-09	4.90204562371915e-09	4.90204945231634e-09	4.90204876208852e-09	4.90204877023644e-09	4.90205507740006e-09	0.00575592501269202	3.18159572477841e-09	3.32939909935345e-09	0.0490664125044806	3.15575084019766e-09	3.12645976393038e-09	0.0205464376885557	3.36250356510047e-09	0.00642893114470939	0.00827069822962967	0.0475518141508681	2.8104425997312e-09	0.0186781826985999	4.90207197573738e-09	0.0771383713046015	4.9020888261793e-09	0.0595737165290547	0.113994402847641	0.236077963706875	0.119627647681034	0.16853918551533	0.187679181633494	0.242750326081623	0.198882632027886	0.229855940658644	0.222987444390236	0.209803077270709	0.314673193709816	0.231239690457846	0.278765957196035	0.105574447498774	0.214479031576438	4.19208134782074e-09	4.07658657659214e-09	3.78853657365582e-09	4.42743119900903e-09	4.31042746486105e-09	3.98057077094947e-09	4.1208892417364e-09
2016-06-06	2016-06-12	0.0973107024859876	0.0547758038235856	4.9020457551288e-09	0.0477750706162825	4.90204949920429e-09	4.90205671429202e-09	4.90205341249548e-09	2.78808310883814e-09	3.05976617070963e-09	0.0102270672160046	0.0794548363456461	0.0204097849920265	0.0373786368087036	0.139698048553759	0.0596063754523613	0.19408615366912	0.0504313933681257	0.113337494383611	0.231918789722243	0.166168338677389	0.120678142532621	0.166573081538983	0.140223027557327	0.0418066622536716	0.170959105583681	0.17759064668713	0.127919662473213	0.0758092972344893	0.148446603227084	0.195601950730665	0.159637798560146	0.0347819807550093	0.0389326397980334	0.00707521413877589	4.06576035047789e-09	2.91496831298845e-09	0.12726628665915	4.065275387982e-09	4.05247580943244e-09	0.0471597880124544	4.40659195587383e-09	0.0121274445697143	0.106175617236386	0.0650587641713191	0.108897466294719	0.108767217548142	0.0807754742818567	0.101645488014555
2016-06-13	2016-06-19	0.0378756977577421	4.90202233099475e-09	4.90203999983591e-09	4.90204801818551e-09	0.0257679620323207	4.90205909275592e-09	4.90205851529253e-09	0.000321832495320076	0.00616001565544108	0.0295610397302823	0.0850482367852044	0.0630953339530803	0.11644706921139	0.307096121034932	0.17074353099657	0.231558305499019	0.244357074585936	0.252153703215562	0.241085158451145	0.207187109949455	0.163677921522277	0.232612241766382	0.230390835280951	0.192362649368467	0.196035683323211	0.203467447864012	0.106526250850076	3.94289893962732e-09	4.90207774551969e-09	3.5408786980717e-09	3.78011330599967e-09	0.0271546089782267	3.65782662765197e-09	4.17857369981276e-09	0.0411325256642824	0.271512745596871	0.124082253804101	0.0796653800598087	0.0523416716236631	0.0847360293038354	0.24434680872094	0.117641005286492	0.0575232872474716	4.381347924906e-09	3.29091623485139e-09	3.3185170484079e-09	3.75303238379911e-09	4.02923635727513e-09
2016-06-20	2016-06-26	4.90196394688181e-09	4.90202120513462e-09	4.90204122810643e-09	0.0125752616924477	0.025795901440725	0.0392482721035502	0.0275520016300961	0.0565107146754826	0.122195533193615	0.177889167787968	0.212053386484146	0.156465526795962	0.166074587570955	0.17803430145182	0.203802591637389	0.13824517419843	0.22856711989793	0.230998545131577	0.187426321716721	0.0830586642846712	3.35685754541287e-09	3.24914264624816e-09	0.0104451497750494	3.95403706495438e-09	0.0735868090118735	4.03387847050258e-09	3.62725733394252e-09	0.0510450041735002	0.166913126156872	0.117864352767956	0.0259820852567368	0.105850373704818	0.0543666913469184	0.0110996063866109	0.0450137144249938	0.0212176127572072	3.75208122500571e-09	4.36470093823043e-09	0.0579970951444604	0.149387281123944	3.58259949502613e-09	0.0756521363182248	0.029799369890349	0.017481324626056	0.0794288040806589	4.38977529819084e-09	4.10442055370296e-09	3.89234200419634e-09
2016-06-27	2016-07-03	4.90197943051675e-09	4.90201298928784e-09	0.0230820644081722	4.9020427236911e-09	4.90204731321427e-09	4.90204369299975e-09	4.9020541881613e-09	4.90205383395627e-09	4.90205849652421e-09	4.90207170541128e-09	4.90206293013287e-09	4.90207301825126e-09	4.90207042533602e-09	4.90207176205034e-09	4.90206070039986e-09	4.902077540417e-09	4.90207652754749e-09	2.85819058750681e-09	2.92917265637865e-09	2.99043971270105e-09	4.90208235765042e-09	4.90208283398188e-09	3.38680614320175e-09	2.98583696574201e-09	3.45356337234928e-09	3.75463614579971e-09	3.62258590102263e-09	4.90207871138305e-09	4.90207947933998e-09	4.90208105817777e-09	4.90208176255638e-09	2.87534891900511e-09	4.90208986975262e-09	4.90207423918416e-09	2.81862150688107e-09	4.90207789212149e-09	4.90207690951425e-09	4.90208823966447e-09	4.90207844842723e-09	4.90207680620998e-09	4.90206836856097e-09	4.90209030494563e-09	4.90210220262278e-09	3.26399931270967e-09	3.67776445798523e-09	3.17305754720111e-09	3.83518008321409e-09	3.51347967413488e-09
2016-07-04	2016-07-10	4.90198354942408e-09	4.90202195759874e-09	4.90203730661251e-09	4.90205399377536e-09	4.90205489626065e-09	4.90206233773246e-09	4.90205347925148e-09	4.90204677480198e-09	4.90205833484116e-09	4.90207324077298e-09	4.90207852321951e-09	4.90208483174704e-09	2.9963282456556e-09	3.05560662473618e-09	2.77363594593491e-09	3.75647169830503e-09	3.45725438045215e-09	3.09204077113318e-09	3.09083925384642e-09	0.068846918161255	4.90207877903198e-09	3.04114811388224e-09	3.01830927429554e-09	3.78054225117434e-09	4.90207925029396e-09	3.54353506078775e-09	3.20130599516926e-09	2.95072337503467e-09	3.24681859242256e-09	3.19153556770885e-09	4.90207386833159e-09	4.90207055178903e-09	4.90208047791049e-09	4.90207725992553e-09	3.27814282460533e-09	4.90209002371374e-09	3.44169416952034e-09	4.90208523241517e-09	3.21898533836445e-09	2.82044720931598e-09	3.33138057655114e-09	3.56846575395681e-09	3.76410939415092e-09	4.90209368951763e-09	4.65445049166348e-09	3.95802148140515e-09	4.02506343057674e-09	3.5628441343258e-09
2016-07-11	2016-07-17	4.90198603424053e-09	4.90202888162809e-09	4.90205290085037e-09	4.9020585435375e-09	4.90205857207244e-09	4.90206757738522e-09	2.91766010298628e-09	0.0584437632281199	3.35078076050433e-09	4.90207388295723e-09	0.0253042354274239	3.32788038950725e-09	3.32266274978858e-09	0.0559000003709343	0.0829167486424929	3.41070144137673e-09	0.0460896782588733	0.0477398154845561	3.09815485158151e-09	0.0943126175945786	3.41150878758507e-09	0.000972952569897616	0.0466331031810325	3.38863774927178e-09	3.51448951061469e-09	2.85446317551432e-09	3.03647578747599e-09	3.33469824874625e-09	3.0842332325096e-09	2.78081694753093e-09	4.90209379690116e-09	4.90208805354337e-09	2.99356046026955e-09	4.90209169262173e-09	2.81905369562898e-09	3.85774924805413e-09	4.15575148528339e-09	4.39466386907435e-09	4.34535304583084e-09	3.83891515739997e-09	4.0420026697057e-09	3.99457824604878e-09	3.5316353927061e-09	3.59013765125607e-09	4.44697906971135e-09	3.18240200067196e-09	3.74456658242476e-09	0.0372722479160226
2016-07-18	2016-07-24	0.0539292249510234	4.9020355478847e-09	0.00622240983027205	0.0176033603141019	0.0648139339742113	4.90206780357295e-09	4.90206441791941e-09	0.0774775935879596	0.127567686423835	0.0815152545939478	0.0348691375881017	0.0237513904422717	3.50913789650285e-09	2.93234510554215e-09	0.0251943155351696	3.46035293557771e-09	3.53811074258947e-09	3.34357997002593e-09	2.81926519067158e-09	3.34215443868258e-09	4.90209586836651e-09	4.9020958650906e-09	4.90208631913845e-09	4.90209827326643e-09	2.77540296569282e-09	4.90209503046065e-09	4.90209121731911e-09	2.89240272124462e-09	3.62839112250813e-09	3.35711955320228e-09	4.32914546823739e-09	3.31442487894829e-09	3.67651567327433e-09	3.58933299185176e-09	3.90423358656005e-09	4.26323448687223e-09	4.32228658131482e-09	4.41061706168288e-09	4.17522140355969e-09	4.00657488475369e-09	0.0861363452648444	0.263805341767667	0.291847822088237	0.361474957046753	0.264203797317366	0.290714547840422	0.22168576220548	0.0891596546883683
2016-07-25	2016-07-31	4.90199337140584e-09	4.90202452618145e-09	0.0494256309226978	2.76766956702807e-09	4.90205411436903e-09	4.90206334468526e-09	2.84579591747124e-09	2.79385555372939e-09	3.0738113437391e-09	2.97107236764841e-09	4.90207418629722e-09	4.9020732012541e-09	3.02218534910205e-09	3.33318757994257e-09	3.05238746133812e-09	3.12281190765665e-09	2.91681459192693e-09	4.90209116361751e-09	3.78816773732998e-09	3.16032139934365e-09	3.49051411772587e-09	0.0034769819155981	3.11868127900834e-09	4.04721702576024e-09	4.18842243035494e-09	3.731820440825e-09	4.4183061995279e-09	3.99504674534802e-09	3.97842570093099e-09	4.48555631025833e-09	4.16296305685208e-09	0.0383584821114339	0.074459084935441	0.0874410294995519	0.142785766721713	0.239525267353726	0.289734078363954	0.231401184048215	0.315973389784445	0.178563500272543	0.159421123314736	0.249537967858623	0.0516437160667814	0.095683281283375	4.1779062912693e-09	0.134331989914375	0.229487489843888	0.167364305581687
2016-08-01	2016-08-07	0.0717183419861451	4.90203644313644e-09	4.9020586548126e-09	4.90205386766221e-09	4.9020617068534e-09	4.90206335413052e-09	4.90206288071543e-09	4.90207341964088e-09	4.9020841069696e-09	4.90208989985207e-09	4.90209103299809e-09	4.90209451455453e-09	2.89912579195724e-09	4.90208806366781e-09	4.9020884032022e-09	4.90208385074826e-09	4.90209312535354e-09	4.90209133498654e-09	3.06845018342925e-09	3.3484936049816e-09	4.90208765679550e-09	3.47264713492867e-09	3.46615441757638e-09	3.1197518029323e-09	4.90208002872112e-09	4.90208915793384e-09	4.90208175803806e-09	0.026767999939136	0.148563055906212	0.192309761322071	0.15365936557963	0.0459889442294345	0.125753765371173	3.433026721265e-09	0.177462293007282	3.60137678990365e-09	3.72261294114327e-09	3.93973745414133e-09	3.48266574837043e-09	3.61637663561852e-09	0.0499630230937308	3.4470473916495e-09	3.676700580744e-09	4.06606486287185e-09	3.6652739715015e-09	3.94028246009105e-09	3.40429112281748e-09	4.11602374233115e-09
2016-08-08	2016-08-14	4.90197707230756e-09	4.90202994076067e-09	4.90206247515489e-09	4.90208141512966e-09	4.90208548151428e-09	2.83276951925406e-09	0.0878462372002283	0.0975851587134512	3.27750353414095e-09	0.0576243768174967	0.0585031083286288	0.124939273429285	0.0590441734858826	0.148328751100088	0.13221613502218	0.0767661615475217	0.032180044713426	0.0801484558752414	0.167840041632341	0.10906028192038	0.183171976390768	0.271540156231857	0.260437591841112	0.31376688027435	0.268941303778272	0.30814354030327	0.19748561543079	0.203412821123807	0.19808797226148	0.268210941477592	0.223824984550821	0.240560899159891	0.195972990750462	0.260350431467726	0.152713506568661	0.0254693796486773	4.32934684650992e-09	4.112348167694e-09	0.0987495525061246	0.129876295047188	0.146650215064732	0.033402756715035	0.205178592984077	0.0879588563595972	0.139777145303523	0.262721224050662	0.0980904610894772	0.337266379269745
2016-08-15	2016-08-21	4.90198547347728e-09	4.90203415823488e-09	4.90206384874565e-09	4.90207150483526e-09	4.90207938508542e-09	0.0539627185063994	0.104739117871916	0.130518419127869	0.144931814562594	0.125333936213091	0.157107683183676	0.0895524519191528	0.118660691450615	0.215869591393819	0.218748473788154	0.185804649888332	0.184223536204967	0.143470063072955	0.230902585566543	0.177012987874188	0.141150808396037	0.112131333228395	0.116931337386685	0.00672516695797379	0.20347901155112	0.118975418698152	0.131701481052763	0.0905789701253424	0.0288574844250144	3.93053202752086e-09	3.88178180897702e-09	3.74233559534368e-09	0.0229279160548618	3.88925876834025e-09	4.06053249398353e-09	0.184193168085731	0.111935656422409	0.074608282619752	0.233244041700846	0.201634303432034	0.137811968526132	0.238051388219458	0.232537529374831	0.318281048223999	0.293904729285825	0.350053940307742	0.385309722099879	0.378619536333633
2016-08-22	2016-08-28	0.0529225759586966	4.90204383670591e-09	4.90205144263918e-09	4.90205774999752e-09	4.90205818847894e-09	0.0272433921621501	0.00809421026066733	2.9885930062266e-09	0.0693467314719946	0.062013890201193	3.12286691723419e-09	0.0523644509515105	0.0627825598430867	0.0457197243445612	3.3549452680776e-09	0.0184897923509985	0.0411219909342524	0.0133005353461527	0.0756659715961751	0.131592520228581	0.0583310629888991	3.27660041185148e-09	4.02725630882042e-09	3.85921192911966e-09	3.07266820791709e-09	2.92299590016179e-09	3.5868085173349e-09	3.57637801182915e-09	3.85910708489804e-09	0.00121874110902439	0.13822233794529	0.102772651943555	0.0512789984839431	0.182254692223605	0.195642040306638	0.228801762119087	0.227558205688421	0.216734992270046	0.218287000918892	0.36957029760454	0.212290892513152	0.207828123833175	0.013037759965853	4.09528051278585e-09	4.28849157519084e-09	4.35504907120841e-09	0.0289149224346884	0.069603388277143
2016-08-29	2016-09-04	4.90193498180161e-09	4.90201452044497e-09	4.90204707632715e-09	4.9020512755289e-09	4.90204826682252e-09	4.90205922275825e-09	4.90205096524034e-09	4.90205341283615e-09	4.90205546615863e-09	2.89935258142246e-09	4.90207274457271e-09	4.90206268553666e-09	2.99781800621408e-09	2.82674408105871e-09	4.90205652466456e-09	2.8331858053715e-09	2.9888017069499e-09	4.90206871729027e-09	4.90207644894951e-09	4.90208047685475e-09	4.9020694039096e-09	3.35334143788351e-09	3.60572418346152e-09	3.47102699137781e-09	3.1499129360093e-09	0.00911914972167487	3.17399898599693e-09	0.0359659631586138	0.0842876111186274	0.129268666550008	0.136407258754025	0.207947201601242	0.133778188272996	0.264011457389187	4.08600175912345e-09	4.02615805681315e-09	3.83943653123446e-09	0.0654758977287573	0.0223098677842454	4.06775742906114e-09	4.49925311342204e-09	0.0494283445030275	0.168265030428491	0.106891447232297	0.191791184275363	0.114887235399521	0.0933690312879048	0.0705100899539868
2016-09-05	2016-09-11	4.90199350238493e-09	4.90202406971169e-09	4.90204819980868e-09	4.90205069194702e-09	4.90205297958308e-09	4.90205035934013e-09	4.90204934780814e-09	4.90205080606758e-09	4.90206280039862e-09	4.90207490183982e-09	4.90207149567197e-09	4.90207643695052e-09	4.90208010148444e-09	3.22926814973292e-09	3.24099215315014e-09	0.000175362959951971	2.94567029972808e-09	3.57211279361059e-09	3.86457149163024e-09	3.59136629002941e-09	0.0253701161165343	0.0135183040889466	3.66916520444004e-09	4.90207153185047e-09	3.32336593185362e-09	0.02459722613998	0.00117691120127959	4.90208119153969e-09	4.90206917161953e-09	2.87088483168571e-09	4.90209172274165e-09	4.90208565881563e-09	4.902066927001e-09	3.65029181611433e-09	3.05065789768409e-09	2.8990957134055e-09	3.20968000919531e-09	3.01453554180881e-09	3.27703308754314e-09	4.90207828513743e-09	3.55095287933794e-09	3.77944153478936e-09	3.01556771448177e-09	0.0779547962007034	4.90207805992187e-09	3.13673121167755e-09	3.08282627599837e-09	3.77101174651079e-09
2016-09-12	2016-09-18	4.90198676794482e-09	4.90202700042995e-09	4.90205616657374e-09	4.90208421200194e-09	4.902088251706e-09	4.90208325508289e-09	0.00401545881244372	0.115426086508541	0.0669404057576529	0.0682502832837019	0.0253438694972568	3.44146742045615e-09	3.47714526799618e-09	0.128096116957557	0.0215803597864183	0.0691827530233219	0.0943601755650317	0.156886381264906	0.112213878203292	0.0714164435581855	0.0491729086369232	0.0458009715003064	3.91061839274397e-09	3.82667979447003e-09	0.0617670244458707	3.93202028112361e-09	3.89701889055851e-09	0.0235624232317873	0.19406834390068	0.101599278853216	0.00462082635442484	0.212105293912538	0.213504303783457	0.119586161193619	0.162123756638428	0.205951202021269	0.185708916664951	0.0846566887315013	0.00692207029030801	0.191782289328059	4.42387182239972e-09	3.92608825506403e-09	0.0239928263723137	4.04504381042048e-09	4.53957394367383e-09	4.22481966338564e-09	0.104688657296676	4.20827956214033e-09
2016-09-19	2016-09-25	4.90195828876311e-09	0.0265634976314411	0.0833863457303917	0.0545584774454494	0.0340501724907457	0.00843732432458393	0.0519710918161909	0.127606250526503	0.111573103564232	0.0546562667443557	0.121210401565004	0.168757038431872	0.163438781661432	3.00013657903163e-09	3.53619704679533e-09	3.48827495724939e-09	0.0545553046540407	0.00873090721300031	0.0684341566762974	3.66808207096156e-09	0.0729439698327379	0.081573453219146	0.101101921313974	0.177658709096917	0.233273201246899	0.289685687403375	0.137546956199769	0.203655794030163	0.108878437588462	0.082749681096255	0.198251559864549	0.0680179310508984	0.208017026464216	0.149452681906014	0.22590784698589	4.2088781292355e-09	4.18536292585422e-09	0.0749245458174862	0.17080764704688	4.37076266713611e-09	0.0181424565820717	0.284844753540212	0.37298553718211	0.159031664575633	0.0236984792049383	0.252796833049321	0.168640631122138	0.164004610013932
2016-09-26	2016-10-02	4.90198712323034e-09	0.0159716348525321	4.90205118987307e-09	0.0933882796087335	0.0183341012057558	0.0847138539491407	4.90206079718541e-09	4.90205668849867e-09	4.90206634347325e-09	4.90208362214549e-09	2.98169229882882e-09	4.90207929254607e-09	4.90208429758679e-09	4.90207125336302e-09	0.110864365357795	0.142862128680385	0.00338398461006056	0.125093420959887	0.0421204948306928	0.0543226141972246	0.151188859808244	0.0235213916045827	0.0735727788921953	0.123422061428659	0.128193149998055	0.100620134642625	0.0167275670799192	0.0450195105899974	0.0543191039594417	0.0457443475001561	4.08779322883055e-09	3.9539634533245e-09	0.0801053093018916	0.2208043286734	0.222225264753397	0.0876161943675196	0.07562923453918	0.0598837762762276	0.196323901657896	0.00484137742841559	0.237206031500551	0.271114921332157	0.0795944207452701	0.264343325652407	0.0659534517664419	0.0520666409544078	0.193416514645119	4.34983983311958e-09
2016-10-03	2016-10-09	4.90198278141731e-09	4.90202167502341e-09	4.90204927857617e-09	4.90205997280124e-09	4.9020641664562e-09	4.90205510370913e-09	4.90204564364963e-09	0.00368431597267325	4.90206243275144e-09	4.90207846205295e-09	2.81318493016597e-09	4.90207450208449e-09	0.0133145801563117	2.99240326201907e-09	4.90207274743416e-09	4.902081129279e-09	4.90207976165509e-09	2.99736995850363e-09	2.99027479931197e-09	3.27155520436429e-09	3.08544755568079e-09	2.84863880901115e-09	3.12238831023315e-09	2.97598081545646e-09	0.0499355043069777	3.76314332104377e-09	0.0608800272696375	0.103871371068286	0.0161499009904343	0.0388776121583962	3.85169331447225e-09	0.0607962264942936	3.17556220589431e-09	3.98160495273778e-09	0.0411356053445823	0.0826637611558781	3.64475148070396e-09	3.48969549411507e-09	0.0222275950122147	3.3512584604287e-09	3.50346300458781e-09	3.55301854137355e-09	4.00531961934761e-09	3.69012245628956e-09	3.01320580673638e-09	4.30352434887617e-09	3.93278379518344e-09	3.73112218066248e-09
2016-10-10	2016-10-16	0.0929357087638441	0.0464536043482371	0.04946876408281	0.0378041533452085	0.0368563849640568	0.0124012390109027	0.0397417902049473	0.0586105639377342	0.10018208246811	0.131919739261449	0.0865460122590282	0.04449600350676	0.0541289290953855	3.29423163456434e-09	0.107048832630386	0.153076732508333	0.158179319440692	0.167270358706614	0.107469908437098	0.12375201519624	0.155484421265876	0.189489863992129	0.210543015622124	0.0711168897637496	0.115611735599615	0.0706402274830262	0.166952916787286	0.205588962725844	0.0351671821175834	0.178497072620565	0.0753806253358062	0.0710445207444038	4.19144264606364e-09	0.0666501511654077	0.0205441045669142	4.06343275495085e-09	0.0221307129976686	0.0846994840537254	4.45088830736287e-09	4.65843725319651e-09	4.37257632255529e-09	3.90783671847676e-09	3.83254649712443e-09	4.25432954354766e-09	3.77249462737347e-09	0.0716723633538268	4.60722292463599e-09	0.0567015862321173
2016-10-17	2016-10-23	0.0536357336047108	0.005403619622428	0.000357960260834184	4.90206037264099e-09	0.0211169962529614	4.90206852137847e-09	2.89445508365627e-09	4.90206994355015e-09	0.083585300441265	4.90208048259163e-09	0.0672482564871932	0.0699062588856364	0.0510622235954245	0.204050737519468	0.146379380538657	0.129678560214698	0.00559221996394372	0.107276056987611	0.00829080060950087	0.00639410517222842	3.96683290169213e-09	0.0335691856717637	3.96348976634068e-09	4.13174233252288e-09	3.93220369314669e-09	3.92705699913477e-09	0.0820410054995849	4.09097853375202e-09	0.082773388803285	0.0149791701100359	4.16735374927847e-09	4.08107677833854e-09	0.0148109920759571	4.33259515626705e-09	4.36152606382587e-09	4.09652704300754e-09	4.62543089405177e-09	4.67582090419791e-09	4.03977700622104e-09	4.41403128625796e-09	0.0660205210132467	0.14601839127921	0.0568067967808978	0.221772986933116	0.127122035563649	0.0782585326238614	0.092730624311456	0.0638144536303751
2016-10-24	2016-10-30	0.123847467743451	0.104227002765989	0.092788671229028	0.0386136148759357	0.114149698164837	0.178028422901767	0.129413535097704	0.152084444744478	0.148623809934151	0.162170534467342	0.105559800070742	0.0305702520188931	0.0952294512836619	0.0355381565721486	0.0449610379757741	0.126907392118914	0.00336654159157359	0.061233155469659	0.0299838153324012	0.0111749437014031	3.77869104177683e-09	3.90478643929395e-09	0.00492735929236817	0.0677677800538943	4.13509300652987e-09	0.0395255525773638	0.0573813341719467	4.08637617777341e-09	3.59576347738274e-09	3.9687041448159e-09	3.79310944002518e-09	3.94818742150436e-09	0.0147851409248417	0.130587575891077	0.114522851426373	0.110167317078111	0.160159270678774	0.223008376975506	0.0577837318324825	4.32073657874684e-09	0.152286272870721	0.233401845849658	0.23430144359108	0.0824396189626548	0.121220092673189	0.144155563063854	0.0609328812067745	0.0968239113136644
2016-10-31	2016-11-06	0.0461250868717003	0.062561518400275	0.0643859268009402	0.0563447909039696	0.101635456215004	0.0550403818884158	0.0142261519461778	4.90206705335085e-09	2.98765187232832e-09	4.90207547463517e-09	3.22200183431811e-09	0.0525393306765617	0.0201464623416701	2.87510567959851e-09	3.16783451315982e-09	3.13696247973393e-09	3.15349864866352e-09	3.22659014828528e-09	4.02535621336784e-09	3.90636639376481e-09	4.1174811486812e-09	0.013508169379354	3.96702409001148e-09	4.90208579264251e-09	3.00586939529668e-09	4.07630174995516e-09	3.88038584280556e-09	0.0174764652757707	3.61837538505907e-09	0.10161215593405	0.0982467873805239	0.0421201992113511	0.0817705591974058	0.0949976288076174	0.00436247477577511	3.98492419001915e-09	4.49579825011555e-09	3.74596640739901e-09	3.74000929180628e-09	0.131593925735062	3.95319355655078e-09	3.42470671851411e-09	3.30146984475664e-09	3.8554853648339e-09	3.74540563402193e-09	4.27808341342380e-09	4.7838243937109e-09	4.21568090659914e-09
2016-11-07	2016-11-13	0.161383526595421	0.0893066595605183	0.0282018211082985	0.0386400287600328	0.00348212515232755	2.76161435979209e-09	0.000948430353931468	4.90207459303462e-09	3.06117883965636e-09	4.90208202104843e-09	3.09732576263568e-09	0.0356022254925109	0.139857154847443	0.0607439328448554	3.71261943969595e-09	0.0326565664389093	0.0655146128302198	3.38174455932941e-09	0.151206945136501	0.176452102070498	3.39775734082673e-09	0.0921564709616432	0.0300101478616	0.0475742116501329	0.0679052163797671	3.81352102676312e-09	0.122375941245541	4.01365941485705e-09	0.0320940401213766	4.21905444629948e-09	4.00631390313413e-09	3.90336867158073e-09	0.00301438543159186	4.28745591889296e-09	3.92310798941376e-09	4.39964340858495e-09	4.65231421047121e-09	4.41591874933786e-09	4.4189354748511e-09	4.17231654472621e-09	3.89819530330024e-09	3.76146946708084e-09	4.53733935078335e-09	4.79178626920243e-09	4.76630897151178e-09	3.9284221468958e-09	4.10274333964827e-09	2.81746808288527e-09
2016-11-14	2016-11-20	0.17900484294095	0.0627011671384685	4.90205905547481e-09	4.90207043138239e-09	4.90207350573586e-09	0.00844854442789189	0.071487375234732	3.09778916063745e-09	0.036576769894838	0.0682204122741079	3.40420813587673e-09	0.103085907079231	0.0680606099567499	0.0339869374318725	0.0735761703270061	0.108387059211684	0.113959082573291	0.0821623710115466	0.00343431726360608	3.63105696497735e-09	0.0395365645688039	3.20673093559405e-09	3.7500687984665e-09	0.128617950724748	4.12488766265821e-09	3.49281241753177e-09	3.79039191061136e-09	0.0692145907794713	3.39039909833329e-09	3.93883405500313e-09	4.21797074115985e-09	4.26409795580075e-09	4.05267396422013e-09	4.2703120597442e-09	2.81959416037255e-09	3.46291873816613e-09	4.10059738401898e-09	4.21222735730185e-09	3.71832328467829e-09	3.38641147784019e-09	4.90209280844296e-09	3.49022422952872e-09	3.54196745833998e-09	4.14587090789874e-09	4.2801948104519e-09	4.01211207749498e-09	2.7238820062992e-09	3.08351993531193e-09
2016-11-21	2016-11-27	0.107301909085986	0.134947420737748	0.122155101419468	0.0117272556918944	0.115485996671305	0.0878919993915672	0.0805120424162453	0.151018203189703	0.139563120686782	0.120018345529281	0.0748534152355122	0.0760214855777098	0.0389041730972306	0.0659450042716005	3.5370798895105e-09	0.0327110719270555	3.97633588752304e-09	3.67492013130111e-09	0.0802309841575351	0.0256992652753634	0.044808753646652	3.79491306314484e-09	4.19770545765439e-09	4.38983039843616e-09	3.92180567988957e-09	0.027639085297842	4.3974922148232e-09	4.90208637902403e-09	3.85175553138259e-09	3.86254801301009e-09	3.36276109659852e-09	3.12993783095423e-09	3.42654608037433e-09	4.90209372902052e-09	3.79074913155073e-09	3.58281728886497e-09	3.87600965196416e-09	4.39587143475836e-09	4.63419557685003e-09	4.77566395334507e-09	4.8523276396576e-09	4.83226228986844e-09	2.69883293377194e-09	0.146795608318702	0.112048344197329	0.209710737367645	0.0560055363789707	0.164054017540184
2016-11-28	2016-12-04	0.103134254188755	0.0892500163510028	0.088337020870249	0.00414433057244123	4.90206024568083e-09	4.90205692070112e-09	4.90206073527979e-09	4.90206144749185e-09	4.90207079612494e-09	4.90207949977468e-09	4.90208270087241e-09	4.90207729035119e-09	3.11175443325124e-09	4.90207600047141e-09	4.90208612033521e-09	4.90208257840566e-09	3.07690005076109e-09	4.90209477646933e-09	2.76221038356053e-09	3.03154014957835e-09	4.90208514408549e-09	3.01117282095937e-09	2.9054215907668e-09	4.90209088294556e-09	4.9020969150743e-09	4.90208290395777e-09	4.90208659229711e-09	4.90208519415384e-09	2.99219713441316e-09	4.90209442447522e-09	4.90209353914742e-09	3.11281684628431e-09	4.24344629115345e-09	4.80108601704528e-09	4.56726859179062e-09	4.28190054512684e-09	3.9456526755466e-09	0.213072129890391	0.172652016378408	0.0854886033146028	4.58038734398727e-09	3.98977328063642e-09	0.29956368495742	0.238409905482993	0.240298164632328	0.225336233737376	0.244320358176455	0.159135235026471
2016-12-05	2016-12-11	0.0991632998391759	0.055349084670219	4.90206350979149e-09	4.90206162178334e-09	4.90206675654928e-09	4.90207192553613e-09	4.90207362190953e-09	4.90207132996495e-09	4.9020843980358e-09	4.90208427408322e-09	3.61597676320482e-09	2.83757181156165e-09	4.90208796495581e-09	4.90208403753601e-09	2.88914981101628e-09	2.94598681759235e-09	3.58945691318967e-09	3.260736232117e-09	4.90209369740018e-09	4.90209318545788e-09	3.82405092690497e-09	4.12923626176107e-09	3.46377123611284e-09	3.41114762100804e-09	4.08010284131273e-09	0.00917556578676869	0.02005339811916	4.24038321957332e-09	4.08744321626358e-09	3.8919904319393e-09	0.0517056975827141	4.14410033054705e-09	2.903704205362e-09	3.21955532086662e-09	3.97208281238258e-09	0.224102236595715	0.181867614890366	0.199173653900711	0.248724713183958	0.0206847782168159	0.262101306497538	0.255750918861987	0.156337431387171	3.93031481749573e-09	0.294293156840387	0.0464930422687838	0.137826931180672	0.228181987439414
2016-12-12	2016-12-18	0.132905113110214	0.0142906452515628	0.00329266383478691	4.90206968422153e-09	4.90208014485796e-09	4.90207677707574e-09	4.90208352834557e-09	4.90208306201176e-09	4.90208666549866e-09	2.86345471122686e-09	2.91033407551289e-09	3.34542346377523e-09	3.5847332264017e-09	9.71266856120445e-05	3.80005398053779e-09	3.98878337538943e-09	4.33424977090026e-09	4.012091838774e-09	0.0548149563007215	0.055969862989061	0.0305854483866262	3.32510096757753e-09	3.17218505678754e-09	0.0393207042069779	3.90329502017292e-09	0.0558161166163749	0.0545255922196798	0.174855983657275	0.145978985775962	0.298471653855743	0.142399827199866	0.042376502485639	0.201558804242409	0.158165923883756	0.163387982716201	0.308251645097833	0.169644948755977	0.0554250212393482	0.0222728519910293	0.0840783216875967	0.0234066912112896	0.122334921900502	4.37562903216954e-09	4.35906864054945e-09	4.33426688818828e-09	4.9020912402331e-09	4.90207262751109e-09	4.90205260148548e-09
2016-12-19	2016-12-25	4.90201423315231e-09	4.90205814430335e-09	4.90207595680391e-09	4.90208346042639e-09	4.90208631306267e-09	4.9020875277453e-09	0.16389609058218	0.192562537882129	0.138881369813418	2.91886415507062e-09	0.159615461829747	0.257250232379051	0.24666444674044	0.0572538735983745	4.90211488349522e-09	4.90212474960718e-09	0.0124053645949811	4.902117357266e-09	0.0379159602585574	3.05791085016528e-09	0.0615651965302828	0.230678249442165	0.228272389224337	0.191711165550805	0.261878433403477	0.183687446320717	0.209347558421241	0.121099687977251	0.120213975444401	0.131648428481061	0.146589665624853	0.228516164738664	0.345889242247202	0.170903991966516	0.0492111479822891	0.0428525322272268	0.088310122940364	0.158966594589722	0.147716389337787	0.136357744131282	0.197690421525191	0.337390864307555	0.341613033797091	0.289581838580742	0.383122974182136	0.351610346967295	0.426954957459556	0.203776123365466
2016-12-26	2017-01-01	4.9019872339615e-09	0.0176509626305257	0.0276177908590799	0.086617154555056	0.261248134245969	0.303067759086282	0.335048564256158	0.108808852066533	0.112689982741051	0.0858107187295849	0.099198334874467	0.141498167215375	0.175944550390743	0.320294664669151	0.344334889538631	0.243366545835706	0.203939362102624	0.338174610736349	0.330309456661479	0.362537542373642	0.358023866747492	0.244446828325607	0.295974914423999	0.321936878923097	0.39997654470929	0.353668505130696	0.321753116199594	0.421239140662583	0.324478138649751	0.246445357725841	0.319579988947714	0.258698751860066	0.32842922832575	0.406250801906979	0.490170714990809	0.464603131950429	0.466650170332949	0.435263252327308	0.404765091055486	0.470687914502451	0.472301139764562	0.503871858732974	0.328338619491693	0.417574431370625	0.388076933301045	0.281009385953923	0.395371206602029	0.367059542346418
2017-01-02	2017-01-08	4.90196815924635e-09	4.90201994953188e-09	4.90204553710807e-09	4.90207336087627e-09	4.90206397935348e-09	4.90206758149688e-09	4.90206661305049e-09	0.151876704858831	0.197639238542186	0.230686637954897	0.144360183849683	0.039002388825975	0.0269417890093417	0.113730758688272	0.139729069989966	0.137209204673529	0.157800718677493	0.157708249055215	0.0734626423782044	0.0686547279126699	0.0253480788029427	0.0461018708229085	0.113416948265315	0.168307081399327	0.136075772032002	0.126663692137468	0.0720515450357394	0.141986554689454	0.0676338016244941	0.16051108787028	0.216328974474485	0.164302374832177	0.286692163176006	0.168420325162942	3.97224430987555e-09	0.0298121789894871	3.88401069212941e-09	4.07473403210349e-09	0.0069379554154547	0.0677788140992071	0.0821496713195418	0.114431449395425	0.0907818146729824	0.132481446806203	0.222372469946366	3.28263422355189e-09	0.0861688588996745	0.081677809916639
2017-01-09	2017-01-15	0.0557567845690603	0.0704236106876318	0.0495910137323489	0.0344537224673402	4.9020547887312e-09	4.90204226972729e-09	4.9020500129343e-09	2.7892287404031e-09	0.060237770045203	0.0755407721544254	0.0810182908238108	3.28097343306119e-09	3.18782241609556e-09	3.26375500175135e-09	2.9879948154836e-09	3.19476157890137e-09	3.18356823966739e-09	0.0847540843982976	0.102699301870537	3.3106196353914e-09	0.0539061864234323	3.57201601588108e-09	0.0354705254049435	0.0330518412791765	4.90207509300674e-09	4.90206704178689e-09	2.83956624857267e-09	4.902058884583e-09	3.45925540737962e-09	3.75612073624838e-09	3.27421190935921e-09	4.90207340806946e-09	4.90206951055665e-09	4.90207942310933e-09	0.0166150960553801	3.64746252300618e-09	3.69196881308701e-09	3.79105436746877e-09	4.90207337119417e-09	3.35046197660436e-09	3.68648065687741e-09	4.06987428211348e-09	3.86120067541562e-09	4.06916413485876e-09	4.11057291814857e-09	4.5919727679144e-09	3.27412537637016e-09	3.62573838913434e-09
2017-01-16	2017-01-22	0.0378714612071883	4.90202194750953e-09	0.00329025288312107	4.90204729222081e-09	4.90205100578986e-09	4.90205510060345e-09	2.89532271998177e-09	2.76895681664168e-09	0.014063864499195	4.90207414072568e-09	2.99789842059611e-09	0.0373743075110977	0.127352549704295	0.0831268436111073	0.190521861470749	0.139501822264033	0.034479930997063	3.11074044979657e-09	0.129955174033737	0.0621689215143575	0.131461164672899	3.36435408835532e-09	4.90208197211166e-09	3.22627213567842e-09	3.24756147320837e-09	4.9020779676666e-09	3.16849773936497e-09	0.039300426342831	0.0547335885084292	0.118738698889727	3.69440503916594e-09	3.7222832870275e-09	4.1094015826248e-09	4.90211300549103e-09	4.90210218173901e-09	4.14187631646736e-09	3.36877017758912e-09	3.65755098870089e-09	3.19278695704149e-09	4.1310231650616e-09	0.0233760302926523	3.92267184670937e-09	3.96567557812341e-09	0.207133366529128	0.0360425674292583	3.35934404907562e-09	0.0547392999469446	0.088504299610618
2017-01-23	2017-01-29	0.0710862586682066	0.0859257448811437	0.0597435858520344	0.0327114640954046	0.0517366177614926	0.0824446904216628	0.102059526171873	0.0852312722965688	0.0604021126902035	0.0958922510924183	0.00450388152727597	0.113129251142824	0.0440469550684788	3.05989272064004e-09	0.0880834476820493	0.134965814511025	0.0671636201376608	3.9777455527613e-09	3.9409174664536e-09	3.42319268883038e-09	0.0182021726214686	0.0559324833768717	0.0271417495789319	4.05340379120255e-09	3.74633031011563e-09	0.015236923379186	4.90209579947555e-09	4.90210304247966e-09	4.90208736589533e-09	2.77597642513391e-09	4.9021030525587e-09	4.9021123127954e-09	4.90210648750649e-09	3.71933902689158e-09	0.000273315125407918	0.152660533661901	0.24384259919687	0.119760254781289	0.154106399055555	0.205177513970963	0.0975676823865507	0.0280748959926559	3.24984295542109e-09	0.156824319062182	0.054833736645595	0.0644376953815999	3.74790169444738e-09	3.64861964262235e-09
2017-01-30	2017-02-05	0.143644552765895	0.107435338253419	0.0750338865451248	4.90204957631863e-09	4.90204875299951e-09	4.90204584715382e-09	4.90205167502632e-09	4.9020552528475e-09	4.90205929702405e-09	4.90207434629303e-09	4.90207745118204e-09	3.16833184116848e-09	3.20717315020891e-09	4.90207275398432e-09	4.90207311890665e-09	3.03697216657195e-09	3.14202775932065e-09	3.00702240241933e-09	4.90207619069532e-09	4.90208223520739e-09	4.90208692272312e-09	4.90207894684029e-09	4.90208660268284e-09	4.90210002727954e-09	3.21683766168962e-09	4.90209640409989e-09	2.8623306565369e-09	2.92252454258386e-09	3.59605044320217e-09	0.0183604060290561	0.15003317680531	0.0197561192592564	0.143764883501417	0.0150884380529201	3.19438472322717e-09	3.44907948390505e-09	3.65649898798829e-09	3.79461704876134e-09	4.08409810808093e-09	2.99792487945487e-09	4.90208411334699e-09	4.90207728643588e-09	3.49743194888721e-09	3.53422875904697e-09	3.546923753614e-09	3.85956890089132e-09	3.9347547751085e-09	3.15846244846799e-09
2017-02-06	2017-02-12	4.90198440529949e-09	4.90202140260239e-09	4.90205424805482e-09	4.90206244376918e-09	4.9020597448562e-09	0.00746394196250487	2.83728297238641e-09	0.0349967483783888	0.0403886852085961	0.0500156183679182	2.9740757213596e-09	3.18999043613956e-09	3.04471161469204e-09	0.00347882447510446	3.15053063178031e-09	0.026655834756071	3.24491682798591e-09	3.70829256133391e-09	3.51460991781706e-09	3.34261446157427e-09	3.49149198679124e-09	3.37959264763844e-09	0.162714362778824	3.88498791072588e-09	3.58906591937725e-09	3.37341512308717e-09	3.39659906395725e-09	0.0542295197497333	0.132074407348464	0.124486253627836	3.72713625900565e-09	3.41535239006962e-09	3.39781842548694e-09	3.84660538649415e-09	3.87782260005216e-09	3.16568659194088e-09	3.62250811042307e-09	4.12725824212887e-09	3.52327750592708e-09	3.96744352981921e-09	3.37643412136792e-09	4.90208375278902e-09	3.79304048126552e-09	3.79589423568383e-09	3.38229515944196e-09	3.33994427712431e-09	3.39552655242326e-09	4.21022083342842e-09
2017-02-13	2017-02-19	0.0972147823944829	0.03373340837981	4.90205444459821e-09	4.90205317100572e-09	0.000697484032776547	4.90206773485141e-09	4.90206168650385e-09	4.90207151433929e-09	4.90207559544068e-09	4.90208607983292e-09	4.90209260778214e-09	2.96655057240939e-09	0.0235954155617722	0.0288060175780319	0.061206269830479	0.0670599728317536	0.0498980034597741	0.022463233940976	3.74790925075237e-09	0.114022887527514	3.71892550504063e-09	0.0361751127494346	0.0323830758534048	3.70271786049152e-09	3.61761967145802e-09	0.0886382239855146	3.03342867302057e-09	3.70182053620585e-09	2.80394325519575e-09	3.34484132172479e-09	3.41604269894573e-09	3.53680281843026e-09	3.95700893840837e-09	4.20398503247959e-09	3.47077705859538e-09	3.87709370209149e-09	0.0460586748923407	3.14520071428462e-09	4.10519153463565e-09	4.15715184463201e-09	3.1067081512194e-09	3.47691399278279e-09	3.8923449497278e-09	0.0482576678171609	3.69506835037404e-09	0.108771768809691	0.0547108294433114	0.266556249654577
2017-02-20	2017-02-26	0.119662500332333	0.10123516927835	4.90205814563749e-09	4.90205298255663e-09	4.90207286492022e-09	4.90206066586414e-09	4.90205743918124e-09	2.93109440759432e-09	3.0169395920176e-09	3.07770025589606e-09	4.90207407834472e-09	3.72263722326185e-09	0.0423264579491437	4.9020784216493e-09	3.29952290073706e-09	0.0368038497596633	3.64164589816573e-09	3.37453252317384e-09	3.31797516280022e-09	0.032945794995337	3.08303570089798e-09	4.90207498299947e-09	3.37770286328513e-09	3.56984879031776e-09	3.4913282309114e-09	3.51156614934664e-09	4.90209147529375e-09	3.63698475636843e-09	4.90209285534392e-09	3.72521618962026e-09	3.7187840758562e-09	3.57752366403427e-09	3.92669976540638e-09	2.86698877194345e-09	3.19266400274238e-09	3.59689885280487e-09	3.2746433685346e-09	3.52608797002679e-09	3.76191008746935e-09	3.68044517517803e-09	0.0965376141735356	0.301332743714437	0.295718316548572	0.253161693087551	0.243424112662673	0.0993037625815728	2.80315437239731e-09	4.90209486688818e-09
2017-02-27	2017-03-05	0.0684843539116198	0.0375809790685801	4.90204095383613e-09	4.90203970520082e-09	4.90205328125559e-09	4.90204493082946e-09	4.90204302649323e-09	4.90205224414861e-09	4.90205705221848e-09	4.90207481207828e-09	4.90206428017898e-09	4.90206463890483e-09	4.90207342453197e-09	4.9020591254703e-09	4.90205452661023e-09	4.90207213403789e-09	4.90206798764689e-09	4.90208060408494e-09	4.90207344032884e-09	4.90207075350031e-09	4.90206869546167e-09	4.90207835666719e-09	4.90207601813309e-09	4.90208247501429e-09	4.90207686310596e-09	4.90207666649199e-09	4.90207958572983e-09	4.90206635069437e-09	4.90207871906125e-09	2.85052561555371e-09	4.9020862225076e-09	3.04520530679209e-09	0.00698856989209116	3.60144587027026e-09	0.164886113040422	0.152699042968707	0.194774137398072	0.279925500259903	0.0633258324057632	0.0634624262442163	0.195466371680098	0.196860061258402	0.16948128973696	0.148465618631715	0.134017903266509	0.216533348243693	0.0817256928939476	0.253030839159298
2017-03-06	2017-03-12	4.901996238483e-09	4.90202889364305e-09	4.90204285989673e-09	4.90205806737469e-09	4.90206900144111e-09	4.90206782632304e-09	4.90205374317319e-09	4.90204847128782e-09	4.90207225265284e-09	4.90207171964201e-09	4.90207970882598e-09	4.90207843737555e-09	4.90207333338041e-09	4.90206544564525e-09	4.90207851132142e-09	2.78212057390017e-09	4.90207870361342e-09	2.90871215806624e-09	4.90207904036639e-09	4.90207814002092e-09	4.9020870577667e-09	2.85071329691647e-09	4.90207852909762e-09	3.54512630750321e-09	3.73136080144757e-09	3.25977090080853e-09	3.44368245444246e-09	0.026812787861285	2.93724482849535e-09	0.224206406633993	0.166029975238767	0.216806166065938	0.146411442811712	0.140036410175113	0.276795551596149	0.142042506971935	0.122602010347178	0.183060015316247	0.110362623540774	0.21141396507467	0.130658754633477	0.147746568706489	0.0739106334962556	0.217026268280882	0.124898879126173	0.140363785741193	0.0162405844059192	0.278490136383608
2017-03-13	2017-03-19	0.0128950425026957	4.90203474558735e-09	4.9020570625286e-09	4.90206590367676e-09	4.90206794413379e-09	4.90206854908793e-09	4.90206810891048e-09	4.9020692601378e-09	4.90206836727816e-09	3.17583589774406e-09	3.23150968030289e-09	4.90207819498901e-09	2.99763758310377e-09	3.46010286741557e-09	3.03150222863155e-09	3.19978761425726e-09	0.0390471404680625	3.59343841671905e-09	0.0446379714347543	0.144041010465339	0.184228508920834	0.122674564677996	0.280938014743834	0.352906053375399	0.343083539261741	0.292616925170812	0.317737842347946	0.30228512250461	0.264765981638842	0.22799642732986	0.281492641932032	0.139540204657482	0.291584997970632	0.136095081370614	0.202433343566028	0.182202601227766	0.0222965831942492	0.199813179575922	0.0938430969348346	0.137377244027656	0.117679380449768	0.178178044100003	0.193600566943951	0.0962202560327516	4.49615361056767e-09	3.89415042820191e-09	3.66585161354489e-09	3.24640608501554e-09
2017-03-20	2017-03-26	4.90200096827645e-09	4.90203494609208e-09	4.90205683690244e-09	4.90205983157169e-09	4.90206335744584e-09	4.90206234627259e-09	4.90205875115643e-09	0.0171190489473221	0.0969642592627806	0.0117023016819398	0.0668698499094905	0.0423755629535271	0.0543503928403141	0.141660726570093	0.196155177251813	0.234978102665718	0.219604775038134	0.274864958415337	0.216081861345467	0.247136626305907	0.227474361901008	0.289358486718267	0.290646642488505	0.256179823874796	0.200522452785687	0.360740764055726	0.14028999007501	0.249912091309956	0.284329129714267	0.281331053335839	0.264035227358108	0.216550818238694	0.244264942778606	0.113182873969707	0.111292138913943	3.83057205595138e-09	4.31287251231221e-09	3.58731193682833e-09	2.98244322531696e-09	4.90208218716924e-09	4.90208831229068e-09	3.34969448666918e-09	3.60844180719086e-09	3.49131977468504e-09	4.90208893878019e-09	3.74157771191360e-09	0.0611315378683214	0.374284555310531
2017-03-27	2017-04-02	4.90199240777782e-09	4.90202632822158e-09	4.90204623500851e-09	4.90205668093445e-09	4.90206063592155e-09	4.90205736600157e-09	0.0489651021982882	0.140434580947806	0.145253969142851	0.0890751257436471	0.156095714854223	0.136928258239369	0.187298682652467	0.096450848786403	0.147477684427318	0.172263765241505	0.0520774952266477	0.118493709983862	0.126051670580385	0.121817791405733	0.0420146415251315	3.68903428903787e-09	0.177837604944543	0.0939373887712877	0.146423115338158	0.106244668441459	0.0879750971134163	0.140207742741023	0.0582494823865047	3.90755646906869e-09	2.87547237898149e-09	4.90207945400253e-09	4.90208262713884e-09	4.90208343944793e-09	3.05484761401212e-09	3.7592795450266e-09	3.17302562100486e-09	3.51929613477753e-09	4.34582770208644e-09	0.104204526523601	0.286109601072073	0.253347667787768	0.382725212069586	0.347591260087629	0.274378787711758	0.287566404797535	0.211345334868525	0.311138405626951
2017-04-03	2017-04-09	0.0139770537059604	0.0254022442370991	0.0245527531823896	0.00330247982573114	0.0759400223321527	2.9795606091923e-09	4.90204672247862e-09	4.902040516911e-09	4.90205395178689e-09	3.03217112437079e-09	0.0652239357398661	2.95985463664301e-09	3.10796832406751e-09	0.00855516770799127	3.12505923511406e-09	3.39644191321273e-09	0.0412448672124967	2.95931142553362e-09	3.2443199526971e-09	4.90207209995532e-09	4.90207554063831e-09	2.94118109825169e-09	4.90207625851598e-09	4.90207706663546e-09	4.90208141768728e-09	4.90208202305712e-09	4.90207637795385e-09	4.90208049468203e-09	4.90208476271056e-09	4.90207142054325e-09	4.90207910980652e-09	4.90207532183626e-09	0.0109147199190806	0.255640216522676	0.0939256256044562	0.181089652040167	0.0790370316881963	0.15935474389514	0.017109947573472	0.00482053480056941	0.184897726855739	4.02066334025976e-09	4.09396043823604e-09	4.04928455218465e-09	3.94286691210717e-09	0.0527451555030041	0.0292148649347774	0.0311932570740223
2017-04-10	2017-04-16	0.121219865766084	0.0863682185490414	0.0895035037590875	4.90205445443169e-09	0.00812373143008899	2.91719021676299e-09	0.0387387782896779	0.00368493618153345	3.10390598163966e-09	0.0265596338430724	2.9141043773581e-09	0.0862744552229078	0.00989248537086843	3.08772742841977e-09	4.90207231140049e-09	2.9235296890368e-09	3.0033244629181e-09	4.90209267829341e-09	4.90208213727703e-09	4.90208471415264e-09	4.90208933875705e-09	2.89676331222303e-09	2.98382622023352e-09	4.90208779074545e-09	4.90208674041811e-09	3.37210067954534e-09	0.250546373283688	0.23472409795469	0.222515936539498	0.224281562989674	0.238712206831781	0.101290044442741	0.0814811189935179	0.0313615098702211	0.0903418879110895	3.44893551069891e-09	4.01746793715781e-09	3.77082771784675e-09	0.143115348207676	4.1497904533578e-09	4.47831766862895e-09	0.0759016197691319	0.0465960512385949	4.2691417018541e-09	3.9501676930171e-09	0.22575886263891	0.310323673851041	0.258345521317548
2017-04-17	2017-04-23	0.146229090383527	0.078031976511556	0.0362006817821846	0.00750778803530365	0.0118389063060963	4.9020597961833e-09	4.90205259753049e-09	4.90205923796527e-09	4.90207322040509e-09	4.90207222124342e-09	4.90208387657919e-09	4.90208843089663e-09	4.90208861730622e-09	4.90208764974154e-09	2.90114001981735e-09	3.78039481069997e-09	2.99469944993741e-09	2.78280958479406e-09	3.69393492439607e-09	0.179458648540937	0.1766898244678	0.10105899871716	0.118153009728814	0.158303427398037	0.171840763839587	0.0122020545921104	0.128082618363235	0.108661400691998	0.0162404091560422	0.107502631969576	0.0574878754425151	0.136359136595564	0.0815381453037304	3.65770737132923e-09	0.0736374345393772	0.00814615762179744	0.139261370749881	0.0304823415174247	0.131019662542432	0.270356703031666	0.232269304435832	0.417320128409931	0.318435439488459	0.367621636287561	0.397257001347864	0.381716476610153	0.361871274472564	0.132773347792387
2017-04-24	2017-04-30	4.90199811356615e-09	4.90203270610789e-09	4.90205056168233e-09	4.90207167787211e-09	4.90207148965332e-09	4.90207642878133e-09	4.9020723027538e-09	4.90208857174711e-09	4.90208855691924e-09	4.90209238904303e-09	4.90207696344013e-09	4.90207748088017e-09	3.1031086621234e-09	0.0338501932474926	0.0772184205046425	3.40550298853992e-09	0.0943960209828459	0.0178783168512691	0.025137640196414	3.15014404056523e-09	0.0912725417468556	0.0184718085433042	0.0658075168670468	0.0675337129253215	0.0610450059216925	3.97610594307698e-09	0.181274326440722	0.16540011088664	0.10277113489522	3.8133045860774e-09	0.103656847520407	0.15425567553543	0.265112797210844	0.125734727476118	0.38796058685572	0.376822335256006	0.398571603410819	0.378987334242062	0.407968414797211	0.469293871466622	0.280501396790187	0.209864829900598	0.0953922157674642	0.157952203056821	0.18332397143179	0.027521819641089	0.219369848515488	0.373311956598769
2017-05-01	2017-05-07	4.90201353211319e-09	4.90205760587392e-09	4.90206851184202e-09	0.0100475827811985	0.260127261356105	0.40361633865668	0.399887996601138	0.345996320731251	0.296324917720112	0.273512426005682	0.210138242066871	0.419323779796829	0.405741476138266	0.305780103280562	0.286528614333891	0.203801463876062	0.239970809850487	0.261342172327433	0.2931119648555	0.327609564681009	0.345703661332141	0.300335328779383	0.212657781146804	0.273612371214511	0.371793026812295	0.401794319060193	0.473731021818436	0.433827900274681	0.405159263950975	0.408233594599742	0.37917627141731	0.358909059033388	0.474649579242292	0.441267334899829	0.263213549241388	0.455006367076364	0.343665024220207	0.407458401113619	0.321207630191861	0.363932779840289	0.395406879493107	0.325915420273303	0.41343617236515	0.376353898539124	0.347498746462636	0.34581429586788	0.404643618054166	0.406514306739597
2017-05-08	2017-05-14	0.0814305540498644	0.035948672870886	0.0325625748327242	4.90204857505401e-09	4.9020584967936e-09	2.76186019482724e-09	4.90205175676464e-09	4.9020459615103e-09	4.90206003321081e-09	2.92398598344003e-09	0.0300560435792444	0.0169772354070994	0.00473967140577747	2.9032861217209e-09	3.29877539630969e-09	2.86676591402159e-09	0.100902730782527	2.8593401885735e-09	0.0692844918074394	0.163920313118979	0.195679217572136	0.25811002160877	0.222195204551278	0.171518134204752	0.205447586371771	0.177922873362877	0.268481069288591	0.0893202305219224	0.188263598707107	0.126835993370162	0.139036152628199	0.0981873599441776	0.145313597186953	0.223136036913592	0.166934511744802	0.12472956468252	0.252460431704362	0.104849002179507	0.133617188427202	0.0101121202532901	0.0764445713241754	0.0226482494680879	0.0967048364436945	4.14103270296257e-09	0.0481164452467317	4.23845527777228e-09	0.0876008946306864	0.0642307755799701
2017-05-15	2017-05-21	0.111629751770426	0.084976769573935	0.0128090113555255	2.86757498053562e-09	0.02295364243283	0.041094518935929	2.89521558768435e-09	2.79143541102085e-09	0.0180438970509976	0.0294981768338162	0.049268018503928	0.158508002177802	0.103992910507042	0.157127804371592	0.18088805175901	0.172408534026263	0.170583384391854	0.314096118974952	0.141082739371178	0.191451351618656	0.196076748029722	0.0835534909689205	0.156105704547721	0.0734399253873541	0.0468176107935318	0.19004823225584	0.240679099692164	0.230068537781366	0.200514914411317	0.320004567543631	0.209106180330308	0.202203914232287	0.175721064843125	0.151238488991937	0.102155323734502	0.162117291882071	0.121576532643106	0.138355755076207	0.0777935444931749	4.05114278206286e-09	0.118699125464739	0.332085774981248	0.302809703865572	0.414881395533177	0.486921029376976	0.265371074568081	0.235801483443554	0.291971730668528
2017-05-22	2017-05-28	0.12860410932732	0.0602583109712975	0.0500814811025877	0.0571376590747887	0.0535986822300506	0.137631284315078	0.14476664338306	0.112225269624746	0.125064696901666	0.163916506167301	0.131044249546618	0.125436353818106	0.115580767392083	0.140678908172036	0.227951131061995	0.152512920400576	0.127353485554466	0.200051062553292	0.222000850292554	0.220771287438812	0.226390518133212	0.14487686545702	0.174052294027151	0.228181550705609	0.121614101166898	0.200629702881383	0.142932367747893	0.0935652226171914	0.158611111385207	0.146020861513932	0.210185565640921	0.0868300502620515	0.296822084643582	0.226681355418994	0.238978840231819	0.17786085276288	0.210542119251825	0.334781915542521	0.315736645292845	0.420581051527233	0.409461298755601	0.39544423008517	0.365868660532917	0.451798736302724	0.387006932042211	0.240701735302816	0.269698771066339	0.371089781134626
2017-05-29	2017-06-04	0.0485820967241487	0.0630718562471562	0.0909870533190307	0.0545680255880283	0.0792638343197253	2.79416720671982e-09	4.90205737791512e-09	4.90205890533177e-09	0.0101149703508611	3.26807034923373e-09	2.97464323752636e-09	3.228755677162e-09	0.0337689628344218	0.0372683073611816	0.116220737473426	0.0572352756705735	3.64059397677242e-09	0.0179443867690786	0.10535676202297	0.0136346979680807	0.00390691589041762	0.0561268225742669	0.0381160308635221	0.000905437753821254	3.94254267093116e-09	0.066958351825744	0.159462828307216	0.143402346355394	0.127230861247908	0.249557435646363	0.255920413546533	0.405706377917547	0.312004428438048	0.290105008293936	0.142333022356608	0.287301765830821	0.336174503916836	0.250642434376746	0.247034586983578	0.264853169668014	0.225454792722846	0.104763640465788	4.46092478592363e-09	2.58856154633282e-09	2.77023762061488e-09	2.57077558700599e-09	2.55544384488058e-09	0.00524918833604821
2017-06-05	2017-06-11	0.0592982465817764	0.0547645357587641	0.06394038169967	4.90205020984624e-09	4.90205290735049e-09	0.0716954660805292	0.00299008072331116	0.0405462167599197	0.020669338124346	0.0368891958019587	3.43827977295185e-09	0.107651633841828	0.0798390420785548	0.037286472982151	3.45836275568874e-09	0.0286303053181492	3.80158170173496e-09	0.0155805594925542	3.7532311487215e-09	0.0639784376804289	0.15964972583401	0.188955046905856	0.0325623687941312	0.145520708804107	0.234283631704072	0.248804862595937	0.223838708211757	0.223523441875335	0.140168609316524	0.174105763138517	0.152858364406085	0.122654370483829	0.120392772704239	3.86002447388259e-09	0.0124894803097701	4.24167597723066e-09	4.85505200416204e-09	0.0249233160616589	4.31125447297623e-09	4.32416020235008e-09	4.38054503383269e-09	4.64834449612025e-09	0.122124968792396	4.46382831529665e-09	4.18672605237783e-09	3.78041551431098e-09	3.8317663551331e-09	4.64396633514251e-09
2017-06-12	2017-06-18	0.0681691191381609	0.0248146969543343	0.0106143823310076	0.0293397376150456	0.0387270321125707	0.117098151679627	0.0193203851714177	0.0448960880571673	0.0705484197756583	0.0175991806121779	0.139714837262049	0.0623171968986892	0.144127295638272	0.143052778068699	0.209123143566994	0.115591493572517	0.140541879813845	0.107578206685042	0.261566747216269	0.173421084566334	0.138970553096165	0.232067374540523	0.0159898282024497	0.156442193525508	0.129937460338823	0.0612491916889919	0.082357830392744	0.00516685347614069	3.9775667261717e-09	4.68417374815953e-09	4.10630460954761e-09	4.38526671473819e-09	4.75247426801849e-09	4.28441759059151e-09	0.0656454262972674	0.137321424351596	0.0460962246909046	0.156741259801	0.11489159752407	0.0935348455781099	0.0337059526019243	4.12791145153981e-09	0.0950433851286996	4.29001909739304e-09	4.69744580012473e-09	4.52209543128104e-09	4.70914134624374e-09	0.075183435094069
2017-06-19	2017-06-25	0.10302457057862	0.0431108389118647	0.0201459901563492	0.0150717927117737	0.0775039951694815	0.0599710952428149	0.0886067734338598	0.0866096337519252	0.193242437865541	0.194505218211374	0.126155537395019	0.121074109543371	0.178255203629391	0.173565626259935	0.149423867625885	0.153790479714963	0.130304062920233	0.180028358988111	0.138041048478181	0.187829098299552	0.00152805389101237	4.39098485308567e-09	4.45584304486127e-09	4.55263626741495e-09	4.39724410500484e-09	0.00912909268499972	4.52616552084952e-09	0.0639325217888406	4.14688118534152e-09	0.0285733231422043	0.0788149590239174	3.97115321569218e-09	0.116639566419638	0.067087366209022	4.25447511623773e-09	3.61837559199454e-09	0.0591690833476195	4.29535461648447e-09	0.118398639032744	0.209331369820674	0.0337149263893354	0.11087153721134	0.0241141033250713	4.50183744783352e-09	4.31630147286957e-09	3.9329608993125e-09	3.80816492791985e-09	3.98143555198164e-09
2017-06-26	2017-07-02	4.90197726647102e-09	4.90201552237233e-09	0.0779834746775918	0.0537029652570328	4.90204641711038e-09	0.00744710941635755	0.0968841220420614	0.105485983420323	0.0812032006299421	0.0295086339250322	4.90206436840619e-09	0.077830262137394	0.0490937311265004	3.52735691800184e-09	3.20015989416871e-09	3.63674463580497e-09	4.28333292079908e-09	4.0451775202275e-09	3.65809242617119e-09	3.82446637626289e-09	3.3653477728907e-09	0.0610811742939789	0.124875396684683	0.0358098744074672	0.107454511724568	0.00299041042193066	0.0104613445898188	4.13470278614766e-09	0.00977331247722473	0.0115304356922582	0.0292201292676725	4.19530909463006e-09	0.114376695184284	0.153174968395296	0.221133554970854	0.0430941771345622	4.49346586306096e-09	4.63494632817001e-09	4.44907306001185e-09	4.33924387533959e-09	3.38155655218269e-09	4.10444757481541e-09	2.87443384332566e-09	4.08440598896274e-09	3.84380478808776e-09	4.09144187161542e-09	3.78594360500438e-09	4.54229120164516e-09
2017-07-03	2017-07-09	4.90196014933352e-09	0.0547062170961335	0.0333506734028923	0.00667145464990189	4.9020588944869e-09	4.90206842957154e-09	4.90207536965275e-09	4.90207189320983e-09	4.9020855674451e-09	4.90208608460349e-09	3.1629841448643e-09	3.29676921952016e-09	3.0013440110262e-09	3.04733724598407e-09	3.3191291886256e-09	3.60526158921519e-09	3.24482447829589e-09	3.28188698387448e-09	3.87124879478799e-09	3.3463922678489e-09	3.468455040321e-09	3.46059219716397e-09	4.03643677739623e-09	3.67268208592148e-09	3.78762216893997e-09	3.58951931557413e-09	3.5823773190125e-09	3.83849960686767e-09	3.72168328295701e-09	4.18447742833554e-09	3.30456367033069e-09	4.90208709196137e-09	4.90208574030848e-09	4.90208258531109e-09	2.82638250144488e-09	2.99348064793576e-09	3.17241704744177e-09	3.3381396166561e-09	3.12909682140032e-09	3.37896160957276e-09	3.70113563784378e-09	3.44297513943963e-09	4.17704861909031e-09	4.61715139174945e-09	4.08307327653876e-09	3.48110779716717e-09	4.05107568725506e-09	4.32162027738078e-09
2017-07-10	2017-07-16	4.90201656516442e-09	4.90204160575545e-09	4.90205805637282e-09	4.90207222121103e-09	4.90207503961394e-09	4.90207831812388e-09	4.90207115086086e-09	2.92326946197272e-09	3.33580059250554e-09	0.0354925733650606	3.36293056058414e-09	0.0510614417538815	0.0184206545587465	0.0674252810892743	0.0500687447566061	3.64822472018352e-09	0.0254697971884987	0.0179488434929191	3.89681051533947e-09	0.0689406672454514	3.69837108989403e-09	0.0538176639091837	4.11352606877721e-09	0.00673364444109591	0.0048441637029138	3.02132103406873e-09	4.90208451957831e-09	3.73134282862874e-09	2.87586168664517e-09	4.90208179859153e-09	4.90208995109697e-09	4.90209061458218e-09	3.15182935436063e-09	2.94194804521047e-09	3.82431131354014e-09	3.6494783068018e-09	4.17065159068291e-09	4.17020735842196e-09	4.15451987028272e-09	4.10562593295535e-09	4.34684281101923e-09	3.89187133626048e-09	3.80971298502243e-09	4.07859474201128e-09	3.92704275101447e-09	3.96687215320258e-09	4.0999502933257e-09	4.34973283713293e-09
2017-07-17	2017-07-23	0.0539902374542806	0.0481241022799009	0.100248252153317	0.0226595591734899	0.00348214755749021	0.00151132825946995	0.018309066183312	0.0742304226517109	0.135567095789382	0.116994053436955	0.0893426666174906	0.115519397142416	0.048917403254584	0.00347927505721642	0.0108337251484645	0.0530794990198384	0.0279419362462101	3.8174633241722e-09	2.7915254517075e-09	4.90208243962801e-09	4.90208623989756e-09	2.987074602365e-09	2.94813785745693e-09	3.0029191910663e-09	4.90209261406971e-09	4.90209130673507e-09	4.90208638789413e-09	2.77984078197506e-09	3.6293604794466e-09	3.48186445949173e-09	3.82764707024922e-09	3.17525306809174e-09	4.38888290602005e-09	3.94117721005831e-09	2.92552525024053e-09	3.67999490939807e-09	3.7020832233253e-09	3.4480094804421e-09	3.64154551765101e-09	3.68707524078947e-09	4.22495248519428e-09	0.179885664761266	0.302124210725583	0.186823617984412	0.141904418877687	0.17858762340494	0.205788479835754	0.0943300560629758
2017-07-24	2017-07-30	0.104824811584689	0.0956317478481746	0.0720244100877322	0.0853922676690433	0.0526695266804532	2.86312762282302e-09	0.00094800477915092	2.85087032616287e-09	0.00615264756532449	3.12477817221857e-09	4.90208419916948e-09	4.90207017861113e-09	4.90208045417248e-09	2.79970701289515e-09	4.90208450233063e-09	4.90208654229015e-09	2.99085545801735e-09	4.90208726255903e-09	2.91462460928889e-09	3.33906959112517e-09	3.50406259513333e-09	3.92758865149516e-09	4.03260645661852e-09	3.94182244574823e-09	0.0137488152908543	3.851755140747e-09	3.78615179915679e-09	3.53157047578489e-09	3.96470810336598e-09	3.84684933017328e-09	3.91002270151788e-09	3.58890049741218e-09	3.55743841551393e-09	3.94467863681826e-09	0.124556756087779	0.0687220121300611	0.227643026989074	0.240220719481467	0.173364564787795	0.015358169853497	0.135266695237901	0.286093756524228	0.130557734426113	0.179134302757564	0.0781060405187281	0.0148182854286118	4.73929617971730e-09	4.70855559480029e-09
2017-07-31	2017-08-06	4.90198971647796e-09	4.90204285055215e-09	4.90206971336078e-09	4.90208730223883e-09	4.90207601524157e-09	4.90206959689353e-09	4.90206838717944e-09	4.90207825263652e-09	4.90207811130831e-09	2.81516990291616e-09	4.90208943209874e-09	4.90209072499771e-09	4.90209135759467e-09	2.93046143446232e-09	3.57665241081589e-09	3.46790793424376e-09	2.98995259407029e-09	3.45111527410963e-09	2.97523789096241e-09	3.12853428730919e-09	2.87936225860956e-09	3.60176980879921e-09	3.28400968752855e-09	2.79734629411752e-09	3.35578725371455e-09	4.10202441906921e-09	3.69837657632628e-09	0.0175128699209579	0.0130282710770523	0.0424732178681978	0.0785703913662028	0.12799905210355	0.006949235502112	0.0433320884474446	0.0699301101961739	0.0124172156004175	4.93684627152861e-09	0.025115529872408	0.103095807987861	0.156875223516612	4.84600024876298e-09	4.60669932039063e-09	3.98113848988869e-09	4.42085251043793e-09	0.0236485960336794	0.125745351803525	3.92445348375451e-09	4.33983428869707e-09
2017-08-07	2017-08-13	4.90199350814077e-09	4.90202825804902e-09	4.90205772719733e-09	4.90207620990955e-09	4.90208022347777e-09	2.801972760626e-09	3.08450203443098e-09	3.11811184583737e-09	0.0790107598429958	0.0635548511083283	3.80980990356219e-09	3.68298576507964e-09	3.53543723999763e-09	3.19076292631168e-09	3.53890486470869e-09	3.22758605689864e-09	3.37798385122167e-09	0.0178305277059485	0.0155332472599654	3.56049519131153e-09	0.0537413577752052	0.165243162605361	0.120181704183786	0.188088412888465	0.239450681949833	0.22290134740162	0.168308391542307	0.138421245922696	0.00338636433228053	0.0149900378339622	0.117251969822425	4.44756811779457e-09	4.51574493891491e-09	4.60565539466193e-09	4.52363767628275e-09	4.25704574985005e-09	0.0702207779215294	4.36179000120124e-09	0.00690453939524538	4.39804452364055e-09	0.0649717381800939	0.0689514943473976	0.140920310632654	0.100365077791046	0.0477588364777218	0.147180039339542	0.174895622732495	0.117891452032508
2017-08-14	2017-08-20	4.90197842085897e-09	4.90204126549401e-09	0.00109135443906401	0.0167458337488114	0.0284736281986267	0.0992468164453897	0.0872473659393736	0.126000282695119	0.117824965018735	0.107747107422646	0.0858218156805935	0.0592454670269609	0.171349568835384	0.200483172912914	0.188779822241483	0.204239605004883	0.240364362195686	0.19065684797073	0.211170922741254	0.235677357675714	0.284445486475375	0.176842657078083	0.131396523950158	0.145658884983202	0.167433572330972	0.141783019086116	0.118405179682769	0.0447645958014617	4.17590761697179e-09	0.0835528720497468	0.0509611407829953	0.0160051588254322	0.0779971632056244	3.90868669451929e-09	0.0692770567763763	0.126127401847712	0.138351024584813	0.188037844169679	4.14809049591146e-09	0.0889675963180987	0.120470952266661	0.095937099784651	0.193730748065601	0.321712365454053	0.306763845675136	0.181940503714283	0.32730002127391	0.254813614307858
2017-08-21	2017-08-27	0.100362351417365	2.78817613551453e-09	4.90205749816222e-09	4.90205574117682e-09	4.90206252251049e-09	4.90206311572356e-09	0.0529238472247359	0.0215856879310631	0.067994937156463	0.0235201161221695	0.047499720627323	3.69276339995609e-09	0.0573040925597474	0.0136465250441168	0.021560393846121	4.10392997881566e-09	0.0694759770312079	3.81963874445193e-09	4.01585865212367e-09	3.81284359077742e-09	4.16020754353028e-09	3.41847107632976e-09	3.77562066514567e-09	0.035767066148112	4.15165111683846e-09	3.56097980927701e-09	3.65698694735635e-09	3.95190230262774e-09	4.09633161650703e-09	0.115373113815709	0.0259727147043689	0.0346403081148926	3.35388742810363e-09	0.0473037868940109	0.102229105779668	0.171143159242522	0.142037759439671	0.328620545329355	0.270497109470506	0.301970997378302	0.00215257127512701	3.85197185145382e-09	3.62167213319293e-09	4.10270531808314e-09	4.36976318620607e-09	4.57065291533446e-09	4.86724009000313e-09	0.0567541260395048
2017-08-28	2017-09-03	0.0396221430703023	0.00595492876639499	0.06832516389469	0.0837360108378764	2.80209862965412e-09	4.90205671887655e-09	4.90206610732772e-09	4.9020793952322e-09	0.0140984749614392	3.06508012277929e-09	2.94323194485623e-09	2.92484778897822e-09	3.44040848393889e-09	3.16114931667423e-09	4.9020679135806e-09	4.90207212805858e-09	3.04541107670339e-09	3.6740149583311e-09	3.30709806409178e-09	3.11419782109483e-09	2.97450553112659e-09	3.72885487117067e-09	3.86741461853697e-09	0.0213001105143564	3.56518223028661e-09	3.52973586303015e-09	0.0914429926201601	3.76276714352312e-09	0.131136114339347	0.108546711784199	3.54512315726527e-09	0.0726561323740897	0.140653105977485	0.193501001212521	3.94489156538638e-09	3.73988098314412e-09	0.0129360124192259	0.0251036331972944	3.6732965443968e-09	4.21221372126892e-09	4.65740942685382e-09	4.22483544367185e-09	0.147568630064608	0.0756798740161032	0.123840785524452	3.70105088764131e-09	4.18933324872558e-09	4.27007866453891e-09
2017-09-04	2017-09-10	0.0813927112813749	0.0481679820290511	4.902070845464e-09	4.90207316761604e-09	4.90207439155175e-09	4.90207575984093e-09	4.90206523304594e-09	4.90205164218255e-09	4.90206618298033e-09	4.90207915049705e-09	4.90208286748340e-09	5.67842688993839e-05	3.22839929435776e-09	3.55530446429899e-09	0.0591820835109088	3.07800204877806e-09	3.75551483709799e-09	3.63342787207882e-09	2.84493924614394e-09	3.75120418566859e-09	0.0086578933325469	3.57869470492662e-09	3.4155582934069e-09	3.87810261300919e-09	0.0406844509934188	0.129057636864175	0.0135690480829919	0.166094264481783	3.30005676240152e-09	0.0529541278785793	3.93428490208379e-09	4.11870373357484e-09	3.56427635799605e-09	4.19291474823606e-09	0.0124964312174555	4.39235232863711e-09	4.47411208534373e-09	4.25608942530057e-09	0.017186168450267	4.11448189714752e-09	4.21902454043400e-09	4.2283832798781e-09	4.14677843395493e-09	4.15938416758916e-09	3.85819898142853e-09	3.78236126632868e-09	4.42430716502429e-09	4.29909122066075e-09
2017-09-11	2017-09-17	4.90196728014822e-09	4.9020512435141e-09	4.90207899804992e-09	4.90208542957342e-09	4.90208187114225e-09	4.90207483249597e-09	4.90206892151893e-09	0.0339564481339626	0.00218915619928192	3.15307806502843e-09	0.0523674535914224	0.0674059848406093	0.0337864180784991	0.104177357258532	0.158707906152601	0.0611269268422601	0.0922355676151839	0.188158276903542	0.146719641535913	0.117062914686822	0.0110783066891711	3.37956839703918e-09	0.0104624433893298	4.12829033457721e-09	3.59330897298996e-09	3.75975796315815e-09	3.66920343963826e-09	4.02097326353258e-09	4.11157475928982e-09	3.87861725378497e-09	3.84535787636721e-09	0.067987489353891	0.069738566586296	3.76300708888817e-09	4.00391754194307e-09	3.77271001828805e-09	3.86538110584642e-09	3.96719406043359e-09	3.94784312461926e-09	4.24882162523708e-09	3.8247435820763e-09	4.25292668975124e-09	3.54667141524752e-09	4.82646149632937e-09	4.63204556474653e-09	4.44136571686079e-09	4.17505638863176e-09	3.49424990572193e-09
2017-09-18	2017-09-24	0.0556659811435759	4.90203107062644e-09	0.0647219465588908	0.0519649716325611	0.0266431851635844	0.00151133413112814	0.0653353136694609	0.148073123511224	0.210877659776364	0.158135615474308	0.151846376383991	0.181634018052363	0.173330078283851	0.108626304609627	0.13928964147174	0.0570106888927952	0.0655498411838554	0.10676569810224	0.0349247238366745	3.80068742440466e-09	0.032441096451284	0.117630242959986	0.040804552369536	0.067427861848595	0.168465127550254	4.11194423686064e-09	3.89404115428105e-09	0.0327587953964694	0.0257453924506729	3.43039945386901e-09	0.015260641405986	0.00115691179871984	4.00472471838339e-09	4.41617535271938e-09	0.150200049285146	4.53585402571312e-09	4.56027514492598e-09	4.65495670977163e-09	0.0577714369502691	0.0899744175689834	4.47393538098684e-09	3.93051522371352e-09	4.84365992839153e-09	0.058045281090192	0.0354058842181291	4.45579544263609e-09	3.78233450124037e-09	4.4333058261222e-09
2017-09-25	2017-10-01	0.0410709901623996	0.0481314899396959	0.11483501177115	0.0780325751484855	0.060852829378105	0.0430386131956004	0.0152477559062111	4.90205899332312e-09	4.90207812686498e-09	0.0251267448035428	0.0332394502010216	0.00853300777497686	2.99116058612076e-09	3.25954606530994e-09	0.0521892697786897	3.67670584351314e-09	3.73396560307056e-09	3.554264582261e-09	0.0849385914975774	3.64698201210937e-09	3.76413143144946e-09	3.68179981856698e-09	3.47617797781992e-09	4.05640696590167e-09	4.17535461369913e-09	3.91541736058214e-09	3.97784307551755e-09	4.07807405866495e-09	0.0891752167334979	0.0938735229040179	0.0968056410252587	0.0713130719324131	4.03941258047054e-09	4.31253714567584e-09	0.0691145485142858	4.23937094697358e-09	0.0546721255887427	4.64837182179170e-09	4.66414525149674e-09	0.0730415594362153	0.059778876006757	0.151547921879651	0.0458006741136892	0.0351596322805531	0.134257791984106	4.35877960496322e-09	3.76369866219458e-09	0.0180896299935338
2017-10-02	2017-10-08	0.0717233408406665	0.0281894365462456	4.9020555728199e-09	0.0368849007082192	0.00997762026991778	4.90207322996463e-09	2.80844547363454e-09	0.0272414041564105	2.77707326950369e-09	3.13223431846813e-09	3.38172659462946e-09	3.51283430559473e-09	3.52060167433426e-09	3.08806587091113e-09	2.83213178451556e-09	2.83836199048004e-09	3.00372421662094e-09	2.78262522391385e-09	3.642719352043e-09	3.26994363758031e-09	0.00865871145372031	3.48615575821728e-09	3.56532162969647e-09	0.0714372514503951	3.8865323418066e-09	3.90343630092257e-09	3.77822548392979e-09	3.97464457698032e-09	0.0257007020621362	3.57226328328329e-09	3.66103771249453e-09	4.12097357249392e-09	3.97083555601009e-09	3.65268374398009e-09	0.0776929936892751	0.0124926886993696	4.09019552676952e-09	0.030142005821643	0.0221708762184511	4.09303689450792e-09	4.22874027578789e-09	4.48626627498476e-09	4.34798273425505e-09	4.28709637164155e-09	4.806751648669e-09	4.02210533728422e-09	3.80560819885764e-09	3.37681692241956e-09
2017-10-09	2017-10-15	0.170051161241108	0.126799511341023	0.12255052611105	0.094044842298542	0.0856326531704212	0.0242785122816079	2.95953446806e-09	0.121817750727787	0.139063652637907	0.101658502527524	0.0966914217891494	0.147118402269687	3.55685109537535e-09	3.4951716579803e-09	2.96333835155405e-09	0.0696188329293033	0.0456489226606809	0.188332031300099	0.131474752408531	3.54257841638795e-09	3.64283441244377e-09	0.0616444334360332	4.13432539034536e-09	3.77881878770879e-09	3.76010031007637e-09	3.55879070512972e-09	3.51477829065549e-09	0.0926605272122698	0.0801530171462705	0.139124386924025	4.2507521005167e-09	0.144308369843154	0.0347767274194714	3.45997511586768e-09	4.23242939552426e-09	0.00810355311731859	4.30404898178676e-09	4.40795260976429e-09	4.84506381964348e-09	4.37889723881288e-09	3.73620927070548e-09	4.00308535333482e-09	4.00848064188019e-09	4.64692290103635e-09	4.38827198634405e-09	4.53248751895486e-09	4.56662304576029e-09	4.10593929913656e-09
2017-10-16	2017-10-22	0.0179334265010175	0.046736281465071	0.00623404636437752	0.0193415227616128	4.90207429693468e-09	0.0273247220110372	0.00708035965160287	4.90207401650424e-09	3.19140066242161e-09	0.057869847749796	0.02052250356694	4.90208766305243e-09	4.90208352027518e-09	3.40992553080005e-09	3.12145126849682e-09	0.0307625380045465	3.80776132614218e-09	3.59882840374979e-09	3.76074444761827e-09	4.02381145104602e-09	0.18187786605575	0.0737681620473453	4.12648722811673e-09	0.113089261140571	0.0905218631646024	4.05224452912069e-09	4.23247675803826e-09	0.0446838927182951	3.97993886327795e-09	0.0422432404751869	3.96300935627087e-09	3.7287269695923e-09	3.68432704700499e-09	3.95395811022881e-09	0.0404423234022332	4.81747765416242e-09	4.63692593092876e-09	4.64651341036529e-09	4.57031213566977e-09	0.0675715818602392	0.08513826745044	4.15058280941129e-09	0.0629444848511749	4.71678280886077e-09	4.75899772927962e-09	4.65728153526409e-09	0.0750912904398837	4.83955720015538e-09
2017-10-23	2017-10-29	0.0730535714246412	4.90204554008381e-09	4.90204749606235e-09	4.90205353180113e-09	4.90207666349124e-09	4.90207953154998e-09	4.90207722255777e-09	0.00817649808032692	4.90207675105707e-09	4.90208691256049e-09	4.90210246345196e-09	4.90212074767414e-09	4.90209130475059e-09	3.43710767261102e-09	0.0840833762705696	0.067078583795409	0.0588157375339597	0.0704716564118757	0.109155715311795	0.154071902079994	0.0253958211655278	0.0608917734075604	0.00492924053930845	0.119522673608064	0.0167664464428804	3.90669618392407e-09	4.43751585780067e-09	0.0570656058510643	4.27401559671158e-09	3.83227679411615e-09	4.33290258291433e-09	0.07825929796482	0.00694151249060857	0.0585777125678776	0.126920195654717	0.016865225601046	0.0222468762834354	0.127197413713542	0.106860233324244	0.266437750239098	0.0285066221676938	4.54778518393858e-09	0.0244564182859692	0.0901429131629943	4.96317771395568e-09	0.0347606017556929	2.71845564807044e-09	2.58931679932169e-09
2017-10-30	2017-11-05	0.0489361529079669	4.90203960003245e-09	4.902054127411e-09	0.0715710960016278	4.90207210254471e-09	0.0114174933119107	0.00809865905782068	0.000321682063733293	4.90207220161378e-09	0.0634591743516935	0.232204340170025	0.0253841149564148	3.88472428926817e-09	0.00854082842589389	3.72027389697987e-09	3.60054298159887e-09	0.0234252885738441	3.7859002291375e-09	3.99482857542337e-09	4.2796237245556e-09	0.0322586561175085	4.17171273032468e-09	4.05973712428755e-09	4.36702880245739e-09	0.108150636611429	0.169348964261473	0.0886590464151263	3.60084294967979e-09	0.0930964695894728	3.66971568461829e-09	0.103690241961296	0.201679299995362	0.046424510899566	0.136806918302765	4.45751740722552e-09	4.90211189493992e-09	3.88082483172333e-09	4.93263737103905e-09	0.0121187873411298	4.97694558059546e-09	4.86738498641505e-09	0.122376519920772	4.98775768175981e-09	4.65289356413675e-09	0.0360472158540883	0.0273583398960501	4.96913445032965e-09	0.0991982640401001
2017-11-06	2017-11-12	0.168542813560204	0.0652608732148942	0.0465277753795521	4.90206040782192e-09	0.0183124910293425	3.08811559387348e-09	0.0254292887689177	3.0277237020572e-09	3.09652818490884e-09	3.4010709673628e-09	3.43541469757668e-09	4.90208626821729e-09	0.032036670767337	0.00685215978618171	3.50681091091666e-09	3.56850700499217e-09	0.0411049967923795	4.21009908952302e-09	4.03749236409209e-09	0.00399222278346744	3.84248923860036e-09	3.36186867621015e-09	0.0104608058876917	4.06789985337333e-09	4.16956032559073e-09	0.0122510222634329	4.41707716705093e-09	3.12735674794033e-09	3.59530124878648e-09	3.59180915734699e-09	2.88781792920943e-09	4.24987139942942e-09	3.42429707952395e-09	3.19328214127394e-09	3.3530993778281e-09	4.60753262268011e-09	4.50700469911564e-09	4.16125936281542e-09	4.5804605688818e-09	4.50699142842597e-09	0.157901152695369	3.75133341080976e-09	4.41350064815626e-09	4.08354397114902e-09	0.0234161968007448	4.38979592232897e-09	4.18972996497499e-09	3.67839849477479e-09
2017-11-13	2017-11-19	0.266684517283389	0.181250200416435	0.0697636983501627	0.0494820989915404	0.0526390369044035	0.0618632690992115	0.0429088869892742	0.125277617752642	0.0773464475845244	0.12832490182482	0.028448147627783	3.76185825253353e-09	3.6452814184017e-09	0.010262782035684	3.6429732700318e-09	0.0327122959687985	3.94246084404008e-09	0.0915087564856963	4.02640887258657e-09	3.62526331813344e-09	4.90209826552162e-09	3.38507718843459e-09	3.50218816477432e-09	3.54914382102136e-09	4.19680538119757e-09	3.47125573370276e-09	3.23917533520795e-09	4.20824944554158e-09	3.835436875272e-09	4.032323515008e-09	3.64404805485028e-09	4.13400406469028e-09	4.02682370338974e-09	4.45273354601427e-09	4.16819185405715e-09	4.23269691627502e-09	4.36484828540619e-09	4.10529515137367e-09	3.8553052055811e-09	3.8045973493776e-09	3.50030486117945e-09	3.69211844845931e-09	3.41161437385641e-09	3.9367006996077e-09	3.2041289510931e-09	3.91253964958095e-09	4.08700151470325e-09	4.82007047809926e-09
2017-11-20	2017-11-26	0.18278736991291	0.130613982717489	0.0789327852795001	0.0740117271266131	0.142715329838615	0.046052600166599	0.05205448525904	0.0440012081408589	0.114418781947573	0.0266315879910998	0.0590492408888662	0.0864800027464295	0.0649274523889406	3.15378749916767e-09	0.0397940453306283	3.52309466177191e-09	3.82785339934098e-09	3.4502291984973e-09	3.71276817547306e-09	3.88700472650063e-09	3.58636083430692e-09	0.025895892125095	4.44282317045008e-09	0.0125185029010576	4.22863470060238e-09	0.0942066333164152	0.0753200395468039	4.20273771191895e-09	4.43425168312723e-09	4.04305870354904e-09	3.37825844473595e-09	4.29849112304731e-09	4.22294322594989e-09	4.00977407202844e-09	3.58789462338978e-09	3.76174551086467e-09	3.29438174826967e-09	3.80652196010671e-09	3.68246995842071e-09	4.17231625882318e-09	4.45534978718514e-09	4.55507562936604e-09	0.0905018837418367	0.0537427436432874	0.21950993390221	0.276822196479664	0.326733012995923	0.26215628179353
2017-11-27	2017-12-03	0.183248202973276	0.169497752035694	0.098512678928786	4.90206735703599e-09	4.90206925990098e-09	4.90207092800643e-09	4.90206721998763e-09	4.90207506467268e-09	4.90207967720217e-09	4.90208872643175e-09	4.90208566630318e-09	4.9020901831625e-09	4.90208459632999e-09	2.77863340990344e-09	3.12191927653395e-09	3.50574260944464e-09	3.61283957370595e-09	4.90208351489002e-09	4.01827481599345e-09	3.59020312244972e-09	3.163099581634e-09	3.18780367537503e-09	4.21667367427791e-09	4.10812590643555e-09	3.43657844068934e-09	3.78503718203075e-09	4.902097264989e-09	4.90208430958995e-09	4.90208489841595e-09	2.90688398194906e-09	4.90208339646134e-09	3.51219608085041e-09	3.04890005391909e-09	4.03453892728001e-09	4.0533294094255e-09	3.80837726828514e-09	0.118002348910977	0.292843847661101	0.144385033466759	0.258143194215899	0.104192489570755	0.195338579597194	0.385412560632856	0.25112584660386	0.163518747154175	0.307799666107481	3.461651746698e-09	0.184004576648423
2017-12-04	2017-12-10	0.0849103472647047	0.0482327313592533	4.90206101103619e-09	4.90206516263106e-09	4.90207259535963e-09	4.9020714670557e-09	4.90207064752715e-09	4.90207352083528e-09	3.18588478872478e-09	0.00130136406845494	2.89312497103146e-09	3.00477685441822e-09	3.0393887336042e-09	4.90207624609454e-09	3.2893234334471e-09	3.04920846762493e-09	2.97194909297433e-09	3.14149193037578e-09	3.25947228334684e-09	3.25371954431263e-09	3.16695185386927e-09	3.95408859161023e-09	3.46461083994613e-09	3.75458239296862e-09	3.92030518793043e-09	3.82710556337258e-09	4.08954729863433e-09	0.0483571158882426	3.98259837549562e-09	0.208352375612049	0.184802354256818	0.229969567342639	0.241733614522443	0.219378909698819	0.249709360740049	0.124920043342473	0.134207013946424	0.242968589115143	0.182806431913713	0.248300328022528	0.0500771511290397	0.180088387598833	0.04106245926477	0.20111297530998	0.107835956042274	0.0785318349291459	0.0162848621668048	0.0376955705468576
2017-12-11	2017-12-17	0.138269681072197	0.0608799015235902	0.0582809175839131	4.90207276966467e-09	0.0220481415094592	0.00844490758087223	4.90208107061345e-09	0.0261153284420871	3.01634653749252e-09	2.88384645545809e-09	3.0464598078964e-09	3.19701018770074e-09	3.51503140742562e-09	0.0388535275883407	3.90374384091916e-09	0.0672810173073392	0.0144691581908368	4.22170985100152e-09	0.112791595497973	0.196179733532131	0.202346259954651	0.278778231779169	0.287665573632727	0.263501245473408	0.244125765179023	0.264631258131908	0.254219557115477	0.226079547755913	0.23014986405426	0.23495756481573	0.235284791674521	0.18050322573519	0.131927782927386	0.0680856295808543	3.87730351497551e-09	0.082267096926493	0.0794783187322664	0.0302109423141231	0.101737941531473	4.21222394165399e-09	0.00742159924737524	0.0485552204602299	4.38896078017468e-09	0.163482541699149	0.0236854513720872	4.16417952439903e-09	0.0740196437950477	4.30795756336501e-09
2017-12-18	2017-12-24	0.0375338727920829	0.0700000129176365	4.90206674254811e-09	4.90207554779831e-09	0.0295612388410644	0.0104343812606008	0.131174690627806	0.101444012647789	0.108099465706432	0.11918959184163	0.140219213522993	0.208756647765466	0.293095060799656	0.332493339166172	0.376684852470729	0.354059903273859	0.347162203340538	0.305967335521206	0.310979625954217	0.243786712144382	0.219508111713368	0.316225600359968	0.28437995116824	0.213268873933304	0.257809393802117	0.198083267147916	0.1646323753684	0.0902240441828431	0.0764831291229576	0.11737190573728	0.173923598803288	0.104409848781796	0.042159147495069	0.0390623536447218	0.0733651233052051	0.0984813008924665	0.0221466847951255	0.134728481897391	0.0780448594051248	0.0628486005590146	0.165440542850064	0.285543120736088	0.385496556325352	0.360052429058824	0.214079049350042	0.395217101507697	0.180757303639379	0.127916788480539
2017-12-25	2017-12-31	4.90199056506745e-09	0.00763087663910997	0.141022404308596	0.161555511718577	0.225468791176857	0.318114854011079	0.407956861725576	0.373184465754596	0.332482070301451	0.390147646847513	0.308907714926369	0.335992915396991	0.247424411080484	0.314949230324573	0.271254156827459	0.163964211031393	0.224659602787201	0.303149668142171	0.245966374431149	0.257509282602419	0.16416511035674	0.174595594011047	0.137182527787744	0.214855095925397	0.25137318635507	0.233654093766762	0.326754665258286	0.229025386163384	0.251778573787391	0.245381009961001	0.0956984626658148	0.229688791468913	0.250610621880365	0.377355097381651	0.328135468892582	0.360974683155569	0.365878561623681	0.370435286632484	0.255588533727251	0.430919083896633	0.37246976099294	0.322546751549257	0.215763722640823	0.258258009147071	0.257036372173066	0.242939155077252	0.117431708180645	0.269871911753899
2018-01-01	2018-01-07	4.90192271650134e-09	4.90200461911346e-09	0.165143227716045	0.207414851875093	0.155896938772492	0.271930726280099	0.262827267791966	0.42231333950702	0.413580926988864	0.423246994144547	0.305327842694165	0.286716605322623	0.256390287306474	0.340518169493328	0.315437278783725	0.425228624621202	0.30714093252769	0.356495636300939	0.278335185515916	0.308550518700764	0.241196617557696	0.225705950152954	0.361564897548162	0.278228096031961	0.33811583133908	0.373008163837093	0.297028326831369	0.295331049891195	0.356732931206522	0.327280189926241	0.351429561775576	0.374645512306242	0.397167718574981	0.323651745966471	0.226445577649632	0.0472650919726026	0.0413216714882758	0.0304414175008094	4.05225640755323e-09	0.109129250709431	0.116618861303593	0.131754202088726	0.25047335621172	0.263352267711225	0.275389322982115	0.137243506721999	0.389395779211424	0.258651167004015
2018-01-08	2018-01-14	4.90193853348386e-09	0.0109712686569845	0.0502759967648116	0.0487346433038507	0.0553742276033395	4.9020560481199e-09	4.90204614046662e-09	0.0204952822186381	0.086553081196298	0.0487758514813754	0.0413401798392894	0.020428069157109	0.00817090085439141	3.01091899255117e-09	3.64726099763737e-09	3.3323516337824e-09	0.0477986947133951	3.75704218038496e-09	3.34964142074689e-09	3.61897238450827e-09	0.159097190481901	0.175157541482207	0.233536310747937	0.0531244082122242	0.0228742477021019	0.0680180357851746	3.48266295119239e-09	4.90208109833441e-09	4.90207654680413e-09	4.90207509726085e-09	2.93051812113815e-09	4.90207684572324e-09	4.9020848995853e-09	4.90208020950207e-09	3.18360590798533e-09	3.89685822714036e-09	4.12574297315523e-09	3.73392101926876e-09	3.75255268617006e-09	4.40642607957914e-09	3.39433905248735e-09	3.96475476561978e-09	3.83191241959781e-09	4.90212693273705e-09	3.13030201223782e-09	4.90211450853363e-09	4.9021298356983e-09	4.58159631746995e-09
2018-01-15	2018-01-21	0.0810046874245618	0.090975938375793	0.0186779512035162	4.90205652673356e-09	0.0656282932495657	0.0530461014525125	0.0622933417832729	2.94260821935508e-09	0.0127514970248832	0.0398922663787835	0.0887737369673278	0.14325897748784	0.163833440737054	0.175310995323416	0.00906811326948838	0.118962968753335	0.0970055019799313	0.00412564741798912	0.11076320002794	3.1649818708212e-09	4.90207233386544e-09	4.90207614046921e-09	4.90207910400983e-09	2.93026607360235e-09	3.35775865308995e-09	4.90208371438951e-09	2.77967718671537e-09	3.18816560142637e-09	0.0161724205397283	0.0976245795146254	0.128361239759001	3.85040189113843e-09	3.47063578413246e-09	3.71884700004735e-09	4.90212136711489e-09	4.90211903222126e-09	2.84170725290515e-09	4.90210401190789e-09	4.90210582867797e-09	3.08786573297392e-09	3.9027420161447e-09	4.90210672426465e-09	3.06298803567478e-09	4.90207789360723e-09	3.57595932483606e-09	0.00858802031008486	0.0354533762442081	0.0760986836545908
2018-01-22	2018-01-28	4.90198226921144e-09	0.0177736916842931	0.0717535228058254	0.104925320463822	0.0655966349064961	0.137056058400999	0.137008135401364	0.10204885240563	0.0904366706068398	0.151999122306485	0.215549154487058	0.148233128692699	0.0660315613839373	0.0288735914562653	2.96815247343866e-09	0.0387525847353908	0.0587684996037068	3.48958575620697e-09	3.58925314315707e-09	3.67272165820894e-09	3.48324514125751e-09	0.158315032774651	0.0929091643764507	0.088155053593516	0.0795796284897051	0.0828303970525358	0.0845063827228077	4.90210454823922e-09	4.90210236495346e-09	2.78425753549006e-09	4.90210389715538e-09	4.90213043722348e-09	4.9021160971844e-09	4.90214740466271e-09	0.00856970526513705	0.0687819780175492	0.188611834226683	0.213367411365255	0.163371727183712	0.199140715677481	3.90929436688527e-09	0.148349782618182	0.1371541340466	4.03355611655438e-09	4.00796343493641e-09	0.10371298224079	0.0164550395467969	3.36622653847892e-09
2018-01-29	2018-02-04	0.00505391463759015	4.90202268991167e-09	0.0517225781394043	4.90205574693635e-09	0.0155488699596844	4.90205603619216e-09	4.90205666164617e-09	4.90205915065774e-09	4.90206223736431e-09	4.9020752736867e-09	4.9020842523617e-09	4.90208827985938e-09	2.93361491442639e-09	2.99059926301187e-09	0.00726099201062128	3.25050810793509e-09	0.0234068994653688	3.19558464271715e-09	3.18024360885733e-09	3.6510775213855e-09	4.90208804241772e-09	4.90209435581526e-09	4.90209707049107e-09	4.90210582843124e-09	4.90210607465853e-09	4.90210710185419e-09	4.9021017470854e-09	3.53854850096947e-09	0.148731409779932	0.116981684802904	0.155240866144059	0.141372640893893	0.123190983665408	0.0909515200337744	0.144031540589706	0.0428485439000313	0.131352517098833	0.0704878445570449	0.0875023288234873	3.50606066950866e-09	4.90208604750949e-09	2.77530454523377e-09	4.90204176168458e-09	4.90196865182544e-09	4.9020267757455e-09	0.040009613708891	4.22559651092107e-09	0.0903015768447322
2018-02-05	2018-02-11	4.90197726427328e-09	4.90203718977892e-09	4.90205896688668e-09	4.90205880295883e-09	4.90207819965722e-09	4.90207664776498e-09	4.90207343853095e-09	0.0573332357917152	2.99912351961442e-09	2.86582132147649e-09	0.0332317066867524	0.0559899643856135	3.56261313412896e-09	4.90207269698728e-09	4.90208611489635e-09	3.53167475539368e-09	4.90209241418115e-09	3.22631600785771e-09	3.35551191744189e-09	0.0903300185654089	0.0927117512660531	0.0437688104092902	0.110416243896641	3.53333122372877e-09	0.0438139667504623	0.033661789094803	0.0261316233303689	0.195298780060372	0.0673835330114886	0.198749949768644	0.206922381826742	0.123311672176704	0.0974826766286725	0.0191118742091926	0.0165603334045211	4.14474270307525e-09	3.91534975133471e-09	0.0399494678918563	4.03119983449985e-09	3.79381551963757e-09	3.9275496941515e-09	3.81986228148585e-09	0.0185651255224642	4.65702213776569e-09	3.65459700093258e-09	4.28978888965907e-09	3.7309483709659e-09	4.25356110535049e-09
2018-02-12	2018-02-18	0.0676559199126874	0.103637872083398	0.0684479646312919	0.0905515656499067	0.0545013787965884	0.0715712071179154	4.90207392730834e-09	4.90208044223761e-09	2.81850634124953e-09	3.29520622037814e-09	3.01691601913861e-09	0.0374218926721592	4.90209477267232e-09	2.99213480409542e-09	0.19702304539643	0.111544925250382	0.232292783956456	0.166158878117253	0.0951931992447987	0.078192893605075	0.141540987288736	0.147997465881795	0.215797014579808	0.21185326795365	0.175273962397871	0.100895917542819	0.0689169933141498	0.0204491277663129	0.0614401301429129	0.0252317556816678	0.0469543383057044	0.0854035908291893	0.0657215839898217	3.4557372452305e-09	4.0891937950094e-09	0.0561258875876579	3.9931294510074e-09	3.8934237184438e-09	4.34849999075179e-09	0.0931681416899528	3.27456489445624e-09	3.79162333223459e-09	0.117069155261743	0.30043938798415	0.182941633141431	0.274296643347088	0.161921205269831	0.193862177115311
2018-02-19	2018-02-25	0.111707231975976	0.0498045842870008	4.90206242584373e-09	4.90206586651731e-09	4.90206821908128e-09	4.90207272684963e-09	4.90206655102891e-09	4.90206329183259e-09	0.0485257318272575	0.105169170119406	0.0140966415695939	0.0459069636284438	3.15650174207257e-09	0.0825029408104613	0.0610275913436357	0.127532266691952	0.0189205946513539	0.0362298475831935	0.077993019830293	3.0273908851403e-09	3.05946267027032e-09	3.4933881612226e-09	4.10357018530386e-09	3.55737320645305e-09	3.6499569671922e-09	3.6611752203178e-09	3.88498412397338e-09	3.57783095285419e-09	0.0386055579074075	3.47859684345748e-09	0.175350103434335	3.56664566408444e-09	4.14331467729773e-09	3.7430940360495e-09	0.0735596284036747	0.103572159505511	4.27958735821696e-09	0.175865198139166	0.174281051276863	0.309637278008816	0.251081904282487	0.339534389657369	0.3607981218528	0.369864936400579	0.363732783233302	0.127241683394978	0.230208412012427	0.196441760828713
2018-02-26	2018-03-04	0.00291105911938742	0.024285336231157	4.9020449909303e-09	4.90205212736567e-09	4.90204317813184e-09	4.90204855710571e-09	4.90204400731342e-09	4.90204963717272e-09	4.90206579953113e-09	4.90206129162569e-09	3.11984583188107e-09	4.90206783832774e-09	3.05061677442186e-09	4.90206104783479e-09	4.90206726107301e-09	4.90207077055853e-09	4.90207857449178e-09	2.97237006540072e-09	4.90208065422967e-09	3.41925556662746e-09	4.90208339897603e-09	4.90207398053893e-09	4.90207793500601e-09	3.04324080005723e-09	3.02586316625786e-09	3.37600397176565e-09	4.90207504027079e-09	4.90207904886905e-09	2.86865290333475e-09	4.90208840456489e-09	3.14031538187575e-09	0.120295384791325	0.00699199122043893	0.132695812354372	0.0289288562022919	0.21007277555895	0.297741509265196	0.183778464391027	0.335770294590311	0.279800733871306	0.273826034037358	0.229939049092045	0.236833864028897	0.25481218311999	0.145754590841885	0.279795274388762	0.1890952869743	0.187130255000308
2018-03-05	2018-03-11	0.0118340173221372	4.90203364321959e-09	4.90205006397492e-09	4.90205541596263e-09	4.90206572134467e-09	4.90206307405131e-09	4.90206491492504e-09	4.90206490926875e-09	4.90206862506052e-09	4.90207269792473e-09	4.90207374064687e-09	2.9882515418443e-09	4.9020808663078e-09	0.0876581292318088	3.22310258574015e-09	3.29607503829412e-09	3.09357443815547e-09	3.41294246166854e-09	2.96286011061035e-09	4.90207900997459e-09	2.913173935147e-09	4.90207967162283e-09	4.90207423653948e-09	4.90208374501362e-09	3.53212580445872e-09	0.068647030532967	0.0571476246555595	0.296017961398017	0.208908978251812	0.207439586701839	0.211954155810318	0.203477944946721	0.245260057565588	0.177447013893721	0.0735923032756687	0.25062109978257	0.145645794248402	0.228164757898977	0.027270487957148	0.11724177483693	0.225409437467331	0.167206221940056	0.177461437780081	0.0696305887076845	0.00522312833120484	0.131063836568833	0.165229004524603	0.0817548674927752
2018-03-12	2018-03-18	0.13595778438706	0.0397592822288688	4.90205791684321e-09	4.90205869332064e-09	0.000697470199463441	0.0292283148052039	0.0275193257416431	0.0036807251794807	0.0364923889081178	0.00278507743788063	3.03703234361358e-09	3.12342767571607e-09	3.72940042074121e-09	3.15444763796107e-09	3.2525179022268e-09	3.43472321115789e-09	3.40663627942795e-09	0.0822402716692847	0.0373920864559576	0.113533527476106	0.176716214847926	0.302330089844887	0.246583110295372	0.247975383937867	0.262035694383748	0.145986143296062	0.195882238830515	0.220927792228429	0.163667261810983	0.137987333243527	0.235803011570001	0.135932280285933	0.0825898556101374	0.151527840977778	0.0952705831231428	0.0254249931142755	0.23817490436102	0.079468487003871	0.139556371918729	0.0522403879408088	0.128073205308221	0.189357265220328	4.03604565331563e-09	4.80657588758292e-09	4.91042171258180e-09	4.85741122484669e-09	3.81155069314246e-09	3.69998898690178e-09
2018-03-19	2018-03-25	0.0121940061226404	0.0370146416891458	0.0486094897741471	2.79131552512505e-09	2.93055018129848e-09	0.00151106372187601	3.2349121628788e-09	2.81665399349797e-09	3.09373857248657e-09	3.29682060101111e-09	0.0413974585119908	0.0643380379941761	0.186194803008171	0.206463121353475	0.219971502150171	0.227633283461413	0.226314549682646	0.170153075370973	0.212776206906651	0.261669456709587	0.218727033357163	0.208560271387028	0.16005459405005	0.208313814281482	0.161784246425712	0.254462439347793	0.191674444421077	0.27723333997002	0.239181002112608	0.217282047071568	0.201224771570487	0.187675105240122	0.117409880213726	0.246816592346026	0.132225305668738	0.0469517983393881	4.5001224843493e-09	4.02887545139209e-09	3.58112189483531e-09	3.08557760015876e-09	2.86485461888088e-09	3.86276331147263e-09	4.08012948951334e-09	4.02761793097227e-09	3.89166521912884e-09	4.32673778138698e-09	4.43630976851202e-09	0.296706891903408
2018-03-26	2018-04-01	4.90200118768474e-09	4.90202769264466e-09	4.90204621973939e-09	0.0848797026278912	0.042471771213561	0.13099265385614	0.133524608350008	0.19175157588002	0.21543863560382	0.097556538839489	0.21792536587297	0.187262468424527	0.103510958387582	0.0992407009208394	0.166134541255838	0.160319586767134	0.170682893367476	0.137114273957376	0.119105535128302	0.142025612138629	0.0915945460161139	0.190547724671507	0.204379760103384	0.161892322176964	0.203402251294504	0.196265691138804	0.174032469781683	3.67808662699828e-09	3.32449677633227e-09	4.04906343574953e-09	3.24511038230082e-09	3.58276247437104e-09	2.87690250548209e-09	3.37125809012822e-09	3.75738398756053e-09	4.01943631732722e-09	4.09276555128753e-09	3.3713910400731e-09	4.45924299738494e-09	0.339640995046103	0.343865043709688	0.273515103301853	0.334432207274869	0.27036450458851	0.11547591318285	0.243543474050477	0.311347437386935	0.190178934399157
2018-04-02	2018-04-08	0.0888288725523543	0.088129718554862	0.0932031976154571	0.0469478120069324	0.0785741888830714	0.0450586182069033	0.00503222524601678	4.90205062714943e-09	4.90205528402489e-09	2.83663318440341e-09	3.29606833216557e-09	3.00546314834239e-09	0.0539908202862599	3.18433319858915e-09	3.56902640582934e-09	3.06968399310432e-09	0.0613644433054022	3.59073414488463e-09	0.0642920608606715	3.19894835361009e-09	4.90207452743765e-09	4.90207147408577e-09	4.9020755798833e-09	4.90207762539537e-09	4.90207828541776e-09	4.90206499720534e-09	4.90208881888276e-09	4.90208615134241e-09	2.97558584028337e-09	4.9020876101014e-09	4.902071354717e-09	3.47547531690999e-09	0.050586154075018	0.238795671533181	0.19768502440489	0.218425283107819	0.174520762983093	0.160903293066448	0.178427103252211	0.230200244763625	0.192766882926408	4.28633451822843e-09	0.0792405874576088	0.0836048227127989	4.14585687242085e-09	0.0529305662049749	4.64514723032003e-09	4.41208290424261e-09
2018-04-09	2018-04-15	0.101346767097804	0.137902987074209	0.0697107883821088	0.034370628048531	0.0774688643881221	0.0123967319866244	0.0386185040156831	2.91520831367732e-09	0.0298739745354113	0.100265630586503	3.58401396722552e-09	3.25803989522978e-09	3.28549672345435e-09	4.90206603936298e-09	4.90206502584955e-09	2.87591848068013e-09	3.60320715010822e-09	4.9020869236799e-09	4.90208071062322e-09	4.90208242942744e-09	2.85074019450122e-09	3.81887717204817e-09	3.09515983897581e-09	3.68671477685569e-09	3.10529808656336e-09	3.89192784281956e-09	0.197889826194673	0.109160780284804	0.0836245130032233	0.0597341784341231	0.0683482525107721	2.83074406822146e-09	3.90512549433554e-09	0.235019857793159	0.127161969967023	0.0515544801435534	4.36097705141549e-09	0.0151408655382581	0.0734593864641581	3.82888238683476e-09	3.78544958023138e-09	4.20837117704246e-09	0.173768349090837	0.00548618712133156	3.99773025153244e-09	0.119417582923282	0.347911235898604	0.286160047930855
2018-04-16	2018-04-22	0.17229499010836	0.140800921168701	0.0369641708589332	2.84578531737161e-09	0.0451991710670088	2.95340263228915e-09	4.90206544467203e-09	4.90206112233236e-09	4.90208019236827e-09	2.78435551218105e-09	4.90208118111426e-09	4.90208368309347e-09	4.90208848111444e-09	4.90208577120821e-09	3.11245077924783e-09	3.26774703247888e-09	3.73713436647844e-09	4.9020758663714e-09	3.87929548421188e-09	0.114810811749649	0.198176812601801	0.101435457263057	0.124543796665523	0.134835927280018	0.0468086728264837	0.155060611642516	0.163843023005478	0.0205007143592129	0.138382547811168	0.224117580309787	0.201025911741721	0.176736823791323	0.0542650217028332	0.0988304748314115	0.028727601006116	0.0255581253657928	0.10273038302108	0.227951244432945	0.0474104369170543	0.0581304592074662	0.23631674323734	0.168310353249328	0.326373978013156	0.289155193049158	0.332506300741464	0.345596258071263	0.347598037962566	0.271490350080373
2018-04-23	2018-04-29	4.9020005350392e-09	4.90204078065447e-09	4.90206547114089e-09	4.90207525519892e-09	4.90207908380392e-09	4.90208620486854e-09	4.90208501665497e-09	3.17287966466564e-09	3.17289301126534e-09	4.90209326318622e-09	4.90207876453378e-09	4.90207531839442e-09	2.85485919940535e-09	0.013618071507118	0.0538983990640846	0.0185117661079993	0.047598831468114	0.0362079996482596	0.0131124065126307	0.00879826256089345	0.0371348409603946	0.0438027874233466	3.99909595917155e-09	0.0184076568051872	4.11141135647942e-09	0.00298896219787397	0.188511533039133	3.63755191600859e-09	0.0950652671247621	0.0734194003778327	0.01171721101064	0.192816480586628	0.140056504106955	0.230381750371878	0.285088711239365	0.301000934127261	0.282474515660484	0.395235397259709	0.349905893005471	0.21624504826105	0.367599965724368	0.378731301076338	0.428494625976802	0.361089301780792	0.2563791491816	0.249481190101557	0.129511424192543	0.308487469244548
2018-04-30	2018-05-06	4.90200223379116e-09	4.90204266684735e-09	0.00329158672228792	0.191170765240181	0.296190400049382	0.363541775443823	0.379463137934445	0.316508416401487	0.330145863988272	0.307600108995506	0.361760701102849	0.386502545789371	0.339467918452881	0.24632386315677	0.266261967959159	0.257382296851233	0.219847737132542	0.321791043938207	0.318060251219492	0.405738916941131	0.295916267885779	0.339597536573917	0.16944582850753	0.306164178315519	0.285171608315896	0.342929234608759	0.398523757228464	0.290854080487287	0.419871940470301	0.376050891337458	0.408274956144102	0.460173347064144	0.379683538541982	0.365968613068874	0.354198364825909	0.458596947887474	0.413576381398896	0.389199708963091	0.310953330068049	0.354384691784122	0.313059403931149	0.247933213339957	0.180247640864144	0.0114361202645461	0.331852030974403	0.298528897762525	0.326130221954571	0.347533191530862
2018-05-07	2018-05-13	0.139986856771768	0.116349522117519	0.102060397911674	0.0478346461950414	0.0739478522487819	4.90205697604115e-09	4.90206370667454e-09	4.90206354064713e-09	4.90206871926291e-09	2.9975438350707e-09	3.29429384387728e-09	2.79265864453682e-09	2.9841533692562e-09	2.89550694961426e-09	0.0466761440691979	0.0103502595407799	0.0233858709723	0.00872594444606482	0.0468300205170864	0.0618419080657415	0.0182671048757473	0.0639452987917517	0.122804300854244	0.176203315289551	0.0801350967785368	0.0798166442728473	0.0662703193706735	0.137814486064729	0.177360198786136	0.10070727756493	0.156986636159392	0.106297027548489	0.0465128776698197	0.112620679833866	0.129351326731285	4.40319452036556e-09	4.32612256462084e-09	4.31715331264459e-09	0.0327096306681845	0.0789774921735233	0.159156197588247	0.228365234006823	0.187927626489209	0.173557310132159	0.244923084914129	0.0971926425673332	0.0614382651500712	0.171829389154634
2018-05-14	2018-05-20	0.129455803652496	0.132544471051083	0.0582119074107987	0.0310460372177688	0.0655936997194181	0.0755652003216863	0.017262019768941	0.0640036195233405	0.049556730374874	0.137284444394953	0.145503414931856	0.184484976176312	0.176800208743352	0.207692795455529	0.204154957822905	0.222497864390408	0.269615611104678	0.166881918687926	0.188561812039154	0.281602041297018	0.186289264180697	0.177888708729008	0.176784539020562	0.257209107043266	0.144093172063778	0.0337464940708283	0.109589376136957	0.186900657351526	0.13561695573	0.153944435683615	0.0995659660529714	0.11793561503205	0.0109081635767216	0.0951221858591862	0.153969294593356	0.176306258159285	3.95354524511981e-09	0.245736751700743	0.129258604533543	0.0631620728239687	0.139137772631921	0.156471467987705	0.263144186441866	0.210661834898343	0.282464301979753	3.66911136472427e-09	0.147642653464	0.274811919012687
2018-05-21	2018-05-27	0.161071966114993	0.126470546004459	0.0742477728778877	0.12668608087565	0.142608862521022	0.134963217772644	0.107855930023502	0.173566021096526	0.19058112029693	0.165263170709665	0.163852222851823	0.152922457382542	0.121912147216141	0.174141807682949	0.193627850103297	0.136354451954684	0.224079207388379	0.188576342643989	0.157431346409404	0.206216625774448	0.0910431919138162	0.117361801525354	0.137896191609685	0.215683810935456	0.191625271589164	0.165090488337437	0.215624284869754	0.130347227156218	0.207875312941182	0.259608991406353	0.255114326827235	0.160695176793891	0.186012883291443	0.22854305212161	0.224137227489211	0.265876237621694	0.282384588181955	0.283659569074539	0.410342530962992	0.349517950886365	0.205321892592069	4.04706310713512e-09	3.100614451245e-09	0.2805583502855	0.151995900054397	0.232511715418152	0.398201207240547	0.371271613623842
2018-05-28	2018-06-03	0.12433523449173	0.121137578406131	0.159244192163917	0.101642986538504	0.105976951443663	0.0747035915052497	2.76331689212767e-09	0.049527553482766	0.0972289750473463	0.115019079671626	0.0571148335693623	0.0542223385750529	0.0252227252136235	0.074305432956317	0.0610785015693961	0.0610811193990732	0.0630324569738875	0.0660075135747475	0.205843596922069	0.205382059742456	0.0325007643645834	0.0813472397255815	0.160862287251548	0.136390180586998	0.100764668505821	0.153030830163625	0.297258946069372	0.178246311879707	0.14990726161925	0.20812712267919	0.282890805896394	0.307922306314997	0.345438233155995	0.285241448479888	0.243248137863039	0.268296594153681	0.192808148320835	0.0695508731999561	0.0819574186402296	0.0953968496638351	0.179814950762279	0.0439689941800616	3.82495201672423e-09	4.22495964185572e-09	4.80366463251690e-09	4.38181198925687e-09	4.74256644732854e-09	0.125055416058394
2018-06-04	2018-06-10	0.0962731900557704	0.119158635891838	0.105227060162727	0.0293174989679464	0.0201548962050992	0.0409773477790722	0.00502620266448716	3.11962422499792e-09	0.0494896216056392	0.0235692550541729	0.00930297700786043	0.0847521613141365	0.0507885742143587	9.70965785599561e-05	0.0911846947760553	3.49606290258772e-09	0.134760454756176	0.0639729707941752	0.0444412465053672	0.0475189951144256	0.122968908065537	0.1624711420954	0.196719550657884	0.193529773417758	0.160443783063253	0.236843573509051	0.2481855854437	0.221541629922952	0.241508073274453	0.202442548849702	0.0936135846754997	0.129682729939675	0.0980220489166093	0.0638208894842517	0.065987806657904	3.77990023101498e-09	0.00334908505405371	4.52649204198356e-09	4.38038291214743e-09	4.45833379874566e-09	4.17557053298358e-09	3.31732952360022e-09	4.90207620647784e-09	4.902087173002e-09	4.04980291229387e-09	4.48961108854107e-09	0.075643078604236	4.0433886941194e-09
2018-06-11	2018-06-17	0.138718424107905	0.114870045476527	0.134051228348734	0.132023906586978	0.0820689484863477	0.0715494349849656	0.0762532158559564	0.084011781042672	0.0206369207426479	0.0651230356041443	0.185050421218843	0.125544739359546	0.14355892801138	0.152812717833479	0.179326593926543	0.182161453407767	0.139772182131298	0.204010418549192	0.173717483375332	0.178202837696565	0.142115735848181	0.0818508742706075	0.144838093189072	0.183638443258725	0.15264000760076	0.106899638105979	0.158003589203453	0.0510255478134788	3.82329722831962e-09	4.1559097471306e-09	0.0434712237416177	0.071271555758966	4.51986298692726e-09	4.17402992058619e-09	0.000273285657214981	4.03383875869291e-09	0.0902106337730236	4.19159162630063e-09	0.00690188442601263	4.19778759593741e-09	4.02536538382366e-09	4.42444900225304e-09	3.62594090112076e-09	4.27363379635825e-09	4.62484674645902e-09	4.07845003446705e-09	4.48497142895778e-09	4.28451928586943e-09
2018-06-18	2018-06-24	0.0861180715511217	0.0930647652188814	0.0997491892620261	0.123560691199481	0.166563076649991	0.0744793587182783	0.085281531204797	0.125088658307794	0.226163816661447	0.167641366710565	0.181120435450393	0.217968188481199	0.213102230971418	0.215796349280564	0.170401135802145	0.203115481715897	0.232347921623976	0.115236271671083	0.0441762142157648	0.111641142281815	0.0134372185805492	3.87465062932106e-09	0.0353110458451622	0.12235356925936	0.0850640800635772	0.052563564511771	0.105142056609943	0.091052419562335	0.253002184708673	0.0455256398636416	0.169041839267295	0.0862251760810054	0.150589472879067	3.96886038832705e-09	4.00196869375269e-09	4.16864393944588e-09	4.56521508212161e-09	0.0399505151551878	4.30627095798335e-09	0.145343191386634	0.229044136034499	0.136145601303958	4.14610709414071e-09	0.0175760548926586	0.107603284628092	0.229982826023533	4.3174528384043e-09	3.86341426773017e-09
2018-06-25	2018-07-01	0.0904337498546893	0.122364070809438	0.187750851031317	0.119031589617733	0.116311439482813	0.222007739640413	0.127983328951722	0.151724289623553	0.136182204392095	0.116717896879379	0.061984284044355	0.0875993672407347	0.105253393551319	4.90207110202989e-09	3.13855852122371e-09	3.61207300090998e-09	3.84731561533907e-09	0.0270186624830612	0.00343493363876995	3.25258181256617e-09	3.54605620298309e-09	0.161391596044549	0.0702662867868192	0.256891506203713	0.189279634741066	0.0645307428416822	0.0383220016818349	4.16865128715211e-09	3.75127596502939e-09	0.0320006820525247	3.96948298338074e-09	0.123628548795392	0.0344869407550711	0.100098901984887	0.103516361924046	0.180144650839575	0.152918617376524	0.00521397037316197	0.0970974019791678	0.0958153747468613	0.0605883429468108	4.31150939405549e-09	4.27501103124153e-09	3.79801287809226e-09	3.73184568702446e-09	4.12985616891944e-09	4.08871075112361e-09	3.74512951925563e-09
2018-07-02	2018-07-08	4.90194991650456e-09	4.90208183951823e-09	0.0959908035951667	0.0714347598785935	0.0793393534429	0.0865590751171271	4.90205416873913e-09	4.90206039794665e-09	4.90207489304055e-09	4.90207783942738e-09	0.0284676162145501	3.48434926519173e-09	3.24464856626811e-09	3.60424884016292e-09	0.00544865015607552	3.63753663163484e-09	0.139788466374424	0.0202549300752865	0.0517158862288715	2.81858496325882e-09	2.99195259282974e-09	4.90208185310000e-09	3.26019745308921e-09	3.17157255014369e-09	3.27159759110035e-09	0.14998490618442	0.0354418623174722	3.59155592043093e-09	0.0708135653393434	3.72288007388591e-09	0.00819511462997962	4.07688338680012e-09	3.64012291245913e-09	3.59234163532189e-09	3.46773225334195e-09	3.33615672051379e-09	2.85048684168503e-09	3.18069653581185e-09	2.91348979357915e-09	3.18984915203459e-09	3.52371524734587e-09	3.98223354240648e-09	4.50201937935591e-09	4.65733093752474e-09	4.57838577365244e-09	0.0340888363523584	0.0291750047584349	3.92399917812004e-09
2018-07-09	2018-07-15	4.90197529862998e-09	4.90203334941313e-09	4.90204969178153e-09	4.90206141094166e-09	4.90207038426943e-09	4.90207474102627e-09	2.77758259481068e-09	0.0664409174503523	0.0353305523631958	0.15395998497563	0.0667844761436933	0.10735644826071	0.0491761170361182	0.0153186108306055	0.0360663980730145	3.79772587048076e-09	0.0257580645519867	0.040984886499677	0.0914097725134118	0.107698155694207	0.0706964630437521	3.62169224988328e-09	0.0992486365510819	0.0242697311175744	0.0974645200718107	4.02016047716349e-09	3.88666432669811e-09	3.25237926616882e-09	4.03499698058654e-09	4.90208277315072e-09	4.90208245077355e-09	4.90208119951669e-09	2.93246589251086e-09	3.50918697723555e-09	3.73082568474301e-09	3.90477841901394e-09	3.95752284579166e-09	0.0503883903936982	4.18211820310612e-09	0.170980685390813	0.106643352093861	4.10417709190959e-09	4.27946582732003e-09	0.0356151997067913	4.27507670080357e-09	3.96408702311057e-09	4.55609804451718e-09	3.98137579455648e-09
2018-07-16	2018-07-22	4.90198040255871e-09	0.0587042087748346	0.027414037456445	0.11975676913227	0.0275574691434629	0.00744806269034879	4.90207214917169e-09	0.0586883817949169	0.0720738945499142	0.190986345467344	0.115991259660527	0.0560819954638386	0.0115975773916054	0.0323452506807784	0.0703268951988931	0.0919204606344571	0.0368555190218861	3.56897918846091e-09	3.7549494491923e-09	3.13366743531806e-09	2.9123153577223e-09	2.76694558947207e-09	4.9020778478846e-09	4.90207146382772e-09	4.90208708922907e-09	4.90209071390266e-09	4.90208933690704e-09	2.9152998214478e-09	2.97611335143986e-09	3.8353746625075e-09	3.70369075437887e-09	3.14613829089281e-09	3.029030942706e-09	4.14948659065783e-09	3.81361695215656e-09	4.18377388949601e-09	4.07771814205395e-09	0.0641755005103547	3.59906849066227e-09	4.234003344222e-09	4.06377412949861e-09	4.69810530077839e-09	0.0722424774184154	4.92435782461392e-09	0.173259253386358	4.76625080646001e-09	0.243077535410929	0.154655524993787
2018-07-23	2018-07-29	0.0524792127000088	0.0272775589089434	0.0666716000124432	0.199676983684088	0.0702662680860904	0.0797316286914463	0.0203676670546878	0.0964282837216674	0.0563399517570781	3.38491983427376e-09	3.34719222448644e-09	3.16526977830695e-09	3.44908889114634e-09	3.11294007425518e-09	2.7821808162795e-09	4.90207895986085e-09	3.00817443311985e-09	3.54731182938899e-09	2.94935651158037e-09	3.06574839578431e-09	3.62220207855158e-09	0.0486574206642371	0.00766713216387688	0.0444840241754874	4.16657523211452e-09	0.0764564455790169	4.12527312365766e-09	0.0203724088922324	3.98481049117029e-09	4.27521055376838e-09	4.02454730619993e-09	0.0347462591340685	4.20141976330754e-09	3.93188798774778e-09	4.43440097516646e-09	0.107030852889899	0.0696070554647004	4.70270089277519e-09	0.0320171740670898	0.131527616271094	0.144995166066275	0.306699856624011	0.310225143441214	0.146110081182958	0.130238054369669	0.155778722402532	0.302067877404791	0.230262627254409
2018-07-30	2018-08-05	0.0488974170445981	0.0192690978403557	4.90205454345042e-09	4.90205571177665e-09	4.90206743568964e-09	4.90206084027377e-09	4.90205764146142e-09	4.90205818112259e-09	4.90207094109474e-09	4.90207453058271e-09	4.90208095868414e-09	4.90208347343267e-09	4.90208670934934e-09	4.90208937659235e-09	3.73289271960655e-09	3.81765567805873e-09	3.80107201713661e-09	2.92362126507412e-09	3.58003970902915e-09	3.43896670822016e-09	3.05360820874737e-09	2.80900704787308e-09	4.04105042777316e-09	2.78953122579614e-09	3.62574950953829e-09	3.87308660149607e-09	3.89744554569278e-09	3.6806885725263e-09	3.89819126242655e-09	3.39096881255196e-09	3.78931713732933e-09	0.0761810588490753	0.0808350997111062	0.187917437915234	0.148314493650695	0.125737302009783	0.0649413674220388	0.0253900199142664	0.15148855848031	0.109984192341687	0.147827603209377	4.41058044081412e-09	4.20443544702384e-09	4.9036639655819e-09	4.96101864234321e-09	4.93580356920427e-09	0.0161262959076431	4.96915448815434e-09
2018-08-06	2018-08-12	4.90198195343404e-09	4.90202280613466e-09	4.90205051886991e-09	4.90206982437165e-09	4.90208208380727e-09	0.0243194427271788	2.88251363603584e-09	3.13402791226274e-09	0.0998653362583487	0.100672706158166	3.44425088186085e-09	3.26339190059887e-09	3.14042672601445e-09	2.96362922210597e-09	3.38991027621901e-09	3.35731234697018e-09	3.5486639764182e-09	3.85727121783876e-09	0.029921801241708	3.77738752672499e-09	3.26340967610985e-09	3.89411040256926e-09	0.0131455346597328	0.117452873096734	0.0467252247038293	0.134525697643971	0.0290976510207298	2.81903920794941e-09	0.0923249898702105	0.179154684808311	0.0960448198492369	0.147505711278786	0.137105882322517	4.03534194685096e-09	0.156693958924148	4.24993671277394e-09	4.44506099269037e-09	0.0786230923214223	4.96610429404787e-09	4.85350208773986e-09	0.00214381280581014	4.72225675108746e-09	3.79989690624979e-09	4.27985789314306e-09	4.59233998518613e-09	0.0667253687767602	4.65243645751124e-09	3.72165324043688e-09
2018-08-13	2018-08-19	4.90195056177586e-09	0.0348525639030627	0.08177060914529	0.0235394337333363	0.112153237077943	0.172589391675545	0.212386587316083	0.233543798019254	0.228234082335683	0.260340571625895	0.136659781669187	0.168177178464938	0.262616423825143	0.200008451101204	0.197171087737263	0.195833408500943	0.229975155595023	0.207726046488384	0.213287233779196	0.21104605865106	0.275085972976852	0.226620092671702	0.179850041279263	0.280023383439266	0.207144018506211	0.183133202811891	0.137918310274061	0.2328213378351	4.22726711589046e-09	0.110209983825896	4.3690006432228e-09	4.2584940613432e-09	0.0109337715780407	0.161423626848402	4.41424311556882e-09	3.76476483405372e-09	4.35384731094832e-09	4.64505547275589e-09	0.0822712212393344	0.00485646745810093	0.0496147428185283	0.209740058551596	0.326842068299912	0.304220275983296	0.310134011748267	0.422251914167231	0.376603190710136	0.411369982026676
2018-08-20	2018-08-26	4.90197682754264e-09	4.90202329599311e-09	4.90206234612472e-09	4.90206251782386e-09	2.98512668199156e-09	0.00547663471944868	0.0529851596071144	3.08994094646801e-09	2.77218539114771e-09	3.5363015071374e-09	0.105565047640451	0.0406073504887822	3.6594208967188e-09	0.147882633783102	0.123598778734227	0.111554756222862	0.00114953480143304	0.0634324972180282	0.0729551153466837	0.101594977344376	3.92964388122317e-09	3.1967794015951e-09	3.79294864535104e-09	0.0125691040389235	4.12043615455432e-09	4.30566141725768e-09	3.73496419661950e-09	3.24241136766321e-09	3.15956645215956e-09	3.67181412447723e-09	3.57666296346954e-09	3.62401096647954e-09	4.07562853954399e-09	4.08448013798072e-09	3.93008170129571e-09	0.0944636356377229	0.130406325816509	0.248774342422005	0.422355263556823	0.331449536499658	0.264981141204337	0.22115749423112	0.0852053989565393	0.170616799392228	0.0174738108495961	0.138203235822506	0.155372773733985	0.0898139489659137
2018-08-27	2018-09-02	4.90199433938051e-09	4.90202937068197e-09	4.90205679702328e-09	4.90205872615298e-09	0.0109108248491251	0.00943071949814894	0.0741060510842192	0.104058039015903	3.1716161008727e-09	0.0648777203596673	3.42232921615659e-09	0.0558329288284346	0.0184028793837912	2.89025680094699e-09	4.90208298209311e-09	4.90208845397144e-09	3.67985691734974e-09	3.43101176680205e-09	3.73625503256662e-09	3.83852125807063e-09	2.86902730863943e-09	3.12123644235451e-09	3.96722900804069e-09	3.80802675703232e-09	3.8500036134439e-09	3.57414072802902e-09	3.97729337382481e-09	3.19019164311485e-09	0.171895293427353	0.178009293717761	0.165635196821998	0.293146377413463	0.238930074183834	0.238610370446128	0.0823856210536387	4.02546578031385e-09	0.134342373264433	0.119905584209378	0.0832348559691656	4.35273803256869e-09	4.27984623366471e-09	3.84763457524473e-09	0.0573923209270626	0.0769662090820918	0.23545051752491	0.253379415757741	0.0608148244526406	4.38392432573187e-09
2018-09-03	2018-09-09	4.90195436616547e-09	4.90202679004109e-09	4.9020484957962e-09	4.90204207331431e-09	4.90205183409191e-09	4.90205369270143e-09	4.90205184802427e-09	4.90206430708103e-09	4.90207384799493e-09	4.90207967523441e-09	2.86596345272785e-09	2.99292929358225e-09	4.90208353148317e-09	4.90208197521285e-09	2.79719429788668e-09	2.82031743105698e-09	3.2218067085096e-09	3.76529308591274e-09	3.3523787688634e-09	3.68909501857058e-09	3.3612240892182e-09	0.0690961705632734	0.0298687590626673	0.0827884420196547	0.165584068611087	0.129203737758521	0.20931714454914	0.0669304919322354	4.9020904380401e-09	4.04041313881674e-09	3.97930304938043e-09	4.26178834056388e-09	4.06031726195762e-09	3.31008337054241e-09	3.96585383552234e-09	0.1293426822737	4.24052889895419e-09	4.16329210208545e-09	0.0170467247281333	0.0631640463751656	0.0972446216441673	4.08889024188494e-09	0.0296137925915223	4.35516574421881e-09	0.166169670503656	0.0782871364115537	0.0990898852635515	3.08114432321358e-09
2018-09-10	2018-09-16	4.90200896579489e-09	4.90203371226506e-09	4.90205404588436e-09	4.90206606886218e-09	4.90207404240963e-09	4.90206748889903e-09	4.90205803682532e-09	4.9020657773874e-09	2.79532856579272e-09	0.00130051183888339	3.45326204921211e-09	3.58321819682869e-09	0.0354167547742703	0.073162859671046	0.146469766294097	0.0367589863398071	0.0897950371964527	0.170503749805151	0.183375944429603	0.162113454077701	0.202153513433039	3.80750473897182e-09	0.14083033564982	3.7804849939041e-09	0.0622286250232078	0.0428108460691766	0.0640608257972693	0.0603003150376445	0.109352696513197	0.103232147333059	0.0435567306697439	4.02683333353438e-09	3.8571376318637e-09	4.06106331053135e-09	0.0649672393541949	0.0472205524379877	4.31003867889423e-09	3.89028499567909e-09	4.11275567932425e-09	0.0471444456854736	0.0442694562996249	3.77151240357096e-09	3.81339570746435e-09	3.67725914014963e-09	3.24603137668449e-09	4.31446052011859e-09	3.98260598475284e-09	0.00527773108057806
2018-09-17	2018-09-23	4.90200172646222e-09	4.90203269697119e-09	0.0749321622576285	0.0612698483200863	0.0248022240405459	0.0133905992387635	0.0560723789254801	0.13110437987725	0.115416088224475	0.198862330685401	0.161967890623178	0.22552871342905	0.187208788964003	0.0625661304408305	0.125587712967487	0.111966402917251	0.0949803136479057	0.0340115417244011	0.154325759404621	0.035247071710897	0.00390742835809217	0.0435996057373845	0.233170928311767	0.0878074519411077	0.120998891340651	0.146432772740699	0.0260464986482225	4.1027246094268e-09	0.0382548804691995	0.105701255066122	0.20281127077511	0.165163177723466	0.0500313881186406	0.0394435276958731	4.01389533445664e-09	0.171951946744639	4.15911975170212e-09	0.149276539410981	0.163544349065312	0.0789812455986791	0.132679743237553	0.142203071772284	0.191234594816501	0.147894846403346	0.00527174020494709	0.0583125760375284	0.0419705899623294	0.110419034195537
2018-09-24	2018-09-30	4.90197399461906e-09	4.90204229856976e-09	0.0958344788808941	0.116941559257382	0.127322790404172	0.0949450730011873	0.0646206763196237	4.90207183559277e-09	3.03285078065566e-09	0.0800078822309992	0.0269409420115042	3.26768989039363e-09	3.29147517662652e-09	0.00856402704514552	0.0556776910897225	0.129815608810141	0.0233189907900173	0.0799084678145452	0.104655721523392	3.73495750272844e-09	0.0491016789563963	0.0637361328794601	0.0740619732962213	0.128382026615228	0.0619197027850158	0.122693925856305	3.81463938757776e-09	3.87449204141702e-09	3.98602184427324e-09	0.0698652329671967	0.0650999371251552	0.156496498713963	0.0541003570763953	0.043004208753562	3.99674999764189e-09	0.298406350590255	0.309242390862105	0.158107896442065	0.123027209079411	0.151600064300567	0.10591612087155	0.0639913242301608	0.181616745404616	0.231821617774954	0.152803100993797	0.0909866046723877	0.0865892475969253	4.61743270000807e-09
2018-10-01	2018-10-07	4.90196352032445e-09	4.90202555822817e-09	4.9020613967071e-09	4.90207600618251e-09	4.90208104744022e-09	4.90208054610682e-09	4.90206753588274e-09	0.0216449555514685	2.83728734922122e-09	2.95201888137111e-09	3.59197555731145e-09	0.0119192770514229	3.40263932243494e-09	0.0119112667077357	3.43721196434506e-09	3.44398262634519e-09	3.90088377304701e-09	3.44137101441213e-09	0.0397178600782141	3.76268879095957e-09	3.72962614048577e-09	3.34969872230204e-09	3.81664393791921e-09	3.2855090316772e-09	3.14656234295209e-09	0.0577176313171871	0.106147448214473	0.0724441955846024	0.157197289382644	0.108206083593155	0.0508643137811775	4.16456525086117e-09	0.11035875672885	0.107233204336438	0.0569982316461722	3.98170835599858e-09	4.3277029567267e-09	4.0165201688455e-09	4.46700518086397e-09	4.90207990911021e-09	3.67944868242596e-09	4.34870316812432e-09	4.68493774696366e-09	4.61459977659375e-09	4.59005902301978e-09	2.59591524908391e-09	4.79999200988245e-09	4.5852547010151e-09
2018-10-08	2018-10-14	0.064191783202947	0.0818998273334055	0.107964307922797	0.102267013685832	0.0866244586715535	0.0810909422000503	0.0662134757737538	0.138613067800021	0.187680855420229	0.164969371057469	0.16275294692029	0.084439160895184	0.136564273799306	3.3115352192625e-09	0.0972003628339955	0.129762594892459	0.142786751627641	0.11708031082047	0.15343456596044	0.13349230216183	0.0775642463702171	0.168510420776355	0.179104505764185	0.155128311892905	0.0826474805340437	0.0244985283645351	3.76210767933831e-09	0.177702372347779	0.115382112051252	0.0393138418526806	0.167185925790948	4.12230250355796e-09	0.0267312425204557	4.07500101530115e-09	4.11142162959793e-09	4.04609314919013e-09	4.35124120796996e-09	0.0150685561740047	4.52065915836275e-09	4.48036871290202e-09	3.96725680468379e-09	4.65900276415931e-09	4.1014723325542e-09	4.77942049253578e-09	4.72940425197816e-09	4.36272502267837e-09	4.05268700349596e-09	4.90210601280709e-09
2018-10-15	2018-10-21	0.0767044015212539	0.141720062607939	0.076262633854049	0.054442866593966	0.130613864160893	0.0665781592043533	0.0365940557258619	0.0483586055798984	0.0259871042758546	4.90207250879901e-09	4.90206188696961e-09	4.90205705155335e-09	0.0371191051537639	0.0186857172679003	0.0341778277607316	3.5805119273372e-09	0.109991589477033	3.90293548412637e-09	0.136145049105892	0.00878676608016882	0.131198267859076	0.148476713816257	0.240355780600556	0.0931872422040929	4.02764627251617e-09	0.164714855730153	0.0506799778922079	4.250789722623e-09	4.43424995488064e-09	4.08616682622112e-09	4.34263436956972e-09	3.61406836074925e-09	0.0421289186394952	4.46843441944268e-09	4.26012411792477e-09	3.68008568892749e-09	4.40940565197115e-09	4.647835444685e-09	4.11557142271138e-09	3.35882668337863e-09	3.37700791374147e-09	4.90211524177359e-09	4.90211221008893e-09	3.63214271546074e-09	2.87315819530145e-09	2.80728034071706e-09	4.90210977960627e-09	3.64174074898623e-09
2018-10-22	2018-10-28	0.161050443196273	0.150814008860271	0.0734756968547796	0.0075059460725613	4.90206346542277e-09	4.90205219935617e-09	4.90206043605748e-09	4.9020581103032e-09	4.90205124615748e-09	4.90206330222095e-09	3.08264679346968e-09	3.68804406837615e-09	3.05064675464349e-09	0.060815997192159	0.034190830285078	0.0749153813205533	0.0210864006226496	0.0775201615890837	3.84519668889926e-09	0.0255691501434772	4.1764716636118e-09	4.33730244594788e-09	4.21937192411985e-09	4.41152790702107e-09	4.25236598075745e-09	3.95420006471534e-09	4.09676255194165e-09	4.4987626031482e-09	4.0310550908358e-09	4.44830695851826e-09	4.5104990824666e-09	4.58728090267986e-09	4.51069803170486e-09	3.78880703905701e-09	3.79323639279668e-09	4.46864595043992e-09	3.63867894716799e-09	3.85536147711379e-09	4.05793814774499e-09	3.98774957877622e-09	4.50649864109914e-09	0.00154560952294333	0.00752080139351873	4.48068252325054e-09	4.40017228105667e-09	0.0276246162946777	0.12015323637066	0.0246618093345529
2018-10-29	2018-11-04	0.128293097136725	0.0869331417665037	0.0384495767525555	0.0133913477934119	2.84397554274331e-09	4.90206085515691e-09	0.0346186572946285	2.80325221330611e-09	0.0245938127406826	0.00871861449616081	0.0570098811125693	3.85213296928615e-09	3.67623222542827e-09	3.09395047832859e-09	4.90208312317786e-09	4.02611809551661e-09	4.07784400010478e-09	4.12363474509027e-09	4.308184026962e-09	3.37801206816076e-09	4.03462192370186e-09	3.78934081059855e-09	3.7965534525552e-09	3.74938355423345e-09	4.14206088276848e-09	4.37199901303042e-09	3.53167477899966e-09	4.90210256021742e-09	4.90211335308453e-09	4.90211228915134e-09	4.9021262829699e-09	2.77059058700142e-09	4.07650508843635e-09	0.0734649586580842	0.127478514278847	4.33258109083731e-09	0.0923989131000808	0.0552138371943998	0.087868314510414	0.0521547046076611	0.0388812694050588	0.00681834431523014	4.40894837143316e-09	0.0234153695689998	0.0782276963950776	0.039964981812882	0.0612077751919618	0.139703113559327
2018-11-05	2018-11-11	0.16861252325373	0.0966979189057471	0.108364799616241	0.0735925546484857	0.0358247883205708	0.00447775375211675	4.90206656552887e-09	2.99992249104452e-09	3.05530964084867e-09	3.61269978730981e-09	2.94858458803460e-09	3.48547903993849e-09	3.43146262000774e-09	3.7443248930647e-09	3.76429432748333e-09	3.83457777690142e-09	4.0644689107286e-09	3.84095452047778e-09	3.93874357919815e-09	3.19726797050941e-09	3.7620835536635e-09	3.2967117395905e-09	3.17987696020287e-09	3.25116884477634e-09	2.915346530596e-09	4.90210837103629e-09	3.19288183810985e-09	3.56583962803484e-09	3.57689362162475e-09	3.50249776158601e-09	0.0117215221032011	3.83591888409408e-09	3.78489648261897e-09	4.04446393273041e-09	3.51751628617207e-09	3.34162226840113e-09	4.08317365849885e-09	4.90207629159194e-09	3.40682749037136e-09	3.99850889754276e-09	4.18230476663506e-09	3.64882729735278e-09	3.43320226891119e-09	4.1382406833524e-09	3.77377265140199e-09	3.80850045421436e-09	3.54891272680169e-09	3.41050216918888e-09
2018-11-12	2018-11-18	0.25000498443476	0.138747070573443	0.136270657077588	0.144434947798778	3.07567315015342e-09	0.0381616076526078	2.85903496357846e-09	3.10853040454825e-09	3.48034685123893e-09	3.44876158747699e-09	0.0397249799354016	3.48946593221122e-09	2.93017272331519e-09	3.30002559527105e-09	3.39495798540554e-09	3.41572025004428e-09	3.17262890905883e-09	0.0273971902728899	3.59581834844277e-09	3.69423194323035e-09	0.00152812914940754	3.8068054920711e-09	3.98203544819731e-09	3.29955812627407e-09	3.65841612676207e-09	3.82120509241052e-09	4.06010398917254e-09	4.18162025734032e-09	2.90154886145682e-09	3.5794169170476e-09	3.72272598710894e-09	4.03680395147989e-09	3.54283686474753e-09	3.87538684350841e-09	3.41230938634632e-09	3.16047162895951e-09	3.85630831233523e-09	3.74128879030682e-09	3.9547356361839e-09	3.55698438973473e-09	3.58534640076403e-09	3.37081698447853e-09	3.90917913099494e-09	4.20039045146660e-09	3.97028611203563e-09	3.97891915196025e-09	3.86953150172702e-09	4.54969473322768e-09
2018-11-19	2018-11-25	0.198464527454363	0.092467381456165	0.120300911431275	0.107426142924	0.0545390799034457	4.90207433101558e-09	4.9020781148495e-09	4.90208419081554e-09	4.90208887727801e-09	3.35944042952478e-09	0.00933188037101894	3.471349272189e-09	3.55015604503847e-09	0.104695456164996	0.0780831918871701	0.0914321912520489	0.0321297552852564	0.0953352608342432	3.84502222871105e-09	0.0775791643926856	0.0705224311166742	0.0359817870433357	0.0659543035855506	4.25837837790998e-09	3.83047782063929e-09	0.0275606089669148	0.00428135588799312	3.55917965170208e-09	4.90207462977825e-09	3.2254603377006e-09	3.74483753268283e-09	4.38411547858726e-09	3.45646973871016e-09	3.67170679499117e-09	3.6954815710075e-09	3.19549166801229e-09	3.527590177279e-09	4.01863475681754e-09	3.60268489712807e-09	3.9086916011275e-09	3.59531449963727e-09	4.38447215337694e-09	0.0632004567015229	0.0532426543781683	0.167903999340489	0.440549630856762	0.418627945709614	0.442757771430513
2018-11-26	2018-12-02	0.179772945209941	0.0714627887021457	4.90205998950708e-09	4.90207687574512e-09	4.90207857398595e-09	4.90207550943954e-09	4.90206171688467e-09	4.90207235184622e-09	3.22957241565372e-09	3.60808316232697e-09	3.11753427596281e-09	3.20567591196168e-09	2.94595244559417e-09	4.90207030950388e-09	4.90207808605912e-09	2.94696399615836e-09	3.77310714769163e-09	2.92510571982987e-09	3.34830271325207e-09	3.60694687777736e-09	2.77644125125188e-09	4.90207338394424e-09	2.78859863046859e-09	3.20985071653776e-09	4.90208213452335e-09	3.30843711236326e-09	4.90208562436578e-09	4.9020837506424e-09	2.78558437187012e-09	4.90208250380334e-09	3.00736360101133e-09	3.0005892455176e-09	3.07871344710548e-09	3.55745285964615e-09	4.09505864543928e-09	4.3470547311155e-09	3.73936073197673e-09	0.035452089312309	0.250983049123001	0.283698730675824	0.389300934963747	0.282144203673203	0.0298753178860322	0.100540275808467	0.201158144948184	0.20940509600603	0.144067548313732	0.206762177739074
2018-12-03	2018-12-09	0.160112452527884	0.163575142001454	0.16624962700586	0.0828974032818677	0.0525625064596726	3.27918416420037e-09	4.90206616117521e-09	4.90206010103265e-09	3.27494540982213e-09	3.02153126867059e-09	3.56991191931673e-09	0.00513542169604476	3.4189244118739e-09	3.03484128570684e-09	4.90207641615201e-09	4.90207589381562e-09	3.03762646360687e-09	2.80514730088027e-09	3.11517077133901e-09	4.90208848105565e-09	3.45568323353761e-09	2.94530129961422e-09	3.50605357704756e-09	3.60961104757678e-09	3.37792441415351e-09	3.58602867598264e-09	3.42510567260736e-09	4.25503694909818e-09	0.042088462217139	0.0565618959315858	0.194354893439948	0.267193650617118	0.284020195566165	0.337072289872201	0.156698288973542	0.126109000566065	0.137371338355668	0.075499447659335	0.135566645605064	0.172006431590438	0.0655349743451519	0.00681606547819969	0.0866514943999036	0.0926370668261307	4.63125308884425e-09	4.64293274899585e-09	4.36757694394988e-09	3.42084324176295e-09
2018-12-10	2018-12-16	0.139457411838695	0.0947040210118514	0.117032732924225	0.0654042157198353	0.0672525452614311	4.90206778044029e-09	2.78458860987669e-09	4.90206817737677e-09	2.93379224651597e-09	3.14397818253397e-09	3.67692374681122e-09	3.76491320361172e-09	3.37606668423636e-09	0.0288140808456385	0.00724728128886425	0.0389879471808404	0.0144910424505534	4.14238380250358e-09	4.34528745904906e-09	4.40831039667478e-09	0.120535426216698	0.267933660888662	0.301639826360017	0.234990843129817	0.253200798161365	0.275354838960756	0.327126361491691	0.268623988668944	0.250001943885659	0.155146044540375	0.294971581880362	0.131574743357114	0.135827616191219	0.0393194420492129	0.00435175298654063	0.110173368111972	0.0836555291759743	0.0445310278886056	4.45823160587038e-09	0.0101233721330359	0.0385258419261608	4.56974519938646e-09	4.62327685255978e-09	4.75574318390529e-09	4.40925322228295e-09	4.26567463289315e-09	3.75093102625966e-09	3.52612885715943e-09
2018-12-17	2018-12-23	4.90201479656367e-09	4.90205078755421e-09	0.01942370485403	0.0184472997284201	0.0787642297340036	0.102560866474058	0.147107966353784	0.171774552550261	0.153632962530237	0.141791038747231	0.162670009761333	0.185404562471328	0.198730469814333	0.303024853119867	0.365594338459162	0.31848554148413	0.331298921035341	0.333386508591159	0.277130752577888	0.281542560500608	0.206242313601357	0.187205061899624	0.280004648788725	0.104634736776493	0.27536861142555	0.115845623702975	0.0689474050485852	0.164926077219342	0.0837202961219532	0.17615075879002	4.31491134355476e-09	0.0862725377641846	0.14786471093927	0.0632102532188895	0.124961927538422	4.65241458861499e-09	4.49102318028279e-09	4.79756717171746e-09	0.0867927592313925	4.56130284925017e-09	0.157476535664628	0.196131606451591	0.0800890095993282	0.259042215373571	0.237121517200621	0.0978478635392098	0.231626553580927	0.0374936599773889
2018-12-24	2018-12-30	4.90198581234297e-09	0.0876231378064269	0.160559423511281	0.200721926036346	0.219798229761773	0.27189800559249	0.373488809779049	0.37786937622918	0.355949224351361	0.31643378860426	0.321906483767311	0.283887446581406	0.247716650753777	0.174466385515757	0.082423414266596	0.158901364201746	0.282272975173716	0.364776291530318	0.163255211678948	0.142747381335059	0.118846963810314	0.128563835169131	0.155181492433609	0.25605871214528	0.202381966523229	0.125682038544802	0.0540296497560087	0.138930391492924	0.0636680569715827	0.13045729107257	0.250178428095791	0.129121103260077	0.17395700159548	0.168334892117352	0.243912692490031	0.261525005810382	0.369721255722086	0.250982761516017	0.200888882342645	0.354952789664193	0.287113065615444	0.280211260056943	0.00756620844229092	0.24852406866636	0.291407106175258	0.119721974581067	0.184525552079619	0.138141850518208
2018-12-31	2019-01-06	4.90194066428358e-09	0.159294170117892	0.296503710537493	0.403188285961187	0.448906066021731	0.480588181046461	0.459532300479058	0.354410939654324	0.423857747611874	0.404207144537199	0.374504258997812	0.372106919255999	0.377538249799291	0.434371381951589	0.472680836611	0.415322984035202	0.3716464850562	0.416485603921866	0.367424285137115	0.383987928851599	0.366687832277784	0.371831661514014	0.358900111445735	0.377526451581018	0.375815130958123	0.429238300185206	0.394373171065902	0.41245662661261	0.389980139460128	0.432162060634137	0.373058879782005	0.41899870059416	0.445364251840501	0.392480845796722	0.174461164458136	4.29914814809041e-09	0.308473479439659	0.198324571549924	0.221621785320954	0.246710404552842	0.299127505981292	0.252186767263848	0.208116370796509	0.328481430784722	0.260819826999063	0.213475993415691	0.248829822204178	0.257833055711585
2019-01-07	2019-01-13	4.90197176116749e-09	4.90201794922982e-09	4.90202986316332e-09	4.9020455509863e-09	4.90205664319258e-09	4.90205600072102e-09	4.90206273951649e-09	4.9020674984274e-09	4.90205944687739e-09	4.90206942776029e-09	4.90207488235503e-09	2.98922799678121e-09	4.90207988995035e-09	4.90206877462656e-09	4.90207335005876e-09	2.96930558120519e-09	2.87921929241755e-09	2.88395987725345e-09	3.28264016931952e-09	3.2143599008957e-09	3.64784749479043e-09	3.10493460280916e-09	2.99010535276241e-09	3.40261675222011e-09	2.99299699615994e-09	3.43769164209567e-09	3.07458418902826e-09	4.90208042175503e-09	4.90208030739912e-09	2.98542525841522e-09	4.90206487730831e-09	2.96733210446918e-09	4.90207305938142e-09	4.90207199503839e-09	4.9020886786153e-09	3.78788992790221e-09	4.21535466294192e-09	3.89963612693309e-09	3.96536805205574e-09	4.17446297344795e-09	4.31561391014651e-09	3.76139508490687e-09	3.3943279109925e-09	3.17182378861556e-09	4.9020894789617e-09	3.65709458798781e-09	3.71393376125706e-09	4.11123406171135e-09
2019-01-14	2019-01-20	0.119790487946517	0.0859305562177691	0.0686193795818988	0.0833958087916359	0.0146224605148428	0.000521258761797254	2.84644261813403e-09	0.0776059017128609	3.23341939081844e-09	0.0753305752370801	0.100113397256859	0.104454157491139	0.00816410309578232	0.0557903621902144	0.0912736295373628	0.118604322290996	0.132065651812526	0.0921593902983938	0.0999534504238087	0.0112305398145717	3.023410525224e-09	4.90208119529104e-09	3.69673430358438e-09	2.77406070223259e-09	3.61594621463191e-09	3.34535775476994e-09	4.90208292219791e-09	4.2202509382171e-09	4.04373005890267e-09	3.58285989445319e-09	3.78101420617315e-09	4.27707941142178e-09	3.85719327445346e-09	4.36222972446251e-09	2.91293625446209e-09	3.59151145577053e-09	4.48479774099439e-09	4.0698992576583e-09	4.1744137563771e-09	4.68952034618601e-09	4.42948040887328e-09	4.42625217512427e-09	0.158978400159997	0.251376458651505	0.115501147898266	0.0213329381992315	4.35977997668344e-09	0.018157034665743
2019-01-21	2019-01-27	0.11337768559253	0.0791674716058797	0.0480276191601054	0.0739081302092301	0.061901815810219	0.0921714135156669	0.0998207940745597	0.148153838941739	0.126308351662262	0.194641103034963	0.153214002685511	0.0593544033633652	0.121228066529343	2.97879486122914e-09	3.22725131354117e-09	0.0286033279123019	3.6398359625757e-09	3.86894390652475e-09	4.11032782613883e-09	3.7086574035028e-09	0.0935981173100963	0.0834216728641666	4.21499286586773e-09	0.044250399420832	4.2108669547195e-09	0.00912244298848721	4.29349328662938e-09	4.15610200907886e-09	4.90211245002817e-09	4.90211350406954e-09	4.90210240733294e-09	4.90208860248788e-09	2.80419431635144e-09	4.90210352609644e-09	4.9020964750564e-09	3.84163260463704e-09	0.151817503558999	0.276992523217709	0.0628075523197029	0.133117503723879	0.0652805672318377	0.188903885892191	4.09916017843109e-09	4.0061376530755e-09	3.9393128443908e-09	0.0337603529724505	0.00344550880394443	0.0307991323782212
2019-01-28	2019-02-03	0.10738134425747	0.0847209568442655	0.135404188807221	0.0629331053842534	0.0859625054522703	2.79383823276461e-09	4.90205640026185e-09	4.90205553958481e-09	4.90206977531889e-09	4.90207199754773e-09	2.86787287498029e-09	3.38831953304114e-09	3.01584203155975e-09	3.27548955077841e-09	0.037866742650913	3.68936424459282e-09	4.02551509168528e-09	0.0654274182053129	3.93543270320976e-09	3.95848549816097e-09	3.58060778860929e-09	4.90209516720616e-09	4.9021133289266e-09	4.90210418010487e-09	4.90209994388512e-09	4.90210596287881e-09	4.90210183509846e-09	4.90210703827684e-09	0.176330778025349	0.0899389610582997	0.194208170286421	0.300057031958513	0.184289922342571	0.16292314698832	0.130408509903114	0.042736278831457	4.43673737297041e-09	4.38688936980672e-09	4.33062258906604e-09	4.69984012429921e-09	3.81339835803447e-09	4.23863153207707e-09	4.22098996284483e-09	4.53433286798872e-09	4.51916568010629e-09	4.31762192691363e-09	4.81048742405228e-09	4.22553463216782e-09
2019-02-04	2019-02-10	0.0292958905033973	4.90203494693991e-09	4.90206147201818e-09	2.77304303612537e-09	4.90207108614477e-09	4.90206673959829e-09	4.90206499224249e-09	0.048596342597741	4.90207085695401e-09	3.00678985234649e-09	3.74324340495785e-09	3.80096520544413e-09	3.98824706448591e-09	3.14431930913301e-09	3.23392515498976e-09	4.90208667736057e-09	3.60553065009058e-09	2.78369897368728e-09	3.19269751527461e-09	3.07985511831739e-09	4.90210010358168e-09	0.0364061027464793	0.10699447252366	0.125925367207384	0.140019490801524	0.0853598787643481	0.0815371122254936	0.0389393789740362	3.7778104872441e-09	3.78138076747075e-09	3.83294749249983e-09	4.23470976424387e-09	4.12466430790543e-09	0.071286307939601	3.58795151433998e-09	4.90209833042087e-09	4.90208573624891e-09	3.74057099399436e-09	3.76174345229693e-09	3.20795260595631e-09	4.09292404605107e-09	3.81807247550482e-09	3.83677187386196e-09	3.69796906736483e-09	3.44538245310419e-09	4.31330896180136e-09	4.10196013779436e-09	4.1048289332975e-09
2019-02-11	2019-02-17	0.169339835251315	0.0701785492600099	0.0823008270987823	0.0769617772704111	2.91327770371599e-09	0.0163634120210873	2.86186810623339e-09	0.0092907315871673	0.0654557629382796	0.100243424855653	0.0934802315939368	0.0580096673597984	3.07077969350793e-09	0.0356833668892405	0.100214831302548	0.168219106054561	0.196112620262628	0.16776867795612	3.45662442272845e-09	0.0788013753462503	0.00630255204415183	3.23056672436901e-09	3.98709277390918e-09	0.0645545463213811	0.0108125496662729	4.35018103472969e-09	4.3316731904765e-09	3.37325427302935e-09	3.39066164774715e-09	0.0425054099031675	4.00267774928669e-09	3.86079100564611e-09	3.53600001160536e-09	3.88433973331436e-09	3.78788863950092e-09	4.33994229292015e-09	4.46138860325333e-09	3.97587622893876e-09	4.90209081780421e-09	4.17434877080185e-09	3.73223505439256e-09	3.94940670339512e-09	3.56250652776246e-09	0.0175355165492945	0.0732367953192095	0.091757653034602	4.31953841556319e-09	0.109143990925768
2019-02-18	2019-02-24	0.0904385343445213	0.0492279536078806	4.90206120637666e-09	0.053628355511635	0.0554511003338519	0.0807209945835302	4.90206487858292e-09	0.0561324641011102	0.0601867143854665	3.12251787800796e-09	3.05572273174501e-09	0.0406748367603282	2.80345112239376e-09	0.0102353440824899	3.19803061504487e-09	3.55059307932677e-09	3.83048489170519e-09	2.97257590640995e-09	3.92566230315597e-09	3.39237212356564e-09	3.64490718842338e-09	3.42106654477136e-09	0.038250785204439	3.5039984839716e-09	3.50544678190015e-09	4.90208211398726e-09	2.87103461097961e-09	3.00898971466019e-09	3.68275578722766e-09	3.75202326481162e-09	3.95035509690089e-09	3.66854233569059e-09	3.49170546791712e-09	3.06519272863915e-09	3.3052724646197e-09	3.75274825069829e-09	0.050526972225305	4.41398533359281e-09	0.0834380525164417	0.0582836786160214	0.153913199965484	0.28347956093406	0.329623411578035	0.301425122038653	0.483073362123786	0.236881882961242	0.386544412121505	0.134320026793406
2019-02-25	2019-03-03	0.0620333877935202	0.0342075680747664	0.00621948834213776	4.90204494644664e-09	4.90206214932925e-09	4.90204774518443e-09	4.90205039666282e-09	4.90205388897327e-09	4.90206341694214e-09	4.90206973001508e-09	4.90206912466407e-09	2.86922008487286e-09	4.90207173620536e-09	4.90207431459435e-09	4.90207647858172e-09	2.97780005915039e-09	2.82641751647484e-09	4.90208600032612e-09	4.90208088221842e-09	3.0037389519265e-09	4.90208370648755e-09	4.90207658397283e-09	2.9040627121827e-09	3.44138918989607e-09	3.11661241571233e-09	3.80197183283371e-09	3.0536406834256e-09	2.76975292445349e-09	4.90208211714221e-09	4.9020875341091e-09	3.16161404842282e-09	3.5828239748674e-09	0.0815044746331004	0.0313453557831584	0.230349317725193	0.132035374342429	0.297316108676752	0.418813431155558	0.373819056426984	0.230873676277423	0.410885010715141	0.263074611809915	0.130616783966052	0.247826580120702	0.208074116914963	0.206400509489118	0.344479657142626	0.0956192449602792
2019-03-04	2019-03-10	0.0696898241323948	4.90203779076596e-09	4.902057634367e-09	4.9020597116229e-09	2.95403496492112e-09	2.80658000809515e-09	4.90206355555619e-09	4.90206638080213e-09	4.90206540394856e-09	3.09803581277992e-09	4.9020834590538e-09	3.00820767002206e-09	4.90208449256682e-09	4.90207713604973e-09	4.90207323741073e-09	4.90207914413432e-09	3.1440813519173e-09	4.90208234021992e-09	4.90207616653758e-09	4.90207884707926e-09	4.90207117379842e-09	4.90208132078935e-09	3.25852810062626e-09	4.90207800836171e-09	3.43124465167458e-09	3.58699167411956e-09	3.4181859351991e-09	0.0547460227708133	0.263746443976006	0.268842365750228	0.23795130828093	0.177552315184887	0.0672179317184724	0.0960944690984001	3.20960045205369e-09	0.180536274758182	0.0982586876647443	3.59041600359286e-09	0.105701360767211	0.179116463266431	0.208490279648653	4.1702803494762e-09	4.65004266011198e-09	4.47004271196936e-09	4.55945129595584e-09	4.78984764564473e-09	0.0944401456743533	0.0889334198428768
2019-03-11	2019-03-17	0.105842984617044	0.0280990323888328	0.0332127270084214	2.84432744395034e-09	4.90206617349413e-09	2.98577701480189e-09	0.00196870913175723	3.02498035549926e-09	0.0820964861346012	0.0618120936491855	3.19559937664709e-09	3.28256614598256e-09	3.16937434179088e-09	3.21685576917295e-09	4.90207398657734e-09	2.89094289414443e-09	3.27280115225407e-09	0.0133224626785637	0.0251362713958265	0.0809144165888196	0.116657050511913	0.128549376068935	0.308027913990739	0.24222904706116	0.232175483751863	0.274445337177993	0.210076448184673	0.220146820781481	0.0966689584532066	0.144187245179482	0.162351498801472	0.0875261076237559	3.76668112908435e-09	3.46586138515300e-09	4.06509308072485e-09	3.69227774649689e-09	0.0695162762084683	0.133020588721876	0.0873827051179114	0.0947088292815395	4.0492651044034e-09	2.88721631847268e-09	4.90210126893661e-09	4.9020960085739e-09	4.90209133673602e-09	4.90210050992441e-09	4.90209910762095e-09	4.90209966749206e-09
2019-03-18	2019-03-24	4.90200373163059e-09	0.0325586464192218	0.026702011687937	0.066207656159111	0.112077497308679	3.1077044570518e-09	2.88169525179901e-09	3.29029376934903e-09	2.9060637655305e-09	3.32377338266781e-09	0.0986506620471156	0.14913973540713	0.184685562520044	0.208981741257076	0.231308443842893	0.235579594076675	0.219859939294099	0.231572537841209	0.243309475506028	0.298418615014229	0.236213894470996	0.268266249220589	0.217892822802278	0.243061924307506	0.200648630758351	0.281566299704617	0.159827514899288	0.128942644445279	0.108119147750227	0.143936025414122	0.100437929214889	0.221095561486382	0.210360043866478	0.0834864044735053	3.93924812619563e-09	4.9020977874995e-09	4.90209692063815e-09	4.90210081631838e-09	4.90208859900453e-09	3.00972015906497e-09	3.19802091572198e-09	3.10158899099399e-09	3.44111890960141e-09	3.72150546893448e-09	4.00539386647369e-09	4.49298771425208e-09	4.98174746728851e-09	0.024603629148431
2019-03-25	2019-03-31	4.90200060873439e-09	0.00262308272680617	0.0186413982076802	0.0753360427286403	0.0469510448065058	0.0282041487408962	0.0683652454361759	0.155173373303329	0.149646539969069	0.102224169502337	0.193133185663112	0.223493241080199	0.180000720053682	0.228473581515582	0.148367243608939	0.147842285641628	0.115231706624048	0.0650318129726093	0.100749926238028	0.0957622496271155	0.0899163931971227	0.121794514790661	0.081986732214828	0.19171980141804	0.0966407898396508	0.0987223987773732	0.145294645622788	3.73469541037429e-09	4.90209918240556e-09	4.90209496529364e-09	4.90209672523255e-09	4.90209157391462e-09	4.90209650232064e-09	2.91992946427466e-09	3.28733458537084e-09	3.52439810029047e-09	3.77474305394055e-09	3.96166491644143e-09	4.48471906849103e-09	0.0152895266705095	0.138984905595454	0.228848288570238	0.449079167568475	0.37563791729376	0.29774558204652	0.311193335658108	0.306651888151597	0.187334365711204
2019-04-01	2019-04-07	0.0763320137933687	0.089612730267946	0.0771391402462201	0.0653574462549958	0.0924878924785928	0.0805290638325156	0.0336150824081133	0.020507423432447	0.0616345818672278	2.90491391321058e-09	3.06785645917516e-09	0.0288375381371643	3.53281661818391e-09	2.90004626233578e-09	3.01927919465462e-09	3.08316377527446e-09	3.5952508996201e-09	3.64549465146579e-09	0.0758335597949995	2.92524620362345e-09	4.90206550034393e-09	4.90209413365455e-09	4.90208439045349e-09	4.90208796526732e-09	4.90209148208586e-09	4.90208683178146e-09	4.90209397965693e-09	4.90209291367908e-09	4.9020898114692e-09	4.90208367952473e-09	4.90209007315574e-09	2.90274077995786e-09	3.74479088444565e-09	0.122920149644443	0.0658980146268364	0.191880930385788	0.140711234013571	0.103596550170687	0.108480549412628	0.204638819671145	0.150419453127909	3.96335781093745e-09	4.20801253426883e-09	4.53357935313862e-09	4.41010607179588e-09	4.7857836170418e-09	4.20797823804867e-09	2.53775657063201e-09
2019-04-08	2019-04-14	0.0976973755684655	0.0646821100262463	0.0383920550961859	0.0804509973997084	2.9081699957244e-09	0.0695269855785691	2.99712548311982e-09	0.010407197158204	0.0114238137343617	3.31152763058801e-09	3.42191285689691e-09	3.16927234515686e-09	0.0745821053165813	4.90207722541756e-09	4.90208040292715e-09	4.90208681658372e-09	4.90209605703465e-09	4.90208732710254e-09	4.90209277815874e-09	4.90209848651443e-09	4.90208993068834e-09	4.90208661936661e-09	4.90209451995482e-09	4.90209436048323e-09	3.00044133112953e-09	3.92050741619894e-09	0.016725690102253	0.192099863902522	0.192658649693543	0.288508890275257	0.160824764583996	0.149412066955465	0.11007337760062	0.0752753612464212	4.3171025575492e-09	0.089792368536543	0.00335624107926728	4.81077260961142e-09	0.0822575508048391	4.84011921431287e-09	4.34593673125171e-09	4.5194230199123e-09	4.79540348432002e-09	4.4727518125927e-09	0.0174630307004899	4.27389170256127e-09	4.59209897005134e-09	0.0699448957807921
2019-04-15	2019-04-21	0.113676664368454	0.0607909144013965	0.0543925527909348	0.0876534060499543	0.0469697108728939	0.0272314499119103	4.90206714674785e-09	4.90207854008018e-09	4.90208310001803e-09	4.90208523125767e-09	4.90209204268294e-09	4.90209399069006e-09	4.90209335772575e-09	4.90209385071621e-09	4.90209375805850e-09	2.80432767925264e-09	3.05929630580859e-09	3.00420934941892e-09	3.29598451695815e-09	3.71551470439545e-09	0.208251888739321	0.314298704764453	0.163394631704833	0.144720336427714	0.076438106955947	0.0244723816621701	3.72368590865293e-09	0.0174045118283727	3.89178089281734e-09	4.12388345038662e-09	3.50255617617335e-09	0.0853255036970765	0.0773305031409997	0.0433555329757432	0.0165652274998642	4.3447110008238e-09	0.0224851176626207	4.56719402019901e-09	4.80527469747174e-09	4.67112023883932e-09	4.59661891018415e-09	4.1927622788168e-09	0.168982832453712	0.277363536252705	0.23006792908281	0.17749303319887	0.329934747767992	0.324117244581895
2019-04-22	2019-04-28	4.90201231644689e-09	4.90206042089943e-09	4.90207427046751e-09	4.90208390730519e-09	4.90208741579582e-09	4.90209529879811e-09	4.90209539133915e-09	4.9020955071835e-09	4.90209785796693e-09	2.83163394557441e-09	4.90209625688334e-09	3.0563599198838e-09	4.90208501694824e-09	0.0356176147867954	0.145760391486103	0.107951301369151	0.0940037619431857	3.69876580097105e-09	3.7366351615326e-09	3.63279943406666e-09	3.77637523942889e-09	3.68026441698850e-09	4.11980912780888e-09	4.10704859386719e-09	4.16766355125508e-09	0.112314291378891	0.0167104399627123	0.0112446484297717	0.0258144650536866	4.26748040341385e-09	0.13156476053246	0.0196540478943384	0.0424613229738126	0.0512942522476592	0.156159254122783	0.166412109540849	0.287540695396574	0.266338929520895	0.30563783943242	0.187205452480802	0.314502658800106	0.42096019360878	0.290563631704734	0.22743392470242	0.150584735744701	0.201322713360329	0.299614567665474	0.246369390164861
2019-04-29	2019-05-05	4.90203640644462e-09	2.92531355781701e-09	3.11258986535931e-09	0.208602490669376	0.292008509212236	0.393620498491808	0.486190085755595	0.512417220544723	0.512275575177431	0.516427394861338	0.432821117538107	0.457878710034336	0.451336485049283	0.424488612676272	0.442635112122584	0.372388048299568	0.342493167809098	0.386187213675616	0.429723276262873	0.410621603776228	0.414144008103275	0.424257085566628	0.312372296624462	0.311441147273126	0.301473374997022	0.387787768550753	0.429392400831252	0.431555735158559	0.398763529792606	0.386320766315584	0.455762548259426	0.490714494920908	0.496872867700615	0.491852766134385	0.438471588168326	0.487028767366723	0.437612331721537	0.494192114918335	0.473562418239376	0.431258984458205	0.446730653127643	0.267541750255901	0.478209871767535	0.395518521334494	0.413178202834574	0.486413612992567	0.428218522027576	0.403167819010432
2019-05-06	2019-05-12	0.17331994384418	0.124068965107662	0.131248774240571	0.147151383444707	0.0977751373316836	4.90205812859655e-09	4.90205661926003e-09	4.90206336938317e-09	2.97375986779339e-09	3.05361513310854e-09	0.0125358479753623	3.63741159716035e-09	3.61412718231791e-09	4.90206928999335e-09	2.9203623065719e-09	3.2480920266024e-09	0.00782669774716767	3.49751517890659e-09	0.0082648370171628	3.99321658049193e-09	3.29205427920363e-09	0.113854060472421	0.0905510927502976	0.0994369654708953	0.186250956523722	0.162761263735858	0.245981089079409	0.177847146058959	0.112693876269804	0.0975946735326953	0.299664077950406	0.273224461585649	0.04661003812086	0.164253200993004	0.0164902405593638	0.0255246941650658	0.0888227291950622	0.104435917259108	0.0527839892734061	0.222323389246024	0.107114681279362	0.107590085051285	0.113097879414777	0.085104391489184	0.158772420645998	0.00226720564771858	0.110876597668926	0.155350926079132
2019-05-13	2019-05-19	0.156423688594125	0.0751875494736498	0.00694972118515726	0.0393886503701302	2.87732398386209e-09	3.06377584720127e-09	3.12966312570479e-09	3.08463899849338e-09	0.0101033696411053	3.57854687730539e-09	0.00610829039692385	0.0775377117808669	0.0132992627870615	0.0857596214708485	0.120250449788234	0.0650830232478409	0.0957734013058445	0.175286419794997	0.0618475012882419	0.0755155587149182	0.168171121139909	0.208089939835287	0.179105843703078	0.228598310826593	0.0800408437582402	0.146712728558114	0.0292786846373589	0.0450512422725258	0.00338327879820085	0.0184156989922686	0.10737459688604	3.72658396811799e-09	0.0385885353670172	0.0553709692278942	4.28663427291726e-09	0.127963508167899	4.49470775630468e-09	0.0895043960973489	0.0782638415203384	0.0261624140900417	0.0546611220750526	4.31074083261489e-09	0.0241710721365587	0.136752280228973	0.210854436116457	0.0525261245540173	0.00983068442476977	0.0896968723793539
2019-05-20	2019-05-26	0.157549479038298	0.109156335484485	0.0595556386581961	0.0770261213067287	2.95747025076727e-09	0.080500588382869	0.0590135400538774	0.108890036985787	0.127563421908182	0.184960896364699	0.185491841315437	0.140152943983911	0.142616028471612	0.122966549210602	0.180918266100533	0.0893606415943337	0.105810488284521	0.116428821307142	0.132558797198442	0.132722483283791	0.175363727588987	0.093729257870154	0.149011078905091	0.0648860009965665	0.141567336396676	0.171737272441848	0.0445463895313744	0.0697298770226222	0.0033852969960607	0.025165329892313	0.21307224247529	0.137817158920131	0.0421567927643468	0.0674526636806835	0.230011982460271	0.188385431644999	0.25664808928517	0.192781003469287	0.128076283426908	0.145816457694951	0.235882688489175	0.235265212267212	0.384275672739035	0.221013382902776	0.141246733394287	0.212702900079271	0.220880819908837	0.10139001215278
2019-05-27	2019-06-02	0.096422728436605	0.0873631342235824	0.114772945373408	0.0835741737674638	0.0969105244439112	0.0912031844534536	0.111032360692348	0.153763496435263	0.126069292541509	0.0991658368285016	0.133990670576032	0.152720058500525	0.145763276108983	0.0338964331686502	0.0628824474798935	0.0306699904860123	0.074193808198082	3.60709517274734e-09	0.120770315301956	0.0775976803677039	0.0987536999450653	0.0984149913103747	0.0381029872575264	0.169318035114892	0.110019677992904	0.0184275505301609	0.132353797479459	0.196499492811602	0.204150935175248	0.164207369507992	0.177497780500883	0.274195265700075	0.219815848854189	0.233993511483517	0.187304618295555	0.211085862970104	0.242238813616444	0.245302092511369	0.245474535014437	0.260132172003694	0.187432495265973	0.0745980575843675	4.16640487350679e-09	0.145989376584785	0.0296746581383857	0.10222419171894	0.144039532338097	0.10011386481235
2019-06-03	2019-06-09	0.120335863436852	0.137756906239204	0.112745135804305	0.0578144408198265	0.0470077692289705	0.0411052995937975	0.0294944396453895	0.0739768126409377	0.0706099309241995	3.52185712788922e-09	0.00130848618756809	0.0793045783427849	0.0675423490740548	3.10613062691416e-09	3.68591011282885e-09	0.0672792714905044	3.83182365874682e-09	0.0110178889574578	0.030066844812172	0.0880345573138853	0.113325637871131	3.83950103036003e-09	0.123988292990798	0.22474982196002	0.100607808340488	0.216795515266181	0.203484063740347	0.160293328653702	0.258154526846259	0.143558669359074	0.20104552970789	0.244279671957468	0.222282442786263	0.0927684071400284	3.9163700983647e-09	3.92234876778186e-09	4.56478297752581e-09	4.16190163078814e-09	0.0171116953543293	0.0367047771359454	4.44648266550428e-09	4.90207067348396e-09	4.90206646004213e-09	4.90205530546834e-09	4.36841891585109e-09	4.50763719362821e-09	4.31029984804126e-09	4.00583837440571e-09
2019-06-10	2019-06-16	0.124803471884555	0.0866603127392319	0.102284300377617	0.0318381895517897	0.0146022504534704	0.0939537614706428	0.0142190088579893	0.0628272528857361	0.0798064496901736	0.153534616991187	0.100817862855866	0.0663803334225582	3.26606816781294e-09	0.196136057496833	0.138585935666628	0.148073235637099	0.2217533920199	0.203849168587525	0.21532374935443	0.248262701085652	0.203436540245729	0.163500740432112	0.176596271991988	0.163040069376079	0.0945371597755822	0.148107957251217	0.125242068787673	3.57738329360178e-09	0.123616798135377	4.06750430637644e-09	3.72208070147404e-09	3.98859432961078e-09	3.8270813406491e-09	4.2146010193032e-09	3.62187548126042e-09	4.14655760184437e-09	0.136425082909445	3.9198768959949e-09	4.90210296171314e-09	3.34552434743027e-09	3.78025064663828e-09	3.88739713936824e-09	4.42196160375553e-09	4.41448810229752e-09	3.82936884765016e-09	4.32584262779712e-09	4.55305913904518e-09	4.40240946181577e-09
2019-06-17	2019-06-23	0.0597946654208559	0.0767559055113403	0.0667686352407843	0.0677754930808052	0.0820954571249159	0.153080319863175	0.127402013354796	0.122476955472335	0.170432025873958	0.120801868125311	0.0906591163412889	0.182588535647796	0.202658641992598	0.211119163369104	0.157185732459397	0.14055330315303	0.104609127089609	0.205362413806135	0.0922781465568716	0.160613044891466	3.7782862296369e-09	4.05223141173587e-09	0.0898452004469505	0.0615760203346491	0.031783913380179	3.75931691611895e-09	0.0759281435254771	3.72335556991534e-09	3.61497142412166e-09	3.92353090292184e-09	0.0188007931752088	0.132201895571895	0.0344802383603578	3.63758357805794e-09	3.36932262154637e-09	4.35089267741658e-09	4.32441774285588e-09	4.31894776565958e-09	3.8345488773962e-09	0.142403326738669	0.00742206033490906	4.11894272340658e-09	2.59492414569371e-09	2.53858038633348e-09	2.77513421589173e-09	0.0532357513511517	0.035173329114702	4.90987314865050e-09
2019-06-24	2019-06-30	0.0584713702283032	0.0547241159098337	0.129227567388625	0.126228531730937	0.18819288564636	0.14033655689066	0.134329990747781	0.0664604457059801	0.0996607244967758	0.0965190976416158	0.106521378183192	0.126714032964331	0.111667509321403	0.0187047320898535	3.3251863699222e-09	0.0103633448424921	0.0498437464035593	0.173262957125283	0.075408425367995	0.00639110723996803	0.0110574773423336	0.0210177338664569	0.144945595529284	0.0764488538669614	0.0258779534355174	4.1591082839753e-09	4.2863310750805e-09	4.06256414775086e-09	0.0920658664355907	4.00209954130493e-09	0.0899005694559791	0.0718024615106157	0.0814295489278225	0.100795206308388	0.0742153430751959	4.71416453536634e-09	4.62853031728536e-09	2.5524379012331e-09	0.0870266336874135	0.0207610634866293	4.69353314174272e-09	3.97371505794015e-09	3.32860783821552e-09	3.23142861626859e-09	3.338309823459e-09	4.90208852205193e-09	4.90209099181647e-09	4.90209592861345e-09
2019-07-01	2019-07-07	0.00291237135994201	0.0597655239341672	0.108609039744722	0.0201039927453578	0.0155342883779722	0.0627573767060363	4.90205554005336e-09	4.90206392725169e-09	4.90206670125569e-09	4.90207492043684e-09	3.3338844780277e-09	3.21700475272722e-09	4.90207074832372e-09	3.61100619542168e-09	2.94846593821621e-09	3.30184919549236e-09	3.20364332557227e-09	3.33691450053307e-09	3.64306050132294e-09	3.40992715083313e-09	4.90208133622803e-09	4.90208292130233e-09	3.64656782485705e-09	3.76680252780137e-09	3.65990595349089e-09	3.56736167347817e-09	3.87559061730867e-09	3.76925998034934e-09	4.01454129594645e-09	3.79120967527495e-09	3.25292386932772e-09	3.51875620597199e-09	3.82716516650926e-09	4.18707709397269e-09	4.90210361248257e-09	4.90210385661809e-09	4.90209152137128e-09	4.90210159483216e-09	4.90208951949982e-09	4.90209515176337e-09	3.0983472040703e-09	2.86573558356551e-09	3.28620873893296e-09	3.93726079828592e-09	3.76688549044415e-09	4.24142840919685e-09	3.76749284448131e-09	4.34527364148183e-09
2019-07-08	2019-07-14	4.90199303778545e-09	4.90202865053169e-09	4.90204892110151e-09	4.90206392471047e-09	4.90206898002928e-09	4.90207283989228e-09	0.00503164916832772	0.149908618436467	0.110020979894199	0.0441531934225958	0.0632668782790466	0.0555042430650745	3.8640102544315e-09	3.6413173397234e-09	0.0234629696498014	0.000175356406581615	0.072283509467645	3.39396656361582e-09	3.77154628087401e-09	3.75496959684275e-09	0.0729467245902865	3.41656997696032e-09	0.018779518768148	4.10422509102875e-09	3.81979227938694e-09	3.65673924772605e-09	3.59451158772963e-09	4.9021025960072e-09	4.90209188427086e-09	4.90208503818216e-09	4.90208915731776e-09	4.9020857352135e-09	4.90209634029291e-09	4.90209362029431e-09	3.25013178977146e-09	4.08182116151271e-09	4.50549196196027e-09	4.06568488395471e-09	4.5903617451164e-09	4.02299067294626e-09	3.50440799924055e-09	4.15053029508289e-09	4.44083873177099e-09	4.98352484230372e-09	4.87788789766096e-09	4.48399363175885e-09	4.29822553797363e-09	4.06143973850295e-09
2019-07-15	2019-07-21	4.90198954472764e-09	0.000401695802528319	0.107932012945954	0.0971951580160238	0.109738642760436	0.0675429523423252	0.0264345833407356	0.102041033468998	0.179814826898173	0.135060159121715	0.113175222415583	0.143724671846852	0.106351057972656	3.0015996836946e-09	0.0290726191492385	0.000175415741983544	0.0167632602705026	3.81991414760178e-09	3.27722290345096e-09	4.9020959944829e-09	2.84384525516283e-09	4.90208796213141e-09	3.2541748308647e-09	3.07234645611832e-09	4.90208363034578e-09	4.90209739873785e-09	4.90208337858192e-09	4.90208305148890e-09	3.32859015672705e-09	3.72635978926908e-09	3.45399767377373e-09	3.04096809468428e-09	4.24427800607237e-09	3.19181092797902e-09	3.77517801559416e-09	4.41845256713928e-09	4.77582715979294e-09	4.90702427151432e-09	4.57706755485266e-09	4.219008338108e-09	4.27623806504712e-09	4.95393720942817e-09	4.91617919405132e-09	0.189581651219385	0.144285896660567	0.184476527497998	0.0417503586249106	4.27349560394889e-09
2019-07-22	2019-07-28	0.041398708068456	0.0651034141664199	0.0733451756048015	0.0753171831282642	0.0692712193635436	0.102348821752143	0.0224045418691309	0.0429305236499469	0.0140753550469872	3.36295610480395e-09	3.23518738841285e-09	4.90208929832699e-09	4.90209205583611e-09	4.90207771595686e-09	4.902087943226e-09	3.15105984476569e-09	2.94101128529341e-09	4.90208912886714e-09	2.87124299249484e-09	3.21940384445714e-09	2.79638376201178e-09	3.64487462333071e-09	3.45169237295121e-09	4.07517399976479e-09	4.14477576381913e-09	0.00298114404117262	3.91892711066508e-09	0.014341002705608	3.931751581986e-09	4.06391129652204e-09	4.38344940884956e-09	4.28640074624902e-09	4.06634700349022e-09	0.039172364853662	0.00433977236421878	0.0253999672153907	0.164155043117714	0.156954024994237	0.147259703314127	0.109593272568959	0.214743609005375	0.171714949933225	0.214392128338197	0.262166227476811	0.204598546008382	0.083369803235896	0.175729468574053	0.0629445137701306
2019-07-29	2019-08-04	0.0328451841532013	4.90204012011066e-09	4.90206792781102e-09	4.9020753407743e-09	4.90207652239458e-09	4.90206985507671e-09	4.90206710059323e-09	4.90206466745322e-09	4.90207388016759e-09	4.90207414332149e-09	4.90208167848727e-09	4.90208788093086e-09	4.90209233125223e-09	2.7839690253267e-09	3.07307955381707e-09	2.83244679943625e-09	3.8647814847712e-09	3.3914684779005e-09	3.86823923275258e-09	3.06282825257218e-09	4.90207797651798e-09	3.65074475243914e-09	4.04638290560426e-09	3.47591924165031e-09	3.8013398223241e-09	3.36876249077192e-09	3.91565942477672e-09	4.09173616160225e-09	0.051436616768281	3.99572543638453e-09	0.0438098147195744	0.187773287693542	0.05022192603272	0.169390608824017	0.158438566830027	0.151079058057685	0.246338881808382	0.174172312685023	0.252439681713836	4.28438684672461e-09	0.128295456450677	0.0490005783754295	0.0626110946090704	0.0590558362043986	0.190704559616636	0.292998200891336	0.226181570052259	4.35768591957174e-09
2019-08-05	2019-08-11	4.90197162104486e-09	4.9020260896196e-09	4.9020530302967e-09	4.90208048000946e-09	4.90208660078085e-09	4.90209020520043e-09	0.000949079241115591	0.0171837479284811	0.029901744533478	0.129327258828145	3.5052713814905e-09	4.90207838575319e-09	4.90207283888808e-09	4.90207502118644e-09	2.83597821431278e-09	3.26264010428357e-09	2.82872448637884e-09	3.60745132193647e-09	3.75717218733707e-09	3.72895284600976e-09	3.55997345997504e-09	4.1719874830398e-09	0.0491022765080569	0.105479418306667	0.0734754969542539	0.0670552429009761	0.127674364296243	0.0883588328479811	4.00638671665358e-09	0.111117626238881	3.80889827945751e-09	3.90230272913107e-09	0.086463303941569	3.89959409482903e-09	0.0533096615315128	4.37451280241284e-09	4.30527058614446e-09	0.183323441691705	0.0626116189973486	0.0843445261670155	4.43273228261157e-09	0.0120957354717187	0.0682515804434492	0.118618091258419	4.35708323769619e-09	0.0894022249751114	0.0163296238698417	0.12483386733044
2019-08-12	2019-08-18	4.90194010593686e-09	4.90202042779443e-09	4.90207851383173e-09	0.165050914984062	0.153335318345956	0.189670043844494	0.233677168476065	0.229886980535059	0.208938872701829	0.15291728792319	0.277381664723159	0.277892798945428	0.275368765324699	0.228221155959928	0.322107822798235	0.26879862977686	0.254824462004029	0.260285252155328	0.318247406409118	0.247548810698352	0.300439957424359	0.344182079770293	0.304334009785013	0.3045865462308	0.294706640975844	0.269652592201043	0.283937244211281	0.197895420376706	0.0978743784060195	0.16140839942474	0.158340729850281	0.116884974704232	0.116632500202329	0.113968610075112	0.148308184412881	0.171717042753688	0.0967048517025504	0.0547586581521538	0.168247585516593	0.0731189598410089	0.234581071546009	0.313528869535434	0.218654208822796	0.327703964443332	0.278220824369454	0.365102893374972	0.410968878033826	0.425079925495614
2019-08-19	2019-08-25	4.90198018341905e-09	4.9020236954987e-09	4.90205801140888e-09	4.90206099925079e-09	4.9020691321818e-09	4.90207241955266e-09	2.86010081013827e-09	3.13993130602617e-09	0.00218803029123992	0.0531566106253741	0.039701431897195	0.0136117406709424	3.41820350858729e-09	0.0858460688272174	0.0252163668285154	0.11774603758413	0.0767790157862217	0.0317605232915949	0.0758245215114864	3.79807204844393e-09	3.78421040773177e-09	3.27779024578459e-09	3.69694086673092e-09	3.61037345188471e-09	3.97252149488734e-09	3.51605002829107e-09	0.0042860477822807	0.00516161866886398	3.76481716531375e-09	3.55026336941522e-09	3.63023660744997e-09	3.86464253875261e-09	3.45528510482837e-09	3.59930415855333e-09	3.91119650330082e-09	0.20002916032184	0.160840771087738	0.173782808061453	0.178907127928305	0.341223797641533	0.254071107068711	0.272422451232178	0.176403940867579	0.192581002431577	0.146571713113837	0.243992417450096	0.135980151008992	0.199940748036609
2019-08-26	2019-09-01	4.90198130983821e-09	4.90203498052474e-09	0.0223449252456934	0.0881048793547776	0.010905716163484	2.85526388504402e-09	0.045778353010744	0.102991335107631	0.0772634315595469	0.0116972511761567	0.0045060032299166	0.123666374798744	0.0456332133508266	4.90208743662096e-09	4.90207734898006e-09	3.64141790934423e-09	3.40071217296002e-09	2.99098045473464e-09	2.96519151740231e-09	3.51673425475109e-09	4.90207936225353e-09	3.53097619407289e-09	4.28923912895183e-09	4.10337769882389e-09	3.76244037538677e-09	3.83035025123333e-09	3.76292152892973e-09	3.81465081821905e-09	0.117513292610272	0.116806144193988	0.126178604390185	0.174378656898675	0.16436961428146	0.265166927213601	0.193554683583023	0.264721833230078	0.166125384807561	0.311345402595004	0.196149676187825	0.225203133384335	0.00215396078435011	3.92643353117773e-09	4.15022421285767e-09	4.82111638702843e-09	4.40568033272565e-09	4.00571519803169e-09	3.98526422626891e-09	4.27827069666306e-09
2019-09-02	2019-09-08	4.90197039048688e-09	4.90201620708156e-09	0.0318183197048167	0.0117109384555008	4.90206510992847e-09	0.00250074999082503	4.90206057238078e-09	4.90205764972971e-09	4.90207418549162e-09	4.90207512524924e-09	4.90207165504198e-09	4.90207821295265e-09	4.90207815487313e-09	4.90207008588272e-09	4.90208040446336e-09	4.90207455948111e-09	3.10058883953266e-09	3.91935135390617e-09	3.3719748756646e-09	3.76100110250983e-09	3.80298790325796e-09	0.091144770773389	3.803404107093e-09	3.48497503945007e-09	0.0743649162829585	0.107187595906137	0.156373600236046	0.114954185242221	0.124682433084934	0.118896573028331	0.0963811579239428	0.0903830896631214	0.0941575351560512	0.0756632825254699	4.31705960806124e-09	3.48408369474256e-09	4.06755801280104e-09	4.01183117719905e-09	3.49951867785622e-09	4.22068668868892e-09	3.51129443771522e-09	3.91910076408328e-09	3.73880044631123e-09	3.20503042325967e-09	3.69442885021215e-09	4.40399587019065e-09	4.42496369682147e-09	3.74650281042293e-09
2019-09-09	2019-09-15	4.90198170926896e-09	4.90202214988939e-09	4.90204938373598e-09	2.79361045416761e-09	2.98193258046935e-09	4.90206692647448e-09	3.24103689685501e-09	3.01385322206921e-09	4.90208064861897e-09	3.25447507763833e-09	3.46151177565869e-09	0.0592658255489391	0.023525844688632	0.060595413852107	0.131823941593798	0.176047532461428	0.208546762492167	0.187874491855956	0.184787633691706	0.245574675579417	0.205115526158488	0.195424876659896	0.215397874068686	0.111020827203584	0.134441436315473	0.228095693657791	0.141393241027312	0.150887774039039	3.88131495219901e-09	0.0491531187860595	0.0152934920390657	4.35213811642297e-09	4.34657312219772e-09	0.035251347407057	4.05865423493371e-09	4.26609163426892e-09	4.15701406409395e-09	0.0403407212664494	3.86602640671435e-09	4.35613193630844e-09	0.106541240385486	0.200667188099323	4.40597170575537e-09	0.0173948423343585	4.4190907077427e-09	0.00226587718998753	0.0806342176892296	0.115891684509236
2019-09-16	2019-09-22	4.90196420958745e-09	4.90205776381708e-09	4.90207806851001e-09	4.90208327904152e-09	0.0732587762101573	0.0193462594135766	4.90206248628051e-09	0.183168391967606	0.177089094381106	0.204665069688181	0.296406541071193	0.258587940481105	0.197290452061749	0.167368887542722	0.189308596959944	0.208838025098122	0.116936333689063	0.24915626079142	0.141736768755403	0.0208238974499175	0.060986412650903	0.122445546077825	4.19485599546502e-09	0.110455681752661	0.0345698066814035	4.16930736612912e-09	3.78383323319214e-09	3.71818788562114e-09	0.0580664939601318	3.88176864677113e-09	0.0689096584967056	0.141412081577617	0.00300464002152252	4.05202397312409e-09	0.0942614060939781	4.27471228753497e-09	0.022260788419801	0.0644617780308266	0.105242219393543	0.0779942862974738	0.0955743993988282	4.13568859484437e-09	4.67038164999152e-09	0.023569444090143	0.017445849391601	4.4809556501571e-09	4.34272306251033e-09	4.75811616081026e-09
2019-09-23	2019-09-29	0.000768625064233517	0.0635077718957631	0.0735099804371947	0.201416774493802	0.129802197010068	0.138192001777948	0.0886580915359565	0.0844154622649262	0.132464772886185	0.106852877333266	0.115658249219845	3.09507657465163e-09	0.0150338968333986	3.34221760801016e-09	0.0181726275805678	0.0206429787657481	0.039668474747737	0.0157767760058506	3.79962955588415e-09	3.58518286714024e-09	3.43198510667677e-09	3.57622104578642e-09	4.0376287817956e-09	3.89506215045833e-09	4.12430987050346e-09	4.19910642973082e-09	3.92248249672517e-09	0.00822978324884166	0.0129652360825218	4.05344335429371e-09	0.0789577946766059	0.187929144112031	0.166789976074963	0.0435620545821775	3.88829717673949e-09	4.19711203217724e-09	0.0777511373750627	0.0308643873422981	0.107350588773983	4.49879975181136e-09	0.028750418671733	4.37695922786314e-09	4.80543906452845e-09	0.0352236946672552	0.0416566660748256	0.0272994261991154	2.5031895779375e-09	4.86027793613391e-09
2019-09-30	2019-10-06	0.00112565578237048	4.90201795322914e-09	4.90204935043073e-09	0.036085014151477	0.00162615499985702	4.9020646077731e-09	2.90613266797459e-09	4.90206699679435e-09	4.90207205722497e-09	4.9020820530741e-09	4.90208605965701e-09	3.00038467047715e-09	4.9020886482962e-09	4.90207888275902e-09	4.90207967196058e-09	4.90207938924576e-09	4.90207533588414e-09	3.24677729511071e-09	3.48606480403749e-09	3.2715170789343e-09	2.89268717383693e-09	4.90206594236291e-09	2.87399792577226e-09	4.90208419108775e-09	2.91977026831774e-09	4.90208175163366e-09	4.902088403099e-09	3.69135388591255e-09	3.05146714927949e-09	2.87070435258073e-09	3.35969634263222e-09	3.79337454815024e-09	2.97216745419361e-09	4.07032483909241e-09	3.8986625644194e-09	4.13131803602603e-09	4.07169574773738e-09	4.71524031393151e-09	4.75662174095062e-09	4.5056475075658e-09	4.72267337200779e-09	4.08313291706222e-09	4.57249793208034e-09	3.87490556618788e-09	3.91578188107634e-09	4.4037156623441e-09	3.73175346089425e-09	4.31197458089599e-09
2019-10-07	2019-10-13	4.90197203439384e-09	4.90199032531635e-09	4.90203521938215e-09	4.90206571524277e-09	4.90207655532731e-09	0.000521722801308917	4.90207643607555e-09	4.9020566383745e-09	4.90206460138518e-09	3.05461801638281e-09	0.00290817026707368	3.80420712261793e-09	3.40568487539812e-09	3.14449677764712e-09	3.65783456929909e-09	3.45217306877159e-09	3.53995484387321e-09	3.43554330765641e-09	3.54525825509066e-09	0.0473745965268223	0.0371827499890669	4.14186046128412e-09	4.04287222453911e-09	4.30346290381315e-09	4.2024966674427e-09	4.26606549562772e-09	4.25427743465386e-09	0.0297273184112365	0.0573961016538498	0.0931200612108129	0.0223962557310981	4.45992950859552e-09	4.52831894729378e-09	0.0472474761298072	3.98491132918318e-09	4.31056329871736e-09	4.38239071214193e-09	4.35294091531544e-09	4.63776591668706e-09	4.53965596501558e-09	4.23392418103129e-09	3.50881512916278e-09	3.61987681810534e-09	4.41678884350543e-09	4.32381626338978e-09	3.91507159900706e-09	3.95878628138998e-09	4.47577412400933e-09
2019-10-14	2019-10-20	0.0360792284817916	4.90203510182115e-09	4.90205501342081e-09	2.96816097189928e-09	0.0460223542271763	4.90206860497559e-09	2.94967662591462e-09	0.0606905867279469	0.0246119113453703	0.00427145292587991	0.0522483415592218	3.30387337023644e-09	3.1912075542275e-09	3.57270475813037e-09	3.73304525430579e-09	0.0407162125926034	0.185868922294468	0.0677677014262751	0.00101899172729285	0.0160016468848585	0.0613031971455474	0.138437343364833	0.128890154360005	0.167916735556277	0.161616511679456	0.164300398883241	0.069036636527867	0.0511604587450123	0.00656652841768797	0.0971605961318117	4.18809776717239e-09	0.0234804336756531	0.00300709688693227	4.41935464677524e-09	4.09303894536669e-09	4.39153276191977e-09	4.31265480995901e-09	4.32788365618902e-09	0.0170196530828167	4.36795345442411e-09	4.14486478452587e-09	0.126743372330523	0.0896762316295538	0.0173644127532919	0.0541028270381154	0.132648578300254	0.0730209311954164	4.87355979735352e-09
2019-10-21	2019-10-27	0.0556844829841454	0.121579566749265	0.0561713737614805	0.109462909753955	0.0620504611052717	0.118869554051222	0.151455641787542	0.0607487888242045	0.0589356341279162	0.130811841728089	0.0237397481150044	3.56727823606112e-09	3.36996957073946e-09	0.115427637576265	0.0685322938423993	0.202588365861145	0.187060951293292	0.115361587580072	0.00827656048884663	0.0878156664720926	0.0632344360686594	0.0606247303460737	0.0759895812579229	0.0754595271438529	4.32821934545125e-09	0.0244774993596766	0.0261963642940615	4.2184537338892e-09	3.99880283126207e-09	4.08058088640083e-09	3.9884284469113e-09	4.21282018257423e-09	4.14468655561319e-09	4.26406120225616e-09	4.12619537479353e-09	0.225908685700858	0.245904593393032	0.230346787547036	0.158042853834359	0.0206629365208876	0.10939690729096	0.17414777647957	0.173259376208326	0.155727644687954	0.0951114175652781	0.039582124642903	0.0487918294878706	0.0307663149653431
2019-10-28	2019-11-03	0.0331718071978669	0.0264864738914465	4.90205564284482e-09	0.00918407889931403	0.0285231326608586	2.80944202279353e-09	3.07047402247289e-09	0.0496635975009675	0.0259571886190431	0.0707150687726496	3.42343621523126e-09	5.67598088808865e-05	0.0149990692455007	3.61288592381693e-09	3.64524328346945e-09	3.41447238831234e-09	4.02089498163792e-09	4.17394576154022e-09	3.92131698581633e-09	0.0327465277055442	3.96134903743749e-09	3.94474738443549e-09	3.86463522060496e-09	3.89334318111828e-09	3.64984433781147e-09	4.04382189160057e-09	3.99192679480807e-09	4.16700239569937e-09	0.0573803339954037	0.045837410493245	0.165662576932961	4.12254149330504e-09	0.181718366799651	0.0670361542346843	4.74743160320544e-09	0.136539292480484	4.91910571199352e-09	4.80919543264757e-09	4.98745132421206e-09	0.0048187427473943	0.0543074880872722	0.00154100310623525	0.0351694044412102	4.62962209893116e-09	4.72126519970754e-09	4.53599519870922e-09	0.129182820567006	0.0890623908956792
2019-11-04	2019-11-10	0.136715965659425	0.0925934548371472	0.0989032401923425	0.116887009843617	0.0598226420618576	4.90207152615306e-09	3.2819600355178e-09	0.00591376166451429	0.0258116174086774	0.0954577627372744	0.0428705969444327	3.50746288136189e-09	0.0423808238929652	3.64246484560699e-09	3.44890570762238e-09	3.5376869173192e-09	0.0188595758136922	0.0523431590274032	0.0058412912541938	0.0279319924840104	0.00152710338760038	3.68886902683394e-09	0.05152659120156	0.0961988984776167	0.0108426509923023	4.07198926265967e-09	3.14718765879244e-09	4.14358139867668e-09	3.96240735429847e-09	3.88658630622051e-09	3.49705465525963e-09	4.26787364470155e-09	4.32925932057411e-09	4.02093781665154e-09	3.60569637523829e-09	4.08678565635495e-09	4.51961227745148e-09	4.25108141982738e-09	4.67768743677292e-09	3.95180116179122e-09	3.66337818785149e-09	3.25406384435094e-09	4.3004324698719e-09	4.55431371705678e-09	4.01548724371865e-09	4.44027701958187e-09	3.60574577307343e-09	4.1476771735136e-09
2019-11-11	2019-11-17	0.108683073465494	0.101644927407075	0.0630379569958765	0.0150379487664635	0.0661962584208099	0.0508386763208605	0.0202967454751511	0.0137284171064321	0.0206257612537199	3.50753381772908e-09	3.57696561551349e-09	0.0101998411472412	0.00644428570962374	0.0237275336178577	0.00904690011644332	3.84207306643111e-09	0.0144690665228457	0.0701518692688343	3.52309350522553e-09	3.89793007058771e-09	3.66467357124035e-09	3.84229408309876e-09	3.12022034686565e-09	3.86828688347394e-09	4.13401807435979e-09	3.5333114340869e-09	4.05259682250772e-09	3.84463748227998e-09	3.40149468590889e-09	3.94526324665272e-09	0.00107088888591595	3.69527147712887e-09	3.78984075649818e-09	0.0151124963995368	3.71071801257061e-09	4.0568858325584e-09	3.83331365755138e-09	3.80651700691919e-09	3.92576369625214e-09	3.64243965745782e-09	3.87434096034153e-09	3.67660578263676e-09	3.43169789475379e-09	3.60932300823949e-09	3.96349697823051e-09	3.7542219061627e-09	4.10123499635109e-09	3.75385343144782e-09
2019-11-18	2019-11-24	0.124189066585164	0.0804783778379598	0.0898363214501198	0.113966400692462	0.150560185610845	0.0420245128283251	0.0518245340170385	0.0693606080193288	0.155013319970526	0.0928262047479473	0.0994604331894792	0.104313560484315	0.104726131448944	3.48525049444999e-09	2.92555259596569e-09	3.89795220578208e-09	3.7985881977877e-09	4.12108538453439e-09	4.27595075248904e-09	4.06885278749997e-09	3.96846240885982e-09	3.79575347826011e-09	3.69684273505592e-09	4.15390540557931e-09	4.22012580688326e-09	3.34304860075285e-09	4.15294722089185e-09	2.7969915614558e-09	3.60031669762376e-09	3.88165842430859e-09	3.09016741470673e-09	3.70943751175564e-09	3.71214961695001e-09	3.82957209965428e-09	3.72185995261126e-09	3.663361315284e-09	3.13056997671048e-09	3.43971622781839e-09	3.06621048258592e-09	3.69887322925062e-09	3.6863787343622e-09	4.1028937764175e-09	4.77231428997099e-09	2.66596231176242e-09	0.116293811930834	0.164170356858214	0.208937379047683	0.442810169348165
2019-11-25	2019-12-01	0.0303440760828144	0.059038108719656	0.100255131307206	0.106751392917851	0.0958431021448278	2.96836669351217e-09	2.89010189972112e-09	3.08496256855027e-09	3.64761390141944e-09	3.22779789774159e-09	3.64464314061192e-09	3.91134404088682e-09	3.52389551421431e-09	3.0937305161968e-09	2.88754557037033e-09	3.75190051577307e-09	3.48112218243713e-09	3.57154247296118e-09	3.6133435284485e-09	0.00637814409472353	3.7039169121131e-09	3.44385151773105e-09	3.16885888150838e-09	3.74411648813645e-09	3.35531075054344e-09	3.22832516434806e-09	3.42261149193704e-09	4.9020763294221e-09	4.90207609226887e-09	4.90208396414635e-09	4.90210354345273e-09	2.7668170174754e-09	3.38774801743479e-09	3.37583023876904e-09	3.71697340945823e-09	4.08396686476343e-09	4.7439119317148e-09	4.27775044963205e-09	0.173396005266897	0.354117285246665	0.382148702963397	0.203301298055249	0.262444007223	0.164650058959493	0.150629513019759	0.132173407779721	0.124760012771363	4.82671794300587e-09
2019-12-02	2019-12-08	0.0950117204904585	0.0546292949282723	0.0347400706583594	4.90206796220805e-09	0.00718575480960192	3.05042080400128e-09	2.81579526799997e-09	2.92411831105044e-09	3.45988314839724e-09	3.16819100643563e-09	3.57748501649606e-09	2.78981989072925e-09	3.37669092203827e-09	2.85221864659594e-09	4.90207002516013e-09	2.8466939269923e-09	4.90207693696822e-09	2.85977820690589e-09	3.14426301812935e-09	2.95337954388413e-09	3.307567646166e-09	4.90207987589565e-09	3.14184964330795e-09	3.37605533021848e-09	2.89412523150168e-09	3.13846016286731e-09	4.9021085934649e-09	3.53024130573649e-09	4.19458853597353e-09	4.01784726524944e-09	0.0443626122932834	0.16753635383074	0.293153111384169	0.157520113266775	0.107019563863381	4.2474696054215e-09	4.66121219882476e-09	0.0102068145417681	4.7605085422254e-09	4.51282546456697e-09	4.24343227977661e-09	3.70286531413226e-09	0.0624144567567398	4.08352085048878e-09	0.0595368429527735	4.60261650875236e-09	0.0866776013335141	0.10742086962905
2019-12-09	2019-12-15	0.0193100466562502	0.0485532219832962	0.0179004165122153	0.00413728283544146	3.39779493584201e-09	0.0420049163582264	0.0355727432667374	0.0572580461607216	0.0443248505761192	0.0308915532835373	0.0316102292715751	3.73014898029319e-09	3.79687313502966e-09	0.0606867172436166	3.73307761983666e-09	3.69235836480771e-09	3.059988010534e-09	3.69025784585996e-09	3.86578773726008e-09	3.56131137398713e-09	0.00865969705897095	0.106917382059049	0.168819522413664	0.260879012135906	0.321993247826145	0.384621195037867	0.390385457770309	0.234471785911383	0.194291452773362	0.146221872154943	0.223287872158392	0.063972787902153	4.33680708513844e-09	4.38755059745932e-09	3.76355473643338e-09	3.59053188520019e-09	4.45034550340348e-09	4.0986562102037e-09	0.0170690888800266	4.10192280633164e-09	3.6678136056665e-09	0.00154421063363299	4.21562333920494e-09	4.60068887198998e-09	0.0727146088443201	4.11974347481169e-09	4.32297711134964e-09	3.3493485999524e-09
2019-12-16	2019-12-22	4.90199967342212e-09	0.0270011908301949	0.0171863220306366	0.0519315869390806	0.0997666467908829	0.0470975976439214	0.129701709412692	0.12204783112497	0.0324898206312253	0.0295876244216715	3.84030809975059e-09	3.56857278031818e-09	3.6917085750651e-09	0.182729088896839	0.205211482553704	0.335631211020727	0.327031600095769	0.241256073776083	0.303655992130902	0.389825505664741	0.165381079570077	0.160985817887784	0.108353941205565	0.123424030959967	0.159125814355571	0.0516339325968251	0.143870499251405	0.0691368741112788	0.104555354420741	0.00466788390700125	0.140596881030689	3.58054220517436e-09	4.10112330328502e-09	0.0392247398869222	3.87200759194255e-09	4.26571657459074e-09	0.0411275368176561	4.10021836724645e-09	0.0272152375647559	0.0155268633096134	0.0127422668402613	0.0332477329576364	0.0975832703591644	0.210289044139268	0.127868169266811	0.300032072910407	0.139476545948725	0.223967131741805
2019-12-23	2019-12-29	4.90197521771718e-09	4.90204580535253e-09	4.90207444537852e-09	0.0487641010505424	0.118679327060312	0.132840154629781	0.244966383165699	0.252264379802387	0.262917116832478	0.385359391961925	0.233563809842747	0.281831559013945	0.231632596182087	0.222848607804949	0.0807513534185651	0.161029498284318	0.155463255752731	0.10166627351084	0.0635021191050135	4.44117409571681e-09	0.0415903014596367	0.107704065313564	0.0817518243417628	0.15721453350583	0.126447611302982	0.156345824288034	0.202837133967173	0.0538740577273418	0.0161214133788142	0.1038734986652	0.102332791693461	0.13237705358355	0.0617805912275501	0.143057862959284	0.210274373183255	0.173884932703543	0.223263138464987	0.251153504528446	0.187404946676236	0.312744715932125	0.345084314227433	0.291882160301923	0.249896523775257	0.223245178086989	0.222415796283104	0.251453773553354	0.232248362477221	0.294416406412741
2019-12-30	2020-01-05	0.00385575576687107	0.0963414704514441	0.277952341305022	0.378030018003039	0.417593667560082	0.525109751009148	0.465791998015334	0.390627123009378	0.381894027247878	0.376395021304381	0.347169813790947	0.411957364806062	0.40377411508548	0.432707453108737	0.479737207352523	0.431308461455363	0.43040730463366	0.478017198632279	0.402654368970305	0.448894534543857	0.392679156010284	0.38937625093959	0.424569311614692	0.39017280245799	0.423719136975257	0.441011713706888	0.488916918400906	0.439271460644456	0.433407218030942	0.443899228987146	0.494877113153778	0.462532116230821	0.475391393258186	0.45961249133702	0.355132939656029	0.323062866493282	0.356978923358814	0.384713878928838	0.367900760259223	0.390694588100078	0.361530333061384	0.382808309362437	0.36892896084003	0.423343912596892	0.318305510782805	0.429305991801754	0.480237311990304	0.328286708280109
2020-01-06	2020-01-12	4.90197431308756e-09	4.9020204112709e-09	4.90204630883128e-09	4.90206521398558e-09	4.9020626526434e-09	4.90205806752528e-09	4.90206168699832e-09	4.90205581481058e-09	4.90206155142368e-09	0.0157852882490282	4.90207227020273e-09	4.90207551718883e-09	4.90206797540072e-09	4.9020693401024e-09	4.90207338211543e-09	4.90205864140694e-09	4.90206045804382e-09	4.90208662922733e-09	4.90206609363088e-09	3.40896477349935e-09	3.36083401930358e-09	4.90207874774997e-09	4.90207489565721e-09	4.90207188693595e-09	4.90207412786145e-09	0.0153270440785791	3.0972148417917e-09	3.48408253823009e-09	2.95569121346477e-09	0.0464577745154384	4.90207500433247e-09	4.90207198315279e-09	0.0496039958284352	3.81956410941052e-09	0.0288159746054641	3.7940045925697e-09	4.08960845497169e-09	3.72585419570874e-09	4.03225140237565e-09	3.64438359496521e-09	3.31440466096156e-09	3.02218305223195e-09	0.0172250681218363	4.90207972980571e-09	0.0230002678676034	3.24704890402618e-09	0.0551667867516633	2.85981459763226e-09
2020-01-13	2020-01-19	0.0171730271642659	0.032183966444016	4.90205136667111e-09	2.80661628238866e-09	0.0303322176713	3.1227597539138e-09	4.902059539968e-09	3.09306213039871e-09	0.0536114162333639	0.0654717622736313	0.0540580166947309	0.0390795894716154	0.100980001492328	0.0777271142465864	0.0252350936710347	0.115615695300626	0.0257482282606687	0.0411371562154662	3.74018125526832e-09	0.0232551692559405	3.46255776415707e-09	3.61834516016246e-09	0.0432189076634208	3.62717916542445e-09	0.0797350746972844	3.24436112137526e-09	3.37467153633037e-09	0.0700555827544202	3.01205793240993e-09	0.00121920321780604	3.25554765071082e-09	3.54809575210414e-09	0.0713536203821008	3.40198123502203e-09	2.78953405104269e-09	0.0586362904238956	0.0194568320531936	4.9020911814462e-09	3.47034465149926e-09	0.0204958558646742	0.0573917444766922	3.02532487804225e-09	3.6582579284943e-09	3.54636844279374e-09	0.099383085632107	3.73097023670774e-09	3.98507444503e-09	0.112912702051733
2020-01-20	2020-01-26	4.9019919605772e-09	2.77293496195042e-09	0.0442059424907649	4.90205708260351e-09	0.0155331476700596	0.0341172849352702	0.0539716932541963	2.82471737843579e-09	0.0722136535125761	0.054005293178328	0.0716590410874322	0.0424758325536293	0.00645308936407805	0.010255895273947	2.92204535114274e-09	2.93967547388971e-09	3.41137298164687e-09	3.55770304121501e-09	3.51866309839478e-09	3.50059899123255e-09	0.0407198703052828	0.0514272309769468	3.25206020328511e-09	0.055984943203319	2.78341367172319e-09	0.0478146023379595	3.222355706328e-09	3.67573741678468e-09	0.0170402182425928	0.0493258765363572	0.0550951414509677	0.0495321285656394	0.0255360542835743	4.90209067194051e-09	0.0410545325739374	0.0202074783290957	0.098947585853312	3.66434464933475e-09	0.0992420842460987	0.0207160706457119	0.170363965759706	0.00683296634323967	0.0244889149040635	0.166659890040978	0.0298824264538209	0.184949615492538	3.34357890252202e-09	0.151358778868039
2020-01-27	2020-02-02	0.0260869030124316	0.0278076401847854	0.100036157519609	0.112312543896416	0.021120268894461	0.0322583143197038	0.0132124965548856	4.90206676445079e-09	0.00615217827229504	0.00278851911276409	0.00130945205050167	0.0660104370124159	0.0184620026174504	0.0238355601183091	0.136871059476489	0.0287018568026612	3.8513691072063e-09	3.85289087853394e-09	0.0203879097676072	0.0407914166488586	3.50772050824715e-09	0.0232244504589848	3.35549309407318e-09	0.0958051924643287	0.0181644120662797	0.0250672921760941	4.90209653536663e-09	0.082831214325396	0.0362809965159755	3.89824694008429e-09	0.0794710409412629	0.168218603262944	0.192680282696713	0.236307458866864	0.200727884650339	0.298123793199383	0.280949318714691	0.120104194788991	0.10091946248842	0.128807547837592	3.8801579743324e-09	0.00683810666043165	0.030190502574547	0.102882433456457	0.101340280109906	0.155786367715774	2.90685572082962e-09	3.89614902550103e-09
2020-02-03	2020-02-09	4.9019898133448e-09	4.90202885283339e-09	4.90204955847903e-09	4.90205835454567e-09	0.079588127367878	0.0263506270969688	0.0660574910811806	0.00929731966897932	0.0675104476644179	0.0293172151652323	0.0204942992031579	4.90208309185022e-09	4.90207725256583e-09	4.90207816094228e-09	0.0156921788746329	0.07002274410545	0.0157093454032632	0.0387190540672419	0.0786799479749391	0.117022389034891	4.90209040157753e-09	0.143663691711865	2.94780874841071e-09	0.0395791664680475	0.21591219667259	0.103666392841374	0.162352048335896	0.0793935034467499	0.146188460927933	0.129745867314069	0.0978685398955867	0.196436180135314	0.0501488757646646	0.138389783529386	0.0987304168208339	3.6433270381156e-09	0.125899759827756	3.1642312620097e-09	4.00494983029458e-09	4.04145678536926e-09	2.85670735277506e-09	0.0260048878135895	3.96449342705292e-09	3.60977661382464e-09	4.67186853318128e-09	3.92219517294513e-09	3.96963063543165e-09	3.94277050564023e-09
2020-02-10	2020-02-16	4.90198316887199e-09	4.9020289780303e-09	0.0698565674655603	4.90205817965846e-09	4.90206692647739e-09	2.85043949723528e-09	4.90207433368627e-09	4.90207660891082e-09	0.0370675942244448	0.0725191431262563	2.80886346810204e-09	3.40825452842955e-09	2.77717433793077e-09	3.02488610695476e-09	0.188347437132733	0.127454920217925	0.113412484333904	0.0599370518980731	4.90208821269918e-09	0.084521726156886	0.106991468779205	0.113284952157651	0.125092929642628	0.181233344473235	0.083461249712795	0.084719870986018	0.15682350486914	0.130628844426074	0.128956489638114	0.0562838464011682	0.160882374238801	0.16687492936236	0.0109376637951025	3.29014180225256e-09	3.52606992414975e-09	4.61939506361014e-09	4.02425948507527e-09	3.252666537628e-09	3.27905814200209e-09	0.0444523211507427	0.00214934509307843	4.63687777945423e-09	4.50589048134936e-09	4.58378394958176e-09	4.21482886175461e-09	4.59265703706904e-09	4.08607432903281e-09	4.52236601773158e-09
2020-02-17	2020-02-23	4.90196643468153e-09	4.90204237095673e-09	4.90207391462748e-09	4.90208017388984e-09	4.90208509842143e-09	4.90209229161572e-09	0.0476970122595032	0.0581221115488477	0.102494341234001	0.14250313712058	0.106857035714432	0.103102458571496	0.119649924795188	0.12162310175398	0.155066004966676	0.189743841067128	0.13998908036771	0.123845671260548	0.124509358874451	0.142380168911788	0.320432960789357	0.302215105387213	0.155634666592542	0.117133065452598	0.196571574113297	0.0925645458784538	3.33683604752189e-09	0.0793251836710669	0.120633079715881	0.0614600787777109	4.14310710401698e-09	0.108516389953924	0.146402325922274	0.254363659026452	0.132042459365292	3.78297657977322e-09	0.0668546564262962	3.65272659692148e-09	4.90213333657675e-09	0.0775450966797987	3.13912953382182e-09	0.246427688743686	0.394423206096727	0.372191194598072	0.56597317762872	0.308209756963132	0.365935139119935	0.476760535964139
2020-02-24	2020-03-01	4.90196411201656e-09	0.0791879222969817	0.203020555565036	0.79432334814284	0.763330513972132	0.762266751468524	0.769868657853198	0.800191622231935	0.800552130572377	0.795363732117096	0.802871544768123	0.819691588221907	0.768745191783725	0.780408138657963	0.787979416001735	0.773105640546584	0.783460311537443	0.754817824062942	0.719886977941143	0.71775356765184	0.74097235612033	0.763666504263422	0.757092402646732	0.749518936937148	0.730227256094515	0.67976691513074	0.697059178024251	0.783047510646899	0.71203666887496	0.70366483228697	0.685995762682493	0.534249614784386	0.319880224010329	0.238464169481211	0.607780213761027	0.645555536016759	0.640781530731199	0.689548486572805	0.629117840824168	0.607978588433232	0.568383265551776	0.604650790608618	0.570899399446935	0.528733089696708	0.578483462035094	0.594413356285277	0.442859643174688	0.52106638819767
2020-03-02	2020-03-08	0.0164867582063274	0.135986510087578	0.169581722951324	0.142491446001319	0.289496689390452	0.276292530673543	0.295814554318651	0.747697955166207	0.776801794767812	0.748086576843402	0.727629813637362	0.738893312899859	0.751890613379713	0.737726004335442	0.761425892512429	0.741695765806156	0.721062932763235	0.729246612466825	0.731688452311931	0.741512706758434	0.764786185671897	0.74721762296207	0.687951933368261	0.701048531548351	0.712328148856536	0.664756374637859	0.702586962071465	0.686154630614387	0.650647392526919	0.676741497737637	0.643320059077294	0.707109301877472	0.66204108918503	0.659649099202863	0.675388137301466	0.663327282777715	0.609076411772626	0.627690857306194	0.596081713933317	0.532726626134051	0.548090842085948	0.632702522830115	0.700489157276736	0.634045470678113	0.617956540058601	0.662796469651121	0.615001454337147	0.566676277176138
2020-03-09	2020-03-15	4.90191386597784e-09	0.0727970396606452	0.150213048654799	0.195977629817381	0.154132101486999	0.0175632593391844	0.175947519367957	0.178413053806039	0.213256048119667	0.744373121214228	0.761295405140715	0.792746926703004	0.758521613407893	0.719134287823082	0.758126432034312	0.734298980969725	0.711010668130843	0.708932706874925	0.731202323611879	0.726768999217751	0.704524236417179	0.718096602021081	0.671145747965141	0.639676462314521	0.693919233165807	0.699093696957654	0.646633372637707	0.623445155852764	0.657482772629468	0.665366094723873	0.736058562455052	0.632791060162692	0.660704383571608	0.536269666828206	0.614968286563105	0.670366112200721	0.66042626551854	0.661043358962048	0.703113967973518	0.683137962496853	0.647317070367177	0.606955096433592	0.57720870068184	0.662597045947909	0.568706619882097	0.537588717032838	0.576327729348104	0.563735822614346
2020-03-16	2020-03-22	4.90190588504334e-09	4.90196750610712e-09	0.0224139256566225	0.117282378570583	0.124269932570841	0.184910676187096	0.189645460490159	0.226045157498069	0.258373202919725	0.21855514742723	0.729566955862644	0.80648701118731	0.763845498043136	0.615489746201549	0.678696931742284	0.597113740377404	0.648204375953394	0.676698280002494	0.665258878452232	0.687708944334729	0.637801534041245	0.6567040923878	0.621450651808381	0.635549434895077	0.630451903719959	0.551869468077826	0.60989722088785	0.644678223866376	0.702325689418794	0.663285464144251	0.697864325664754	0.708383536020008	0.692880125756287	0.695568246897736	0.602928528376011	0.650010836615656	0.647251530019684	0.658430551512065	0.663648014095009	0.628936077663151	0.647312122357955	0.556146279892151	0.444054907385328	0.571517218253641	0.0917504257029933	0.513841438377229	0.31267240403354	0.373582434884095
2020-03-23	2020-03-29	4.90190634474859e-09	4.90198854732267e-09	0.0983528990940556	0.216275178972439	0.265527674072628	0.319828097932632	0.710556162666178	0.779636526200363	0.82585113694825	0.76952772764375	0.739213518659891	0.769719377197038	0.733647554697835	0.843586039318833	0.882177021074468	0.821758384856832	0.734154342255885	0.742157271671552	0.720471332595307	0.713249497575346	0.771379548893668	0.789213680329858	0.806610320704313	0.77954765155598	0.777526822061965	0.724816100059267	0.721585829998546	0.730531678216611	0.718652289527285	0.712375803596713	0.714621964317257	0.64436978636185	0.665543166729411	0.682628249192455	0.688106248610867	0.666649467622695	0.701603669821504	0.613806100574703	0.639028248630627	0.529342659247512	0.405270499179001	0.559319666036783	0.591612838377876	0.631691992433296	0.688143244371693	0.692021119152355	0.648519091702099	0.697572065287866
2020-03-30	2020-04-05	0.201738569359477	0.361299805074032	0.627836982611305	0.800565278152779	0.809675599403214	0.821311341696391	0.822529021613146	0.826450691518153	0.836176575438599	0.846334893966054	0.851259216450879	0.842324807687082	0.844765355126042	0.840378820306908	0.832863883816428	0.833197558915417	0.838573792015756	0.828535570980791	0.811235714032667	0.812706792414624	0.827609515549461	0.831894124087583	0.850633061281441	0.873083802004756	0.82622779392454	0.792101519926789	0.778557572713941	0.786406134539651	0.795073429898051	0.811894209526073	0.782815685570031	0.788008768219217	0.764810197557079	0.748923625455042	0.755128472968604	0.753358909724485	0.757947805305831	0.752882139030414	0.757492591648907	0.762523735738632	0.78503289696277	0.783258910260883	0.769094136855659	0.786725616019041	0.742298937202155	0.755439947126106	0.736450069093687	0.725332856708897
2020-04-06	2020-04-12	0.542029318167363	0.801825613689222	0.847969844684496	0.858007543974199	0.85726017427443	0.853002289353183	0.867927273996629	0.867571382090085	0.864282536625353	0.866325960960649	0.868952855058206	0.869873529483507	0.860760183272075	0.863034689531908	0.861792832642068	0.872343557791359	0.869251249661655	0.866012110170495	0.858746399808089	0.858139708395693	0.86211993757686	0.858025772098886	0.847860192804725	0.854543781500397	0.865691420520546	0.871365574416857	0.849256259646628	0.8381362471247	0.830869796003525	0.815362272567904	0.818294568966522	0.816603183645014	0.817116533241638	0.806270148358745	0.816684085957498	0.806864493845894	0.815136188583363	0.816172458817657	0.821470994160764	0.822322695472003	0.805489160957517	0.82037576490062	0.816675796395665	0.818376549462552	0.859718844645145	0.880982171424236	0.773446454296491	0.75059144078411
2020-04-13	2020-04-19	0.631165025415998	0.716100862162924	0.803667305468809	0.803241643191693	0.818960648221095	0.835288107606424	0.845665852921048	0.848359856257646	0.846423750351484	0.843871939904429	0.850115236757983	0.845053532781902	0.84631204886329	0.850054810923762	0.852077943202039	0.849766372542898	0.847789844181934	0.847718703222731	0.846324391397132	0.845830828413793	0.836395543470373	0.836164969915069	0.833144483706928	0.824109624895358	0.806247610882532	0.810328857318813	0.814494394598569	0.804417468145909	0.80545319934832	0.801264187467527	0.815584100627609	0.81944548663646	0.796100810807581	0.803180151162755	0.80247274413685	0.793397979297815	0.794021598209131	0.788274076639966	0.785146388821129	0.793420977311072	0.799860919006947	0.809341653566812	0.843044881095688	0.821538796157526	0.794493471496097	0.77566349657037	0.78162414295851	0.76642995487241
2020-04-20	2020-04-26	0.666113146893468	0.758745399658713	0.782898922701295	0.810968909077807	0.815137915029276	0.820139087198792	0.843625591266764	0.853979863417955	0.847322324374833	0.849953396123289	0.848015207930288	0.838476037291578	0.852645951283358	0.841369399830175	0.859352753272072	0.834271534271621	0.829598317064469	0.822420554189191	0.827351804335147	0.832354537130467	0.817114414203458	0.818787529853952	0.817425149101378	0.822905250267646	0.811358385837219	0.814056885702283	0.80519081275206	0.815173281818552	0.801467782010206	0.807476223209792	0.817393578999298	0.810932254684793	0.81859114913316	0.791135535808266	0.798024333036788	0.800207483901636	0.814535188026367	0.814874213556122	0.806748662153888	0.818783843884829	0.795792585065368	0.706649171841669	0.690700959697516	0.70395193006133	0.663346044159075	0.682094584409303	0.692368499558404	0.671614499980383
2020-04-27	2020-05-03	0.669742562088916	0.743716507529226	0.802207609144097	0.819512069252598	0.821848012197413	0.829147390717096	0.836567343739533	0.850815591381381	0.828249106773397	0.828209151714145	0.832207252839552	0.827501420165164	0.833079338791272	0.839586299417482	0.831250838519922	0.842362139206424	0.826886939032317	0.826721190434924	0.827691773463587	0.819125242577154	0.828876683314523	0.834645671432835	0.823774675248818	0.824245118767978	0.815977596120546	0.814169997062178	0.804067377082119	0.791522261567926	0.824518049731574	0.832636598833837	0.815289565888936	0.809504082100133	0.804719258050485	0.803260779029863	0.716006674735198	0.734996198878595	0.730067591464834	0.702160103131839	0.715226724098274	0.694671627739764	0.694499142615999	0.745518973651648	0.761042984747114	0.769948324648094	0.769371156108473	0.755607106658022	0.768203626694522	0.759349458153328
2020-05-04	2020-05-10	0.665851275465521	0.752966704786616	0.792257081532539	0.813615392555291	0.82592074480834	0.829989740207061	0.822739157526285	0.82747893441869	0.834453790335035	0.836641888684548	0.823846836186147	0.833942971057632	0.837878809183827	0.843429282419165	0.830135895678635	0.833367725189566	0.832396961310208	0.831981295916332	0.834446709142876	0.832803383936911	0.822683598972933	0.835482812571321	0.826946812430722	0.825351625034246	0.828305007337883	0.827816649369462	0.807094828531528	0.737183357610885	0.743885481100652	0.757728838015649	0.721457519834976	0.724093220918026	0.72230982176236	0.721844376176308	0.774183284114112	0.773968483083105	0.768880330847475	0.780457637335324	0.815087867902785	0.764104839316308	0.771036388605162	0.761355578458784	0.752533261126854	0.743480490186794	0.748921396608284	0.763936812713808	0.747237259112791	0.732026152994673
2020-05-11	2020-05-17	0.583139972175912	0.692658835497367	0.7456833411568	0.760485798538056	0.782159025046183	0.793379914263391	0.775413006275386	0.800028533447035	0.793082473704848	0.794590400625893	0.789051564452099	0.799760335565643	0.797910883694543	0.788097307325999	0.798258988943257	0.802953873122078	0.791561068370352	0.802993975760654	0.786673338080583	0.803651120438371	0.828550939840059	0.878107073544526	0.904081828511405	0.830937914572206	0.738612524102068	0.735627436821159	0.726373342990486	0.766604790486849	0.77584679318712	0.772868908432508	0.771838731894983	0.766534938776422	0.756702758810161	0.778075293739008	0.753996998855653	0.761665774593095	0.74632534651314	0.763393859049663	0.745016052262731	0.768384255267663	0.759249019286929	0.739537073376139	0.747800595082833	0.743036820078603	0.783784296938501	0.760090038651352	0.788277859986267	0.716446678734859
2020-05-18	2020-05-24	0.511144224000488	0.60472417920507	0.697787565736486	0.676567349607471	0.717722184452511	0.714683597429436	0.722968068478009	0.740166121501171	0.761511079727741	0.750565448550207	0.738077873341383	0.759417165075325	0.762603659023023	0.755125098768165	0.795549555771232	0.768867880577668	0.802019540771012	0.801743414903578	0.799429531645359	0.810688105969464	0.771189110604891	0.757177654766826	0.783569933175758	0.767223867993777	0.74960051603246	0.773424197115799	0.764926319322854	0.770970258426652	0.762994384660955	0.754776488924326	0.773251674134941	0.741364463011708	0.790107831474384	0.753921743413433	0.732756395003247	0.742080703322113	0.765407738802408	0.757072244722112	0.769005798293983	0.769651489302414	0.855447841399043	0.871377574479158	0.839991051641499	0.741085021934018	0.652468854567561	0.657725116661296	0.650349841620765	0.660374970458831
2020-05-25	2020-05-31	0.452440597297952	0.574473460357561	0.713641661523039	0.697608036856513	0.704329092266817	0.713756979539481	0.73157088670535	0.732789328360977	0.731951499716236	0.724221171260386	0.72400521282686	0.716750328910999	0.754753818822803	0.762446682048824	0.754419276977287	0.762337649876308	0.778107689042677	0.757111340854049	0.738641362878219	0.731627106856646	0.712261444770993	0.71749672249519	0.769805438038483	0.746903911208058	0.738898894609153	0.701561581727948	0.672904405189338	0.719922081845781	0.72637638041658	0.697697814233506	0.734566175976317	0.764141278526069	0.734762909641644	0.75771925271519	0.782628890271971	0.767161597362208	0.767198879070509	0.775422468825025	0.810032097429184	0.832890885405822	0.805363321381305	0.768744341659298	0.735739847168626	0.68250813492034	0.705804563581438	0.708789935974451	0.688017911504005	0.689769486393945
2020-06-01	2020-06-07	0.434595131993906	0.533789209375788	0.623822791682882	0.635313085585407	0.663601859938167	0.695197478643313	0.691999171635553	0.673017958096676	0.718663471223616	0.67939640852435	0.725206797837888	0.69691393290183	0.70722495689874	0.690530885948996	0.672326013377282	0.716154002754933	0.690696378186721	0.720377161134876	0.724182610920393	0.696603481081747	0.707641974329525	0.679855838520841	0.713738722319652	0.708468121209754	0.724228688022356	0.716512239018825	0.729733079311804	0.744199202319475	0.762243538265769	0.774478428847333	0.77559589707729	0.758456166135111	0.756362737167825	0.745502062736036	0.757934551586067	0.732456466570263	0.728486754068194	0.736119955065566	0.745057448424447	0.764415467729509	0.748360437819196	0.763290772793659	0.729314946130626	0.745324479766027	0.759448996196015	0.772184414846566	0.761189826600588	0.648433601962071
2020-06-08	2020-06-14	0.363031019489354	0.480578011747386	0.556117004862403	0.563554649472752	0.608030400375451	0.589063211755288	0.615164236314836	0.60582530989176	0.622267809062247	0.627689919187142	0.642650743249419	0.601218824890327	0.621887692257834	0.633406324415158	0.603642140106938	0.638043626388875	0.65405292630492	0.649653839941924	0.708173605907698	0.695641278149147	0.713203980733774	0.729916743761155	0.736125130681114	0.760791489874122	0.730133902340161	0.76056818256133	0.735630716149888	0.639250044820754	0.670227057534597	0.688942323942415	0.697997242999896	0.721807310959859	0.710787573135719	0.666492082047329	0.697523155945442	0.712926705989748	0.71315269721325	0.694861437020429	0.692202323567335	0.640179656393615	0.33665116891984	0.624790010102424	0.549324408505521	0.727327666934289	0.694995451006429	0.658158159043806	0.649354866641078	0.706874905349837
2020-06-15	2020-06-21	0.258503036771702	0.346457826230169	0.442340122426535	0.466725140369594	0.461777016604271	0.494522276017274	0.414850983221797	0.545759088308833	0.530104388521093	0.552825796989792	0.557224189514701	0.557435695764831	0.611435897673667	0.640086651293875	0.705209600888586	0.671170822609504	0.688281878178013	0.683911182386036	0.655437391294333	0.696727033063076	0.67620935160927	0.62956852206137	0.68062279732354	0.636124744175678	0.660860751653973	0.657647627206767	0.65366233006879	0.658013897692796	0.630226115840339	0.694934012010089	0.643089859716583	0.674097994430395	0.382201451570841	0.249828264532236	0.501815674066294	0.403084026228779	0.482352029518244	0.369449994187215	0.36962134367643	0.624328864874698	0.720173095511128	0.690982708822329	0.696938404521179	0.621080186104107	0.680434985787762	0.632285868095076	0.654746523711847	0.615807721699071
2020-06-22	2020-06-28	0.166795921506127	0.267874553545139	0.413057570854634	0.429315696164087	0.443845315948291	0.407674061740985	0.41016572446503	0.520520680400436	0.544131360648798	0.480325607892882	0.522125357449017	0.554701390485835	0.505928280033675	0.476863317617131	0.57129128906901	0.499133591078759	0.496028815099793	0.589244530456913	0.504048560759467	0.521197248238643	0.510377931637814	0.552192775345472	0.596466809945867	0.570594467988425	0.517634267135941	0.136431670798404	0.10897956243763	0.257796414826364	0.306838966577358	0.255161024643276	0.261429147506037	0.360509499738464	0.439917519582687	0.512848145166168	0.664844054304164	0.648235925729086	0.668732469904142	0.564595620388158	0.634678261134491	0.62146800494642	0.605916894805278	0.58090166763103	0.549663053427017	0.506500980304416	0.508602658961928	0.372480682634817	0.455362686331063	0.206784819016827
2020-06-29	2020-07-05	0.100100481940813	0.172241067824119	0.205030739143941	0.197799957652825	0.356441336921946	0.231045672858908	0.21916444275794	0.168049055743449	0.106459927681745	0.00577666185433775	4.90200523880098e-09	0.175990432818115	0.28977051870266	0.221323669720755	0.199248095197577	0.114094805521438	4.90201981580738e-09	4.90201190227855e-09	4.90205331583794e-09	4.9020616992505e-09	4.90204461359803e-09	4.90201206651379e-09	0.00583571243235958	4.90201348441438e-09	4.90202788298588e-09	4.9020369507223e-09	0.163807153718251	0.204069583947171	0.217728188868179	0.14242992065595	4.90201485343998e-09	4.90196627789417e-09	0.0966300642542384	0.259950511654263	0.120980970637828	4.90205349820948e-09	0.0200803832523214	4.90200930912516e-09	4.90198425790861e-09	0.0174011893363724	4.90204068984295e-09	0.0716227697811548	0.0307040338668105	4.90205149286292e-09	0.0502334922535626	0.0613709745766335	4.90205028957856e-09	0.24528484349764
2020-07-06	2020-07-12	4.90182905924055e-09	0.115087680081497	0.300659712514349	0.356654508321964	0.352226045627365	0.368253875864528	0.384993853524325	0.516197834744174	0.434218242721977	0.386678799119406	0.475362918850903	0.0935258856998904	0.130481788682472	0.19047912954106	0.350432920393725	0.31046735444465	0.206364164596699	0.20036941538641	0.384823787876269	0.368619397577071	0.386649399318706	0.329963589051342	0.476962279595949	0.560485924277077	0.519604573760044	0.42764720195035	0.477427945136666	0.423857171084676	0.378999710323521	0.21144208931423	0.390255689558801	0.185244375868203	0.0432227287204051	0.11725967335089	0.105084820492906	0.355646960362904	0.289351466338573	0.32415509896269	0.433544052890339	0.449148157714732	0.441160801292537	0.441588195607328	0.552949465486516	0.574957251580668	0.511848632333566	0.278639986089843	4.90205835477871e-09	0.428189259600349
2020-07-13	2020-07-19	0.0727866678664202	0.143025782980351	0.259066914096234	0.233164748727462	0.184959352052568	0.221569902714062	0.236890304965022	0.297884414402737	0.265604158700974	0.214018444764618	0.261369457944627	0.288140476164264	0.43197987803129	0.444713218473629	0.469050765596415	0.527460325177372	0.405883518938437	0.60405506933963	0.488735748026311	0.49627933036027	0.423087173579512	0.470132527831449	0.444261039258798	0.40923109321033	0.302942260135252	0.268803723111408	0.0720448379830652	0.370965374232263	0.311400604872087	0.358783358780133	0.373563614461696	0.346809990718417	0.408490672052644	0.437360350372034	0.587199105574303	0.590773694096862	0.555902079712519	0.471031768846914	0.538006094880418	0.438544536269883	0.464724989093622	0.470272269265478	0.529351938905819	0.597858947947071	0.60925049919503	0.548194730063802	0.568598819192871	0.578052809748379
2020-07-20	2020-07-26	4.90193734147043e-09	0.126869330703463	0.317424479625382	0.394172897105322	0.476406344298919	0.4986253061734	0.49623637666405	0.546561914245345	0.523680604467435	0.647305308872946	0.642925315313134	0.578954823764241	0.639106330137062	0.661386906301969	0.534311111991209	0.406436877172367	0.464285674041381	0.449671320848733	0.291473870025267	0.458093249698808	0.604235107439898	0.645411680125986	0.627331454404341	0.612430970029738	0.562717269684953	0.639527560681653	0.652642512695941	0.525689934872638	0.64271890791194	0.633287879930607	0.628455643800416	0.625112977156295	0.62751245852862	0.621327084827863	0.614651013734865	0.675004479792686	0.665655333579749	0.624302064159878	0.663797613243932	0.617736223558992	0.687890414751559	0.670862792548481	0.700573024970951	0.691792055329123	0.673542279478446	0.688990571072713	0.665209936786536	0.676359306068273
2020-07-27	2020-08-02	0.145770478091591	0.229044802542064	0.299051481499273	0.390097788382849	0.390306583300537	0.370730537257641	0.333546126929714	0.284341368791027	0.20162742341623	0.07664472182047	4.90212398996539e-09	0.0156613117977574	0.116910170131063	0.715624119567245	0.308793725001656	0.700749952921819	0.242864538254197	0.319221934636161	0.229933604302408	0.546139906571152	0.598061996013127	0.555231941240908	0.17440860346282	0.666275762920757	0.654029272045568	0.276762985932017	0.396665456451971	0.366041155528253	0.346631209167961	4.90210274327495e-09	0.160391093380055	0.628989125967996	0.652537971074663	0.714827604065527	0.73850932328307	0.728747660998971	0.752008273201694	0.769846599119244	0.766158103043832	0.763369753493614	0.716603329867058	0.754847462585211	0.731476155172973	0.717972017888205	0.678106000190528	0.712202925552786	0.666902518313301	0.745003868241781
2020-08-03	2020-08-09	0.0346744827451642	0.193380307746287	0.245507275101342	0.275278992422512	0.26635928408654	0.329373456853386	0.327729314350459	0.394738977592766	0.406050413997609	0.363810604792603	0.395140875994333	0.57658616014409	0.603449192802615	0.602634417530058	0.660653458545732	0.664049971207594	0.696352677851763	0.692121208526765	0.678707590537046	0.603073254557647	0.64024619625729	0.692093065048727	0.692232285153676	0.673797702752072	0.714154957615122	0.692261068987301	0.695943207266807	0.736340997814907	0.738770707285304	0.723833482966309	0.695082113999373	0.723830252415541	0.725437606376061	0.694969635996554	0.699634933578601	0.681696063236782	0.667107110009067	0.725422580343085	0.724075906309412	0.685571768828649	0.622720702781769	0.680147589476379	0.70018272692447	0.697513354242857	0.618166189079168	0.610408263268185	0.613365017573352	0.627971143389877
2020-08-10	2020-08-16	4.90190342256021e-09	0.146035268347948	0.32585229228281	0.404590459915813	0.500339901181845	0.527839648988968	0.587090275912582	0.597096318106602	0.626994359791809	0.597232839066418	0.660327162754535	0.634533476468667	0.667562879121157	0.712159623950194	0.653828230560571	0.627280893010885	0.633731349380684	0.655710296011206	0.665175551251166	0.675392208937863	0.679396394199812	0.692383533786722	0.707524453552205	0.730909289981657	0.710323030326313	0.698818337791044	0.697788670965669	0.700982038647569	0.693345081268548	0.694904922930523	0.698021606519266	0.711580378533529	0.67527248945317	0.665611894438601	0.694910949884143	0.508995542259498	0.65600298980894	0.535473265120642	0.654425504638805	0.508999718571111	0.424356107671376	0.597198607749426	0.671576042466114	0.594672792392062	0.669346576485794	0.669049233138921	0.699960405351631	0.612618149773906
2020-08-17	2020-08-23	4.90188011239728e-09	0.0947785611053988	0.318578447878374	0.319198432959309	0.339904641536734	0.334178925635673	0.434040113168758	0.458298085782295	0.450428324695645	0.566228007252943	0.523069049655201	0.630991939295675	0.594898997072854	0.529467858333949	0.635619767804521	0.596413334463713	0.64187152622998	0.614144839723568	0.62105632968467	0.667939381527976	0.647595051074713	0.583349260569286	0.579425668078216	0.605228449161308	0.597857517377868	0.650987998146817	0.556559452409295	0.520674758001424	0.222169870513163	0.247059057925842	0.221738239770419	0.293506383776406	0.151933424253608	0.324199195779812	0.61538377404354	0.595499261012268	0.588939643902318	0.633928648926244	0.675267024576894	0.652714078866514	0.704480719541229	0.664501134761449	0.665705899642366	0.715475808125449	0.705660954102631	0.712847937149566	0.71542493939498	0.682015389012052
2020-08-24	2020-08-30	0.00795323671030541	0.116199336175877	0.260455375635403	0.354539927703705	0.331290181994941	0.351638017781159	0.412423335631899	0.487275579458654	0.497794110303578	0.49859787606111	0.431009242810575	0.511387940529102	0.433530762173388	0.519683874351024	0.547133159579779	0.559922508328985	0.532220656576326	0.479913719994362	0.514356531707439	0.470725364875817	0.346762622084011	0.15261958938044	0.152705370308215	0.191187293087603	0.279290681631529	0.0403991368510676	0.0358779653043739	0.295694152715474	0.466773783359239	0.598926578825503	0.561799779955367	0.488622623632033	0.552125808175156	0.517417798038734	0.708544091083454	0.702222276388549	0.662560465748109	0.702676766234213	0.702677416025462	0.692657384140606	0.690220313327099	0.666900411971941	0.681692842827955	0.696023013930767	0.689745010697746	0.663768001390405	0.686911429134942	0.684167048970944
2020-08-31	2020-09-06	0.00459807767411428	4.90188781439625e-09	4.90172794495837e-09	4.90179410873957e-09	4.90200583912301e-09	0.317624552451775	0.307439939003091	0.365489524890611	0.360421435215363	0.347852641419928	0.366824548488391	0.298063984713489	0.297035100184335	0.295553932931049	0.203597737942314	0.157676296154167	0.126589939162024	0.10313373462561	0.0352578696118545	0.0827974438142617	0.177484796079528	0.386358460398854	0.508957331318486	0.488204975153827	0.514966583009208	0.443995002622511	0.532774361607935	0.576960268337689	0.589606095392403	0.63599196482767	0.65929124454946	0.697683840122051	0.59884001812998	0.679424457746875	0.642703689247518	0.668223960427877	0.563837784077285	0.637662049949209	0.621680544144451	0.675340041882387	0.703061100412198	0.686929792182269	0.642712236100024	0.598460804423652	0.576103313569115	0.507277985408854	0.610392396825545	0.5324654067947
2020-09-07	2020-09-13	4.90187813329982e-09	4.90192488263758e-09	0.132626811873605	0.153675414678844	0.1919098359298	0.0988134260975012	0.105708852645067	4.90202263098218e-09	4.90203993668354e-09	4.90205491256676e-09	0.0173275468377592	0.0907670557199626	0.120840256808978	0.109735488996236	0.254552044865398	0.310240085979999	0.428605336518336	0.445662403458306	0.399421963488057	0.447862006926235	0.415217515533601	0.582193855863085	0.473464573783552	0.586465315184083	0.554016818622423	0.613283519942584	0.57532412579519	0.499105795317855	0.525939203466434	0.478437281649425	0.522108236298962	0.555590997560409	0.4111468546519	0.546165978729586	0.514834361434003	0.374974260895409	0.616545013205088	0.610799041667598	0.650372639283068	0.406743083071875	0.482953165169407	0.383352975838388	0.524510147749743	0.525688721676379	0.503488802331852	0.425916168600401	0.670456521018404	0.694434850219532
2020-09-14	2020-09-20	4.90188159636528e-09	0.00320528968150298	4.90198955930543e-09	4.90201624486189e-09	0.0138042370245469	4.90200730343969e-09	4.90203723350208e-09	0.159031849098743	0.209756776415879	0.226199277811803	0.266264044375341	0.261309965233188	0.299176799494318	0.323979031297571	0.302698619550759	0.324848338516666	0.290997285884737	0.318453327793786	0.412440401103156	0.414488748731089	0.353961838378405	0.421036923596587	0.565866459213939	0.38714871357413	0.388128776539375	0.386137470937558	0.403090816093332	0.337555059690761	0.325725088250328	0.495105158629931	0.282869386520785	0.371117511990261	0.310059729234202	0.334990354312797	0.381899139712334	0.313633034896115	0.312569201227827	0.299243217479762	0.2708835984429	0.341475047896193	0.471505163470607	0.427419932947973	0.318941363304253	0.298197856042626	0.395765186936158	0.28359736053489	0.307842382051008	0.391238407006822
2020-09-21	2020-09-27	4.90186594793063e-09	4.90195487355934e-09	0.207753829754868	0.208418794796544	0.252023070121244	0.193927194630887	0.268447646558397	0.358431070318558	0.348364217130097	0.382536697919601	0.294345817064699	0.294462388093792	0.321694880515497	0.335814651451641	0.364964800058771	0.350089865498187	0.381737410642865	0.30531368790829	0.354318619787888	0.362516152352629	0.387964657089925	0.379252676039015	0.428318404316786	0.360704349263321	0.389790085484307	0.262614332831963	0.270442312412995	0.286484416765905	0.426235504868501	0.313287936453228	0.359498733383079	0.243103734288726	0.188658372821949	0.352354730039819	0.355487541545153	0.351591439934041	0.277541793970144	0.141388850559822	0.363354870449198	0.288481081196536	0.26241645472755	0.355648115417487	0.503557471003917	0.564306265957534	0.559983453153425	0.443843942089818	0.443113002982724	0.435162044116596
2020-09-28	2020-10-04	4.90185710856695e-09	4.90194079521221e-09	0.12384118457255	0.0980635555725599	0.0924770166150561	0.0124096578856199	0.0397715894101372	0.0126575911310735	0.0339201980215714	0.0340461268302462	0.131001916672335	0.107258611985102	0.0732459192536173	0.107127462203255	0.131463111573239	0.105296516822029	0.0346717441033045	0.127078514835518	0.0621040752417106	0.108299409842877	0.0774633074168495	0.0314984138236534	0.088201674128148	4.90205227861438e-09	0.102013175508527	0.179392562993593	0.175786111950263	0.0299617434486595	0.0839446348293273	0.00814186043089637	0.271336451531595	0.125837103162338	0.208746160853984	0.189597749442557	0.28043266699326	0.306404325106633	0.268526325596294	0.362797889515234	0.384071271232457	0.47424048345372	0.378548938833948	0.0929469195817437	0.21074243378002	0.219965992523159	0.283833152539289	0.231734708796272	0.34877427060801	0.0766182625976835
2020-10-05	2020-10-11	4.90186002935513e-09	4.90192039563962e-09	4.90199744894016e-09	0.0336256935022491	0.00534123302058698	4.9020216874222e-09	4.90202558822504e-09	0.00931124089224995	0.0313519055786142	0.0484557548665061	0.00931656394861862	4.90204623104325e-09	4.90205254557827e-09	4.90205385644878e-09	4.90205064527684e-09	4.9020444111379e-09	4.9020651136568e-09	4.90203300087426e-09	4.90205737954307e-09	0.076776861496051	4.90204321299171e-09	4.90205738979774e-09	4.9020536232532e-09	4.90207136486106e-09	0.00486216647192844	0.0340033870920366	4.90205678104168e-09	0.111360751314601	0.150523344104899	0.209460690075629	0.123587262907279	0.183263262929509	0.0908772072861728	0.0974270726071148	4.90205343799723e-09	0.038783978465853	4.90205153606928e-09	0.114042458395458	4.90206053324073e-09	4.90207205299753e-09	0.103838868966088	4.90204389624507e-09	0.0178410109932083	0.022602691074464	0.0520079409855306	4.90205901661301e-09	0.0202254534173894	4.9020566375015e-09
2020-10-12	2020-10-18	4.90188250283327e-09	4.90195172134468e-09	4.90201633491026e-09	4.90201721418462e-09	4.90203026314312e-09	4.9020347376619e-09	4.90203238208197e-09	4.90204184827811e-09	4.90205234497102e-09	4.9020494364744e-09	3.03421148535474e-09	4.90205137033942e-09	2.78402494100305e-09	0.0749587603901616	0.0341718607509307	4.90205627427123e-09	4.90207550425159e-09	4.90206728890824e-09	0.0545625009716734	0.107447958711179	0.0303101238380794	0.121975112961043	0.160292587736776	0.191772978346992	0.0680234479626626	4.90204334667094e-09	4.90206468491758e-09	4.90206490606228e-09	4.90205215472462e-09	4.90205753495358e-09	4.90204837078079e-09	4.90205612780265e-09	4.90206349788355e-09	2.95818979124067e-09	4.90204619543144e-09	4.9020365527518e-09	4.90206602083974e-09	4.90207688283661e-09	0.0154969579889952	4.90205470387496e-09	0.0127395088334493	4.90204318945371e-09	0.0131148321351462	4.90206903822913e-09	4.90206729284695e-09	4.90206971577617e-09	2.91967095912365e-09	4.90205715521297e-09
2020-10-19	2020-10-25	4.90189463221601e-09	4.90196988397145e-09	4.90201391955081e-09	4.90202545247027e-09	4.9020322840772e-09	4.90204096668064e-09	0.0244264116083471	0.0874552803720655	0.083929215729391	0.0503904007426539	0.0953983191983338	0.113832836835684	0.126257430462192	0.265537079409052	0.182192567026872	0.218169344778079	0.180302951619261	0.183361987375051	0.212707232288008	0.118085386743626	4.90207234926826e-09	0.102328320510475	0.102552444430063	2.98575828874395e-09	0.0108654650722135	0.10804521571299	0.0511501310381977	4.90207024169917e-09	4.90207325952465e-09	4.90207779454183e-09	0.0287012166916718	4.90207453177537e-09	4.90207676524061e-09	4.90207064175126e-09	4.9020861605339e-09	0.0650123460632421	0.102466225375588	0.0201901346661291	0.0583755429999424	0.201319377024631	0.17020349854522	0.278535093987063	0.221336139965003	0.300804840793841	0.321958671769787	0.327486294227976	0.209779861810666	0.0905435654260758
2020-10-26	2020-11-01	4.90187821401697e-09	4.90196049700967e-09	4.90200530218493e-09	4.90203221048013e-09	0.0829846577735285	4.90204013452787e-09	0.0847106280512602	0.147654124025155	0.0391060489199619	0.0443795131906924	2.81399960429617e-09	0.0492278957241007	0.0166896105709576	2.77840976581478e-09	3.10563553311848e-09	3.04630457549156e-09	4.90206851603804e-09	0.0231391673140025	4.90205826239513e-09	2.78707259601017e-09	4.9020668468592e-09	0.018760234140878	2.95128782956859e-09	4.90207903201143e-09	4.9020775820432e-09	4.90206248625121e-09	4.90207013330922e-09	4.90206192194485e-09	3.19032271724044e-09	2.98866509575916e-09	2.77367989663112e-09	2.9442034213598e-09	0.0827322650548272	0.104095850730326	0.0492393903905136	0.235305129351133	0.144473397405118	0.061114876687613	0.133693111316188	0.177716673260771	0.121078576455333	0.165230776358872	2.87521002803398e-09	0.0294347365958436	0.179948214317265	0.0086087958399053	0.075957987851966	2.87882652322589e-09
2020-11-02	2020-11-08	4.90188064037729e-09	4.9019675782554e-09	4.90201400456114e-09	4.90202587272242e-09	4.90202986151551e-09	4.90203435498568e-09	4.90204129360027e-09	4.902043021551e-09	4.90204343171236e-09	4.90205650871815e-09	4.90205487230413e-09	0.0162244540565456	0.0124491425876743	4.9020471866712e-09	4.90205111854546e-09	4.90207689244837e-09	4.90207076532175e-09	4.90206878648087e-09	4.90205924261504e-09	4.90206389168891e-09	4.90205926356822e-09	4.90205336379745e-09	0.0281319216225893	4.90205833783133e-09	4.90206460543868e-09	4.90205811030552e-09	4.90205835461433e-09	0.0652197033152137	0.0497783226773275	3.13255087644334e-09	0.155380607816805	0.0199580301877956	4.90206142464927e-09	4.90205588263745e-09	4.90205370143782e-09	4.90206405363448e-09	4.90206935802946e-09	4.90207350676717e-09	4.90205352513337e-09	4.90206206577912e-09	4.90205906856346e-09	4.90205003916247e-09	0.0325693495213034	0.0205723265824046	4.90205444944323e-09	4.90205236245887e-09	4.90205702320287e-09	4.90204599411596e-09
2020-11-09	2020-11-15	4.9019170827957e-09	4.90198543804604e-09	4.90201814594143e-09	4.90203434532213e-09	4.90204572345204e-09	4.90204597836292e-09	4.90206818734777e-09	4.90206656939245e-09	4.9020716544073e-09	4.90207998099544e-09	2.99302315937109e-09	2.90647957586398e-09	4.90207761700437e-09	4.90207544453919e-09	0.11030470108628	0.095547456775664	0.0795330402484415	0.0823034985484863	0.164115206165512	0.150597469962664	0.18106495331195	0.142180892949341	0.254318086854079	0.226826370425263	0.133321444880485	0.235714334999212	0.185364488070703	0.163692805518716	0.208763698963213	0.231741636448014	0.0619076840878896	0.0236046102565429	0.147572263721989	0.13954216271657	0.0247834732963538	0.172984059364498	0.0553020818596494	0.0551501488407324	3.51645303319e-09	0.0473853933207833	3.71146023210229e-09	3.12790418910896e-09	4.02830519637709e-09	0.104261901070239	2.76876059702875e-09	4.90209795661364e-09	4.90208164388163e-09	4.90208247189451e-09
2020-11-16	2020-11-22	0.00247402242368996	4.90199820779971e-09	0.0210578707598213	4.90204727717029e-09	4.90206185159028e-09	4.90205619373151e-09	4.90206402893696e-09	0.0554409775918428	4.90207258293182e-09	4.90207827670588e-09	0.0463739131110365	0.0511471475966636	0.120288570795847	0.164193840360916	0.234952615842198	0.21714317076767	0.0756477528067873	0.127737890746967	0.0499590758620872	0.100410799068707	0.226602881932962	0.146953788561336	0.209890695946508	0.106751711339213	0.100429405472852	0.024624491485094	0.0919666717230005	0.00517290963224904	0.161782846371767	0.158547794394718	0.0117326730600232	3.61538336586018e-09	3.35379275523958e-09	3.05830926149513e-09	3.67361289926979e-09	4.9020870893673e-09	4.90209687184542e-09	3.00193685288836e-09	4.90208903035823e-09	0.0157575022247464	0.0393244349678811	4.90210071486074e-09	0.0266024023921324	3.55037481655807e-09	4.0834396350429e-09	0.166579435729308	0.176571766839556	0.195567601773908
2020-11-23	2020-11-29	4.90192468774649e-09	4.90199855921858e-09	0.0223485027912814	0.0690267777082251	0.161443724481447	0.164669393089154	0.179202145486341	0.27265968419862	0.255026790967741	0.211908048314671	0.284029905794176	0.222962083225832	0.174256656103089	0.228724608093821	0.329884162412018	0.278436154598084	0.268446828097247	0.263428281230288	0.246522561064547	0.203143583666724	0.0478377385161436	0.291470435077348	0.381604139250516	0.257913655679212	0.324287462879796	0.1294197522181	0.104238445080442	0.258035454803739	0.129435519775905	0.0393915281295667	4.02292487833132e-09	3.80326016058523e-09	3.13442123167715e-09	3.4165018689196e-09	4.17218201896719e-09	0.0847380619813349	0.154799863047615	0.110510898759018	0.191389815804646	0.416280811215088	0.475602760852065	0.446592323375172	0.473715853077461	0.35344918449967	0.506750720769422	0.532280013660501	0.450925295908524	0.374929490415387
2020-11-30	2020-12-06	4.90191212850663e-09	4.9019775997505e-09	0.0138574985030754	4.90203414115219e-09	4.90204995178022e-09	0.00449088656581559	0.0555049285736977	0.0512405639581847	0.0195163808051517	0.0268022613530272	0.0546838129028523	0.101441289023183	0.0288285999432468	0.097053081028049	0.0957940433340749	0.101321149751589	0.0541784256174501	4.90209605807053e-09	4.90209823081725e-09	4.90209666898708e-09	0.00393298414644157	2.77055575108277e-09	4.90209528818665e-09	0.0183655331487723	4.90209710053537e-09	4.90210384303379e-09	4.90210942336678e-09	0.0470604798706215	3.87314561233155e-09	0.0921813676976193	0.0860852508853051	0.347817416736006	0.415121343934417	0.378095988200267	0.418726118292893	0.511233317671478	0.366324582613834	0.359166047125797	0.341496666969775	0.349453309574914	0.259777873231658	0.539242004088769	0.434120505615727	0.392527133592887	0.506785622994873	0.477734826695393	0.365668117141482	0.489150874722035
2020-12-07	2020-12-13	4.90189444760248e-09	4.90197605706472e-09	4.90203436846894e-09	4.9020460385712e-09	0.0155943636059715	0.0503464785555147	0.116186647666386	0.200833448572079	0.161199602309013	0.119074622418439	0.084211504912737	0.0883445519692494	0.0991470839742035	0.160344350806044	0.141477512941801	0.186805863588797	0.0723070275134879	4.90211873777544e-09	4.90210932183974e-09	0.0546082359133361	0.0015380979399453	0.021443776783808	0.104713190875474	0.236961593708308	0.317873544626688	0.581482175004454	0.525123328561912	0.546751383393114	0.487508348721383	0.458789900448319	0.579067165780154	0.497046660864743	0.460101071608059	0.506821197815531	0.460800681210231	0.532462863342358	0.525534638905341	0.560103061074744	0.369266812745749	0.514304177922888	0.52632335000999	0.455286616572515	0.540251570778736	0.48452940290623	0.43363860164363	0.403858356016757	0.491004814123591	0.50092586979945
2020-12-14	2020-12-20	4.90189372324501e-09	0.00587005937936109	4.90203670236952e-09	4.90205283332139e-09	0.0072251051252921	4.90207432962897e-09	0.0723130119443808	0.00370168531138987	4.90210632176549e-09	4.90211887796952e-09	4.90213661489767e-09	4.90214271302513e-09	0.779837694640825	0.804900819455763	0.827957449499707	0.82208240093556	0.827697567893837	0.828750491189388	0.830545041093407	0.826651242555538	0.817237428457293	0.810063275319891	0.815908184781621	0.807766101584667	0.81686722676933	0.820007541406718	0.808895975999127	0.763165557197712	0.52008872680883	0.418622223892651	0.486638289898425	0.440998190932965	0.29683192130435	0.184295410787163	0.400577181089227	0.410901061585616	0.478963885045992	0.469280719488002	0.366813956709307	0.285868706395904	0.179428103156077	0.390311326851653	0.404188898958543	0.322207133734487	0.218011765921822	0.228366714550478	0.0300252864782753	0.0188965972336371
2020-12-21	2020-12-27	4.90189028711126e-09	4.90198453261284e-09	4.90205493521834e-09	0.0338537724546724	0.0100543893932503	0.0687543644690164	0.395417087275424	0.74088600585083	0.760714691314448	0.744730913550265	0.743157638158118	0.752784267282553	0.750247766729108	0.717822076783862	0.739263099686855	0.716262576973679	0.754063984487733	0.740951466201566	0.731304591285146	0.699149609477926	0.626542432642985	0.569156839214163	0.572199687770391	0.577452665650701	0.594194207724944	0.616317048463042	0.574860619188852	0.514006928379685	0.541436251151446	0.574410651447126	0.59028687244118	0.607890874373663	0.585002457330615	0.569747643830976	0.521214865078596	0.536381446229577	0.595853257908688	0.561365019330047	0.520769458536806	0.569770453054878	0.551636343791761	0.568722983339964	0.569582869250654	0.634356588999749	0.647857348687724	0.62654078054585	0.64529431275251	0.658587647510264
2020-12-28	2021-01-03	4.90187376089103e-09	0.115211214426465	0.435575473758368	0.619709694819096	0.664231662846399	0.690312736264073	0.68879156057734	0.683637542795057	0.660701463956512	0.626727492324792	0.641420819443767	0.6489887161536	0.67402073349074	0.650471012040552	0.658663236557496	0.628179953810091	0.621740486525008	0.623066187890946	0.62189989351142	0.622632740593408	0.626552036462413	0.595870896712148	0.624036183311322	0.596154702210477	0.583531008917473	0.618527872201315	0.621775942600126	0.597672981150907	0.621803473838438	0.588316846831786	0.605950723961415	0.572890891222008	0.608958188162984	0.63039874072988	0.664311120552208	0.629007610186233	0.638251987823373	0.647146141505824	0.669390079442453	0.662960769265438	0.72233512095175	0.642062799478448	0.705054544258487	0.661509824686503	0.624182064361007	0.636223605451608	0.677479994683831	0.625970362201045
2021-01-04	2021-01-10	4.90165883662479e-09	4.90186647922356e-09	0.172244321361039	0.303551709263257	0.405629280550078	0.780278113822297	0.794762685199207	0.812408419552385	0.813500427481263	0.812787339663173	0.816753756342655	0.798487166892946	0.800013303558006	0.80388624239417	0.820305128472805	0.820972890221987	0.799751262737217	0.78763606301814	0.785388749048326	0.790635612067211	0.809256723708797	0.806617415460823	0.800787376281791	0.79578692566643	0.733899395815721	0.725421504712615	0.688910905776824	0.779191834410457	0.839274479753247	0.824930412856946	0.760281437583105	0.659026604937517	0.644237099785693	0.664009906784261	0.652936872829627	0.668778498335343	0.675100976589356	0.616129530298893	0.648282325964226	0.655919994480117	0.581259475094595	0.554548956023363	0.555628295834728	0.650580880951769	0.575628287567768	0.577207484659369	0.551506928652151	0.520841247197388
2021-01-11	2021-01-17	4.90185653838668e-09	0.215809283147948	0.409062925412853	0.461670781812409	0.720926936489945	0.763213811000091	0.79755672596374	0.805189260344911	0.819381560130015	0.823689761351638	0.822506678921243	0.819755473960686	0.805154407341428	0.812723640947329	0.807814901654712	0.804505859107714	0.809228115832248	0.801222270856031	0.797966324562326	0.772199598471472	0.741968738476189	0.770714210021179	0.754685301973441	0.767598182206493	0.768066225146854	0.762299482450647	0.734882564718067	0.704270358504176	0.695951821315823	0.679829894197875	0.638391088863275	0.659399000276815	0.630772563453118	0.630166312136453	0.67610196167748	0.678506491180113	0.660437406035696	0.636635986131072	0.469523685026087	0.47903704925523	0.432032754010143	0.548216264873003	0.615986146647527	0.529419527765223	0.498472610715309	0.647160683355431	0.618269058814772	0.650552633360834
2021-01-18	2021-01-24	0.136933074924644	0.31481452561468	0.46902212563542	0.496353360970116	0.588800959018099	0.615164915775251	0.608443492700452	0.663049409723833	0.656551515404118	0.726255048793758	0.716854647186432	0.716243975754002	0.722693050845078	0.716039712145175	0.735227509639412	0.753932667502981	0.721779036710485	0.736841787939806	0.715865947289841	0.690526831589996	0.692835033947522	0.680921484097532	0.689548240784615	0.678774091575981	0.695361683400605	0.659155014324067	0.636023915217802	0.684289092515668	0.675049145283017	0.649239879535628	0.670573962012061	0.763807418591834	0.696972420240523	0.633197084679225	0.680421583793565	0.6169008894348	0.621232081147604	0.634163228791477	0.663838100185696	0.663970871958052	0.690104004119242	0.693501406220732	0.703159660844542	0.675657103989465	0.640877943281809	0.672002232965782	0.641604317976716	0.694967137700417
2021-01-25	2021-01-31	0.133500532048508	0.313993569357685	0.439093602667073	0.519601424843373	0.524046729398237	0.547305612687004	0.590840462672043	0.66607632179001	0.672707156373011	0.666412031853328	0.651422548797964	0.682431292932334	0.633817822386835	0.642616923762842	0.645765132409718	0.662654830244426	0.701180989584558	0.730976415329038	0.705635500317565	0.682117412728466	0.66434117327877	0.677031045288135	0.69366965215649	0.664764400590519	0.703461432091886	0.72683440345451	0.691027640902769	0.668615588249624	0.687952905967636	0.688137962188325	0.727625050618739	0.696904249320522	0.686013441211325	0.709667152991614	0.682260788827479	0.703531871879155	0.663508633512838	0.648767736459956	0.627451115976154	0.673570876959149	0.631139995248887	0.672522775016482	0.699048720514274	0.633066481496337	0.603759945657658	0.568815341174772	0.603947434942046	0.65159019223986
2021-02-01	2021-02-07	0.139904592572416	0.282419040804891	0.461628669307519	0.431068120403437	0.475989666427127	0.444358647550696	0.488623964165358	0.587027719053719	0.644908304179489	0.512885956130607	0.602056608301719	0.551173553840269	0.606173653913417	0.689396084181067	0.625919939097586	0.718048505739502	0.65879386298335	0.704602331651335	0.636367943300456	0.665982290981439	0.681387523127105	0.676810060556966	0.660755500834365	0.723646188320732	0.721480076926253	0.722030107845588	0.718368391886374	0.715599476824529	0.749342206278132	0.720299592193696	0.74460787742911	0.73498870449025	0.665427131556373	0.588104355633417	0.52309054157873	0.564268951448108	0.65788921207305	0.658277329442916	0.476415002086681	0.623915055352304	0.504541076642167	0.502313707851578	0.594319712345983	0.559787438816414	0.531512666571082	0.59037679693451	0.612321936590922	0.539214858312891
2021-02-08	2021-02-14	0.0364453994381951	0.272298365986012	0.392613804633458	0.392628380902791	0.42192683279234	0.444017160406722	0.471940256470647	0.524891014937851	0.542778866475887	0.477767809498211	0.496528226176707	0.514348829774995	0.587135682869667	0.551900286658553	0.568650255776451	0.466487534781983	0.577966887605514	0.598823309189767	0.61096760704014	0.677822651708979	0.706227329745236	0.701200962103145	0.685693800282722	0.641846270680027	0.620257768598349	0.616774869958907	0.569888601084391	0.540036992300017	0.50240858646601	0.543850106528609	0.450647191993131	0.430563979463631	0.590098787346388	0.564385872809483	0.46165342809424	0.555496655808278	0.598904747709132	0.485900548023875	0.510791112839291	0.418814703891717	0.421123029543525	0.548166250617834	0.410546120382118	0.450826169410583	0.43807007673268	0.577094747831028	0.552923480249988	0.650027828272887
2021-02-15	2021-02-21	4.90183733682108e-09	0.0974907256906913	0.294452584298006	0.387914102701032	0.413201640740529	0.423356740236199	0.425252768718107	0.454060694024861	0.463232001790117	0.490645364326363	0.55560840541201	0.561777285581503	0.650133618581269	0.594688932855813	0.581689852681125	0.608170869090959	0.551986919756385	0.510046986557424	0.43935673172567	0.461358684388141	0.358208599808511	0.359901715641194	0.319694868603311	0.393320940411141	0.484449539065805	0.427432889326751	0.550837730080588	0.383355906142605	0.494663596585039	0.486281336496072	0.43888975020706	0.498777246319066	0.387158664320926	0.497101548825882	0.440885239163239	0.478610253792041	0.382364864776211	0.382576539683558	0.412148288149575	0.562202947630693	0.60071505596224	0.613670151589986	0.639185431602347	0.623400296460458	0.707292131042429	0.691035500173426	0.719743170662609	0.726191821912028
2021-02-22	2021-02-28	4.90190598072573e-09	0.182825446485745	0.311041898084008	0.305299081420997	0.363091441931448	0.386514032010994	0.402414503105284	0.417295027364308	0.434347570873102	0.374910164141672	0.310966885544783	0.44007867223125	0.365548545999296	0.25375437847604	0.32388797681139	0.337301277519756	0.355835646247963	0.23653885926037	0.255516518159353	0.273141142015237	0.237777640824117	0.344520420866901	0.249542360707869	0.420955305176859	0.261651529806701	0.18323351155704	0.214820197311858	0.263536999016686	0.296949561062779	0.287037638783232	0.219745524923643	0.343491281294861	0.322234603157446	0.435316606396462	0.539256510632312	0.623074531417066	0.574633524726476	0.611357464185069	0.669482620754989	0.652804218829728	0.649246010627529	0.655565191104495	0.618513181721758	0.582492684247244	0.585987542470563	0.659415987521894	0.664856436889751	0.662258722229875
2021-03-01	2021-03-07	4.90188371032048e-09	0.0735438350687801	0.206745426479045	0.12068750750392	0.157129016530332	0.140288797035834	0.130741114794986	0.175953551281158	0.016865616793925	0.0357619127872433	0.151756370850835	0.0648562579883844	0.0479851591731272	0.145645580505931	0.0436332852890674	0.0227348871997002	0.0895681125649287	4.90206096197933e-09	0.00101959427711108	4.90206392318261e-09	4.90207157924713e-09	4.90206115193896e-09	4.90206999840394e-09	4.9020531371488e-09	4.90207159259188e-09	4.90207170020223e-09	0.1172304687977	0.296268187796844	0.48587433997343	0.509053212226501	0.513170588211829	0.504306242007533	0.541357708041524	0.624179042375332	0.522038492290291	0.611687844794255	0.600464764569756	0.580937682300099	0.522946354340498	0.580196231843673	0.571917102540322	0.616058354749865	0.575324781448081	0.640180079739324	0.535645669907008	0.559085004258926	0.464110607334373	0.563782462214898
2021-03-08	2021-03-14	4.90190290746923e-09	4.90197036082457e-09	0.13469223927308	0.117771420745662	0.174516543867257	0.0512182866244388	0.0510741421910577	0.0778190636771787	0.11991675203841	0.125178326615357	4.90205367174995e-09	0.0204699357138538	0.119031153114557	0.0342454904526247	0.0290081398298188	0.0328842625248271	4.90207792767372e-09	4.90205662612397e-09	4.90207352404213e-09	0.0669098600329543	0.181563393343074	0.304381897424448	0.369849959380123	0.392833037803415	0.394654993954513	0.515551588589004	0.460703678604744	0.480907424994526	0.550372075506117	0.564909942702139	0.512384375985873	0.460133268276439	0.411505630565144	0.545310929414856	0.55292478015903	0.550054474054181	0.586518785480381	0.395185283019743	0.451971129742932	0.604700339339955	0.583447982110694	0.478792171940093	0.535387310649707	0.645063106173708	0.464196142823273	0.379664467961969	0.436903791258936	0.469964068567655
2021-03-15	2021-03-21	4.90188780253027e-09	4.90197062494118e-09	4.90200871093478e-09	4.90202538463117e-09	0.103602669047664	4.90203484713331e-09	4.90203271371344e-09	0.00929475844084205	0.0604424890865012	0.0519630697952601	4.90206080658768e-09	0.0594075030629664	0.22534030240956	0.235348790298911	0.327105689074923	0.389861416300811	0.262804055325491	0.378867847373569	0.410696314933448	0.42124385843211	0.451962525641173	0.370840277043478	0.466008712577188	0.509908896132903	0.384407072611339	0.523062084140235	0.410098780411404	0.504537431732569	0.440937784497183	0.504406488190112	0.477749987013053	0.46293598914727	0.499752398613563	0.558050391468165	0.44751467682825	0.538048405892146	0.447256888178552	0.492813621276187	0.460617816550656	0.378699143488368	0.481089597928007	0.241813785626839	0.127779099681092	4.90210012912279e-09	2.97111407540459e-09	3.46113777444164e-09	0.106521364310674	0.218157894820251
2021-03-22	2021-03-28	4.90188627388694e-09	4.90196008749426e-09	4.90201169086655e-09	4.90202817807746e-09	0.0183354003692158	0.0629635515444575	0.131815314659152	0.182993229396337	0.266910473166633	0.290727938114873	0.297407713492756	0.312280043148398	0.361643887368309	0.346562654059172	0.44881379795166	0.484522372770293	0.42411850695134	0.399037828826776	0.374260622436676	0.514043983021006	0.360533900816887	0.45730194556375	0.530313476397937	0.48301791589574	0.517417669369744	0.469335668372757	0.385593044504254	0.490732841608958	0.495955209014417	0.511389993628186	0.521889950623241	0.451130691301786	0.346821730391031	0.21705763742948	0.296064046011702	0.114090248397584	3.60516163926908e-09	3.34407595140591e-09	3.55648572764858e-09	3.78741309815637e-09	0.0127025135779577	0.0908208354390573	0.423386742899707	0.50269088421533	0.497457645664512	0.572349206466699	0.504268500472973	0.530337387894999
2021-03-29	2021-04-04	4.90187934559247e-09	4.90195222143647e-09	0.0952595794558982	0.18101576880932	0.18005175672479	0.238969245729452	0.179766541560059	0.299152208646501	0.327684706095736	0.314400009242117	0.329437374699014	0.376937887421119	0.313298629953806	0.333775165494862	0.349937734691883	0.338161506514779	0.324676848700594	0.357223106784296	0.393347912066681	0.449072166457216	0.405289305069809	0.389018584200175	0.419202178617917	0.397303821423203	0.36495405390873	0.305572418055219	0.279001420022567	0.0931195086640051	4.9020806321533e-09	4.90209123759217e-09	4.90208673009816e-09	2.8133967856961e-09	3.44370810981844e-09	3.00289974511289e-09	0.165312615764252	0.232913757350866	0.54685116349319	0.504480713048735	0.646048339418925	0.602170886006402	0.62418963735869	0.620825388718188	0.574842964208607	0.639190693490615	0.641147754047432	0.563545965332657	0.661834523514575	0.543471878090101
2021-04-05	2021-04-11	4.90188281845206e-09	4.90196401038726e-09	0.125363701675451	0.0975525473340887	0.203600123402072	0.191198844547645	0.237748669347759	0.277475974296637	0.242406841691937	0.240709087384312	0.265373117811595	0.342704598816588	0.339121172388473	0.40445074388339	0.361625878771174	0.311279079781199	0.316024332993033	0.229247177900823	0.270820165061402	0.342821864638778	0.0871484533488163	4.90207814053751e-09	4.90207483076967e-09	4.90209138859803e-09	0.0251707866944029	4.9020880782884e-09	4.90210296915783e-09	0.102861963089169	0.342831470135704	0.484015012931822	0.54416300008551	0.536668884299715	0.556470235255824	0.55902677123391	0.65230212493783	0.599419581649729	0.610453975829882	0.446040376881269	0.599865111105433	0.633737761594149	0.636096421209695	0.573418698420247	0.594861169396987	0.558030105899695	0.615519603210991	0.551647742793925	0.585539573806392	0.508955382260018
2021-04-12	2021-04-18	4.90187741176859e-09	0.0370239266068959	0.142492895244249	0.24988612430384	0.212129906770514	0.235863867888461	0.258894526818695	0.325977886428498	0.359916772805652	0.394172711854612	0.38446407077453	0.290463863974815	0.399406567481428	0.269901722667203	0.0183440210116944	0.0299353372722112	4.90211631982013e-09	4.90211892065491e-09	4.90210982038608e-09	4.90209886804754e-09	0.0331648618989962	0.337315397757118	0.596635105790268	0.601753961853041	0.577127530304284	0.639015384873872	0.585502252200457	0.526371865275781	0.618603044645244	0.59790049860829	0.647474484532501	0.606348563200434	0.559804395135507	0.54666100440784	0.509737014978703	0.652125829225487	0.586224072154521	0.576514052293482	0.617288014482766	0.610475250292997	0.523245029256345	0.555401577367469	0.465272903943699	0.526780590616953	0.541498009099203	0.555130469917213	0.584472964959637	0.622980438871102
2021-04-19	2021-04-25	4.90187267091902e-09	0.104743417097748	0.249417475629278	0.317112188980462	0.346150882144606	0.349505357163301	0.25259965036055	0.16568269562722	0.0937283395754783	0.721375272746842	0.029591400977409	4.9021417199641e-09	0.0627465969305376	0.664478971859289	0.657170068288016	0.649621620597605	0.676103056274212	0.686707831376926	0.580720835017664	0.649141436460627	0.651651300637967	0.624105264646426	0.678637126210615	0.701117712630642	0.659957982094656	0.670846570295025	0.657356448042396	0.647666472888672	0.644921786003164	0.641912663005762	0.64926932547602	0.630714018950771	0.567435553942005	0.655233411197851	0.576503051176959	0.524168965441031	0.607527062429775	0.606481936940688	0.577987949777927	0.625215981382072	0.588421308756409	0.679839513714189	0.695249183630609	0.688971637650974	0.624650449268679	0.647805106071009	0.641472543944018	0.631674701001396
2021-04-26	2021-05-02	4.90188227698409e-09	4.90199409317972e-09	0.0701274557925369	0.0824431325863877	0.144685545850909	0.16772939751529	0.39518682796146	0.70319415621878	0.636118827373992	0.696934672552031	0.650944702820807	0.617171040348289	0.652116148491846	0.649228373391364	0.673386630921151	0.604397318330896	0.652980353989496	0.605982934700753	0.679530715922391	0.669491561221667	0.634279160764356	0.628698616057354	0.660248816008923	0.658222426358168	0.657880282871207	0.662336425828143	0.654376745095164	0.615453910480582	0.569076299801407	0.612438044001128	0.607155323705087	0.624508257763818	0.651414966303783	0.650122597412931	0.65162210420528	0.691371129539603	0.683578772802752	0.666567786880627	0.686455663580145	0.665322338491115	0.602541539230818	0.656075963135383	0.631968904628598	0.653329234497924	0.678198680056822	0.584301380178472	0.660901047676341	0.685459638868167
2021-05-03	2021-05-09	4.90186899087624e-09	0.23767089868747	0.592776816588357	0.630018971532534	0.685636187962077	0.710851082847465	0.775370123036756	0.774924822917653	0.774213521459846	0.746633602448048	0.744366615834431	0.742086655017497	0.758171131363311	0.78737129495546	0.782212501373235	0.773357002266738	0.745662058303953	0.722376824561408	0.732864333610401	0.737181023999748	0.763095279285256	0.749934119693972	0.727055743450282	0.647941355356334	0.656419073603441	0.664689160594667	0.676245293017233	0.660200539843467	0.718616973001612	0.731054215287132	0.676405816327597	0.688210299351057	0.666167529811008	0.695768794354466	0.650977210471263	0.646592065081261	0.649107109281608	0.674021308897522	0.675045054236965	0.641186464966217	0.664375522844062	0.671544361927991	0.668387231695789	0.601071617501421	0.672418722298395	0.665638187222532	0.651395873873039	0.625856375112219
2021-05-10	2021-05-16	0.119654396681803	0.314640531268522	0.493974742061211	0.557253477484326	0.644312527298261	0.702040096517704	0.702501594644783	0.758843659964097	0.769793590044454	0.782116588193131	0.75606511429744	0.78173885689378	0.762881356136949	0.74852856262472	0.754581220528814	0.738747724048384	0.765895459852724	0.75657918864983	0.781199602333482	0.763959701027691	0.745660235779401	0.76282863372855	0.718957523155321	0.727991468459495	0.706564445944517	0.65044987933392	0.687269652938026	0.682941547185536	0.67311503276876	0.649679867495768	0.639348174495258	0.674669439803054	0.648132665409059	0.681986453567807	0.653847168917969	0.651681972976933	0.656820080028127	0.652681727322271	0.649872057147448	0.624909159953919	0.488351788805186	0.628306291593058	0.619500341662584	0.648791494783308	0.641268227917782	0.603111035896641	0.667502566859801	0.70193689965756
2021-05-17	2021-05-23	0.131115879313239	0.341090023897041	0.474478640689345	0.554350988502889	0.623153744234589	0.584886253088347	0.670861242040769	0.67376952145703	0.729513568790873	0.708693708156285	0.752710494690242	0.746725479762837	0.720788122649229	0.706010785031767	0.710439611940517	0.674542740734538	0.704707424475613	0.658541564891925	0.708493662287164	0.68716906540372	0.667640320475689	0.684942257659904	0.684983463373009	0.673421883090653	0.674456031334342	0.690748867131948	0.665046349819535	0.664410710069185	0.699879924596977	0.667763319953011	0.59421002018051	0.572663795760065	0.576718455266196	0.627230886825943	0.614094649815182	0.611925072365142	0.647312766979405	0.642827246006335	0.692905797788126	0.656727457535583	0.695340805586703	0.668897649783767	0.682748312318268	0.695370531929593	0.669241174147704	0.638874192990708	0.664864968240358	0.676763569447344
2021-05-24	2021-05-30	0.129107787622089	0.320911555403864	0.48319409421312	0.520556331322187	0.519264678682994	0.605421279698145	0.688030093849374	0.697660635618147	0.715490215852691	0.683348322493374	0.703101291904156	0.670689487122292	0.694437485121125	0.752713928215096	0.757199415795773	0.755099576227114	0.703677679133445	0.682413220171908	0.650236930222586	0.676517568459628	0.745210010479692	0.745757326639158	0.727205018979134	0.680631362566743	0.573343439876865	0.682489749291646	0.612479014130722	0.601485128873616	0.598828742322781	0.618871868753767	0.605009564985521	0.650371223837362	0.61461717674559	0.618756090550312	0.649328371594807	0.631482362087051	0.680280614794084	0.673750337426443	0.704035946274966	0.659648258909248	0.677282293477851	0.495292705648822	0.390755552912025	0.585297772092571	0.526782783326748	0.616361113277621	0.659285858843931	0.638427600761952
2021-05-31	2021-06-06	0.155099363245227	0.345347446251911	0.429857258581465	0.473771287271391	0.504658480949118	0.520158834524763	0.540139508409969	0.617570967246553	0.662381356318097	0.594513330120527	0.695548554552873	0.700270720750674	0.677392046810583	0.633688808564921	0.637261707216454	0.622103625705287	0.567538044204468	0.637707712806047	0.539481729889133	0.574656739388098	0.445525794910797	0.503266739632383	0.620765716382121	0.507736316752003	0.453013935204613	0.615461170053375	0.600136632517472	0.605149559920871	0.674370037804282	0.646598388120556	0.605366099130523	0.641855797565406	0.613014050260651	0.585529951983397	0.664648222800689	0.642760285532523	0.564822618641584	0.6655796454004	0.562542908354456	0.550341834311331	0.628651831956676	0.579858090803786	0.474217664966754	0.533917685518025	0.629347184336218	0.572847276747887	0.363313959939814	0.363835249495177
2021-06-07	2021-06-13	0.0627994574866533	0.255796561832112	0.390363318276993	0.490942554536533	0.467494851546227	0.502326101352153	0.492633482952636	0.538633692330849	0.573499315592154	0.496889082843513	0.470699519814337	0.442764711596442	0.352761781471152	0.357208907225016	0.450176565612745	0.401861961674771	0.454402451987124	0.517259503426458	0.415500326619942	0.513593433527841	0.586846988258542	0.572245831646757	0.642980129382276	0.547014041911041	0.56964539859969	0.610311315360341	0.575856697353299	0.587768322495448	0.558490027528044	0.54229238822822	0.452925727514306	0.496931824941524	0.437178046204399	0.496775656872826	0.203368312579658	0.176135539397663	0.418191898082889	0.450469937642811	0.525743528664103	0.202549203317076	0.152339290451396	0.325517505301576	0.246067608422068	0.217707331051199	0.275410799490013	0.389724600782294	0.435210844278462	0.482500545041727
2021-06-14	2021-06-20	0.0300294679989449	0.208999212137276	0.31773194968076	0.363137039533514	0.338893283783379	0.278810590307172	0.316684060013072	0.370603418490273	0.338964086450507	0.407221408296308	0.452214111121504	0.439905957803087	0.456967354248266	0.478921970528922	0.524592654272344	0.548411061822302	0.503021173609521	0.456227150011642	0.585122632948481	0.544228576285876	0.545055756045856	0.535010793921587	0.541531548331063	0.476105810219266	0.477145334870571	0.455446836601268	0.486811150785258	0.491138323159923	0.377564409878478	0.515814572847875	0.459478212417085	0.392047781048883	0.129802495625255	0.177213648132647	0.303560181203925	0.335044644303449	0.357448190684415	0.260135022461541	0.360931097986143	0.522936392226788	0.609321124010368	0.541061448589226	0.539512570758169	0.569693746816623	0.533897280434156	0.592482025446502	0.634403193461854	0.581760369916393
2021-06-21	2021-06-27	4.90189883328373e-09	0.0558451561229336	0.205984886528287	0.263858005111724	0.314842068719627	0.371947347532868	0.354544031653888	0.364038237762231	0.445748752947173	0.399500319328643	0.524705170063736	0.516771670268039	0.510689415024327	0.45767342716759	0.492068705696153	0.518568768419897	0.499112465810555	0.513006953284783	0.452341485618949	0.452003171997315	0.426261782868916	0.458904272812721	0.43642015793642	0.345058764633556	0.426845787881053	0.179993698402368	0.245235060551827	0.314652692992714	0.22835359420698	0.213713078938682	0.274309393911139	0.260393064248548	0.358047224890836	0.533770724997293	0.531200013597694	0.577871701932799	0.621569230407882	0.65994179307402	0.606066411061896	0.650293069757446	0.601571257016464	0.516316637159292	0.5531298162168	0.361220320173056	0.36164705190583	0.341917467688619	0.288547224721498	0.225043397784673
2021-06-28	2021-07-04	4.90186914147954e-09	0.0641565881827595	0.21205534141312	0.232574690460057	0.271180212610557	0.284264370550173	0.290333789517712	0.315840351019551	0.392990134289351	0.291412589194848	0.254242702466479	0.267219421076371	0.237851291659714	0.305006079996264	0.308848329788326	0.301103762519518	0.148805663997901	0.123325301863557	4.90206261349827e-09	4.90206783785053e-09	4.9020725337906e-09	4.90206553461916e-09	4.90206956389774e-09	4.90207133833335e-09	4.90207175264442e-09	0.29251635736876	0.353067607145111	0.432694491841063	0.385539208989872	0.276500214017182	0.416195598864768	0.369755337356047	0.334099944836118	0.456856420021228	0.37840123003825	0.282758862922342	0.128530127873447	0.186157448284373	0.0276272692998668	0.0478575554420314	4.90208703783106e-09	0.110772261209267	0.119051987876616	0.0422423566945601	2.94772559718396e-09	3.28343886327746e-09	0.19049760519064	0.223502011778111
2021-07-05	2021-07-11	4.90186733430198e-09	0.0264860631193028	0.166661327672066	0.162128616465556	0.212897360426613	0.196278978957169	0.209602147942014	0.2012057086293	0.205764189015079	0.233929925329899	0.113961499345847	4.9020660042589e-09	4.9020687357192e-09	0.135249524324218	0.0849935946479802	0.0512043175381484	0.019004098375803	0.157370853486835	0.247812846361099	0.361521656995874	0.28938212110474	0.386511218805159	0.461667826976315	0.391499043854428	0.453296639075243	0.496975200143054	0.344738380124062	0.211990548248669	0.266630164141788	0.225714573879221	0.0875240980827508	0.0502193866110674	4.90206961785991e-09	0.0467028489110843	0.123585181662306	0.0214601376085082	0.224419510788465	0.263241246507554	0.177110807050335	0.0957895455380825	0.518907501559307	0.0283932908814937	0.246608918175456	0.178308331017897	0.143642340739899	0.262759545352204	0.435760364061437	0.394515617652465
2021-07-12	2021-07-18	4.90187512698224e-09	4.9019686475539e-09	0.132263356426064	0.0461877008717137	4.9020449815099e-09	4.90204717437799e-09	0.0922178067690746	0.183450433416612	0.086000997200457	0.0401743703187108	0.079974461637368	0.180026638534102	0.310490682775226	0.303385131983599	0.318398767643615	0.333578801172162	0.410487932093018	0.255440201181621	0.381197261644489	0.384300224966555	0.320576358373105	0.165412943422943	0.160014843446874	0.13693990818754	0.0290431492027354	0.163094979670896	2.77108984588504e-09	0.102067433443194	0.172052198105476	0.0776293090973531	0.0869753772156962	0.172670569509225	0.253069598386863	0.190366619248371	0.206012211672442	0.267156297614609	0.304905291650522	0.34798211924454	0.268140967047767	0.239303466840473	0.410335967256421	0.172246622965394	0.219305509788342	0.131699496265399	0.363516336595281	0.382501250649969	0.342202041718815	0.468780097010419
2021-07-19	2021-07-25	4.90188152590165e-09	4.9019715994392e-09	0.070532475575126	0.134099137668836	0.245674870358223	0.341774693777322	0.353395950758153	0.340655029859094	0.303697616558855	0.347377582173688	0.423982863133211	0.338911139282403	0.38315956891045	0.374169392628447	0.242275956924895	0.133891710105964	0.149004429035486	2.9353815696286e-09	0.0447837968368484	0.0184920472414842	0.173880845568284	0.148348326351339	0.117925302711087	0.246662329161251	0.13102890056607	0.301087268664189	0.318627636910703	0.30744243250962	0.329411780370128	0.359204194725931	0.309508081092203	0.322045601575565	0.390704571098648	0.376857323877247	0.318988693491727	0.448778616181538	0.370526951362514	0.346338876404453	0.437513631508157	0.428215596322851	0.426755761160619	0.473970638976331	0.490116116114171	0.554916914338001	0.450586935039308	0.388872963879653	4.90201490312359e-09	4.90199991782171e-09
2021-07-26	2021-08-01	4.9018598929258e-09	4.90194716637406e-09	4.90200100829203e-09	4.90202705714926e-09	4.90203769252107e-09	0.079048770726413	0.0986233843781248	0.133391986778143	0.0541370894593735	4.90210428590684e-09	4.90209167209335e-09	4.90208707740738e-09	4.90209153173718e-09	4.9020944375981e-09	4.90210915995212e-09	4.90209764082704e-09	4.90209968780451e-09	4.9020940941378e-09	4.9020789682981e-09	4.90208352896623e-09	0.171510409815438	4.90211698346213e-09	0.134288765531074	0.105423109679555	4.90210487519902e-09	4.90209785395731e-09	4.90208751759624e-09	4.90210188621015e-09	0.0695970952961311	0.234126956765612	4.90210421383262e-09	4.90208207744505e-09	4.90209168201133e-09	4.90206420781256e-09	0.124237570081398	0.220792308866181	0.288985425931705	0.0763887489950335	0.0898389017148786	4.90205782897834e-09	4.90202720506194e-09	0.214379419346056	0.482406561674232	0.425828719588047	0.365614951423769	4.90205436661849e-09	4.90203659609349e-09	4.90205942550397e-09
2021-08-02	2021-08-08	4.90185796423301e-09	4.90196609497857e-09	0.144028906898895	0.189429667094099	0.276802818532269	0.33595882180533	0.699642139833076	0.723316778557787	0.744037525378046	0.698244263070288	0.721663497094614	0.714421755398467	0.715109265168798	0.691952146848559	0.722718535052915	0.720490940157187	0.71705957694493	0.716164802224558	0.70762944656939	0.706517922756565	0.691428431167151	0.699598671922228	0.702024438552316	0.721647572060162	0.685457222375097	0.683734192381998	0.66639995185667	0.610574813644789	0.659483666620515	0.621867676846623	0.596983439998128	0.605335630942736	0.522397054731409	0.595884523158204	0.618285541332398	0.544900831224705	0.581244617007846	0.560489257411859	0.569747319297369	0.565090815727015	0.608120643240095	0.500445759459057	0.488990909564282	0.352455607281817	0.480581927984188	0.2452869232386	0.322686262981618	0.357865974834649
2021-08-09	2021-08-15	4.90179054878966e-09	4.90198561377525e-09	0.340604650959071	0.422365763903022	0.502614854550757	0.588547724973148	0.627151077234074	0.607930282121226	0.653153870143216	0.624162145178373	0.660879319602231	0.697050410455676	0.689625624207217	0.676860986358531	0.678859784829595	0.64848679275653	0.653418575375949	0.66186626674053	0.640297836661293	0.636865545693969	0.638508531311151	0.610623202432972	0.614166293950855	0.682208133528943	0.639487191658149	0.603521302205519	0.617908502831035	0.569380567149283	0.519921675661376	0.495685115085596	0.577118924289479	0.647115908909806	0.585828048317817	0.596806635751566	0.598114331536415	0.610379067237484	0.661010126157464	0.667132304398244	0.560441436648812	0.366916432714177	0.463148347851316	0.449990856117567	0.560865596583619	0.428106033107648	0.452803090723672	0.497423697520356	0.587016112767324	0.549580128954899
2021-08-16	2021-08-22	4.90184474728623e-09	0.0639492589712267	0.359214950118106	0.403609986003501	0.668697492735996	0.663398015491651	0.714136733573223	0.717122761222654	0.757715813596605	0.762424582463403	0.760282988783811	0.736798078070492	0.746300245517751	0.762696855132769	0.776811315051809	0.778429485337526	0.794002362252287	0.771522965107472	0.788338770351991	0.761241594048766	0.75924038824756	0.771754056968453	0.744792807502102	0.758015713944534	0.734894295936444	0.731245934998663	0.737359543410412	0.638473812347721	0.599173733711684	0.647928317089678	0.646439844878991	0.653054177980317	0.644805045100214	0.455687114755822	0.571173084293705	0.57683988894037	0.634429098473312	0.65137275088553	0.595583083573714	0.527800079777649	0.558229215422133	0.59212762418548	0.573456592762366	0.564139947794554	0.581937843899746	0.60636989502695	0.537563942468995	0.590582197817506
2021-08-23	2021-08-29	4.90186345959851e-09	0.123493400092688	0.372410252924815	0.460394804869847	0.577176916985147	0.571538663216392	0.610821405881093	0.666246107476753	0.708838305595907	0.735815371504413	0.733944846754768	0.71970532560594	0.741112689173889	0.735496710414717	0.724570405042168	0.714971223535137	0.705490456688524	0.699406764441048	0.688703743222024	0.652508868925006	0.428148489831027	0.628528792357563	0.604420993706103	0.630593341806995	0.613358962073865	0.622301293766736	0.586047947898461	0.564047575613523	0.513723646963156	0.614751370419538	0.612788631606468	0.56074722428122	0.586613208347063	0.482601276668337	0.579714416606317	0.60373590998012	0.62642554575108	0.604210294781533	0.602250257778452	0.610375490954111	0.607080591921475	0.645234698891676	0.729927833559014	0.755469148512979	0.71004136209639	0.607823036935026	0.580343500221042	0.580839022758489
2021-08-30	2021-09-05	4.90185746933449e-09	0.223762136904365	0.44160818562472	0.452760014207944	0.502689392366309	0.514657755382589	0.547749325647464	0.572703740781148	0.605939296356817	0.594065436148982	0.579325926966269	0.502946696036119	0.499326143147357	0.524777458092085	0.460369037935868	0.5005104652188	0.536969607796592	0.573694778427695	0.310036798286499	0.276173972654832	0.511173458209998	0.512831462122395	0.55011914859269	0.655394551738815	0.586828043195723	0.529243833720309	0.547233647716043	0.56167001673498	0.555814482644284	0.546819870773906	0.613348602050119	0.58424115397241	0.615029686076895	0.64219126471839	0.604081172932309	0.624424006813851	0.664657357087833	0.649955620250466	0.684569403388687	0.60939686788298	0.598259823525047	0.575063564753699	0.477380791874944	0.607004195687355	0.609080789352262	0.587329602181183	0.581580334725215	0.523617477996073
2021-09-06	2021-09-12	4.9018646671075e-09	0.158026461048535	0.358508038543115	0.390656358649243	0.386096989078152	0.422196327105851	0.340150326496256	0.361285199018423	0.722079485223397	0.731799845641281	0.673180074725341	0.384173763471688	0.684185226833696	0.710402082878372	0.721501128031659	0.71763931070937	0.68946320110406	0.68659130042905	0.688751310861008	0.559476793478367	0.544841325433037	0.641953023246962	0.551494656486332	0.515950164059772	0.557053051407014	0.629213426988927	0.568688099659111	0.529039686225403	0.504567534762116	0.605528913394043	0.623280084107479	0.580183233031629	0.530818560242857	0.470876769846397	0.582682246319541	0.572474841020788	0.449846523695073	0.354733471336371	0.466971789907354	0.427730920366358	0.457566321498501	0.359806890318588	0.385249774240555	0.346712640705946	0.434018853763138	0.53437321542871	0.529988160512359	0.460091548735669
2021-09-13	2021-09-19	4.90182327000916e-09	4.90195625440314e-09	0.195044349382156	0.266698623630721	0.33616463069837	0.362736233630224	0.483675161599785	0.529151121901089	0.468501506608884	0.481060349476852	0.498599826719807	0.502379397211707	0.489853557428796	0.462754878874094	0.497927625292617	0.530507255716923	0.452017125779205	0.434401096483731	0.517822960244207	0.495467402236757	0.535209296210674	0.538274822753013	0.507317644412354	0.516316781169325	0.608992957245214	0.594985356561513	0.520094997084517	0.414063329564706	0.573668728523574	0.546920311944168	0.506093162705021	0.456942562703186	0.523011080183784	0.509914828459742	0.428657207500672	0.44612733329328	0.500940908171564	0.518933419998947	0.444059765168067	0.455114701593996	0.485595720679212	0.547641892967883	0.457618936269955	0.544207552165942	0.496050064285279	0.370047302176332	0.44131591557415	0.456312972393175
2021-09-20	2021-09-26	4.90188222165445e-09	0.0984419044306278	0.292782478433576	0.403412647135496	0.407038192459195	0.413149031651252	0.417643360140434	0.506525552768295	0.478230893537372	0.407279080176391	0.36893719278673	0.414677867027987	0.413753905667882	0.363982187686575	0.476652540233248	0.405041185111341	0.351074668609168	0.512428732863805	0.497616084814163	0.402711368760387	0.499094922873264	0.545162152932083	0.424041870349768	0.430743669458808	0.41861390894777	0.459883208884127	0.435774573847796	0.418579492816454	0.442059525758339	0.45995554440827	0.500507146606447	0.3704208966388	0.468499751879284	0.425229432243695	0.519610521938783	0.461157888719238	0.481739448148068	0.467820177536365	0.489627068981049	0.518300745768067	0.524122716625398	0.505846384623806	0.470541518659016	0.529114281798299	0.582423315671724	0.629791625409758	0.628845037579994	0.602395090064993
2021-09-27	2021-10-03	4.90187479426155e-09	0.0481042656512036	0.179344240312366	0.126015431271176	0.118079956261094	0.162440751879656	0.15650382597975	0.171427916448432	0.178156584595107	0.157029358657239	0.171278046603224	0.223982426923804	0.215894017647128	0.092716125581983	0.147489904124554	0.0847777760118384	4.90206167100742e-09	0.0596707714062388	4.90206077022183e-09	0.0112404468169577	4.90205427132298e-09	4.90206262281452e-09	4.90207130761201e-09	0.0331979420847745	0.0629374412729779	0.0774490488774184	0.0700118154387084	0.0361715775226078	0.0976673608134068	0.122139687968339	0.0763780015958579	0.203708337177326	0.345658187366003	0.333210681771529	0.25029494784921	0.285825523473358	0.258155062130798	0.459837917856417	0.423846545652221	0.39576963949111	0.438615328505642	0.243530300933501	0.371923072130042	0.183913442347817	0.380572855301681	0.338887126698126	0.252498153561836	0.0572539987096057
2021-10-04	2021-10-10	4.90186746892451e-09	4.90196824935428e-09	0.0603118844186448	0.126606175924521	0.141680246300604	0.103704836223895	0.140535487891171	0.135258785685152	0.166164279329545	0.123178219294072	0.0733425477738267	0.0393166676664699	0.183156904645168	0.0870133723808865	0.0695929564876762	0.071398518481729	4.90207030795942e-09	0.123411163006387	0.0277177488934101	0.169626424945297	0.16598909046261	0.193044346073456	0.246153108277853	0.0302712387289203	0.177587133956115	0.236340623249716	0.329818507741851	0.246391179629736	0.269608389127398	0.337530290988612	0.228723857891597	0.362585236984875	0.135259091438811	0.181865666297752	0.312169977234576	0.230431855706186	0.187977300726629	0.156597536112915	0.154273372836265	0.0955528188366763	0.118559053680737	4.90206882081534e-09	0.024211044823537	2.95541990321815e-09	3.58950955927212e-09	2.8215589343441e-09	4.902079615812e-09	0.129918269666321
2021-10-11	2021-10-17	4.90188694977231e-09	4.90196481016477e-09	4.9020206393516e-09	0.0142214842319419	4.90203851783154e-09	4.90204105688416e-09	4.90204237260963e-09	4.90204798415055e-09	0.0140674433559785	4.90206627325773e-09	2.82119594617728e-09	0.0728044752215346	0.052812174098615	0.116737142056822	0.0705790386356864	0.0431346000314004	4.90206857282625e-09	4.90207072077192e-09	4.90206388052415e-09	0.0769051256822179	0.0952267526445058	0.123261640033098	0.0882523918430041	0.10696514187178	0.0895695508877006	0.0966588449012445	0.12304439634904	0.0143884024324065	0.00979836830271607	0.0493699708399499	0.0619955659657909	0.0160560885940601	0.0865955307911977	4.90207826496158e-09	4.90206525015926e-09	4.90206413593563e-09	4.9020716663477e-09	0.0277866959741663	0.0229495349572746	2.92863195295281e-09	4.90207262004068e-09	4.90208008936266e-09	4.90206912674896e-09	4.90207746320509e-09	3.54858001167116e-09	2.81930310854019e-09	0.0687430869545178	3.16920348653257e-09
2021-10-18	2021-10-24	4.90190033360032e-09	4.9019667986546e-09	4.90201945302148e-09	4.90203566677303e-09	4.90204091020992e-09	4.90203582588467e-09	4.90203408545534e-09	4.90203039018051e-09	0.00879574399783894	4.90205647635924e-09	4.9020588534529e-09	0.00175230117942897	0.00817759568596369	0.00178964182025829	0.0509766716557361	0.00629589873601633	0.0392034204365273	2.87305371491457e-09	0.030151377177892	0.0498045120235172	4.90206025294823e-09	4.90205777105662e-09	4.90205002719257e-09	3.24254952322087e-09	3.38151333581648e-09	2.83886079507001e-09	3.08135465527523e-09	4.90205545674625e-09	4.90207043319257e-09	4.90206870861481e-09	4.90207113937658e-09	4.90206329969612e-09	4.9020760583225e-09	4.90205674442741e-09	4.90206553144984e-09	4.9020706382646e-09	4.90206645261603e-09	4.90207463932839e-09	2.87999093767506e-09	3.40793591899701e-09	0.0286585578985665	0.0228552724852793	0.0584768848381039	0.0296077998059184	0.0735703232776507	3.13336092135805e-09	3.27155075780703e-09	3.28782416432307e-09
2021-10-25	2021-10-31	4.90189807412936e-09	4.90196127922186e-09	4.90200976858866e-09	4.90202242355708e-09	4.90204415544542e-09	0.00151187657836058	4.90203729241484e-09	0.0506417337378585	4.90204586182993e-09	2.97459818781364e-09	4.90204979008151e-09	2.94450568957199e-09	4.90204842911479e-09	4.90205433947886e-09	4.9020557872655e-09	2.8837713217248e-09	4.90205336930834e-09	4.90205705211938e-09	4.90206103878639e-09	2.81145251423708e-09	4.90207228469048e-09	4.90205921095059e-09	4.90205874377505e-09	4.90206403276659e-09	2.86580904504744e-09	4.90205387951665e-09	4.902072226451e-09	4.9020519691026e-09	4.9020841541224e-09	3.72275629567105e-09	4.9020671169118e-09	4.90209849167859e-09	4.90207617458082e-09	4.90207320291066e-09	3.49390757236272e-09	4.90207171396302e-09	0.0835225690984596	0.119647236676083	3.42208046786345e-09	4.90208466021924e-09	3.21654753063083e-09	4.90206086167285e-09	3.44510370746369e-09	0.0957817168225232	0.0300282843239933	0.128845347193476	0.0227383765204981	3.73091020638955e-09
2021-11-01	2021-11-07	4.90189757155855e-09	4.90196895287523e-09	4.90201655745239e-09	4.9020031811298e-09	4.90203152732584e-09	4.90204012643843e-09	4.90203149127365e-09	4.90204266560523e-09	4.90204816584959e-09	4.90204491090279e-09	4.90205126961732e-09	4.90204956572526e-09	4.90205113608612e-09	4.90205238804877e-09	4.90204966462176e-09	4.90205408017773e-09	4.90205823297887e-09	4.90204889209147e-09	4.9020641866081e-09	4.9020633450324e-09	4.90205834490578e-09	4.90206534207686e-09	0.0158702716049197	4.90205839777108e-09	4.90205687173163e-09	4.90206110248569e-09	4.90206641979721e-09	4.90206413508515e-09	4.90206016457735e-09	3.16177372378354e-09	4.90206277107621e-09	4.90206463426577e-09	4.90206548214003e-09	4.90206771753372e-09	4.90207045628211e-09	4.90207709113286e-09	4.90208442153516e-09	4.90206594329785e-09	4.90204940611152e-09	4.9020578255801e-09	4.90206707419132e-09	4.90207155022927e-09	4.90206818191717e-09	4.90208310899552e-09	4.90207678720508e-09	4.90206211005506e-09	4.90207779348560e-09	4.90206488216874e-09
2021-11-08	2021-11-14	0.00241842362968859	4.90198154640073e-09	0.0122176989730684	4.90203267143312e-09	4.9020404020661e-09	4.90204221505779e-09	4.90204927897938e-09	4.90204953237539e-09	4.90206535923523e-09	4.90206770563299e-09	4.90206716514105e-09	4.90206732941244e-09	4.90206641007657e-09	4.90206178447646e-09	4.90207540709397e-09	4.9020761903941e-09	2.91805659786165e-09	4.9020792996361e-09	4.90207426624836e-09	3.09991250993540e-09	4.90206300994176e-09	3.15320019890942e-09	0.0215009519870192	3.69915041300402e-09	2.76363683480774e-09	4.90207519805524e-09	2.99754191616409e-09	4.90207024663408e-09	4.90207071907688e-09	3.42206317625432e-09	3.49009362561993e-09	4.90207530546859e-09	4.90205769609633e-09	4.90207672826245e-09	4.90206556871093e-09	0.0419076496105524	0.0548013066571538	0.0351453404616242	4.90208257271977e-09	4.90207235756982e-09	4.90205032587775e-09	4.90205956166855e-09	4.9020749227612e-09	4.90208087784776e-09	4.90208660499532e-09	4.90207047302173e-09	4.90207719310085e-09	4.90207739923658e-09
2021-11-15	2021-11-21	4.90196321975838e-09	4.90199181125678e-09	4.90204046629438e-09	4.90205312104178e-09	3.11014945956909e-09	2.76480689477795e-09	3.02799531100639e-09	2.87509476615422e-09	2.92651225330733e-09	4.90207054980767e-09	4.9020723495613e-09	3.06963274164926e-09	0.0150167976948838	0.00178876203506597	3.14556172904776e-09	0.0225718369325508	3.3689333496536e-09	2.80169058277652e-09	2.88929292609537e-09	2.76318564276234e-09	2.98856496625554e-09	3.09320633635869e-09	3.8584067858691e-09	4.90207112773812e-09	4.90206556507586e-09	4.9020707746382e-09	2.80457640445835e-09	4.90206790260647e-09	3.13458471444615e-09	4.9020795977809e-09	3.18491325453086e-09	3.13351479095347e-09	3.17138660972503e-09	4.90207024281032e-09	2.87910659407373e-09	4.90208384372696e-09	3.47186980823747e-09	2.90753639682177e-09	4.90207877054075e-09	4.90207536578098e-09	4.90208564177516e-09	4.90208182194063e-09	4.90208578176455e-09	2.84619900817256e-09	2.95284004779524e-09	4.01646675647876e-09	3.77906641380457e-09	3.46081530274422e-09
2021-11-22	2021-11-28	4.90195795277179e-09	4.90200417071989e-09	0.00620709494317903	3.08461851747755e-09	0.077182743382508	0.0232447300571131	0.0396728266816043	0.0327965366543856	0.041737623679845	0.0517873360675292	3.40399611259419e-09	3.47038942077597e-09	3.53253918723561e-09	3.41666441232206e-09	4.90206712678745e-09	3.24301311904997e-09	3.5098856985452e-09	2.8580840166119e-09	2.87020230189729e-09	3.42711124262067e-09	3.36375901383152e-09	3.45562910971501e-09	3.63812547372329e-09	3.1068614866187e-09	3.61713222625098e-09	2.80481222215315e-09	2.79847265028106e-09	3.13508704541986e-09	3.37263142065085e-09	3.26987464701666e-09	4.90208095474709e-09	4.90206959759936e-09	4.90207133274447e-09	4.90208771936684e-09	4.90208880541313e-09	0.0247340379831528	0.0131440823022203	4.90208780706123e-09	4.90210617958785e-09	3.66532463437542e-09	3.60368781593956e-09	3.3690208285321e-09	4.2591481638568e-09	4.34189228430835e-09	0.276137408934047	0.103959357335066	4.0690036530512e-09	0.0702545519047969
2021-11-29	2021-12-05	4.90194002202392e-09	4.9020028144974e-09	4.90203415279468e-09	2.82941228237144e-09	4.90205539564595e-09	4.90204758749322e-09	4.90204143309477e-09	4.90204876172608e-09	4.9020597933295e-09	4.90205653484351e-09	4.90206207217981e-09	2.79427352333596e-09	4.90206437891944e-09	4.90206791507537e-09	2.78749515735799e-09	4.90206836361509e-09	4.90207059540914e-09	4.90207363476656e-09	4.90207184946111e-09	4.90207093454961e-09	4.90206944517781e-09	2.78278508450823e-09	4.90208524582424e-09	4.90208084301814e-09	4.90207233706405e-09	4.90207150592396e-09	4.90207847900701e-09	4.90208501358901e-09	4.90208943581965e-09	3.08553350010726e-09	0.0190532531404199	3.6102149689861e-09	3.35846569162646e-09	0.0599566866170843	0.0620939960971607	0.0168026636488514	0.0367207643024662	0.146210278100334	4.18886117645328e-09	0.0631619157032192	3.26297600812727e-09	0.0809680601669662	0.22118255981897	0.359992160387383	0.376798337671844	0.110934919056294	0.0924800088914938	0.153949567204787
2021-12-06	2021-12-12	4.90194364795565e-09	4.90200100533233e-09	4.90204276907804e-09	4.90203839764294e-09	4.90204628926487e-09	4.90204917681318e-09	4.90205526403502e-09	4.90206060988732e-09	4.90206430022813e-09	2.90957578276712e-09	3.19710129237617e-09	2.82437443411688e-09	4.90206713560595e-09	2.76959184088995e-09	3.17274870114569e-09	3.17002966625434e-09	4.90207462246731e-09	4.90207961343201e-09	4.90207937514976e-09	4.9020860625961e-09	3.02036224763823e-09	4.90209510036918e-09	3.16422069171438e-09	3.87895603969952e-09	3.93144613295865e-09	0.147824192832405	0.101227695334129	0.045070236448393	0.0130205107624766	0.133968823620355	0.190095406269805	0.161556402293127	0.175198120358283	0.043442233785246	0.140411526016271	0.283591394062363	0.209045618375387	0.273642609177476	0.336445020068962	0.20533848649025	0.276575924321304	0.0973986586053943	0.135589327851635	0.40393421438561	0.140663023873408	0.230518663450692	0.272843799595529	0.325641190192066
2021-12-13	2021-12-19	4.90198271238843e-09	4.90200542279648e-09	4.90203349257665e-09	4.90205166326746e-09	4.90205500029994e-09	4.90206059621642e-09	4.90206557605872e-09	3.30315209719874e-09	3.36488941316203e-09	3.53092536731433e-09	2.96521952792969e-09	3.08690050380614e-09	0.0130184004996323	3.95032930732903e-09	3.79916791844123e-09	3.59006665720565e-09	3.50996105164033e-09	0.0133598398189971	0.0496162941800337	0.120437309091465	3.1569170165841e-09	0.116102589154857	0.0576821226912322	0.219341085298063	0.130951188026452	0.181770308145443	0.150272953038574	0.202576606457305	0.294257932147524	0.313893143167408	0.362257833882045	0.201936253063427	0.231350217912424	0.189966366130201	0.254950261590887	0.192932960501973	0.339698705390538	0.185309317291982	0.227846759138738	0.202979214591232	0.169710647510327	0.130949936833238	0.0578083347689815	0.147296503418588	0.0807448252219126	0.154329816504	0.154599156580222	0.252142784671798
2021-12-20	2021-12-26	4.90197565232825e-09	4.90202238418228e-09	4.90206050193415e-09	0.00822691752608661	4.90208315623144e-09	4.90208778173329e-09	0.0337565902690523	0.130857700589497	2.83725222174714e-09	0.0340530427258116	0.21538541760013	0.242004398916978	0.31900708171491	0.226803172942681	0.129044924753232	0.174928922485792	0.127905161677711	0.150154250337364	0.112986652579201	0.0400191483486584	0.126037902040155	0.239433808132056	0.295848765626462	0.237780190284801	0.27168486886326	0.268804758873265	0.151417074823889	0.2000846367152	0.31021603740241	0.385628634328912	0.320161958724726	0.182973233861806	0.184192683618204	0.0971485333435477	0.190377379929902	0.166390667248784	0.254915316610615	0.217805650292836	0.238869981084231	0.349576621286783	0.369577693600994	0.310694723183459	0.396253832089508	0.345392782931704	0.432783340204755	0.526798643385692	0.331024151149222	0.194106831582039
2021-12-27	2022-01-02	4.90194057419165e-09	4.90201613395697e-09	0.090334601032333	0.239097744379092	0.344962739157524	0.395581592235851	0.390170991876106	0.347505204743254	0.319249278741403	0.279731753680878	0.376688263131517	0.332589669606382	0.380890821455939	0.483351767168174	0.485872688999087	0.373455038522306	0.390457017809108	0.49893369225435	0.472347540536468	0.549183609332141	0.422027982700405	0.469627847691643	0.356349183006676	0.39199983296589	0.44531481359142	0.506034477125571	0.491524899471785	0.452295038373156	0.43159053592616	0.494825585004622	0.435514656076675	0.504205666898461	0.536490324500809	0.470707740206891	0.536660527814881	0.535165682762122	0.465781660347387	0.474037323623129	0.422117229512427	0.428249413316424	0.429115579450144	0.428885080698391	0.451483252037611	0.316127843219794	0.366426458414669	0.382256059744814	0.475437135592395	0.529670554592492
[truncated: 318 more columns]
