# Supplementary material for: Future behaviours decision-making regarding travel avoidance during COVID-19 outbreaks
Source: Sci Rep. 2022 Nov 17;12:19780. doi: 10.1038/s41598-022-24323-1 (PMC9671889; doi:10.1038/s41598-022-24323-1)
Supplement: Supplementary file 2 — Supplementary Information 2. [file 41598_2022_24323_MOESM2_ESM.zip › Supplementary File S1/Osaka_lambda.csv]

start_date	end_date	day000	day001	day002	day003	day004	day005	day006	day007	day008	day009	day010	day011	day012	day013	day014	day015	day016	day017	day018	day019	day020	day021	day022	day023	day024	day025	day026	day027	day028	day029	day030	day031	day032	day033	day034	day035	day036	day037	day038	day039	day040	day041	day042	day043	day044	day045	day046	day047
2015-12-28	2016-01-03	0.0523395761599829	0.232124520086915	0.282900680020915	0.378759378105223	0.552529778799807	0.536707096963193	0.462535592982592	0.437961301174619	0.454088794457279	0.386246417290128	0.389601923165882	0.437986898076719	0.446315638429214	0.431134368265972	0.449685858893921	0.407796853897791	0.416127457516622	0.410588110367772	0.437022827075455	0.531464973631711	0.502923930180396	0.533856469133745	0.458510470510791	0.476201521263434	0.460880720711573	0.522905986537424	0.526218706491942	0.519253037647863	0.528720846808586	0.497492924836576	0.486651143559287	0.505667738844138	0.577761720531859	0.516277991698802	0.530495482385931	0.515332028394398	0.512551342515671	0.589520657190051	0.490993545543267	0.48860247731585	0.537258228622743	0.412846213376608	0.454195178698833	0.485501163074001	0.499972162271242	0.48794564745391	0.444957496665829	0.429648856231033
2016-01-04	2016-01-10	0.100969075057932	0.0554805930853081	4.90205220305998e-09	4.90206296846459e-09	4.90207273342111e-09	4.90206995488602e-09	4.90206333900251e-09	4.90206467280546e-09	4.90206522203254e-09	4.90208082022914e-09	4.9020753161524e-09	4.90207854965731e-09	4.90208803600935e-09	4.90206609487284e-09	4.90207062095546e-09	4.90207000529244e-09	4.90208039181661e-09	4.90207956652706e-09	4.90208246008419e-09	4.90208110989468e-09	4.90207168883673e-09	4.90207179744988e-09	4.90207903129901e-09	0.0531941546479929	4.90208450819459e-09	0.0355174873361033	0.119027213842744	0.0976508789671403	0.145375677398463	0.104341806772497	0.190561709026164	0.129353649943492	4.90208103348735e-09	4.90208794975387e-09	0.0267527427603921	4.90208752151368e-09	4.90207959794514e-09	4.90209013699348e-09	4.90208156765171e-09	4.9020910596203e-09	2.79897739123314e-09	4.90208877166971e-09	4.90207142606731e-09	4.90208597909805e-09	2.95267530571552e-09	4.90209408076183e-09	4.90209121831289e-09	2.79578834949145e-09
2016-01-11	2016-01-17	0.200599499041177	0.166409783449933	0.138224907774731	0.0898659188026385	0.0778791170444757	0.0545341528749647	0.0561794655068406	0.113051663829142	0.109447696545251	0.117571918658401	0.153295648495443	0.0967622653692804	0.047797938052497	0.065149749547776	0.149040396197415	0.106084588298037	0.154223128962579	0.220314005826258	0.141599743438684	0.155339442766817	0.171336857855968	0.1587956364644	0.180505359014409	0.203350544548657	0.161028496738929	0.0833051248590088	0.0174973843315093	0.0782558711963079	0.132156688034247	0.0180137389985732	4.90209624060961e-09	0.0330220786256047	4.90208650467848e-09	4.9020842771033e-09	4.90208287286481e-09	0.00982442502044032	3.06828621357394e-09	4.90209786435281e-09	4.90210072443159e-09	4.90208517016054e-09	3.35080370709337e-09	4.90209323261074e-09	2.9089881217587e-09	3.15650998042382e-09	4.90209094114593e-09	2.9795588760235e-09	4.90208727045674e-09	0.064683816462535
2016-01-18	2016-01-24	0.0359016043467786	0.0189151553391936	0.0272555102234486	0.116272073957486	0.104511753186473	0.132893755838003	0.0814733316709557	0.13800281169394	0.146654850031674	0.0702727826097316	0.144754259250257	0.143382137692718	0.140515704980556	0.181008465231365	0.227028164274514	0.168850205272048	0.127936545271177	0.106630058255218	0.0632030699096516	0.134917724804781	0.202618848430327	0.117787456777589	0.124161263435701	0.0304617188383399	0.0581270303819479	4.90208906852591e-09	4.90209043154319e-09	4.90208594861199e-09	2.78247495062529e-09	0.0292563326940158	4.90208513311466e-09	4.9020969957618e-09	4.90209548313779e-09	4.90209403423422e-09	4.90209478045152e-09	4.90208991992514e-09	2.89445772888177e-09	0.0224381442350087	0.0568439014677072	0.166015545860454	0.148950671511621	0.153049897971226	0.131762079400705	0.162548912128621	0.15202537725408	0.237242678534974	0.267029785929387	0.137732388515618
2016-01-25	2016-01-31	0.183560060397808	0.175485786011628	0.137418491951278	0.0995473317070672	0.153136627773537	0.148136231491659	0.069824199530533	0.0941047442308657	0.142398765849981	0.0905122268785518	0.0565931272266637	0.0783905198847117	0.106264437826298	0.0584700194325837	0.0987388154173515	0.12759939323479	0.177003046774094	0.175371537701627	0.130465253251624	0.0156055388920195	0.0119766776262227	0.023261295494682	0.129148104524365	0.0417621524373008	0.0935329362069016	0.0775674828493828	0.160470432781736	4.90209761031092e-09	4.90209443316763e-09	0.0541765461846166	0.0644547896497734	0.129268408289699	0.253598479755344	0.254559487232984	0.169986488931164	0.283864872365156	0.291788020281721	0.100162663334033	0.215435276721253	0.167977760840268	0.0870142998657401	0.0635269714825807	0.187052090295785	0.0496635111424622	0.118558052567223	0.040337135754596	0.101268489489081	0.214472054751317
2016-02-01	2016-02-07	0.176303873194433	0.191235029021285	0.125999687887191	0.000594325789693792	0.0892590754967074	0.123642453898648	0.140663322029698	0.058537431293405	0.0514072314206229	0.0470500350326722	4.90208962775161e-09	4.90208517077903e-09	4.9020846530009e-09	4.9020736583906e-09	4.90207808747793e-09	0.00418619871387736	4.90207868908963e-09	4.90209081511056e-09	4.90208972219368e-09	4.90208835992033e-09	4.90209135625262e-09	4.9020871288268e-09	4.90209007689514e-09	4.90210161244522e-09	0.0911256786517168	0.0871830024073753	0.102602325846267	0.082182971000648	0.129468696487108	0.0743350031518893	0.159750526935392	0.224746483639425	0.106059794569072	0.0570627672043481	4.90208790604397e-09	0.0749438605338813	3.41357566609957e-09	0.0843130839666572	3.0228633799132e-09	3.11360243971776e-09	4.90208847076444e-09	4.90209164309698e-09	4.90209284126202e-09	4.90209214473445e-09	4.90210078659344e-09	4.90210548487523e-09	4.90209497417482e-09	4.90210510217994e-09
2016-02-08	2016-02-14	0.206557887329664	0.197021879956999	0.179511636112706	0.168481711676707	0.150287919986925	0.175966796466525	0.127722487126164	0.069747531611701	0.0985751425579239	0.0409105607913234	0.100793433667097	0.148677403461074	0.0854861673604526	0.0348083345488005	0.0311476693220277	0.0991110996610567	0.0228618008231994	0.158610913656715	0.204217926777301	0.106737559214026	0.16537360322147	0.180843626909353	0.146953121629859	0.0837478808249385	0.101254043325483	0.20552776584747	0.175360936390557	0.116860725502392	0.055483352701294	0.159104499583941	0.0618141388236355	0.167888754465971	0.095663521633885	0.124192368997853	0.0417674096864314	3.06819461293009e-09	4.90210295932235e-09	4.90210160660317e-09	3.17236506455535e-09	3.00670863065355e-09	3.25567490578404e-09	0.0314817569373313	2.98969721954071e-09	2.81094866033874e-09	3.5265022650811e-09	3.36941225663026e-09	3.2117265125137e-09	3.37956545879121e-09
2016-02-15	2016-02-21	0.193064286461063	0.169618524459383	0.155196735317136	0.0988585562471797	0.0509012660988548	0.0665122886651249	0.086248840140371	4.9020723022534e-09	0.0325886580688108	0.0167035566814524	0.0794085799078486	0.0418216967057372	0.137820447812625	0.0684691729423417	0.0565210266226842	0.0476417646191258	0.03599356999232	0.115370306924678	0.0521016638758334	0.0698461586868206	4.90208611434087e-09	0.0964375872638234	0.0144349290724252	0.0323328834634249	0.0620560525397039	0.0254776623518467	0.0372848049916353	2.84666525462354e-09	4.90209477843007e-09	4.90210211673452e-09	4.90209651833769e-09	2.82959661438017e-09	3.32048832269295e-09	2.88411643992695e-09	3.11492405150394e-09	4.90209599217075e-09	2.86423698512894e-09	4.90210515363591e-09	4.90210320986018e-09	4.90210124647281e-09	4.90210097528961e-09	0.0633703495880409	0.0145279326328864	0.0421036792000158	0.0757552656501268	2.81612582818882e-09	4.90209837172176e-09	0.104884001592168
2016-02-22	2016-02-28	0.187444280700098	0.123593003594771	0.141953090805203	0.0609875979901756	0.0285842674638698	0.0725812425865159	4.9020584257855e-09	4.90206361672622e-09	0.00217749738266572	4.90207974397467e-09	4.90208078777743e-09	4.90208067670657e-09	4.90208212717677e-09	0.00447786149679466	2.76361390274611e-09	0.000110502077034373	4.90209247134658e-09	4.90208501964734e-09	4.90209057448483e-09	4.90208993341396e-09	0.0625862167995394	4.90209291235355e-09	4.90208829837015e-09	4.90210216091957e-09	2.91914799932839e-09	4.90209930306257e-09	3.19603366136667e-09	4.90210002052943e-09	2.82585151773002e-09	4.90210197331696e-09	3.17455733165615e-09	0.0259278469723452	4.90210517617992e-09	2.99355871890077e-09	4.90209617041508e-09	0.0098318987780415	0.0144853715281128	0.0911705991118596	4.9021026704624e-09	0.150532672056784	0.112755429205848	0.118018442755513	3.19132668949119e-09	0.117563517795659	0.19257793510511	0.183540898623669	0.147948364285882	3.43382199698751e-09
2016-02-29	2016-03-06	0.0692371871098664	0.0386880298207167	4.90205207005007e-09	4.90205074555301e-09	4.90205996566205e-09	4.90206572379502e-09	4.90205692871388e-09	4.90206012105294e-09	4.90206975782759e-09	4.90207188157859e-09	4.90207099473117e-09	4.9020790190418e-09	4.90207514068639e-09	4.90207060111776e-09	4.90206504791454e-09	4.9020801848957e-09	4.90208848611682e-09	4.90209444054568e-09	4.90208974369074e-09	4.90209260765551e-09	4.90208886307855e-09	4.9021002454206e-09	4.90208820923555e-09	4.90210066639524e-09	4.9020987449988e-09	4.90210162575604e-09	4.9020957661257e-09	4.90209206564795e-09	4.90209288867151e-09	4.90210282159755e-09	4.90209976109975e-09	4.90209861836102e-09	0.0375256102923473	0.146874290892592	0.0166888266811205	0.0288756411275991	2.8259443241681e-09	0.0537181711783226	0.114330688884438	3.2808938250318e-09	3.06661666815926e-09	0.0218363185003992	0.0592721573531696	0.0684455677071148	0.137655091424386	0.196136110419474	0.112620191844421	2.83527009022125e-09
2016-03-07	2016-03-13	0.120734692355703	0.0364163369726752	0.0172841087953925	4.90206896617224e-09	0.0388046120752074	4.90207040603919e-09	4.90207234705589e-09	4.90207026759973e-09	4.90207745933426e-09	4.9020857634188e-09	4.90208857715578e-09	4.90209135265751e-09	4.90209225229873e-09	4.90208813853471e-09	4.90208591516516e-09	4.90209853758386e-09	4.90210156777066e-09	4.90209493700738e-09	0.00502476200578302	0.0140766682118245	4.90209245886967e-09	4.90209832432409e-09	4.90209112957793e-09	0.0781892206623302	0.10709712375113	0.145421161950998	0.171684278490015	4.902094019971e-09	4.90209688829032e-09	0.10611764800992	0.10094318591189	0.155414094009164	2.85870903541859e-09	0.117726573061614	0.136874822828451	0.118675369267339	0.0946584154088277	0.000712681700277096	4.9021029548409e-09	0.127921554240663	0.0837449061685092	0.0186336719929083	4.90209913015856e-09	0.000703696221199642	0.143964429957572	0.151671332667284	2.85311375310325e-09	4.90210171904689e-09
2016-03-14	2016-03-20	0.158559078208721	0.00521029132741867	4.90206463963681e-09	4.90207319092423e-09	4.90207783113185e-09	4.90207659527307e-09	0.00758324905562532	0.0259045146771055	4.90207946037116e-09	4.90209121033991e-09	4.90209803635096e-09	4.90209558240086e-09	0.0191881502316997	4.90209117142449e-09	0.0288003875140665	0.0491631641076785	0.0654099773647156	0.0715933838560278	0.134702570560882	0.141662270482486	0.174989084016164	0.104971072352452	0.158033003610008	0.123291651972918	0.042609853914626	0.145093702726892	0.165780498210535	0.223109701133296	0.2035979760463	0.177369949141481	0.151287644817351	0.0844508565970889	0.157543876254713	0.0621118483717114	0.169085472811569	0.123249380868275	0.14232460077756	0.203308965995425	0.215357381786095	0.176900632186392	4.90209536168152e-09	0.0154500113650649	3.15638813914232e-09	4.90209729612606e-09	4.90210289719456e-09	4.9020996019617e-09	3.12465092480949e-09	3.79654659844052e-09
2016-03-21	2016-03-27	0.20504288253611	0.111233648239639	0.00532551446718983	0.00519576776860065	0.0919264615755773	0.0492097300874749	0.0740369749634098	0.130075291293346	0.213080695254796	0.108885056996299	0.133556851847643	0.126215070251465	0.116941714434404	0.0991657792382823	0.240951864386446	0.229331152364894	0.224553595733835	0.217979008828507	0.196034073958728	0.14410460532479	0.152147024583846	0.200261195294492	0.165821598115607	0.253485926519042	0.159857356580565	0.111121160579194	0.0708704609070723	0.140240704146805	0.117212391731794	0.0494729515338236	0.210586880151362	0.0871563347747776	0.132328214346782	2.81359739651873e-09	4.90209479818723e-09	3.12532934391952e-09	4.90209527779389e-09	4.90208940486297e-09	4.90208969935819e-09	4.90209801938342e-09	4.90209735634368e-09	3.49731367966231e-09	3.42968826482939e-09	3.60582007933853e-09	0.326399028256843	0.440103263814718	0.348537696852976	0.288910403035338
2016-03-28	2016-04-03	0.230393050718965	0.190269435343404	0.0872910288498833	0.0847606505740301	0.109469896228967	0.115759496183643	0.107712332851799	0.109483592433302	0.0756322062829371	0.128183534005879	0.0696772168829718	0.0360877709352392	0.0328985503958551	0.0235950483001886	0.0203362114163226	0.00282783530590402	0.0579006980041677	0.104943417885518	0.0128711047414447	0.151705077662114	0.024250095465959	2.85188533749665e-09	0.0413495507285028	0.158111482648888	0.131503528478386	0.0394756192415331	4.9020892832656e-09	4.90208172650314e-09	4.90209060540771e-09	4.90209131082119e-09	4.90208602165633e-09	4.90208867590736e-09	4.90209303944904e-09	2.94596829975822e-09	0.0141650697073059	0.112794461871856	0.0354547322671917	0.268228236802989	0.23526043364743	0.330245743282439	0.266604304491701	0.162481145200029	0.110078481078639	0.0609589021433158	3.72138582008982e-09	0.0480586266266153	0.100640632010775	0.0608668022497438
2016-04-04	2016-04-10	0.250236296593797	0.198748890454318	0.100603633412718	0.131790623836397	0.106526206436869	0.0612377608109311	0.0630021949730759	0.022866965108534	0.0424438208509573	4.90208631906261e-09	9.35949295234802e-05	4.90208770004652e-09	4.90208627879607e-09	0.00110752121922525	4.90208299345843e-09	4.90209139698044e-09	4.90209509850929e-09	4.90209477620854e-09	0.0065950247942236	4.90207856355628e-09	4.9020869087817e-09	4.90208645556577e-09	4.9020819420699e-09	4.90207776321302e-09	4.90209069100465e-09	4.90208944980953e-09	4.902090692531e-09	4.90208823814091e-09	4.90208858001342e-09	4.90209781621893e-09	0.128457819674665	0.240384294569055	0.302598130323533	0.24707976468912	0.109440594409595	2.98200779181689e-09	0.109985995820435	0.056387929272048	0.0155096731865254	3.03686339800915e-09	3.33519810008965e-09	0.0154340014225202	0.024873892826483	2.86722956638898e-09	0.01812269470893	0.0172322842151361	0.155147444220454	0.112266346684474
2016-04-11	2016-04-17	0.255598662239841	0.17809886247981	0.110650548183451	0.103052840882981	0.0139159793825758	0.00761948486909637	0.0253700787139978	0.0228723477583527	0.023641854704287	0.103628559070438	0.0621525111388258	4.90208524302892e-09	4.90208582140519e-09	4.90208232431534e-09	4.90208509730717e-09	4.90208563129836e-09	4.90208210265298e-09	4.90208608651893e-09	4.90208867720025e-09	4.90209406837457e-09	4.9020899666017e-09	4.90210453476060e-09	4.90210320679474e-09	0.091573360188667	0.236848226544382	0.233019213030982	0.167858582849575	0.0994238659947234	0.110935237314284	0.0472014336634321	0.0346459008021313	3.10455386610245e-09	0.0494950294771549	0.0444052061414518	3.45093111435809e-09	0.0802612857764212	0.124899294070562	0.124257245339871	0.129729003349213	0.0715675243745953	0.0735816008523173	0.199341362781992	0.192865508319849	0.146957046885437	0.0602221628255314	0.187974036155418	0.158874370598705	0.227242207107089
2016-04-18	2016-04-24	0.20714741150515	0.0833215576852991	0.0452364810347801	0.0264931558209996	4.90207602843042e-09	4.90206737179133e-09	4.90206819999154e-09	4.90207202495269e-09	4.9020782757719e-09	4.9020830999736e-09	4.90208183969621e-09	4.90208838553301e-09	4.90208519152533e-09	4.90209407328911e-09	4.90209120747862e-09	4.90209820231195e-09	0.128475930849113	0.193691454981925	0.206045904222745	0.102288324403824	0.070133382590182	0.127559685990128	0.189464752012094	0.0909376653162224	3.21998734060534e-09	0.0710857597837674	0.0531396524661019	0.099314359210181	0.0844991416899359	0.0833550189284753	0.143894164036732	0.100881760649175	0.154487930005704	0.204123883073254	0.153903576363655	0.0800320573854947	0.208246582808517	0.174637546675247	0.044201367436334	0.246249088286487	0.3166928298811	0.33915875001693	0.359961894380254	0.360338861069034	0.314658381898151	0.238666730057895	0.218531693162897	0.164403183765603
2016-04-25	2016-05-01	0.0131368880698631	4.90203803953317e-09	4.90205339049967e-09	4.90206675208171e-09	4.9020714346368e-09	4.90208026031883e-09	4.90208802077768e-09	0.016816437158431	4.90209436271301e-09	0.150956139240243	0.204231157099729	0.0752432612318777	0.00429473904550767	4.90208330937535e-09	4.90208141743263e-09	4.90209075855214e-09	2.7874491589706e-09	0.0255564903020238	0.0818066320279538	0.0635744166402102	4.9020902977659e-09	0.0525560827020786	0.0431195208106874	0.0115167605042887	0.122390278445095	0.150468545789677	0.143590185206051	0.122817748834274	0.136226207683373	0.167321288442209	0.132414107251366	0.282872882286663	0.271794760080954	0.273474030569796	0.350047902104194	0.361126879218938	0.339565012299516	0.363030469004088	0.34924001416688	0.230252033417747	0.350015942949122	0.269523942323238	0.358048146495644	0.298568143160636	0.304980670751061	0.272717385364788	0.20968067293086	0.323317140585535
2016-05-02	2016-05-08	4.90199371398877e-09	0.123700459025741	0.225048067280094	0.340382743470831	0.307200935983994	0.331899859769075	0.304059271802336	0.305828659721373	0.208564053484607	0.195646477607162	0.13582351168414	0.185941157109139	0.240138612329973	0.263700275055101	0.232545966161284	0.277382558434491	0.276586223107264	0.227817418329422	0.370546069106735	0.317364996640943	0.26984377597079	0.210191554385276	0.27651413664018	0.270641507007873	0.273057671153175	0.421517329202354	0.395279271676864	0.36956078872434	0.404960302955441	0.424678804073788	0.359739648250252	0.396285114114061	0.414176524303269	0.309562255996481	0.254161177419747	0.345192418047365	0.343386172391339	0.376036350653997	0.337748278353183	0.422006014768842	0.366983717219288	4.90207612382654e-09	0.0798867075370239	0.256799793882886	0.155023280251009	0.187551321868485	0.321432119688687	0.409375033273476
2016-05-09	2016-05-15	0.168347262221872	0.0649638019390145	0.0118043412491262	4.90206216774386e-09	4.90206832730852e-09	4.90206845430571e-09	4.90206300571382e-09	4.9020648624046e-09	4.90206511026301e-09	4.90206848356892e-09	4.90208259532016e-09	4.90208347652011e-09	4.90208433496121e-09	4.90208171246037e-09	4.90207698955698e-09	4.90208553580153e-09	4.90208915327797e-09	0.00120942164322323	0.000315374330304566	0.233568548077783	0.17285646575192	0.168069645223395	0.172325205110209	0.178273776926726	0.110584122848969	0.0792776820562428	0.14502184747445	0.0898019885827516	0.111662817386213	0.0901045199501097	0.139754755612478	0.155021331750618	0.149590102623402	0.206272921045878	0.119586308559121	0.0261192449977285	0.0264498590402724	2.90719246020992e-09	4.90210567724932e-09	4.90210477299119e-09	4.90210060369487e-09	3.00929756067727e-09	0.151362362212857	0.171086670677857	0.133148302541314	0.0836097367210138	0.156808534960872	0.113478285349281
2016-05-16	2016-05-22	0.182770440552231	0.132223911455197	0.0546578656595444	0.0546238359034188	0.0209333542158221	4.90206620291867e-09	0.0294763746412724	4.9020716701888e-09	0.0549575043909198	4.9020765323142e-09	0.0468312623576434	0.0992042441344209	0.0500780992242213	0.127202280407526	0.140062103689634	0.137614307225198	0.111938435783137	0.0392595604197186	0.0426692275462746	0.105280447744178	0.0749235937329004	0.116096412208029	0.108014992199598	0.104317888238084	0.0172685506745973	0.150537003979373	0.134481590509227	0.0703793061029637	0.0225027328015781	0.154756314222275	0.130458051596159	0.0260067738951554	0.118288361377529	0.0895425304603812	0.167189695850256	0.168180724031438	0.227551684671388	0.133668748242646	0.130154972980809	0.00585831311033036	0.159164095856409	0.260062990835301	0.216538856380343	0.30029214227623	0.165064001539575	0.165377809395892	0.203702957122951	0.234201307816728
2016-05-23	2016-05-29	0.127960018446879	0.135269979023118	0.0875440926594715	0.113385134497081	0.105805899968665	0.100144141987321	0.0554857404181308	0.107829687120427	0.093439932846765	0.0278248594182644	0.105486855347554	0.150485725150415	0.00314835295491616	0.0112199279635179	0.100972461702889	0.0829618138984018	0.0782855309653423	0.176456969296151	0.151653637066586	0.150469833812588	4.90208991568377e-09	4.9020922619325e-09	4.90208882194571e-09	4.90210217319931e-09	0.0483758856592149	0.0494740774533076	0.00164903355974966	0.201957799250657	0.125712467656416	0.0629452554672251	0.0506709116040462	0.0657902560040012	0.103439916502568	0.0770680617201963	0.274048440339432	0.287884690308402	0.321453360120719	0.236696820635914	0.275709385070533	0.171036334877876	0.318959141243804	0.26946015254682	0.165393463441712	0.29171245443119	0.175051793214187	0.255215720445949	0.144156914460303	0.234906400771581
2016-05-30	2016-06-05	0.118135552677146	0.0904034033792243	0.00931070494505668	4.90205861616242e-09	4.90206559934159e-09	4.90206393824654e-09	0.04247622068684	4.90206325366051e-09	0.017384096222374	4.90207558609662e-09	4.90208086518521e-09	4.90208586449417e-09	0.036351102222935	4.90208655056288e-09	4.90208893720132e-09	4.90209967419875e-09	4.9020996282464e-09	4.90209900370013e-09	4.90209666776346e-09	4.90208708967578e-09	4.90208382369544e-09	4.90208439594896e-09	0.00184165096807227	4.90208977502977e-09	0.0835509666665752	0.0255045580963494	0.0452620920708026	0.174482397951779	0.12193636748658	0.165322402879704	0.197187955548522	0.218354008213165	0.297042037935332	0.120205439387023	0.132455047874654	0.231614656920896	0.165012802095218	0.112370156899699	0.160160774484158	0.183641414613831	0.1904421767087	0.0058151921051709	4.90209957307741e-09	2.97538530422195e-09	0.00662475268490674	0.0017584928401179	2.96336978850616e-09	2.85107189661758e-09
2016-06-06	2016-06-12	0.162529262964503	0.136367098949261	0.0686262492257658	0.0460137883694579	0.0151849466726153	0.0511171418571918	4.90207242496748e-09	0.022877455524335	4.90208842567659e-09	4.90209777295383e-09	4.90209687233666e-09	0.0281056526224681	0.0134544234829784	0.0325695076264818	0.0275628945078109	4.9020886648793e-09	0.0388823354377555	0.0635632580474754	4.90208946728258e-09	0.143259272587994	0.155202871327987	0.230426427350387	0.207131403066174	0.26145826694063	0.2414009052551	0.182416937441468	0.20764411873363	0.134424326979443	0.185568290217516	0.181032667356882	0.0847406934144964	0.143112745167966	0.144797925761415	0.0671602552717383	0.0494916052266652	4.90209703978318e-09	0.00848843877963988	3.30328644071655e-09	3.42321897320335e-09	4.90210698363119e-09	4.90210811142696e-09	3.06853437604294e-09	4.90210351173351e-09	2.7765052294673e-09	4.90209765368623e-09	4.90210169081526e-09	4.90211148442055e-09	4.90210052520991e-09
2016-06-13	2016-06-19	0.100693292507357	0.0444004838427209	0.0207850161547209	0.0345305110480185	0.00625338571683642	0.0344452769050645	0.0185210790109871	0.091002812805545	0.106765711491798	0.0166986635397795	0.122963592679137	0.1105657986662	0.147665228370977	0.195201338318629	0.197512962710995	0.137967404694409	0.176400965357444	0.237588601158955	0.179004790983008	0.147621495676292	0.182592611472968	0.104945350251083	0.197246901160505	0.127122876512804	0.174556884805432	0.184164726011914	0.0948786460498531	4.90209620984838e-09	4.90209808422694e-09	4.90210279821247e-09	2.92334132383754e-09	0.0165582105777059	4.90210364775367e-09	4.90209698679982e-09	4.90208225997815e-09	4.90208824637569e-09	4.90210460443828e-09	0.000712812141082586	2.77070013508415e-09	3.07782350113485e-09	4.90210288991138e-09	0.0250053846947135	3.76868589755457e-09	3.65214082200778e-09	3.88442629586471e-09	0.0171957782503085	4.33315757782318e-09	0.131774255960329
2016-06-20	2016-06-26	0.0581129334275653	0.0789492212793382	0.0197736327679238	0.0603767406159968	0.0873344015102359	0.0612228484621502	0.0849892474777218	0.0615998286196869	0.0908328444561648	0.18646154505082	0.0891991365293179	0.116215420279341	0.169019812853532	0.165035603582846	0.137239087455432	0.206775703318286	0.207925106144403	0.0820386631073659	0.141372611758028	0.142745671878676	0.0764464891741573	4.90209967455908e-09	4.90210340740688e-09	0.0228844641774369	0.0231188490267545	0.00955341233787411	4.90210276856829e-09	4.90210422031843e-09	0.045268615189236	0.0180171964879005	4.90209845620555e-09	4.90210699210202e-09	4.90210080846654e-09	4.90210809826535e-09	3.42675992026223e-09	3.70734297547829e-09	0.0174352397909246	3.99167100018643e-09	4.02081608418581e-09	0.00915122483990987	0.0505772694045127	0.11797791677544	0.149939536548604	3.12477455751221e-09	0.0334798484220239	4.90210637468693e-09	4.90209491598608e-09	4.90209730397541e-09
2016-06-27	2016-07-03	0.109917728429902	0.106369628416061	0.0457113649915648	0.0391394142517525	0.079038144685467	0.0216855358015416	0.0335760597580318	4.90206432020355e-09	0.100523166840385	0.0156979311565884	0.00770264394479236	0.0498617073344976	0.0489478064492265	4.90208183854394e-09	4.90208185053034e-09	4.9020931460561e-09	0.00974885146352131	4.90210344395106e-09	0.0175727309711925	4.90209444420995e-09	4.90208560568599e-09	4.90209665761987e-09	4.90209568030078e-09	4.90210214757465e-09	4.90210342498274e-09	4.9021029910789e-09	4.90209501218907e-09	4.90210703659432e-09	4.90210877684743e-09	4.90211325023674e-09	4.90211349550735e-09	0.00719365237518136	4.9021081867521e-09	0.109653969980986	2.84795206423993e-09	2.96176864532574e-09	4.90210785441393e-09	4.90210126832162e-09	4.90210278265258e-09	4.90209889864852e-09	4.90210379697224e-09	4.90210232126025e-09	4.90209364629257e-09	3.24045763220211e-09	2.81724124549677e-09	3.1866057130832e-09	2.91391429271768e-09	2.97050919498067e-09
2016-07-04	2016-07-10	0.0738108893059334	0.0763218159270316	0.0142936675471338	0.0235884389044009	4.90206749070309e-09	0.0129758723297657	0.0130535599792871	4.90206312781239e-09	4.90207834842721e-09	4.90208841381983e-09	4.90209544854025e-09	4.90209724932616e-09	4.90209633202577e-09	4.90208439125934e-09	4.90209301263964e-09	4.90209457935988e-09	4.90209194809545e-09	4.90210124470439e-09	4.90209933702586e-09	4.9021045929776e-09	2.98338966635463e-09	4.90210749171905e-09	3.25411085113869e-09	4.90210920359972e-09	4.90210767441443e-09	4.90210318268902e-09	4.90210205955675e-09	4.90208570120216e-09	4.90209354174304e-09	4.90209318256648e-09	4.90209357910844e-09	4.90209310708085e-09	4.90208069709362e-09	4.90208453601079e-09	4.90208829812396e-09	4.90209288829531e-09	4.90210249940277e-09	4.90210927227087e-09	4.90210015618676e-09	4.90211023081221e-09	4.90209946317298e-09	4.90209908205708e-09	4.90210364827103e-09	4.90210331524049e-09	4.90210353065192e-09	3.24657586174727e-09	4.90210601498907e-09	4.90210119409644e-09
2016-07-11	2016-07-17	0.0762427414663455	0.00520935307946728	4.90206248364922e-09	4.90207560696618e-09	0.0439124534848206	4.90208181556476e-09	4.90208142316796e-09	0.0623118086265719	4.9020804648447e-09	4.90209236363568e-09	0.00552812584347359	4.90209547982517e-09	0.0340572326529332	4.90209725828905e-09	2.80453357683684e-09	4.9021025113054e-09	4.90210788638981e-09	0.0317157860809575	0.0364479958560907	2.82945811362947e-09	4.90209426690541e-09	2.79820573774961e-09	4.90209818995407e-09	4.90209064403225e-09	4.90209320473026e-09	4.90208979636156e-09	4.90208739612819e-09	4.90209634445231e-09	4.90209531201442e-09	4.90210437058661e-09	4.90209422351855e-09	4.90209503386126e-09	4.90209571851065e-09	4.90210284407497e-09	4.90209675011083e-09	2.86012618844693e-09	3.17157721709699e-09	4.90210390434397e-09	3.10949635522875e-09	3.2030682430289e-09	4.90209926383879e-09	4.90209622408272e-09	3.01622741738784e-09	0.000703604730040513	3.34414613806859e-09	3.14169075410741e-09	3.4889701591875e-09	0.0645840025865494
2016-07-18	2016-07-24	0.170680474617503	0.124263894310365	0.0725880687185401	0.0725367390738958	0.0668937432719189	4.90207577373582e-09	0.0458979776263859	0.0978704194286102	0.0987286104442895	0.118522472083862	0.0403447101151921	0.0441157992298045	4.90209141833775e-09	4.90208998823231e-09	4.90208603920609e-09	4.90209258888283e-09	4.90209401020365e-09	4.90209170244772e-09	4.90207954351443e-09	4.902084483042e-09	4.90209011988811e-09	4.90209084877289e-09	4.90209902521861e-09	4.90209918288286e-09	4.90208522157497e-09	4.90208951343584e-09	4.90208985523174e-09	4.9020885154929e-09	4.90209128021952e-09	4.9020990651709e-09	4.90209581191006e-09	4.90209852972569e-09	4.90210333287721e-09	4.90208952820791e-09	3.31838803471931e-09	3.65700344831837e-09	4.90209814978256e-09	0.000712771500253099	3.16111327500492e-09	2.85515929306975e-09	0.115754258288716	0.188930954461323	0.213910892175518	0.235975859494491	0.162565159462092	0.2620597098759	0.112380145414702	0.230303171977763
2016-07-25	2016-07-31	0.18296777280494	0.0915340740917933	0.0596636549359143	0.0212933119487417	4.90207844082958e-09	0.0102983336350539	4.90206816990458e-09	4.90207212716508e-09	4.9020786513614e-09	4.90208053293766e-09	4.9020865256634e-09	4.90208617771337e-09	4.9020844976097e-09	4.90209596530622e-09	4.90208951339762e-09	4.90209344333569e-09	4.90209694325045e-09	4.90209299541981e-09	4.90209725703812e-09	4.90209843110269e-09	4.90209725632219e-09	4.90209756820168e-09	4.90210053653725e-09	4.90209933780204e-09	3.04378451369622e-09	4.90209762140237e-09	4.90209689741609e-09	3.53308486553007e-09	4.90210101901698e-09	3.10561660605488e-09	4.90209490616876e-09	4.90210019859054e-09	0.0667280934769785	0.0570930673804648	0.1225455745609	0.184879376903188	0.194502420601145	0.260131338426272	0.13021537436874	0.23626383730218	0.115464673231433	0.204736055467343	0.181777135204284	0.240668250405179	0.194668908760121	0.250606257222091	0.151862063764508	0.128894075790928
2016-08-01	2016-08-07	0.087371514082546	0.0337335050779307	4.90205784877378e-09	4.90206385822935e-09	4.90206090580887e-09	4.90205809752373e-09	4.90206829195291e-09	4.90206605193081e-09	4.90208242051748e-09	4.90208799565669e-09	4.90209262395046e-09	4.9020935073719e-09	4.9020930976624e-09	4.90209394604913e-09	4.90209297007272e-09	4.90209567867198e-09	4.90209505022323e-09	4.90209574518762e-09	4.90209824019638e-09	4.90208722432423e-09	4.90208535580551e-09	4.9020927852367e-09	4.90209333432564e-09	4.90209243292803e-09	4.90209573664835e-09	4.90210091086631e-09	2.99139932130541e-09	0.0353900704115832	0.0845865627673558	0.0741653977062122	0.176684601719304	0.149801831174534	0.110380694519786	0.139498109148012	0.0770158150827145	0.0719413863339914	0.0383238350282446	0.0625297037115936	3.07113183752055e-09	0.120743341484371	0.0833903770200659	3.06630189614389e-09	2.83413502871517e-09	3.44032472656407e-09	3.21978086021197e-09	3.28363040628092e-09	0.148436158234382	0.000860341346327459
2016-08-08	2016-08-14	4.90200584969232e-09	4.90203581125497e-09	4.90206423152482e-09	4.90207440226522e-09	0.00306004049528695	0.0638968346834117	0.157546629915281	0.121487981895502	0.00754120771251835	4.90209606478193e-09	0.00444089655152151	0.0782575124480959	0.11163727631341	0.0358833841571303	0.0191203702267361	4.90209686464583e-09	3.03489173963334e-09	0.0528865187835762	0.184419067483447	0.262939121987732	0.170695652334277	0.201153304706412	0.239894118769305	0.245733234646638	0.31809576115157	0.239743803155551	0.139482156585517	0.234021099158834	0.214621522982391	0.138606658501589	0.272096281702822	0.169329167086591	0.226456482084494	0.225058313039092	0.217141149166187	0.034203660382683	0.0591899541194356	0.0502845444192511	3.30797496925989e-09	0.0516536070223389	0.0178716504982462	0.0664858328740816	0.0969183374109938	0.165132373901609	0.196295045769175	0.195773521758321	0.323113016221892	0.180358602587096
2016-08-15	2016-08-21	4.90198332541248e-09	4.90203569640856e-09	4.90205976888232e-09	4.9020755283263e-09	4.9020729278604e-09	4.90208446271002e-09	4.90208129475894e-09	0.028913703701129	0.0432770491353883	0.0843955599122275	0.0838144320480273	0.0578203886694407	0.173461814228784	0.112367881511699	0.178425761989886	0.242638614804672	0.197971415281724	0.144404510810688	0.0599198366801977	0.029533975779312	0.0655527908613049	0.154603446188286	0.130793437123672	0.153451185833878	0.150941133726912	0.152407536671894	0.192055175019022	0.0778929006436407	3.03358288355136e-09	3.2611499855755e-09	2.92522744465845e-09	3.04768881243967e-09	2.92181263678963e-09	4.9020913500286e-09	0.0267238747798595	0.0666722052958735	0.014441504640741	0.0565147166030722	0.0887018558618622	0.201933760521027	0.0408163659961698	0.172094322501336	0.246943518959206	0.342934141280321	0.226050651142998	0.297046052192745	0.290743575302884	0.242789793199769
2016-08-22	2016-08-28	0.0186937166119454	4.90204624973904e-09	4.90205434013574e-09	4.90206976456654e-09	4.90206821037858e-09	4.90207165048414e-09	4.90206535007866e-09	0.0819968989229776	0.0218549842999857	0.0540785081297067	4.90208196545299e-09	0.00175257139907712	4.90208879226207e-09	0.0168380158965685	0.0540005519434695	0.082969797146265	2.9675500002298e-09	4.90208833620485e-09	0.0222848242989624	2.89832666676739e-09	0.00430876535085314	4.90208778924807e-09	4.90208115191430e-09	4.90209752238474e-09	4.90209675755752e-09	4.90208873129038e-09	4.90209141943445e-09	0.0120804751149105	0.121434403593183	0.0697226867380516	0.0597721309710989	2.80462762817268e-09	0.105514485269059	0.173086861516505	0.0292511600679152	0.129284912110389	0.140670965400253	0.216436385905762	0.237057408783331	0.180774128825839	0.271971521187428	0.00260831397788694	4.90210415880171e-09	3.53394147362408e-09	3.48237608574359e-09	0.121237805292838	2.95489384338144e-09	4.90210079249396e-09
2016-08-29	2016-09-04	4.90197807135944e-09	4.9020250493577e-09	4.9020543801889e-09	4.90205835100353e-09	4.90206470826561e-09	4.90205837422808e-09	4.90205839010007e-09	4.902063815103e-09	4.90206866517955e-09	4.90207129189823e-09	4.90208419543609e-09	4.90208029132318e-09	4.90207734867195e-09	4.90207673339406e-09	4.90206997854368e-09	4.90208188260818e-09	4.90208533634489e-09	4.90208818882255e-09	4.90208604141885e-09	4.90208601497514e-09	4.90209154027414e-09	4.9020885364333e-09	4.90208998812318e-09	2.93842100662914e-09	4.90209404511969e-09	4.90208919206739e-09	0.0709652955322049	0.0276638969110936	4.9020898361125e-09	0.0992181725765904	0.0709717567569545	0.0636463386618051	0.0837066219887294	0.122299154318655	0.00158864793061401	4.90209551047859e-09	4.90209788058048e-09	4.90209686835212e-09	4.90210487622995e-09	4.90209319497789e-09	4.90210360991074e-09	2.78947090156565e-09	4.90210041393138e-09	2.82110454153169e-09	4.90210712787428e-09	4.90210125620415e-09	4.90210004629450e-09	4.90209750439611e-09
2016-09-05	2016-09-11	0.0399670371185316	4.90203775425869e-09	4.90205784772572e-09	4.90205897709706e-09	4.90206909306298e-09	4.90207061137809e-09	4.90207414706271e-09	4.90207082262478e-09	4.90208197243211e-09	4.90208884611167e-09	4.90209103716589e-09	4.90209677005842e-09	4.90209734257402e-09	4.90209068204776e-09	4.90209072704978e-09	4.90209137838234e-09	4.90209914116511e-09	4.9020975997507e-09	0.061560257747349	4.90208872146439e-09	4.90208308390299e-09	4.90206805847534e-09	4.90205171410734e-09	4.90206781816509e-09	4.90208614093637e-09	0.101099895212895	0.0214645548357413	4.90208394498392e-09	4.90209051795952e-09	4.90209540007172e-09	4.90207741321384e-09	4.90209706414948e-09	4.9020969534161e-09	4.90209970103296e-09	4.90209729951689e-09	0.028847556240882	0.0353375576706911	4.90210328348151e-09	4.90210192020473e-09	2.80466665006e-09	3.18554189008652e-09	4.90209192895063e-09	3.0456043489103e-09	4.90210513364948e-09	4.90209920992977e-09	4.90210371555811e-09	2.79440988899061e-09	4.90209907657598e-09
2016-09-12	2016-09-18	0.0745278005877607	0.0649487640010288	4.90207145228904e-09	4.90208108846728e-09	4.90207476163957e-09	4.90207885977271e-09	0.0650279546082565	0.123645520112589	0.125475782814804	0.114673832241493	0.00987335806058321	4.90208682836277e-09	0.0374603378953924	4.90207864652746e-09	4.9020843365014e-09	4.90208283531168e-09	4.90208471663307e-09	4.90208754796488e-09	4.90208399988027e-09	4.902082371932e-09	4.90209133697329e-09	4.90208279708953e-09	3.05809144624786e-09	3.1150100609533e-09	4.90210047212438e-09	4.90210296448402e-09	4.90210048799892e-09	4.90209719681353e-09	2.86118864993938e-09	0.0450670753666963	0.0232214474066923	4.90209902996676e-09	0.000783220021789856	4.90209761972053e-09	4.90209654926298e-09	4.90209549415291e-09	3.03284267335374e-09	2.96762908597554e-09	3.3147616402641e-09	4.90209783214073e-09	3.38427083372979e-09	0.0474441759170738	3.73846816790021e-09	3.47731191063257e-09	0.0104530205521314	0.0713923288616276	3.09132368838939e-09	3.60588064948747e-09
2016-09-19	2016-09-25	4.90199432044259e-09	0.0615084337455173	0.0925817968150903	0.0534907290270355	0.114634418039142	0.000922760202545468	0.0151064814116831	0.0183114380053871	0.0200559470189894	4.9020802992941e-09	4.9020875620886e-09	4.90209475185732e-09	4.90208195817181e-09	4.90208687713608e-09	4.9020831484366e-09	4.90208953108352e-09	4.90209095113012e-09	2.95695987513351e-09	4.90210168260448e-09	0.0451141898470105	4.90209111701315e-09	0.109758274721153	0.0593481018723596	0.0834760243266593	0.0696501584666401	0.0831535549568903	0.10222840343593	3.4396109311596e-09	3.38551207151681e-09	0.114398606709899	3.42962354336997e-09	0.0165619408235571	0.0567629369636407	0.0444199592625681	3.37356429190246e-09	0.0828498065835981	0.0204038748569847	0.0317256377850278	0.0410658598713502	0.0321747166345948	0.0341793283087014	4.90209951067602e-09	0.0318035676940191	3.69086468914913e-09	3.14899989415702e-09	3.41497157270396e-09	0.159290970664571	0.0288246818627992
2016-09-26	2016-10-02	0.0119278704878404	0.0166206278171809	4.90205711767794e-09	4.90205962524235e-09	4.90205957135683e-09	4.90206005689919e-09	4.90206241205778e-09	4.90205688916852e-09	4.90207628821081e-09	4.90208419691142e-09	4.90208332638132e-09	4.90208665170181e-09	4.90208919997783e-09	4.90208490820693e-09	0.0660956023637203	0.0652290087681083	0.00683047962411118	4.90209993044951e-09	4.90209324839707e-09	4.90209359334795e-09	4.90209651732032e-09	4.90209566652328e-09	3.17196724765039e-09	2.9829807075334e-09	0.0192066661557025	0.0175252025893042	3.28671517436762e-09	0.0295360699794449	0.0204405595425955	0.0315409143521307	0.119376791904084	0.0423465221695554	0.0447124692441484	0.0795858771685011	0.0746879454488717	0.115343225142432	0.128089052752315	0.0503713870909087	0.0442659873641952	0.0747850846218846	0.129251914376376	0.0411355086966319	0.0760684223959984	0.0345328387861201	3.66615462974216e-09	3.31816215429408e-09	4.90209277618322e-09	4.90205634589804e-09
2016-10-03	2016-10-09	0.0614965548782368	4.90204173983454e-09	4.9020636251292e-09	4.9020728603234e-09	4.90207245156524e-09	4.90207549021816e-09	4.90207402876007e-09	4.90207252003789e-09	4.90207358777406e-09	4.90208611049364e-09	4.90209151914275e-09	4.90209311516597e-09	0.0329158432372078	0.0224462928671501	4.90208154966451e-09	4.90208956032346e-09	4.9020975655595e-09	4.90209652753189e-09	4.9020914117726e-09	4.90209417387503e-09	0.074860785906009	4.90210034522352e-09	4.90209989564424e-09	4.90209633699995e-09	4.90209892646427e-09	4.90210122344595e-09	0.0353286423493759	0.0450529644435646	0.0183809850902777	4.90210171964365e-09	4.90209774365057e-09	2.85822001206499e-09	0.027651592734798	0.0218501460874193	0.082130312621628	0.0993070909238651	3.35183492273838e-09	2.78076897879082e-09	4.90210547565376e-09	2.85537410838502e-09	4.90209479944905e-09	4.90210068753245e-09	4.90209283814506e-09	4.90208414787636e-09	4.90209316529196e-09	4.90208838938626e-09	4.90208692661716e-09	4.90208848892173e-09
2016-10-10	2016-10-16	0.124750774771095	0.0800563009387835	0.108388961722306	0.110894648426517	0.0827896042346515	4.90207455870507e-09	4.90207131341882e-09	0.0893421426220482	0.0700262131139599	0.11437472615914	0.118366329846545	0.0818941107376252	0.011158525303325	2.85142802646646e-09	0.0877279328626932	0.102051173046943	0.120329417775449	0.0864466677712452	0.0835921435991478	0.0777902616327616	0.0702078154313476	0.178571510975845	0.136633885731931	0.0588501662862996	4.90210097142727e-09	4.90209540579401e-09	0.129852943078657	0.077892748470097	0.0677943864653674	0.00225208757693006	0.0528458968919643	0.0189134259113328	4.90210170034782e-09	4.90210174279453e-09	4.90210612201035e-09	4.9021003530228e-09	4.90210337436834e-09	4.90210367062360e-09	2.94894593552768e-09	4.90210047495255e-09	4.90210295339494e-09	3.68612285403804e-09	3.23213073234471e-09	3.10313600620765e-09	3.20385686196667e-09	2.90498339510296e-09	4.90210393185718e-09	0.0048606659248147
2016-10-17	2016-10-23	0.212295669978037	0.118850383178442	0.0382009091064897	0.0345058697567759	0.0897888939248579	0.0671879721622541	0.0253584366353318	0.0584077534698182	0.0379365073076391	0.0824005909200744	0.0642556755373474	0.03040113114284	0.0535212033549391	0.0774859997273839	0.0890599963592489	0.0449168199684029	0.0667025908329898	0.0514421155359474	4.90209155137447e-09	0.0512530638386903	0.117611648049926	0.00368942881201684	3.03653549430239e-09	4.90210228886047e-09	4.90209561548718e-09	3.00590991157993e-09	4.90210677727874e-09	2.93805063312085e-09	4.90210017010307e-09	4.90209458302814e-09	4.90209502235725e-09	4.9020975477135e-09	4.90209294541752e-09	4.90209814215048e-09	4.90209762245958e-09	4.90210632038042e-09	4.90210367869151e-09	3.47675906583286e-09	3.60924786376566e-09	3.56108551780884e-09	4.90211031890532e-09	4.90211191574216e-09	0.0563142982098836	0.0952491479142002	0.127946452874682	0.0795586183297602	0.126369624734068	4.90210845869423e-09
2016-10-24	2016-10-30	0.220373475178928	0.154982027367424	0.081044923501145	0.0690416761454487	0.0285965063542788	0.100779489838221	0.201070029644565	0.130572333077548	0.120213054818765	0.0995044990031942	0.103299833535064	0.0337977201548048	4.90208753280415e-09	0.0403916153640973	0.0612361984788145	0.0421959608296019	4.90209764566629e-09	4.90209823327344e-09	2.8361153020374e-09	0.0171575103335899	2.8643634007096e-09	0.00042908520725971	4.90210664481442e-09	0.0399346331356721	4.90210907879830e-09	3.13851986690567e-09	0.0214657944886659	4.90210309443714e-09	3.38757059471558e-09	0.0584582113686271	0.032356127795147	2.91357164471075e-09	0.0691574820409235	0.0269214001426333	0.0519736299279805	0.129767202297512	0.188889423046955	0.225622059955028	0.277220303203994	0.212561497724643	0.237654853094603	0.214143847415235	0.158982260976041	0.109385492044103	0.0142909690894243	0.0786820675409071	3.65811258101456e-09	0.0725962725108468
2016-10-31	2016-11-06	0.150705212804806	0.181176581797988	0.159966644813069	0.078243119651139	0.0713919891038063	0.0704903695074484	0.0499758711145702	4.90207275060267e-09	4.90208309115398e-09	0.0197427790242559	0.0402904687906456	0.0303757924683312	2.81175393574718e-09	0.0427046789311661	4.90209043485963e-09	4.90209963442831e-09	4.90209549069371e-09	0.00120933000323394	0.00659451123499637	4.90210047390308e-09	4.90209919090014e-09	4.90210206592894e-09	4.90210140327739e-09	4.90209923171323e-09	4.90210078529373e-09	0.0514898434954499	2.92323158888257e-09	4.90209754376362e-09	0.0266748720438239	0.124106020214643	0.0943980424840001	0.115366592157587	0.182226150511672	0.082385069293927	0.114289631339976	0.0934706293986531	0.0443167489374883	2.81278239677672e-09	0.0759026138783871	3.57691948357352e-09	3.41958563282257e-09	3.40751958213773e-09	0.0866537754936612	3.72463401422497e-09	3.53012232237506e-09	0.0481136306141973	3.39963830677207e-09	4.9020952137476e-09
2016-11-07	2016-11-13	0.172335901659377	0.147746351000563	0.085032461257399	0.130883652441835	4.9020711829215e-09	0.0497980068215041	0.0937036806185787	4.90208216895041e-09	0.00485999328681454	4.90209187310882e-09	0.0631576063613861	0.0372599381677622	0.0672460144456379	0.0134702630138608	0.0203247969322194	2.91935011518249e-09	0.018493127504127	4.9021033732295e-09	4.90210067365008e-09	0.0854157702779118	4.90210021329293e-09	4.90209308583458e-09	0.0613676096644545	0.138910367481402	0.00754327168396387	0.053505855629397	0.0135453881852096	0.105142334492689	4.90209462185811e-09	0.00225207366479715	4.90209925011271e-09	4.90209357009982e-09	4.90209289175689e-09	0.0545071255319728	4.90208708950492e-09	4.90209134414031e-09	3.05883417192189e-09	3.36666506205796e-09	3.4038721289574e-09	4.90209323823185e-09	4.90209731826805e-09	4.90210232913601e-09	4.9021069289928e-09	4.90211366313798e-09	4.90210879192326e-09	4.90210770750591e-09	4.90209687168622e-09	4.90209815417993e-09
2016-11-14	2016-11-20	0.262453050574098	0.201855449514227	0.0716891435315049	0.0443470497150054	0.0196621327192218	0.0525332177652774	0.0643971093949609	0.0622916877556736	0.0379559764092974	0.0631925385104056	4.90209499185967e-09	0.0889078253731259	0.0306285884365193	4.90209271988306e-09	4.90209122049102e-09	0.0286544259991431	0.0419102973440517	0.0822357374477895	4.90210331254817e-09	4.90209150143858e-09	4.90209067721777e-09	0.01020888960498	3.24434769193279e-09	3.05488359478743e-09	4.90210195572363e-09	2.81974292871935e-09	4.9020938636413e-09	4.90209305492705e-09	4.90209280069009e-09	3.31611966426163e-09	3.34678562660428e-09	0.0329578281440012	2.8564439666009e-09	4.90209265128711e-09	2.82679144633011e-09	3.4843913974829e-09	2.839851130403e-09	2.95825663914076e-09	4.90211144670922e-09	4.90210538216058e-09	4.90211321586868e-09	4.90210656985748e-09	4.90211121261336e-09	4.90210717234985e-09	4.90211238028007e-09	4.90211561591812e-09	4.9021204336584e-09	4.90212457755067e-09
2016-11-21	2016-11-27	0.198053461307884	0.212757502439334	0.135040906738329	4.90207487006953e-09	0.0662868504982516	0.0713216091586972	4.90207555636717e-09	0.0372934660410488	0.0701878650680708	4.90209109010771e-09	0.0349247448334219	0.00289832434647333	0.0900298539047363	0.0731537758246793	0.116618453396645	0.0395042678743923	0.0403406564721454	4.90209050523578e-09	3.01380990886214e-09	0.0434620312307048	0.117610488538689	2.99815422323382e-09	0.136081419135512	3.24340734932636e-09	0.00559567867167004	3.01884223557884e-09	4.9021053984837e-09	0.0372913480572121	4.90210630921166e-09	4.90210772542208e-09	4.90211244243277e-09	4.90210627480332e-09	4.90211148722345e-09	4.90211261854823e-09	4.9021114984354e-09	4.90211740890904e-09	4.90211267427747e-09	4.90212184390436e-09	4.90211775010437e-09	3.82822828837889e-09	3.50626691235636e-09	3.41758490786942e-09	3.38509481013026e-09	0.222335303767207	0.313085150787781	0.199496160337257	0.190263999668597	0.224917397860418
2016-11-28	2016-12-04	0.162705339099153	0.153980007594076	0.00981194419617142	4.90206214965306e-09	4.90207016365112e-09	4.90206975345511e-09	4.90206527283911e-09	4.90206981588017e-09	4.9020741697087e-09	4.90207981348017e-09	4.90208594483025e-09	4.90208789111989e-09	4.90208428780445e-09	4.90208260616842e-09	4.90207674056812e-09	4.90209182806596e-09	4.90209091513182e-09	4.90209336860834e-09	4.90209603938375e-09	4.90209097680109e-09	4.90209742102766e-09	4.90210402658177e-09	4.90210765764108e-09	4.90210897347835e-09	4.90210677387351e-09	4.90210459519161e-09	4.90210652249171e-09	4.90210699497093e-09	4.90212255413601e-09	4.9021224657067e-09	4.90211866912453e-09	4.90211674865890e-09	4.90211562356809e-09	0.0623372857767108	0.0192079759523169	4.90210554221403e-09	0.139972488641089	0.202327750365145	0.20710018836733	0.0947444960390227	0.086730185341901	0.111847549333977	0.197683288437792	0.2617692816298	0.216191013357365	0.201139094722483	0.25848710212365	0.264096634028617
2016-12-05	2016-12-11	0.141657728153378	0.122194904761053	0.0536586292209697	0.027618979486243	0.0222035936193696	4.90207375356954e-09	4.90207214326208e-09	4.90207721494923e-09	4.90208672178741e-09	4.90209252797606e-09	4.90208639383663e-09	4.90208937806165e-09	4.90209571099089e-09	4.90209348955126e-09	4.90210252237855e-09	4.90210539886345e-09	4.90210622539424e-09	4.90210715136367e-09	4.90210458010744e-09	4.90211189771019e-09	4.90211265885271e-09	4.90211682401905e-09	4.90212095983861e-09	4.90211478898212e-09	4.90211718255331e-09	4.90212145974553e-09	0.0654871045175431	0.0179261925817081	0.109785251199702	0.106090941601485	0.301830025031885	0.113112302628879	0.0545236850381583	0.0571419020338494	0.102309441233599	0.171834805585713	0.131136771361521	0.198844379770265	0.155606168130449	0.198662081269868	0.152332505833926	0.11474608944337	0.227639144273921	0.195577736602905	0.166679873680479	0.117442440120814	0.175994612619097	0.0687385487824141
2016-12-12	2016-12-18	0.079392548184649	0.0721950883794656	0.0192813298581111	0.00634463364675355	4.90207183126996e-09	4.90207666806870e-09	4.90208358274796e-09	4.9020952311169e-09	4.90210059958023e-09	4.90210433549637e-09	4.9021037739787e-09	4.90211048414326e-09	4.90211156917719e-09	0.0832373826781174	0.0724704569774616	0.050498514048454	0.0478480095924098	0.0531235767759018	0.197262342872904	0.226889300909119	0.167399035103894	0.239752495415602	0.247181209625432	0.287706347091588	0.240740461065097	0.162434757591081	0.130351686505076	0.11349247335834	0.180406588996642	0.118895305678682	0.110197124032559	0.0801120401212166	0.196970875003305	0.137821395482281	0.0793764173039633	0.209998083060823	0.0829856728261782	0.155246493957021	0.0825495876091407	0.160118135874012	0.183787711107528	0.1663805482159	0.144737718447949	0.192610840455117	0.133184062593034	0.140522407723692	0.207428293259271	0.214747081100035
2016-12-19	2016-12-25	4.90201153788417e-09	4.90206342197309e-09	4.90208097055379e-09	4.9020901010659e-09	4.90209242014539e-09	4.90209275649215e-09	0.0963108545529392	0.0954946927953456	0.0462449256715677	0.0959114130090225	0.200372643584642	0.324320624375454	0.330544647521425	0.331655372416139	0.313775569868399	0.358065801043704	0.326855196814243	0.30166849701259	0.291758064997022	0.244548437441635	0.193991771522811	0.184446982708336	0.159659880846615	0.193288959452109	0.193827691159395	0.20029939340781	0.214628945200345	0.222596364454826	0.203022924705165	0.205876898441306	0.257360024877796	0.22315810063981	0.283587524361875	0.164944051268298	0.282282272310318	0.296754441943083	0.122085726567401	0.207279844929379	0.339706369312818	0.376611369752356	0.324804930459473	0.333898057618963	0.362384570582009	0.415230740247748	0.413242815778386	0.389122018372443	0.318145668161188	0.448231716918751
2016-12-26	2017-01-01	4.90201644057982e-09	0.0761070012203108	0.0729338926381131	0.148586939959466	0.278621338389597	0.35141121162769	0.469480916196616	0.391368948516537	0.333344045383449	0.349529285889157	0.31576887544176	0.340467333514889	0.367075791177295	0.314967434303804	0.198293452042579	0.145533329590137	0.126635489521797	0.267259581993447	0.351585834123496	0.363696158275594	0.350335771129603	0.323821415384866	0.270918332725084	0.286882309759939	0.361661582983882	0.374016348604381	0.381804067579456	0.424206466821898	0.367604869290459	0.399794962129409	0.312618978233311	0.337891803120554	0.435867622593808	0.489627219268656	0.44314424492376	0.404771137315978	0.467788486933885	0.483830914724543	0.54526682203585	0.48589851180304	0.497056103753854	0.436379211990052	0.395199884508626	0.326888355303874	3.11500635995631e-09	0.226862000833704	0.43870796719308	0.429464429401027
2017-01-02	2017-01-08	4.9019824121127e-09	0.115609286580926	0.177330530331799	0.166069551416567	0.0496940081468622	4.90206983600925e-09	4.90206636632733e-09	0.0989200924978818	0.153758010003474	0.113061749874578	0.0665799829343468	0.033838123683517	0.10963795465235	0.15512222043971	0.186706910110308	0.213501684629853	0.20283353882364	0.115446259483247	0.088025708909175	0.156397118315988	0.0979798924885803	0.166894047799678	0.194943234442175	0.269033987008491	0.245855410356277	0.261005907576609	0.262119302098009	0.234866480461315	0.322420085796418	0.314383793763402	0.270948278885879	0.297557070992225	0.310176443958345	0.284327590499793	0.215445933120961	0.110161719013812	0.109944107901034	0.127883589775253	0.0665127162066913	0.0387291531579084	0.0408005535887355	4.9020891354515e-09	4.9020953700887e-09	0.0120093454649034	0.0488545534951692	0.0599274664723561	0.0532053390995101	0.00485802637302727
2017-01-09	2017-01-15	0.013380354206883	0.031083812352143	4.90205816309273e-09	0.00289506511871755	4.90207027413086e-09	4.90206344951671e-09	4.90205483585226e-09	0.0554272556683697	0.0585210744908493	0.16320873916977	0.0956507670612024	0.0543867054470286	4.90208298407877e-09	4.90207496082319e-09	0.0384142004346822	0.121221994937444	0.138008708063118	0.161757240221811	0.180600973567191	0.202573167782996	0.157938296156405	0.19470890377892	0.11505148560717	0.134940876254513	0.159367424744243	0.0175264630361595	0.0333415340823197	0.113109053389281	4.90208263795825e-09	4.90209535573515e-09	4.90209218346218e-09	4.90208740534141e-09	4.90209010540248e-09	4.90208069055635e-09	4.90208441023401e-09	4.90209217850399e-09	4.90208530264915e-09	4.90209817620417e-09	4.90209013698821e-09	4.9020934093326e-09	4.90208680731394e-09	4.90209067816072e-09	4.90209494544187e-09	4.90209510770874e-09	4.90209680050679e-09	4.90209084586298e-09	4.90208892288344e-09	4.90207141009023e-09
2017-01-16	2017-01-22	0.0569206944898911	0.0154798158272049	0.0531486010808288	0.023016555714809	0.0508793442589631	0.0558011073200504	0.03562156900559	0.0213475298167655	0.0736620007675929	0.0288210066816762	0.160070495502921	0.173713909787267	0.226520259676838	0.171932264126227	0.143008833404165	0.136452038473991	0.10318962593364	0.186213021830918	0.10550672738749	0.0466484227718461	0.0978879710407809	4.90208211859928e-09	0.00543793833396601	4.90209114781323e-09	2.95769915323178e-09	4.90209710574149e-09	4.90209294052092e-09	4.90208197131066e-09	4.90208952283101e-09	4.90208818531195e-09	4.9020905676394e-09	4.90209097414375e-09	4.90209289231191e-09	4.90209174464217e-09	4.90209587860643e-09	4.9020910142035e-09	4.90210238839314e-09	4.90209343379956e-09	4.90210216360225e-09	4.90210322512775e-09	0.0244687647333159	0.264593318283362	0.246328084932166	0.18047477977283	0.155823071035751	0.171394583595945	0.0492572320536216	0.189668044980812
2017-01-23	2017-01-29	0.0711731722387849	0.0991321055153655	0.0696167475402322	0.0672802454859322	0.143922071131683	0.158866874327441	0.0616114141531793	0.127470374567987	0.0968643610588799	0.120509952825081	0.129160631923974	0.100128940936502	0.158629436353971	0.0437782922601801	0.0756480862905682	0.119506166370353	0.0301485490444014	0.101556069577127	0.0159966661320823	0.0326763429668296	0.0181095047617133	2.96680988657119e-09	0.018012701607663	0.0719343288326148	0.0289593421051654	0.0354611035712789	4.902103279117e-09	4.90210298802957e-09	4.90210508614895e-09	4.90209910862751e-09	4.90210555225396e-09	4.90210387588681e-09	0.0572450295155184	0.194145383059671	0.213646627351648	0.205375243951289	0.287328311737225	0.161532901824161	0.210709581724599	0.218721056568401	0.221972231285699	0.153322052809592	0.104548885629423	0.0572542749018821	0.037294629022492	4.90208908711939e-09	4.90210267612323e-09	2.96479740443129e-09
2017-01-30	2017-02-05	0.0917103562144853	0.0957457665733976	0.0800485324535777	0.0241655106617816	0.0413441619382324	4.90206073079118e-09	4.90206111858085e-09	4.90206624157716e-09	4.90206816450546e-09	4.90208130287663e-09	4.90208522137221e-09	4.90209091442044e-09	4.90208007922436e-09	4.90207913128365e-09	4.90209159863087e-09	4.90208435157538e-09	4.90209293580445e-09	4.90209394967584e-09	4.90209266580239e-09	4.9020908188887e-09	4.90209256572245e-09	4.90208922082598e-09	4.90209219296185e-09	4.90209892516536e-09	4.90209570874713e-09	4.9020998561457e-09	4.90208929442933e-09	4.90207142515557e-09	0.129937601486799	0.163958781494567	0.180439282025406	0.186889084391289	0.185323212806241	0.0570328237316823	0.036805836519451	0.0751211432425572	0.0293997003771371	0.0100274656788271	3.2060397872812e-09	2.81120640489904e-09	4.90209048339158e-09	4.90209142582318e-09	4.90208712431579e-09	4.90210163471780e-09	4.90209734362291e-09	4.90210272329737e-09	4.9020916164192e-09	4.90209356124172e-09
2017-02-06	2017-02-12	0.0438548106227322	0.0291783035640773	0.0740947811698863	0.0201389774660695	0.00114509403355254	4.90207421999327e-09	0.0540297449268878	0.0130001571233282	4.90208290490456e-09	2.93102782520272e-09	4.90209208284963e-09	0.0394719266712387	4.90209458502877e-09	4.90208988286057e-09	4.90209330200555e-09	4.90209138147176e-09	4.90209154189445e-09	0.0301268238511676	4.90209651414253e-09	0.0652574997368109	0.102377506988573	0.108020088346198	0.118196788356195	0.05312020158551	0.13400215125017	0.085343383530074	0.164348879381317	0.047055135854511	0.105310420105529	0.188745011536369	0.0300744420183807	0.044731593291246	4.90209412173219e-09	4.90209096771012e-09	4.90207731739776e-09	4.90206452343559e-09	4.90208577473085e-09	3.0605439055017e-09	4.90210083325259e-09	4.90209694177499e-09	4.90210028595251e-09	4.90209396804469e-09	4.90209788357113e-09	4.90209412828019e-09	4.90210055277647e-09	4.90209736928164e-09	2.76174036312608e-09	4.90210005598205e-09
2017-02-13	2017-02-19	0.13564470179147	0.0698573341662777	0.0596062520854074	0.0649177456613355	4.90207063211451e-09	4.90206910278918e-09	4.90206697045894e-09	4.90207453644874e-09	4.90208514340748e-09	4.90208918184452e-09	0.0305113129941559	0.0738816174630653	0.102723914351265	0.0763957819507878	0.0685438201455625	0.101812451444856	0.0374623927365965	0.0498445268102876	0.0426647915001058	0.102303832167978	0.0165881022225811	0.0770570628617705	4.90209295151075e-09	0.0456313168438793	0.0581551740581183	2.80273727879397e-09	4.90209256119165e-09	4.90210043426577e-09	4.90208288916903e-09	4.9020932610746e-09	4.90210126206437e-09	3.07772326215638e-09	2.96215704335851e-09	3.25367105058655e-09	4.90209439561765e-09	4.90209830056096e-09	4.90209795776994e-09	2.93123934037393e-09	2.93429457802773e-09	2.80658309950435e-09	4.90209918698225e-09	4.90209440123556e-09	4.90209534898483e-09	4.90210485256435e-09	4.90209364494477e-09	4.9021061436218e-09	4.90210506155144e-09	4.90209279307319e-09
2017-02-20	2017-02-26	0.164363033138632	0.173032891708961	0.0999184028813785	0.00519396279292524	0.00178330612571365	4.90206485648576e-09	4.90204814174495e-09	4.90206420302505e-09	4.90206250471721e-09	4.90207485282557e-09	4.90208158418479e-09	4.90207980466435e-09	0.0226101149937188	4.9020761254464e-09	4.90208158385086e-09	4.90208627377539e-09	0.0126637246889648	4.90208941865196e-09	0.000315373725263772	2.80684552736962e-09	4.90209556088322e-09	4.90209065452186e-09	4.90210001779269e-09	4.90209129477649e-09	4.90209843127796e-09	4.90208950800517e-09	4.90209679433523e-09	4.90209310388122e-09	4.90209506149554e-09	4.90209146960758e-09	4.9020895966521e-09	4.90209715489793e-09	4.90210004301589e-09	4.90209088443926e-09	4.90209713699895e-09	2.76480169465654e-09	2.97277977798673e-09	0.0784819439699879	0.140079097102745	0.155463396847725	0.109233496293255	0.198957672894125	0.227143678708771	0.20657749866725	0.198473849358898	0.141326294319324	0.313689232844597	0.263093816766284
2017-02-27	2017-03-05	0.0148269941850404	4.90203116954066e-09	4.90204565324324e-09	4.90204713228621e-09	4.90205318000665e-09	4.90205282388616e-09	4.90205944059559e-09	4.9020588390111e-09	4.90205781009664e-09	4.90207624937218e-09	4.90207298760012e-09	4.9020771436425e-09	4.90206959455821e-09	4.90208110127907e-09	4.90207749167524e-09	4.90208674464533e-09	4.90208231415652e-09	4.90209466680458e-09	4.90208987263769e-09	4.90209214305277e-09	4.90208539743355e-09	4.90209042949174e-09	4.90208617474059e-09	4.90208980951194e-09	4.9020908763234e-09	4.90209091886193e-09	4.90208416441195e-09	4.90208849742474e-09	4.90208657805481e-09	4.90210164126824e-09	4.90209886785893e-09	4.90209830771794e-09	4.90209699079827e-09	0.0621369005249853	0.135471068409333	0.0505702852461742	0.182910622892959	0.0722312109537475	0.140467309369435	0.219962045079657	0.181839305146018	0.0925180243594594	0.219646253118023	0.0836798226006007	0.0682438559273188	0.194432953629389	0.0611672627330906	0.15280538089691
2017-03-06	2017-03-12	0.0153105096693257	4.90203283736805e-09	4.90205815466556e-09	4.90205500925611e-09	4.90206805132615e-09	4.90206609470829e-09	4.90207120936003e-09	4.90206718591798e-09	4.90208156342405e-09	4.90208718263109e-09	4.902094158663e-09	4.90209362574413e-09	4.90208746206617e-09	4.90207684304496e-09	4.90208349372346e-09	4.90208806548733e-09	4.90208691263086e-09	4.90209134737993e-09	4.90208722556278e-09	4.90208547986645e-09	4.90208750622429e-09	4.90209069110597e-09	4.90209119692117e-09	4.9020927460605e-09	0.00754501679262969	4.90210016765577e-09	0.0373348252049853	0.0802158126404783	0.134396003693473	0.158693730201578	0.139958347360987	0.264974125787545	0.0521136654345987	0.250581063853303	0.205350968204973	0.166233570651885	0.100824131024708	0.0131485453577199	0.18173791853625	0.153677392424288	0.13312114298921	0.0314795900288331	0.0489905628485638	0.113790646165387	0.0797700573061316	0.141628318895416	0.297303400559368	0.227095284748636
2017-03-13	2017-03-19	0.115301251426851	4.90205339408805e-09	4.90206801605085e-09	4.90207351165177e-09	4.90207616828055e-09	4.90207601098726e-09	4.90206795305454e-09	4.90206684726565e-09	4.90207693520869e-09	4.90208420607544e-09	4.90208613429784e-09	4.90209194420243e-09	4.90208777163849e-09	4.90208667519643e-09	4.90208943583857e-09	4.90209306982392e-09	0.00245646970438738	0.0225315494915524	0.0144452833414906	0.104438895298852	0.119194821351876	0.155245532686504	0.220167338409835	0.244602817589297	0.233113746746876	0.212807382534092	0.221679644001437	0.190591437916045	0.166849077952503	0.225099795962916	0.157556921576743	0.168430615234588	0.110828057031814	0.166818774344373	0.183387049711343	0.146129800770215	0.220305238266914	0.142895538864388	0.167072451867166	0.117535440751097	0.172761561922444	0.191587377015995	0.153135945654947	0.0954131678291134	0.0831336133394646	2.9334781165332e-09	4.90211135765987e-09	4.90210110734498e-09
2017-03-20	2017-03-26	0.0767118286845815	4.90204534435552e-09	4.90205531311884e-09	4.90206555117323e-09	4.90207538941872e-09	4.90206931452666e-09	4.90206731086606e-09	0.0403069715676993	0.061215130547975	0.0905276794115431	0.12531755286379	0.0613517156443816	0.0386667841118365	0.158268780888022	0.136079664052202	0.156602349221023	0.21450261887958	0.18255835668507	0.100711706823193	0.130238148471642	0.118861100648205	0.199277591052839	0.163732589029096	0.132242129850517	0.342512221283847	0.222446750773384	0.148122286063492	0.151844184786095	0.178775284968636	0.309119440963337	0.264855874765857	0.100712141425089	0.25491167706262	0.114889597407245	0.165366878649796	0.280471476951876	0.174897325869911	0.0162013554461593	4.90209423765412e-09	4.90208968638084e-09	4.90209850475319e-09	4.90210448436944e-09	4.90209694717766e-09	4.90210919343532e-09	4.90209270612648e-09	4.90209066151278e-09	0.173217038854904	0.321304897950793
2017-03-27	2017-04-02	0.0858967262605742	4.90204168922694e-09	4.9020559521376e-09	4.90206086550377e-09	0.0707647585886716	0.0498435691539372	0.0589455191770529	0.0509470405881799	0.0290258823756101	0.0864160509417442	0.0272817389017555	4.90208366673319e-09	4.90208266651377e-09	0.0730348718333795	0.0371977085993561	0.0721070080913583	0.0563513554412903	0.120090286519556	0.17688745296174	0.168885663168741	0.0931856175877656	0.1587958633185	0.229490566445858	0.0664123963109239	0.179788533002655	0.126794675420727	0.179641680077779	0.10945791582858	0.0988971082742701	0.013514298517847	4.90209035240552e-09	4.90209174427236e-09	4.90208321236508e-09	4.90209076541705e-09	4.90210158510946e-09	4.90210440566322e-09	4.90210609084325e-09	4.90210352801952e-09	0.0697488401133421	0.375335669325887	0.373687251900105	0.375767401527702	0.23834088340383	0.305307494462557	0.361962193671196	0.258362219447513	0.384234341756778	0.282073394409517
2017-04-03	2017-04-09	0.218609182344123	0.155940680433964	0.0212721975915522	4.9020611527046e-09	0.0349752883296301	4.9020649979214e-09	4.9020643853185e-09	4.90206426374526e-09	4.90206426730362e-09	4.90208203824873e-09	4.90207797214258e-09	4.90208427775395e-09	4.9020756441766e-09	0.0168398994771103	0.0335871126055446	0.0136936285041859	4.9020873563467e-09	4.90209178772211e-09	0.0442250462709062	0.0218210017981965	4.90208759959763e-09	4.90206987271108e-09	4.90208136198211e-09	4.90208654321226e-09	4.90207981403933e-09	4.90208354663239e-09	4.90208327113429e-09	4.90209319742205e-09	4.90208713340032e-09	4.90209554994771e-09	4.90210062514927e-09	0.0494083172580593	0.210361683773499	0.309750705959562	0.0543540539762833	0.211810650037033	0.130310815620822	0.0931798531235137	0.110865150918505	0.152438707697609	0.0732666568729698	0.19206327632187	0.141905180810834	0.169757109477485	0.228016080671752	0.156132035183897	0.214199361239373	0.195678707693395
2017-04-10	2017-04-16	0.260389327091142	0.220448633258583	0.128808364258174	0.069566745345414	0.0202868924582449	0.00360126417309307	4.90206564962876e-09	4.90206725490427e-09	0.0558032590548135	0.0358728487627879	0.0283493800692722	0.00175283180269026	0.109825646174678	4.90208146518154e-09	0.0287939178673728	0.0218502219039028	4.90209434347757e-09	4.90208486551454e-09	4.90208787644851e-09	4.90209199317035e-09	4.90209829403561e-09	4.90210111033287e-09	4.90210194454018e-09	4.90210147190224e-09	4.90210072221851e-09	0.167830969693591	0.246755505518531	0.252006859644719	0.242016649664478	0.188739014646728	0.195877024808894	0.175486488679647	0.232830448376379	0.0844436834706518	0.129973892906427	0.0991991659828498	0.207021183423416	0.0410357200041501	0.177296579989203	0.203160717359799	0.0932912778817166	0.0250464112994165	0.144727640932737	0.222909141663557	0.113477698337884	0.0443462972246088	0.144686316594605	0.325431830232705
2017-04-17	2017-04-23	0.170876074233845	0.134019963700477	0.0685601144900897	0.0856182593907892	0.091734297515865	0.072556000961887	4.90205579146163e-09	4.90207126138229e-09	4.90207208896367e-09	4.90208109129264e-09	4.90208332562888e-09	4.90208280179098e-09	4.90208891901987e-09	4.90208975441159e-09	4.90208786121697e-09	4.90209624941427e-09	4.90209573885141e-09	4.90209530151229e-09	0.00659280198850526	0.110531821713624	0.134304196413633	0.140249837290385	0.189706811465982	0.190842827032137	0.176298499014537	0.15838204312377	0.148572662036482	0.122387032446226	0.137919315907942	0.152058606009085	0.0871102331796747	0.171119768355472	0.14408350251306	0.0794636632319731	0.13921814095588	0.0504271358930041	0.0620941778352834	0.0193436104859561	0.146126276617316	0.231743542041694	0.136511657246366	0.249477780847536	0.315628901097754	0.360242494890845	0.272279524144412	0.281765630841409	0.190529786974319	0.229473875969635
2017-04-24	2017-04-30	0.0883248494260514	0.0664081023077193	0.024769028925265	4.90207180741702e-09	4.90208117720488e-09	4.90208678913835e-09	4.90208959113299e-09	4.90209236052085e-09	4.90209169837898e-09	4.90209475312082e-09	4.9020905452838e-09	4.90208292620418e-09	4.90207861900215e-09	4.90207437560796e-09	0.066110982038723	0.0923971373572832	0.0126572257739452	3.10898428075237e-09	0.0894403537987304	2.94010305669027e-09	0.100966902534338	0.0281387828082769	0.120101575901116	0.139928318021093	0.0600034229705811	0.0394511848334069	0.0432724634409161	0.0198528654229035	0.0307326074224409	3.24073062188903e-09	0.114202761306445	0.121740245645245	0.241159905889312	0.263787973944035	0.317180255694606	0.307848216579695	0.331684706664252	0.265110547110777	0.31902037766496	0.330917544641124	0.285425289511254	0.261231112834876	0.227878125486224	0.300856907586648	0.334268585997507	0.139906753418544	0.272213919304954	0.30014171510893
2017-05-01	2017-05-07	0.0742509618799249	0.0812707267259331	0.10006804047924	0.228882173609446	0.316697738284769	0.433262161647362	0.43565195712747	0.319953235014487	0.234520603300539	0.217825795630857	0.323755376023077	0.390060514375547	0.38862870869616	0.377354822036841	0.334755979734403	0.244274491297651	0.296556614358086	0.307143513607494	0.388834248200473	0.350203638803983	0.321293238540924	0.294984843845641	0.29334621068079	0.194294328596577	0.267109625971939	0.450104950184006	0.371359550988551	0.403422107269223	0.388343885677347	0.379253357570808	0.403307601098246	0.437094735566078	0.435555161265274	0.384578286789295	0.395373803595722	0.361910364890043	0.363280431781044	0.33762854269535	0.379713720550549	0.385988883725531	0.341463089838925	0.314226413846697	0.23268547486352	0.246672451095826	0.16236605293283	0.0674026407995517	0.279246176155052	0.0367386457982846
2017-05-08	2017-05-14	0.105711641934952	0.0242250210774212	4.90204536243747e-09	4.90205594945339e-09	4.9020671303711e-09	4.90206349406112e-09	4.90205796257165e-09	4.90204948953113e-09	4.90207049941891e-09	4.90207596916492e-09	4.90207499180956e-09	0.0349479836573302	0.0249152588214695	4.90207286680206e-09	4.90207858982538e-09	4.90208511342051e-09	4.90209522439952e-09	0.00729991381451445	0.0522092487635127	0.165289272614378	0.125816712221013	0.0672352847734772	0.0955110403984607	0.19193185324565	0.131895483555257	0.0614325430597074	0.190250597060816	0.105520573138124	0.149996179987887	0.148230588785366	0.143697612708488	0.0376916569169785	0.152543044322746	0.16482053668253	0.172533127574951	0.14197548684275	3.61830032179103e-09	0.0842601962883279	0.0917310450863232	0.0976698830656159	0.047392151912966	0.18158243105846	0.121190199589272	0.0761355358962998	0.0906728566543934	0.133599873010625	0.247660782495614	0.20956356661426
2017-05-15	2017-05-21	0.117247112415244	0.0789470410518272	0.0421683929227477	4.90205974188759e-09	0.00625024836848908	4.9020644004359e-09	0.0082647817519317	4.90207246137392e-09	0.00217740710745072	0.0711158214064978	0.050074498775688	0.062360097793056	0.13706729553677	0.193867651378347	0.21786835692058	0.135802876485396	0.101680133589035	0.201816180907259	0.191295669011265	0.150722234436402	0.0808748279659008	0.0769320541220039	0.201060690308629	0.135967074642827	0.0796073008882565	0.0633979086810981	0.108428760542664	0.0935341918405483	0.136425846637142	0.119311317161086	0.0938609671696576	0.0423805327605996	0.141455543707218	0.104675105531574	0.22478108374229	0.203154500042729	0.194029615183025	0.194468805993248	0.123294714094469	0.181407177320466	0.239044552611003	0.230521206702569	0.385825796726543	0.222578697174708	0.201735668151184	0.206438793324774	0.148791105216271	0.136546071775142
2017-05-22	2017-05-28	0.133661471476825	0.0747334762097427	0.104302151135343	0.0815811726743899	0.152179115470669	0.152792790152131	0.0964884442997218	0.124348838686391	0.112855342325534	0.104418425353905	0.102145076696488	0.146107636999858	0.0922789123493255	0.0629424312239686	0.0684968028872381	0.101896473404387	0.0881707723173095	0.0804572227102667	0.117907330245078	0.134854350335031	4.90209607322959e-09	4.9020900768279e-09	4.90209039137112e-09	0.0891753955381417	0.0795085605807052	0.149886257334982	0.139914012215662	0.200114289517938	0.0761692565764244	0.132793224190801	0.077936725516318	0.260827850749742	0.151943992682353	0.232683493353122	0.272381267844575	0.393586312677994	0.350005693119101	0.290439396338222	0.192647461707768	0.336585521247621	0.272701441466541	0.328613205985851	0.304184501644354	0.275215610308234	0.197113597146661	0.356911775600552	0.167687807943847	0.353623268125607
2017-05-29	2017-06-04	0.113137619157575	0.0724585838642868	0.056630691710626	0.0643707583050058	0.0355984820186805	0.0163203009508033	0.0041625677906589	4.90205965000669e-09	4.90207264014974e-09	0.0368911488351769	4.90208480180049e-09	4.90208229438006e-09	0.0374437726336893	4.90207796095307e-09	0.0107047370665527	0.0109819293643893	0.0185052654054888	4.90209575319607e-09	0.114992539190029	4.90209611194367e-09	0.038080995877664	0.0818705944538266	0.0972153098802776	0.0550452344726172	0.0114328029081181	0.150566775711014	0.05513711067175	0.205463638593106	0.206142659540485	0.145909658757404	0.323950832522506	0.319090508026443	0.362786703534008	0.291376665146773	0.183294126530818	0.216116055355164	0.273869648416437	0.105648234963019	0.198511339284095	0.200212395500496	0.243357588186205	4.90210686067267e-09	4.90210480034502e-09	4.90209698146121e-09	4.90209024996777e-09	4.90210613537562e-09	3.34906014160114e-09	3.79687229818521e-09
2017-06-05	2017-06-11	0.0669921620697032	4.90203228465348e-09	0.0108025419565039	4.90205695688486e-09	4.90206682767341e-09	0.00828682194772624	4.90206708446767e-09	0.0736910421133304	0.0451485618159502	0.0187341577813723	0.0403536169570251	0.0716368744095802	0.0558682621933942	0.0494096151931549	4.90208521342338e-09	0.0123336393195491	0.103124578964976	0.0651192285634654	0.0945506062706522	0.11475698529687	0.113080909161416	0.134104753306523	0.172032901393548	0.177743162255451	0.204309032587288	0.19121761030811	0.261476428496835	0.176672947391284	0.170783766319924	0.192983403199615	0.137183117714063	0.156593902301133	0.0961015396811112	0.112108950277235	4.90209577770446e-09	3.21591800822415e-09	4.9021083023141e-09	0.0224555444580788	3.60711036520681e-09	4.90210484723915e-09	4.90210889734726e-09	2.93596805926322e-09	0.0386112256015457	0.0421427061006012	3.46205040163584e-09	3.2582401298579e-09	3.33959998843844e-09	3.56481068991524e-09
2017-06-12	2017-06-18	0.0418973115847447	0.0299248654669875	0.0392049454159096	4.90206479257854e-09	0.00816609476501496	4.9020738292656e-09	0.0451780007097773	0.0357204301344835	0.0914158445112423	0.0540030177918194	0.0337677494586237	0.0818786178419428	0.131364300678812	0.0764349411501219	0.186303796154643	0.183647997488909	0.0871739683819234	0.103021746239	0.191399102691321	0.144328891805472	0.171171186969379	0.193811751757826	0.109648859635029	0.143998886701691	0.0114289083785022	0.186167422217147	0.0393132193124387	0.0412351112238582	2.89214373278807e-09	4.90210484715412e-09	4.90209787323077e-09	3.34481593736983e-09	3.31896431457283e-09	2.9420127645984e-09	3.22813991814364e-09	0.0588897576941531	0.110298614596031	0.0379269043716919	3.18125285153255e-09	3.8246971418699e-09	0.044254657519707	2.80599039768137e-09	3.08772714329244e-09	3.75892879326386e-09	0.0488509396690107	0.121395284152872	3.07081121925447e-09	4.90210682751625e-09
2017-06-19	2017-06-25	0.0245008524674916	0.0728460018685736	0.0645756668387003	0.0316278876163622	0.0706460995839444	0.10668499931494	0.0616168792640774	0.0842643070359487	0.105044645741095	0.134539718052277	0.0229260335856592	0.086400613596475	0.117486166523822	0.159354238884361	0.1489912620188	0.18816247741699	0.16256709514002	0.127463347453021	0.110022669171108	0.103866916222722	0.110045313682832	2.97024272976761e-09	3.38357683845611e-09	0.000154069059578969	3.13294126659982e-09	3.06474219733458e-09	3.22863829040313e-09	2.80957412154489e-09	0.0431867973118484	0.0718256432968927	0.0710914316116242	0.0939756717193344	0.0814627519743282	0.00174475737894238	0.0744207889809331	3.43601344960029e-09	3.13253582175495e-09	0.10886771041954	0.0825121734392708	0.131023882541674	0.148347657036602	0.124370297150511	0.100160283946006	0.109767000390062	0.0372376062196864	0.0133577265647577	3.34125455035513e-09	4.90209964478011e-09
2017-06-26	2017-07-02	0.0235293133679684	0.0284065874354143	0.0282391350495183	0.018990633038528	0.00944175743685503	4.90205935388992e-09	4.90206062661457e-09	0.0569528732120033	0.0397238117416056	0.0902857854004828	0.0781425622727776	0.0601081777700601	0.0729017709869994	4.90208643193041e-09	4.90209108831376e-09	4.90209888706764e-09	0.0155659934455894	2.84235827069626e-09	2.86981266287609e-09	4.90210372184269e-09	2.76569784529152e-09	0.0428668299249202	0.0522908199317955	4.90211194855195e-09	4.90211071585263e-09	4.90210332160847e-09	0.0392977132011653	2.8905971270164e-09	0.0639434605953594	0.0585135024889399	0.0551837694339916	0.0680370611506606	0.0447625171427899	0.06464245417595	4.90209971278328e-09	0.0369499389735393	0.0892052229431275	4.90210216912612e-09	4.90210037812073e-09	3.13460460688056e-09	4.90209580618311e-09	4.90209788549903e-09	4.9020987123439e-09	4.90209765887450e-09	2.94224971688296e-09	4.90210371676417e-09	4.90210608279254e-09	4.90210567921177e-09
2017-07-03	2017-07-09	0.0138610199607939	0.0234573377203044	0.0411796408150093	0.0241594982899953	4.90206130577947e-09	4.90205470230773e-09	4.90206398490392e-09	4.90206816332519e-09	4.90207762714936e-09	4.90209146588242e-09	4.90209694488751e-09	4.9021025317683e-09	4.90209265844824e-09	4.90209348522003e-09	0.0215583440665276	4.90209928706623e-09	4.90209894253996e-09	4.90210177424362e-09	0.00816711287794197	2.78834536054537e-09	0.0119781310457671	4.90208856202635e-09	4.90209522455199e-09	4.90209475178412e-09	4.90208854753972e-09	4.9021012980784e-09	4.90209375166647e-09	4.90209116995439e-09	4.9020878280142e-09	3.03376786361231e-09	4.9020916548065e-09	4.90208444900571e-09	4.90208756174609e-09	4.90208512377775e-09	4.902090146217e-09	4.90208842045963e-09	4.90210468636268e-09	4.90209114453833e-09	4.90209900718745e-09	4.90209939585321e-09	4.90209742400254e-09	4.9020974644041e-09	4.90210248994565e-09	2.77808297620546e-09	2.76161805452861e-09	3.27995478669254e-09	3.33014792846359e-09	4.90210588883834e-09
2017-07-10	2017-07-16	4.90201039675567e-09	4.90204363252687e-09	4.90206197168978e-09	0.00346935118497414	0.0017834705068096	4.90207861163479e-09	0.00279502378560874	4.90208307490674e-09	4.90208999983161e-09	4.90209766426218e-09	0.0392266196406478	0.0360983050785183	4.90209503377706e-09	0.0459974954878493	0.0419875289201153	2.8898654544079e-09	4.90209757901373e-09	0.0377316503717167	0.0128651326625607	0.0032114239222352	0.0840108742987918	4.90209554556495e-09	4.90209946675065e-09	4.90209441449344e-09	4.9020902337197e-09	4.90208624068699e-09	4.9020862153725e-09	4.90210045200076e-09	4.90209774699136e-09	4.90209246092437e-09	4.90208808595443e-09	4.90208442866085e-09	4.90209474346863e-09	4.9020957789032e-09	4.90209620985703e-09	4.90210306389736e-09	4.90210087122246e-09	4.90210359550097e-09	4.90210229851498e-09	2.76076235236422e-09	4.90210383995514e-09	4.90210268295187e-09	2.97681486567167e-09	3.57968594839745e-09	3.81822257237294e-09	3.00919282868732e-09	3.44741027966104e-09	3.36866819806625e-09
2017-07-17	2017-07-23	0.0576333358700007	0.00939267856990973	0.0357320374030175	0.0541086951052025	0.0190202363943731	4.90207920484438e-09	4.90207539909754e-09	0.0652279047884243	0.119243206344748	0.161960706468898	0.129613884032393	0.104959672786582	0.060360792129107	4.9020864323639e-09	4.9020906385317e-09	2.88392711861266e-09	0.0155831421049917	4.90209514442061e-09	4.90209565611768e-09	4.90208234226907e-09	4.90209499013604e-09	4.90209572425511e-09	4.90209385127886e-09	4.9020958241506e-09	4.90209179959604e-09	4.9020824325416e-09	4.90209221300665e-09	4.90209664475262e-09	4.90210118790251e-09	3.14407213489937e-09	4.90209809571266e-09	4.90209208398475e-09	3.0604137291869e-09	4.90210118778752e-09	4.90210295965834e-09	4.90211033062025e-09	3.44229621820397e-09	4.90210873356006e-09	2.89164022441597e-09	3.68175168538937e-09	0.0244129433609605	0.092445510307898	0.195766084482421	0.203589128829705	0.317020593363273	0.209647609998714	0.219223947234715	3.06983574003573e-09
2017-07-24	2017-07-30	0.094799986862978	0.0964029936278932	0.110355087357175	0.0735979585155396	0.0707035129733672	0.060500352004214	0.0451810566952908	0.016031964560278	0.0245260268102242	4.90208784858087e-09	4.90208942611081e-09	4.90208590591353e-09	4.9020809898281e-09	4.90208681925215e-09	4.90209559253393e-09	4.90209144849466e-09	4.90209717643759e-09	4.90209924376937e-09	4.90210186640548e-09	4.90209717651236e-09	4.90209978314436e-09	3.15748221437015e-09	3.19993625357342e-09	3.50678040464744e-09	4.90209513817505e-09	3.20525874801699e-09	3.05939927878517e-09	4.90209938235402e-09	0.0286608662857323	0.071894641151565	0.0619713816351522	3.02178355024769e-09	0.00322584721953847	0.084438906895867	0.0619432472276243	0.215951824554366	0.183306435781955	0.225329955827055	0.179653163628442	0.302736432219717	0.257300513130866	0.290186081988808	0.322215341861143	0.196118823559464	0.1282928333767	0.075219765883248	3.31924850711034e-09	0.158060925495579
2017-07-31	2017-08-06	0.0511030015393719	4.90204823704047e-09	4.90205616542123e-09	4.90206663987511e-09	4.90205459592196e-09	4.90206154289343e-09	4.90206908111624e-09	4.90207372514172e-09	4.9020826274924e-09	4.90208822056552e-09	4.90208823248829e-09	4.90209287531072e-09	4.90209568909027e-09	4.90209716091642e-09	4.90209656829831e-09	4.9021009103171e-09	3.1226202493222e-09	4.90210546080121e-09	4.90210027847456e-09	4.90209965655573e-09	4.90209342821102e-09	4.9020929245457e-09	2.8228281844413e-09	4.90209335793405e-09	4.9021003052605e-09	4.9020934339235e-09	4.90209577611467e-09	0.0315136886436578	0.00184900691482874	0.0809511142365563	0.0960772881236031	0.0259790152296381	0.0937292344214583	0.097147883573051	0.0015883002297594	3.28539698192613e-09	0.0352772593716166	0.0441413836827767	3.4270560277124e-09	3.08010980818972e-09	2.99777898479405e-09	4.90209396150394e-09	4.90209522577705e-09	4.90209501234258e-09	4.90209031880846e-09	4.90209057209021e-09	4.90210254413114e-09	4.90210382959829e-09
2017-08-07	2017-08-13	4.90201000108637e-09	4.9020383557226e-09	4.90205943653446e-09	4.90207630463417e-09	4.90208310759571e-09	0.0123081882959658	0.0616171776569395	0.0440756820855234	0.0191533305807985	0.032800854255054	0.054362834832944	0.0223372839541798	2.79930189214649e-09	2.94217539834364e-09	3.07271872985559e-09	2.86860219779513e-09	0.0199543472304992	0.043790119314565	0.0536986668965698	0.0542564937242747	0.166387114059656	0.113034625669892	0.177635735576755	0.190505935936433	0.189215106291089	0.25328561550025	0.114454043091171	0.0991558963118801	0.0699311638040089	0.190127944297725	0.0596366596555422	0.0796619469434842	3.38958741186841e-09	3.49189280053771e-09	3.2435099810028e-09	4.90209574079999e-09	4.90210384741614e-09	4.90210532737265e-09	4.90210944041008e-09	4.90210824714381e-09	4.90209683379107e-09	4.90209971803739e-09	3.7202665076894e-09	3.11399710425919e-09	3.60538976529656e-09	0.113488933021582	0.167506968849575	0.141361839402351
2017-08-14	2017-08-20	4.90199811720008e-09	4.90203970260138e-09	0.00532377884976268	0.0155427851927301	4.90207328081443e-09	4.90208010862193e-09	0.0998455081474378	0.100057202502847	0.116192232376124	0.147271568309625	0.143727458602128	0.117051170736927	0.164152459460816	0.170215437671112	0.234084108326599	0.240770888246396	0.258591831304952	0.209763470403067	0.165762794947983	0.148542638485235	0.180621421965111	0.107692797502133	0.125635846738924	0.221594615307197	0.0988363246638556	0.00955235568897325	0.116217611271304	0.0702637073795388	3.0729190312603e-09	3.15938545501928e-09	3.08554459156677e-09	4.90210590904967e-09	4.90210363530559e-09	3.04355259719925e-09	3.17292557527168e-09	0.104363642562531	0.13073971010302	0.0688748826385178	0.138590483987255	0.0911747865573564	0.183534779193975	0.260550633288541	0.198486209985651	0.216367768935164	0.313385199726613	0.292712940712336	0.404554865018672	0.327293033389264
2017-08-21	2017-08-27	0.0467060524153966	4.90204317312821e-09	4.90205959431123e-09	4.90206274941533e-09	4.90207507256395e-09	0.0243625752568544	0.00758087646494306	0.0221008975983106	0.137885299934733	0.05804810148224	0.0684969746960936	0.0509374368878519	0.0545844531044312	0.00223102734955186	4.90208118381165e-09	0.0259050572224656	0.0214016965350217	4.9020934742735e-09	0.0770175671728973	0.00321168970100522	4.9020969964346e-09	4.9020880540281e-09	2.92368053988736e-09	4.90210539374036e-09	4.90210243887476e-09	4.90209964808708e-09	4.9020965649823e-09	2.77803989669542e-09	2.84469016334385e-09	3.35013788898252e-09	0.0414544344337159	0.0893413377204308	3.2958648437737e-09	0.187362318542857	0.169070843589479	0.218095311136959	0.171533847696229	0.246847973325751	0.220862413330019	0.298212301978049	0.174480649216567	0.181053097437315	2.84825311270083e-09	2.99054394556567e-09	0.0603163065567814	0.0250015830994297	0.00152300071922433	3.22067818529218e-09
2017-08-28	2017-09-03	0.0131343350242561	4.90202693562174e-09	4.90205062742998e-09	0.0362237725288321	0.0113547088433273	4.90206058816642e-09	4.90206197153314e-09	4.9020669122672e-09	4.90207792668514e-09	4.90208801104511e-09	4.90208218432504e-09	4.90208553871956e-09	4.90208471525062e-09	4.90208488254478e-09	4.90208331165518e-09	4.90208980473437e-09	4.90209857625698e-09	4.90209586619504e-09	4.9020990963869e-09	4.90209128549335e-09	4.90209323902092e-09	2.96773291114478e-09	3.21654700688867e-09	2.80032604695456e-09	4.90210369159207e-09	4.90210115343752e-09	0.0135363360430776	0.0954483607458459	0.146249904467994	0.12157055031587	0.0529005376266258	0.145375969866838	0.278148512864997	0.177767977046697	0.0996155820230338	0.00440162336074393	4.9021027444351e-09	3.22504147117977e-09	3.18317873358574e-09	4.90210107055222e-09	4.90209772907386e-09	4.90205889025939e-09	4.90201379665211e-09	4.90208123435836e-09	0.0257936131622051	0.0945806100139969	0.0491818995931941	0.00086054898997176
2017-09-04	2017-09-10	0.0652912608639043	0.00406746254131843	0.00482509002698511	4.90206486471778e-09	4.90207566674104e-09	4.90206941910357e-09	4.90207068592924e-09	4.90207355172633e-09	4.90207913274096e-09	4.90208755462628e-09	4.90209314574874e-09	4.90209356986611e-09	4.90209397030069e-09	4.90209305765371e-09	4.90208860714225e-09	4.90209273342981e-09	4.90209087506639e-09	4.90209813090242e-09	4.90209141395248e-09	4.90209738198127e-09	0.00891538612760464	0.0980618052767216	0.0342558939521238	4.90209259859489e-09	0.0814455232039462	0.196412267114383	0.0630196036892921	4.9020901454889e-09	4.90208078908463e-09	4.90209105856966e-09	4.90209763926828e-09	4.90209195888409e-09	4.90209094761243e-09	4.90207607555583e-09	4.90208303030903e-09	4.90208524767331e-09	4.90207980916286e-09	4.90206838546605e-09	4.90208642367149e-09	4.90208923747877e-09	4.90208299849778e-09	4.90208719583744e-09	2.83895945588364e-09	2.94103175262044e-09	4.90208985188381e-09	4.90208807336335e-09	4.90209204402197e-09	4.90209055053932e-09
2017-09-11	2017-09-17	4.90200375983056e-09	4.90203914480308e-09	4.90206532742006e-09	4.90208632922275e-09	4.90207930139432e-09	4.90208040472743e-09	4.90207609651084e-09	4.9020798324001e-09	4.90208239962817e-09	0.00559667648365972	2.88704333766673e-09	0.0850756183054503	0.0659864295311771	0.156459452919506	0.0769025139425557	0.0313341266084241	0.031597998793491	0.109339332266385	0.174323578807783	0.147473960790299	0.0854633265038801	4.90209426124359e-09	4.90209567995762e-09	4.90209766164692e-09	4.90209733353302e-09	4.90208902938489e-09	4.9020975097117e-09	4.90208804298674e-09	4.90208133598332e-09	4.90209759289473e-09	4.90210670138289e-09	4.90209377770295e-09	4.90208916320827e-09	4.90209342930715e-09	4.90208871846646e-09	0.0667053235814728	2.95794220038075e-09	3.00939501612274e-09	4.90209863151785e-09	2.97711820321958e-09	4.90209287229394e-09	4.90209542620632e-09	4.90209406240886e-09	0.00447495143971887	3.1277636167157e-09	4.90208927403172e-09	4.90209376035084e-09	4.90209939705201e-09
2017-09-18	2017-09-24	0.0768754127808385	4.90204455833668e-09	0.0277369357454485	0.0391062751124413	0.00178331456125153	0.0464154324808385	0.101934720681296	0.0917313341828951	0.159850723226368	0.162577943421041	0.169142563711807	0.161944088356028	0.11067871477775	0.0663015416766544	4.90208602124027e-09	0.0829270314613102	0.0782078255370228	0.0225259825986242	0.0756533324266235	4.90209635562505e-09	4.90208683081912e-09	0.0313998558707876	0.0377509666265297	3.3698739130541e-09	0.0192170078609088	4.90209197197875e-09	4.9020961367924e-09	2.95784243093332e-09	0.0204229612583521	0.0697734087566171	3.06086979382024e-09	0.0493720852291855	0.0666234656269577	2.9970978337158e-09	4.90209267248893e-09	0.0966446239308275	0.0412263687870363	3.16970138538952e-09	3.14092351313645e-09	3.23758973084553e-09	4.90209862055607e-09	3.38568863774337e-09	0.194707975629911	0.0195506372311965	0.0982713172058302	3.17849970397965e-09	4.90211207898566e-09	0.201313754618701
2017-09-25	2017-10-01	0.030777957334684	0.0261227692972832	0.0635854141752571	0.0402489911738773	0.0419869479428889	0.0705122465659163	0.0362899882795693	4.90207033722156e-09	4.90207907125846e-09	4.90208930617752e-09	4.90208985297242e-09	0.0177808500396242	0.000859710456451549	4.90208669848734e-09	2.84426002185545e-09	3.27065099971646e-09	4.90209586192929e-09	0.00425412804161049	2.82494434066398e-09	2.85734511884393e-09	4.90208877405091e-09	3.04075794389966e-09	0.0520945648341987	0.00393927587926699	4.90209870966801e-09	3.19649182053804e-09	3.08212587524814e-09	4.90208748632122e-09	4.90209760818393e-09	3.08136592217408e-09	0.0415234657615443	0.0470621231019282	0.0227603467326153	4.90209705527404e-09	2.87903445694797e-09	3.30555003636744e-09	0.226246919023809	3.38080529893018e-09	3.65442940188669e-09	3.12927334391317e-09	0.103081210807317	0.102060077444961	0.199311353850753	0.0044739355622607	0.044925585492415	3.45164753411381e-09	0.00152271796654562	3.03246723921466e-09
2017-10-02	2017-10-08	0.134875475279871	0.0800713191045403	4.90206137898041e-09	0.00116923349621363	4.90207450109833e-09	4.90206884034574e-09	4.90207607820184e-09	0.0970034497256853	4.90207854442728e-09	4.90208432719726e-09	4.90208955739015e-09	4.90208935816449e-09	4.90209377122928e-09	4.90208854873748e-09	2.79233734418639e-09	4.90209349137482e-09	2.85987144198871e-09	2.88690945281561e-09	3.12823471665054e-09	4.90208932129717e-09	4.9020856583663e-09	4.90208916861146e-09	4.90208773799239e-09	4.90209663615732e-09	4.9020973927691e-09	4.90209203133964e-09	4.90209644997791e-09	4.90209452656732e-09	4.90210095297986e-09	4.90208917494604e-09	4.90210265313077e-09	4.90209500158241e-09	4.9020920504722e-09	0.026949725128709	0.142714950573666	2.84811043598956e-09	0.0293705395481686	0.0658668253311909	3.64659239997879e-09	0.0321813871571887	3.36056634522907e-09	3.20053820635081e-09	3.06238284410583e-09	3.02890456292224e-09	3.28043681490257e-09	3.51840447223988e-09	4.90210445477454e-09	2.85080603921342e-09
2017-10-09	2017-10-15	0.127798969233893	0.05461897775955	0.053118530604712	0.0534487527287487	0.0330322646879854	4.90207575546166e-09	0.0321787808562502	0.0644764047179864	0.0584216093685087	0.0950793267130264	0.124663006411696	0.00633037500018308	2.82780096681146e-09	0.0426289356029073	0.0911857997181683	0.0530611601044445	0.021415636216402	0.0620937926000207	0.00502178884243627	4.90208552676805e-09	3.09867599302438e-09	0.0690066840862824	2.82614702166977e-09	4.90209720249144e-09	4.902096863075e-09	4.90209254423969e-09	4.90209462559757e-09	0.0490637481500999	4.90210207418097e-09	0.00225286532638747	0.048300307773112	0.0868196638766593	2.84573955235939e-09	0.0042593199803697	4.90209761368401e-09	0.066556902525595	0.0114644238430154	3.27839505003112e-09	2.97420763977026e-09	4.90209634764004e-09	4.90210149271735e-09	3.19024210907488e-09	2.8595211483331e-09	2.93528583411687e-09	4.90210382846548e-09	4.9021101903381e-09	0.00152261336249505	3.87937502293884e-09
2017-10-16	2017-10-22	4.90198773123124e-09	4.90204492627859e-09	4.90206027414968e-09	0.00922301862882546	0.0241210529742344	0.0424173058488751	4.90207486251651e-09	4.90208157202106e-09	0.0673216426365553	0.0348452203388879	0.0794188233620899	4.90208633569522e-09	4.90209328413353e-09	0.0921969734222381	4.90209589888269e-09	2.77671588520978e-09	4.90209781713572e-09	4.90210366335877e-09	4.90209380569234e-09	0.063610686278738	0.0824726324727185	0.0639981885895222	0.0880516557640718	0.0360957120689895	0.0852150616741384	2.86547243041106e-09	0.0590002208858466	0.000445798099491176	3.24985426889154e-09	3.31857520174632e-09	4.90209314349562e-09	4.90209570976174e-09	4.90209413199444e-09	4.90209763617637e-09	3.27270443245322e-09	3.54796095930614e-09	3.4323416642129e-09	3.80773448014894e-09	3.38213158386901e-09	3.67421922134644e-09	4.07756266981753e-09	0.111230404824094	0.0419483894987459	0.117249779543893	0.10162426432142	0.124783059985667	0.175395081062338	0.139200045839997
2017-10-23	2017-10-29	0.0535668924870499	0.0562020782051238	0.0681549073431316	0.0103717417656716	0.0254029105868021	4.90207705638221e-09	0.0253664652635344	0.0236233855390099	0.0442024304642349	4.90208794017097e-09	0.00118035390087831	2.86677990729384e-09	0.0547067853907162	4.90208991071943e-09	4.9020871287181e-09	0.0638737087291065	0.0578986714442931	2.92859769680625e-09	2.83319700531929e-09	0.0326357146236599	3.01439798205917e-09	2.93078362420926e-09	3.40534293788924e-09	0.0811571890886887	3.12716383537144e-09	2.76253780992915e-09	4.90210072201771e-09	3.48409857305673e-09	3.48162097765493e-09	3.55549634414966e-09	3.85418868620405e-09	2.92823633685624e-09	0.0227605789409991	0.00927810792264796	0.0292053702847246	0.0584976603384351	0.1535062281752	0.23505892763237	0.151651057562428	0.0419729775029259	3.22330186999785e-09	4.90209689303477e-09	4.90209029882269e-09	4.90209496333032e-09	4.90211021275907e-09	4.902112243584e-09	0.0569987805475167	0.000860284684215906
2017-10-30	2017-11-05	0.132408492053933	0.0785584018560535	0.0685693352495318	0.0712661298105314	0.0489502935543962	0.051797675167815	0.0260469450596921	4.90207300580918e-09	4.90208392467811e-09	0.00963729491714576	0.0838106510293515	0.117260149378098	4.90209095728838e-09	4.90208629174253e-09	4.90208707384518e-09	2.76708172657207e-09	4.90209824578137e-09	4.90209824163989e-09	4.9021021193368e-09	4.90209672428679e-09	2.76324817807531e-09	2.868595296341e-09	3.4415439106483e-09	0.00393923114613957	0.0230889215817771	0.0591854624201901	3.0500408391719e-09	4.9021002320823e-09	2.78565765632575e-09	4.9020993459222e-09	0.107438027073218	0.196460638707185	0.144015107596387	0.161870061198557	2.91292396687767e-09	0.0397585486282982	4.90211505788581e-09	4.90210707283127e-09	2.87314779490798e-09	4.90210415099229e-09	4.90210482152873e-09	0.0538640264076888	0.000758375166556351	0.117483154771132	0.0258018583077984	0.0945997394209648	0.0214018344427509	0.0208621046872858
2017-11-06	2017-11-12	0.147375824875901	0.0713912705555551	4.90206238050661e-09	0.0276200275909918	4.90207086786114e-09	4.90207324667689e-09	0.0171559121117394	4.9020767677132e-09	4.90208141376776e-09	4.90208710182903e-09	4.90208930819551e-09	4.9020916881573e-09	4.90209871921621e-09	4.90209116930402e-09	2.78122069482407e-09	2.86238479833097e-09	0.0985351995580156	4.9021045457281e-09	3.18757055511236e-09	2.81202092047129e-09	2.8662033678494e-09	2.8888146780138e-09	0.0648304462907677	4.90210154673501e-09	0.027008883954238	2.87894670926509e-09	4.90210275539082e-09	4.90208884914556e-09	4.90209781062843e-09	4.90209327234878e-09	4.90210104108045e-09	4.90210098180267e-09	4.90210459940885e-09	4.90209969797052e-09	4.90209278779478e-09	2.86762773695094e-09	3.31482668042368e-09	4.90209445714034e-09	3.36216607572361e-09	4.90209998808583e-09	4.90209735761304e-09	4.90209462446241e-09	4.90210684551397e-09	4.90209744412091e-09	4.90211016511979e-09	4.90210931379087e-09	4.90211022736501e-09	4.90209981674537e-09
2017-11-13	2017-11-19	0.215587599697077	0.150311774410807	0.142725307924386	0.0201430254678304	4.90207696735865e-09	4.90208258853401e-09	0.0287734650877742	0.0152796392286569	4.90209731863812e-09	0.0752136809553009	0.0402949055798485	0.0212092055177501	2.94892460272878e-09	0.0258122389556657	4.90208622329211e-09	2.85971564084189e-09	4.90209721232948e-09	4.9020963434176e-09	4.90209450132702e-09	0.0326599787765784	2.81911040175729e-09	4.902092375043e-09	4.90209941650175e-09	0.0266465558045582	3.12369965072565e-09	4.90209641153092e-09	4.90209734181214e-09	4.90208872325011e-09	4.90209221656359e-09	2.77068439540008e-09	2.77948289034861e-09	4.90209323294707e-09	4.90210383281598e-09	4.90210299302218e-09	4.90210195661155e-09	4.90210053577737e-09	4.90210427960375e-09	4.90211101303807e-09	4.90210180104124e-09	4.90210566987135e-09	4.90210437234007e-09	4.90209502987568e-09	4.90211259414678e-09	4.90211442118464e-09	4.90211503679293e-09	4.90211040418117e-09	4.90209921102635e-09	4.90208428899688e-09
2017-11-20	2017-11-26	0.181206316141569	0.164490209713335	0.0999797851327927	0.109694731901053	0.0477280964273457	0.0591400585199428	0.0383536239442522	0.0145177431030079	0.0379421328859925	0.0288057961138073	0.092158528371047	0.0966769791959034	0.105831916285483	0.0717857120680132	0.0251479659470411	0.0449017576281731	2.91931773438034e-09	3.22513591989249e-09	0.0505003736547974	0.0604882471260678	0.00430868321261932	0.063908172069989	3.03131128724631e-09	0.0474564592089454	0.0289250544233603	0.0928418185623155	0.118127608184461	2.92965093449677e-09	3.05574891586417e-09	4.90209799847722e-09	4.90210406604106e-09	2.90501231248435e-09	4.90210313713805e-09	4.90210142824859e-09	4.90210398466327e-09	4.90210714540072e-09	4.90210935993569e-09	4.90210887675854e-09	4.90210792334632e-09	3.56855856508313e-09	2.83883802145854e-09	3.58630261705775e-09	0.000758512212961968	0.117168274319244	0.10974668896105	0.322866408551486	0.246407506270456	0.23401189044848
2017-11-27	2017-12-03	0.125578391888107	0.12194323728163	0.0740869063690636	4.902070834269e-09	4.90207116843395e-09	4.90207690363338e-09	4.90207323372697e-09	4.90207438754619e-09	4.90208921714451e-09	4.90208469940663e-09	4.90209223393359e-09	4.90209412518761e-09	4.90208514407202e-09	4.90207985437902e-09	4.90207557464184e-09	2.84841289344371e-09	4.9020909089142e-09	4.90209615655806e-09	4.90208533371747e-09	4.9020921748044e-09	4.90209931086767e-09	4.90209411267387e-09	4.90209678172932e-09	4.90210356892353e-09	4.9021037706384e-09	4.90210718694648e-09	4.90209932906615e-09	4.90210253138889e-09	4.90211163713572e-09	4.90211226017891e-09	4.90210849794932e-09	4.90210721374594e-09	4.90210782278885e-09	4.90211245645394e-09	4.90210593844275e-09	0.0505332784011204	0.0353827071100967	0.152078716956091	0.169210143224308	0.265141096435956	0.250137316512653	0.225485251479645	0.274781298730708	0.250590436107918	0.218262932960674	0.199484969497344	0.275112995234084	0.232587140312467
2017-12-04	2017-12-10	0.147421718086918	0.107392579463282	0.0566207530284875	4.90207622912847e-09	4.90207832419417e-09	4.90207862522062e-09	4.90207144806662e-09	4.90207398306564e-09	4.90208752765884e-09	4.90208202752347e-09	4.9020901532442e-09	4.90209210041217e-09	4.902088692404e-09	4.90208749541672e-09	4.90209548902112e-09	4.90210361198785e-09	4.90210268980595e-09	4.90210741201406e-09	4.90210869437475e-09	4.90210837039097e-09	4.90210603827016e-09	4.90211324416322e-09	4.902117937149e-09	4.90211290407851e-09	4.90211568836552e-09	4.90212632428648e-09	4.90211455069481e-09	0.00238766979651543	0.07649562200476	0.0157726877562776	0.217536115387883	0.231107449030694	0.169529280457939	0.199449449809646	0.251141655444215	0.250677122966183	0.163800506245924	0.152562832351535	0.226432371300689	0.108255431183848	0.0375029524929606	4.90210331492592e-09	0.00766007451524264	4.90210610546934e-09	4.90209929496697e-09	4.90208156024423e-09	4.90208185873671e-09	4.90209720157864e-09
2017-12-11	2017-12-17	0.0542399187993347	0.071342699252191	0.0426959999098667	0.0454508367508035	0.00114517876254943	0.000922803053672571	4.90208188597223e-09	4.90208442036104e-09	4.9020955565727e-09	4.90210343070507e-09	4.90210487839492e-09	2.81813871528788e-09	4.90211056026215e-09	0.0798342323985185	0.0312571262821677	0.0014694616643502	4.90211987545001e-09	2.99796405695157e-09	0.0602133096975996	0.117326642424647	0.0988377056325918	0.171537287358769	0.284312851250776	0.299720308374057	0.274943463051525	0.216583798817326	0.230916050351095	0.209743725512613	0.220627588044006	0.277120818424906	0.173590929907774	0.171804884272134	0.0593793548044887	0.0293912851287614	0.0672528715921085	4.90210565462004e-09	0.165402590011386	0.0069201141221611	0.117985167633387	0.0521157773526494	3.4341466701538e-09	0.143056394115909	0.127878537884753	0.148360567566391	0.0871951431052136	0.157187386817885	0.211068746790153	0.254157262417654
2017-12-18	2017-12-24	0.0295817233945131	0.0588491506958094	0.000839370709205412	0.0385809061727286	4.90208691507626e-09	0.0566191469049325	0.183566506981439	0.10289534854221	0.10662387959486	0.0522179183396764	0.0328125337668918	0.0489263881170233	0.215113186171447	0.194812507581667	0.216057919142321	0.295317596394832	0.33471520637244	0.330753898607882	0.23341683429782	0.293548531557388	0.266907476368987	0.198451095605399	0.2719744877921	0.2241080090222	0.14917084767909	0.179541091127287	0.211821126873958	0.191402947840813	0.145037450503953	0.184108894088599	0.12786014558036	0.158842274241475	0.165688069069951	0.24985720830046	0.198070205601922	0.199158245603422	0.214355107766324	0.257810095548475	0.248549115932037	0.120756005016034	0.246817047340423	0.23141274418492	0.267145118276799	0.35316773075343	0.249886986183849	0.306035271376502	0.413054537926219	0.249286714367992
2017-12-25	2017-12-31	4.90201182613731e-09	0.111115780577874	0.0583056999495578	0.124284128877758	0.198700027649837	0.279873960748585	0.304045001711953	0.379097647106981	0.333667755377317	0.368320628405733	0.381781456088986	0.321469181174521	0.307225545793258	0.311377696558663	0.263914828727245	0.173593845172008	0.152785073991303	0.277657699512392	0.29729977633454	0.289541370106609	0.20442032041318	0.128957345484196	0.263504627116177	0.216330878255287	0.310766230857323	0.335743329566932	0.217840283793461	0.241508761557527	0.292016962820381	0.262600567513349	0.361421835398045	0.34854034752008	0.336348132223745	0.445289253466882	0.401916331457529	0.404292117639686	0.379055962488579	0.441159271841158	0.450824845145209	0.475834340688499	0.405055769986425	0.414134002314428	0.345741964853994	0.29236700412346	0.340568802396182	0.34160971849132	0.296948645551036	0.251025444465222
2018-01-01	2018-01-07	4.90197871343185e-09	0.147923027320863	0.270390790626448	0.294755924870684	0.251954264352917	0.240264391548189	0.302896804656026	0.370307365618001	0.47498425034815	0.353580926273499	0.243188391244356	0.278139242603994	0.29203090397244	0.287800902821972	0.320549877288084	0.327957680735939	0.31889980044695	0.234217622207412	0.25910116450584	0.247942456556689	0.32040758303287	0.365176402781234	0.37211080984945	0.382130130935831	0.424640503058135	0.460143257006466	0.346751944951215	0.331098185543932	0.355391798291169	0.335523078540661	0.41415386677607	0.385329174309659	0.397232626865463	0.321319825797289	0.162283978389795	0.17606024550436	0.0294542574405985	0.142910205528677	0.0377986244069753	0.17580572535437	0.0893833173671044	0.101517486478686	0.226513251877013	0.200166784600646	0.222149049743437	0.3473219012205	0.371383027407877	0.291868248774174
2018-01-08	2018-01-14	0.0574016680339707	0.0272821212955021	0.00931280699196405	0.00116939105404384	4.90206017154154e-09	4.9020590604829e-09	4.90205079286712e-09	4.90206923849741e-09	0.011124357694494	0.0611710616493939	0.0359987923223895	0.0338687822827553	4.90208399798082e-09	0.00335497847333072	0.0155264702205727	0.0531440445061353	0.0812582061778007	0.115743360219709	0.0788439870055966	0.0716618779037682	0.0673397026636485	0.0803892020645426	0.0595102619368633	4.90208687671972e-09	0.126395797734275	0.0893012890934015	4.90208040522928e-09	4.90207452581283e-09	4.90208852031174e-09	4.90208583693776e-09	4.90208585920703e-09	4.90207856231284e-09	4.90208268399701e-09	4.9020856433664e-09	4.90208346749026e-09	4.90209236859078e-09	4.90208788040735e-09	4.90207415685182e-09	4.9020601145906e-09	4.90205816111398e-09	4.90208700795421e-09	4.90209898280203e-09	2.91046863692683e-09	2.87639071804446e-09	4.90209843599409e-09	3.17648206758451e-09	2.82708838933569e-09	0.000860568088362618
2018-01-15	2018-01-21	0.0539951131158413	4.90203433619704e-09	4.90205725759051e-09	4.90206127206941e-09	4.90207152101317e-09	4.90206518735699e-09	4.90205835000736e-09	0.00770031690183385	0.0182757347672427	0.0490482555150685	0.0588103869456992	0.105986761732283	0.100445083159712	0.0888925589274068	0.105817356613142	0.121471089817782	0.05934120857913	0.0789209572904242	0.106996467271756	0.0652677399704175	4.90207118877813e-09	4.90208095137632e-09	4.90208979923552e-09	4.90209044459206e-09	4.90209547418187e-09	4.90208956459575e-09	4.90209143082256e-09	4.90208817372742e-09	4.90209670475488e-09	2.84186011415616e-09	4.90209745474073e-09	2.94938375091516e-09	4.90208801399028e-09	4.90209532974633e-09	4.90208561282988e-09	4.90204779365485e-09	4.90206744736715e-09	4.9021015288173e-09	4.90210241351937e-09	4.90209763087421e-09	4.90210674463459e-09	4.90208778680079e-09	0.021461526326521	0.114066919823334	0.0945953036229485	3.04684625866905e-09	4.90208983715052e-09	0.12123410288134
2018-01-22	2018-01-28	4.90196253189431e-09	4.90203422540305e-09	0.0710719473005267	0.0540605341420102	0.137633246106447	0.122034612537605	0.104739118126721	0.10767773575183	0.149261183990586	0.107444929342142	0.110878813772209	0.146722565789341	0.10855311803192	0.0483090982168292	4.90208761281684e-09	4.90209468914863e-09	0.0213997311115283	4.90209746174578e-09	3.00484023060312e-09	0.0341813055855437	0.0411177209460203	0.0510059847506161	0.0288504158834952	0.119125836012984	0.0444267581652445	0.075088416455911	2.87334570009077e-09	2.83895415876927e-09	4.90210649369343e-09	4.90209780410910e-09	4.90210099478025e-09	4.90210956399381e-09	4.90211649870157e-09	4.90210607208754e-09	0.132425492828162	0.156457492141271	0.0563402574229624	0.136151985295852	0.139379835259388	0.188253419496776	0.136155265739582	0.144596404275809	0.035306855251089	0.106522540963749	0.228758744748993	0.00562953075028833	0.0937152222385352	0.02890992579591
2018-01-29	2018-02-04	0.0351312640918923	0.0318299680881516	0.0496413985196075	0.0258858902622043	0.0273051505157626	4.9020603868179e-09	4.90205508625198e-09	4.90206169362621e-09	4.90207415838118e-09	4.90208392892597e-09	4.90208277540573e-09	4.90209234663779e-09	4.90208326584422e-09	4.90209011722705e-09	4.90208821715784e-09	4.90208570743464e-09	4.9020959886742e-09	4.90209377836534e-09	4.90210177512972e-09	4.90209425964429e-09	4.90209226090639e-09	4.90210332341515e-09	4.90209700860914e-09	4.90209795349554e-09	4.90210117933477e-09	4.90210738306229e-09	0.0254257186872765	0.0314817308308392	0.127712966937422	0.119048412930095	0.150590010566717	0.245185728557637	0.232337586008723	0.195418588709947	0.146709054189262	0.277491497121118	0.163795896219125	0.0749870430385603	0.118823239337721	0.151908369774241	0.0342854880249669	4.90209724888063e-09	2.94439664822539e-09	4.90209911798592e-09	4.90209858203872e-09	4.9020883660548e-09	4.90209726021348e-09	3.04154828386749e-09
2018-02-05	2018-02-11	4.90199776999879e-09	4.90203165100007e-09	4.90205696568512e-09	4.9020733631567e-09	4.902078537196e-09	4.90207807565232e-09	4.90207019367114e-09	0.0220963857614123	4.90208170156993e-09	0.00862422037679563	4.90209103719969e-09	3.13214484417909e-09	2.98476041491187e-09	4.90209154151397e-09	4.90208552121658e-09	4.90209296954728e-09	4.90209106863059e-09	4.90210118295704e-09	4.902093396219e-09	0.0264832655746973	0.0380451178489668	0.0476474474301681	0.0914876174940103	0.0777099901513247	0.0793702728356568	0.211520150325228	0.174216493159373	0.153420054461335	0.155149335175602	0.160585631353954	0.225770119540868	0.202998964204866	0.1392456930852	0.182662313766201	0.137085334494535	0.0802952615776143	0.122086504045776	0.0100240491091513	2.92330496967535e-09	4.90210338990601e-09	2.80302442412132e-09	3.08032783107654e-09	3.55197234155408e-09	3.47517164499318e-09	3.19969925064408e-09	4.9021027054094e-09	4.90210552518438e-09	4.90210346423477e-09
2018-02-12	2018-02-18	0.0880736377390397	0.0896205808766151	0.0979116266535028	0.0758195916143024	4.90207400489903e-09	4.90207361734169e-09	4.90207765564551e-09	4.9020770089869e-09	0.0361086221813461	0.0751170190732984	0.110745768563602	0.0521114474693298	0.027171227196898	4.9020807408377e-09	0.122608463406161	0.139711381621767	0.231807142135606	0.110868275490679	0.156993981002764	0.071394711407703	0.0825581997469637	0.104785214709781	0.211650246744543	0.205512280946005	0.149472596178704	0.0734963552944632	0.0155118549230756	0.0760712241777004	0.10951726148605	0.0874765186986826	0.0755242911965389	0.112426389327724	0.00322604193086221	0.0869372739818187	3.41073109848731e-09	2.8867116872968e-09	3.4876721990935e-09	3.55793693075893e-09	3.43463657416568e-09	4.90210838104493e-09	2.8107332902433e-09	0.0441829197852008	0.00420368360090695	0.0610114631044395	0.191192010728639	0.102184982646106	3.09666770137508e-09	0.172016949365657
2018-02-19	2018-02-25	0.210111630367342	0.119504118633946	0.085416401857418	0.0609416077731299	4.90207367968732e-09	0.0645002090382659	4.90206873291549e-09	0.000877683708949362	0.0352396025425204	4.90208025574029e-09	4.9020810065496e-09	4.90208006443578e-09	0.0123054756048976	4.90207552327033e-09	0.0914428396199438	0.0449244164481763	4.9020895050774e-09	0.0438471283067683	0.0128759367686697	4.90208769710086e-09	0.0441968394560851	4.90209163852015e-09	4.90209576671983e-09	4.90209152009956e-09	3.02051839397531e-09	0.0135414007925179	4.90209698810136e-09	2.96020547733859e-09	4.90209607122174e-09	4.90210048865042e-09	3.46082518134658e-09	0.0376978709195515	0.083866596863243	3.65213304578056e-09	2.87387439499081e-09	4.90209895427964e-09	0.0204282998728987	0.0255485663598205	0.11141042476486	0.104707619994317	0.13608823337797	0.176953854720177	0.142797812101875	0.220613918288625	0.172343063988191	0.334933938840284	0.145189951834837	0.203979420930969
2018-02-26	2018-03-04	4.90198085662783e-09	0.00254617927506739	4.90205091502263e-09	4.90205611043722e-09	4.90205501350777e-09	4.90205095611178e-09	4.90203989279545e-09	4.90205685248718e-09	4.90206968224865e-09	4.90207433204862e-09	4.90207524029323e-09	4.90207849119037e-09	4.90207971993108e-09	4.90206839298035e-09	4.90207610420192e-09	4.90208173141734e-09	4.90207986006496e-09	4.90207620174006e-09	4.90208604812233e-09	4.90208590295408e-09	4.90208504600698e-09	4.90208788139369e-09	4.90209370372863e-09	4.90209517400553e-09	4.90209094567957e-09	4.90209187883339e-09	4.90208266232677e-09	4.90208103295138e-09	4.90209193883228e-09	4.90210113691671e-09	4.90209033334207e-09	0.0118891227305963	0.0203299982251526	0.100091148062049	0.0823713850883341	0.200072794773165	0.251253109861561	0.159796866058608	0.197786694861955	0.24089736001778	0.208886317882016	0.102601094846181	0.138811358788696	0.12939452985728	0.191781020068434	0.205102255445759	0.159612461297617	0.242094718246158
2018-03-05	2018-03-11	4.90198881447128e-09	4.9020311297482e-09	4.90205483860286e-09	4.90205621131369e-09	4.90205638999574e-09	4.90206192295102e-09	4.90205986138871e-09	4.90206573958967e-09	4.9020733566136e-09	4.90207682815447e-09	4.9020808945528e-09	4.90209211920932e-09	4.90208861798976e-09	4.90208633675424e-09	4.90208857390275e-09	4.90208467442733e-09	4.90209397281299e-09	4.90209080355686e-09	4.90209175545897e-09	4.90209017613287e-09	4.90208774121112e-09	4.902089641845e-09	4.90208757120918e-09	4.9020910418336e-09	4.9020980917542e-09	4.90209551008236e-09	4.9020956656691e-09	0.193778065227557	0.181631534429732	0.161470255844858	0.159942260882795	0.180570348140752	0.0864161221087997	0.0671654989552292	0.0744736672648197	4.90209519195941e-09	0.140115222676569	0.128066454811313	0.114605649695556	0.0718361683799072	2.95093101724216e-09	0.0730445333053585	0.134644250762127	0.076210651470064	0.07563922428379	3.51785603253137e-09	0.120744667544555	0.0408078104916734
2018-03-12	2018-03-18	4.90200217745061e-09	4.90203187353422e-09	4.90205137935147e-09	4.90205965089085e-09	4.90207132629084e-09	0.0290442481047787	0.013051413394128	4.90208229862946e-09	4.90208346247306e-09	4.90209107543749e-09	4.90207839936068e-09	4.9020819858617e-09	4.90209156933847e-09	4.90209148249817e-09	4.90208498304393e-09	4.90209171794932e-09	4.90209496318143e-09	4.90209630182669e-09	4.90209850581947e-09	0.0528627566835686	0.0658725308035222	0.135897269265665	0.247535364042962	0.203613771846487	0.152484221528182	0.173092378805972	0.136596610245133	0.144351503790997	0.109265610963655	0.130177592557545	0.105418675302995	0.154916468853807	0.169286703679952	0.175930505027039	0.132323553043407	0.0830405489077413	0.148261173142004	0.1784956914863	0.0853732413990763	3.08690618748199e-09	0.102517665984746	3.17671045618462e-09	3.36805477688957e-09	3.59424814769855e-09	3.34021444040875e-09	4.90210439219644e-09	4.90209768153972e-09	4.90210124204629e-09
2018-03-19	2018-03-25	0.0387567769524582	0.022704263457308	4.90206654881683e-09	4.90206589229942e-09	4.90206812631964e-09	4.90207388776186e-09	4.90207501141347e-09	4.90207587753237e-09	4.90208282637418e-09	4.90208601518604e-09	4.90208807707774e-09	4.90209009715857e-09	0.0855752901248107	0.146234611015493	0.211670503449077	0.259797025506519	0.196817891122416	0.170578391745681	0.123181628366089	0.203076562234553	0.169518022807623	0.233492379332887	0.262368257385294	0.182802990526251	0.108834254258235	0.246173701930984	0.22877866715681	0.206980778431236	0.208859803649439	0.0562176643539524	0.148362172621034	0.065921272352639	0.112990940539734	0.104717060580305	2.85350517828964e-09	3.24276769105912e-09	0.00251500616066729	4.90210416169618e-09	4.90209532145146e-09	4.90209755752032e-09	4.90208976862981e-09	3.07885817685908e-09	3.95174652153038e-09	3.13457094376632e-09	3.27686102302153e-09	0.00562802157516882	0.214096372015433	0.411903363048192
2018-03-26	2018-04-01	0.050832862176492	0.010913994329483	4.90205791511214e-09	4.90206411108628e-09	0.00944396733047201	0.053851617126616	0.0328918420580775	0.0630904851989064	0.100581409320739	0.111702170099562	0.128518604995093	0.0852724672858388	0.11178279170029	0.131113925572783	0.0936906889814335	0.0884030144069436	0.203992886818308	0.0711110887651148	0.069303511742417	0.194074030117984	0.0150480233170086	0.176908868401503	0.127585850326804	0.0946395414815064	0.0599508764512542	0.131079688525868	0.141300928812917	2.99116230553784e-09	2.86135181816802e-09	2.88712709294598e-09	2.76639699177378e-09	4.90209414060643e-09	4.90208395851779e-09	4.90209489385835e-09	4.90209603785671e-09	4.90210828690196e-09	3.71264449480327e-09	3.44869436069901e-09	3.18917081895936e-09	0.143144698400825	0.318316380881744	0.474822702912461	0.344410391518056	0.362977436246465	0.284509205338883	0.34202432601646	0.320782096147774	0.192163670676227
2018-04-02	2018-04-08	0.133038233328874	0.117788241373468	0.0780811959027444	0.0247419998895023	0.0177379233748051	0.0745534312099593	4.90206138398055e-09	4.90206329499618e-09	4.90207385859426e-09	4.90207452452863e-09	4.90208670063679e-09	0.0234879734968163	4.90208256084864e-09	4.90207289769494e-09	4.90207805621572e-09	4.90208504223445e-09	4.90209252955992e-09	4.90209754532366e-09	4.90209672690763e-09	4.90209346715484e-09	4.90208179482018e-09	4.90208239820405e-09	4.90208380447237e-09	4.90209148960081e-09	4.90208880222058e-09	4.90207487425425e-09	4.90208216618038e-09	4.90209275601903e-09	4.90209288332249e-09	4.90209457835105e-09	4.90209184552947e-09	4.90209299970864e-09	0.118131196132195	0.238007221452216	0.23788626491337	0.231450232455057	0.19948735658118	0.152365283578478	0.142604871569636	0.22338321345349	0.264801177824621	3.09245421651363e-09	3.61269798017214e-09	3.11642307591817e-09	0.0104477875810377	2.81759209613788e-09	2.88149398954582e-09	3.58593193737179e-09
2018-04-09	2018-04-15	0.155111342682144	0.0865492171528645	0.0630637823510269	0.0695424165696152	0.00433608536752757	4.90206738931255e-09	4.90206743339263e-09	4.90207294293869e-09	4.90208202178515e-09	4.90208263532158e-09	4.90209544190533e-09	4.90209056899089e-09	0.0134487869335318	4.90207713834957e-09	4.90208053627066e-09	4.90208378135074e-09	4.90208657276889e-09	4.90209222938243e-09	4.9020849444289e-09	4.90208462629378e-09	4.90209362139196e-09	4.90209925045693e-09	4.90209923989174e-09	4.90209139555441e-09	4.90209196368344e-09	0.157023330239216	0.190405117871729	0.130501893805709	0.164846503193973	0.303651573622301	0.189297549844298	0.0919056648673498	0.18508429989151	0.111893323464008	4.90208687192116e-09	4.90209063927498e-09	0.02939580210274	3.63667526825652e-09	3.20343392537209e-09	0.0387653714559314	0.0538646670928182	3.05509963423114e-09	0.0624627757589186	3.84767494878464e-09	0.0488081005032184	0.0520942074689737	0.0292615501769196	0.160838985224753
2018-04-16	2018-04-22	0.140825228072077	0.0967576416907081	0.0665544179980964	0.020710389745344	4.90207148636476e-09	0.00895802405714615	4.90207045275079e-09	4.90206583287084e-09	4.90208418406954e-09	4.90209023684054e-09	4.90208840107093e-09	4.90208478981461e-09	4.90208678641152e-09	4.90209450611046e-09	4.90209549061698e-09	4.90209567228617e-09	4.90209790218113e-09	4.90209559256392e-09	0.0458581002393932	0.121169099864712	0.191463295064368	0.0949706317115462	0.0880907055874953	0.0549868146968373	0.0386750277516392	0.128816771384598	0.135566204560923	0.114916594825647	0.0163044291029091	0.132567203707925	0.0914439851406996	0.0376405460850686	0.142037389497539	0.0793614223813126	2.80641554036757e-09	0.0422914386838765	0.104021391723273	0.140448952907996	0.0727461191041977	0.0452514839846468	0.06378641641987	0.209472053584587	0.267135270355728	0.307162087273792	0.442976776774627	0.404637016027435	0.310771524193905	0.361455723815928
2018-04-23	2018-04-29	4.90200814970912e-09	4.90203985953703e-09	4.90206274417054e-09	4.90207411066560e-09	4.90207999901913e-09	4.90208583012259e-09	4.90209139141892e-09	0.0145267506111803	4.90209457363927e-09	4.90209613321057e-09	4.90209596992229e-09	4.90208520742332e-09	0.06724330305747	0.0988712917061149	0.00106085307242668	0.119683060611997	0.0970377646239412	0.115092494218323	0.135046392363976	0.0790215822327503	0.138619559538658	0.00694755150967923	0.086054760735591	0.0850648675592792	0.0502825602693988	0.081029041979595	0.12758428770246	0.0970599638680069	0.045178992876656	0.123258373575214	0.154703987116023	0.177521180667442	0.147321973106263	0.110062431959665	0.286874826557315	0.233336163850913	0.280351449692375	0.328275912352485	0.375716245464619	0.380957580183171	0.382028566669594	0.337876432837234	0.277808367093079	0.369700878578427	0.341934240853704	0.294649374646697	0.193767822811595	0.344573288721444
2018-04-30	2018-05-06	4.90200260684995e-09	0.0611061898301163	0.123352790019276	0.184858243972474	0.269808586369864	0.359213093518573	0.385427115681538	0.319845370805714	0.358605541038639	0.364167486388043	0.378615798082755	0.411336773956358	0.353822676630048	0.32777055931444	0.297015732216667	0.296035054904703	0.216556227138212	0.353432630292938	0.364791856930162	0.276906915524675	0.292931342291407	0.304158203483267	0.274565043394046	0.222377702810534	0.30491943483239	0.338825664880173	0.319215278454036	0.382316053237542	0.417958525379819	0.447691970220565	0.390237517724258	0.428220892442103	0.410455551098296	0.351028166790873	0.139928352899252	0.0774758011000745	4.90198487757123e-09	3.32306041433638e-09	0.336301910233271	0.3328297619381	0.384736089181867	0.271147470589949	0.314222280009949	0.300468199751465	0.292923919314554	0.300624783552949	0.389674927502812	0.324098551655966
2018-05-07	2018-05-13	0.104483858276111	0.031068466219266	0.0287356260137961	4.90205359219469e-09	4.90205703004657e-09	0.0102971398056983	4.90205844692333e-09	4.90206146682745e-09	4.9020773730007e-09	4.90207978467608e-09	4.90208581222275e-09	4.90208545085695e-09	4.90208878434822e-09	4.9020861850251e-09	4.90208367559851e-09	4.90208708287026e-09	0.00537315291685312	4.90209116183425e-09	4.90209116495439e-09	0.0794091049505418	0.136771117588064	0.108096940411984	0.156601915513189	0.200553371668385	0.157563104721928	0.226754251889831	0.0847225562795628	4.90209230410393e-09	0.0740972529853045	2.81331129188021e-09	0.027797242626374	4.90208931833687e-09	2.84707374097209e-09	2.97852806473772e-09	0.00410194279369251	0.0531563323794491	0.15215326456708	0.0813632193656607	0.0570637768634128	0.0585422360026064	0.0636870221527013	0.121363539710639	0.193074381411831	0.221782003315568	0.0602646692882555	0.160643452800139	0.0773840376242061	0.136461834064421
2018-05-14	2018-05-20	0.0764061244962106	0.0303001898691466	0.048628673855988	4.90206490773144e-09	0.0464136932849322	0.0283587993812547	4.90206879691106e-09	0.0046673412760992	0.0441386606188609	0.0399122835382794	4.90208745565437e-09	0.163560970639995	0.155958757023341	0.0932045778714033	0.176074281635888	0.108704254610008	0.0959079746784986	0.223835913230969	0.154145870647817	0.162668430336148	0.00124074612000621	4.90208717368162e-09	4.90208771193355e-09	0.0474793870981672	0.0870983888900409	0.167714701402785	0.0788171092586636	0.0761849805949004	0.208707528364254	0.107969855462432	0.134710381073824	0.105394674604974	0.204751221515003	0.0370288238687972	0.0992931934792538	0.1535586033432	0.24939488151143	0.242082304969947	0.15608136704118	0.163937846330756	0.0736430495055876	0.187329519708165	0.181931297190719	0.165169469012816	0.285805954158185	0.2410406264591	0.191669228353721	0.227594873949149
2018-05-21	2018-05-27	0.0544414373897649	0.0416869495472089	0.0322146191537857	0.0373669739895128	0.117093845478173	0.117954604786422	0.141023545023254	0.146413395157816	0.247217347010548	0.181861579542528	0.200147204028866	0.181161444163251	0.121899824677558	0.0651594284715997	0.0287580347876187	0.138308308355668	0.0870571295648284	0.0514064497823566	0.0552990481298941	0.108577985689335	0.100709343384008	0.0574572107852353	0.148670431642729	0.126822921942711	0.22491249971737	0.150117947229061	0.22639449144343	0.0702641151926506	0.193285205908917	0.262910727967469	0.235397847572172	0.215230127328803	0.229581876976257	0.193584269115235	0.151984396530122	0.305659349592835	0.2422246103085	0.194321703969092	0.250270161846709	0.319960256041505	0.355274246903459	0.408515213672319	0.344705189139398	0.342254887741514	0.289985402988212	0.262870265757862	0.210668413665908	0.22884610017053
2018-05-28	2018-06-03	0.0418995615749981	0.0477786851347666	0.0924323029026797	0.0781152294231924	0.0432463354710871	0.0771984396632266	4.90206977868777e-09	0.026665661603128	0.0290220993507841	0.0511252287421166	0.0174855509947326	0.079527637814354	4.9020886259297e-09	4.90207855030918e-09	0.0769639468072078	0.107452410621158	0.113371464520003	0.0453818938173713	0.0942715953439284	0.103849795185792	0.044192666753078	0.10783551003039	0.204122670138389	0.177355986580004	0.168205577509246	0.206028099860539	0.24416304033903	0.17176031876818	0.12963686687823	0.145917582586005	0.183943258459596	0.221715036085945	0.321316361834945	0.332272105646137	0.25967003194579	0.246421872187049	0.254799174378704	0.260731037843062	0.326650362572131	0.270710682183144	0.201549660345253	0.0570649489387266	0.117345067299782	0.0648092488437058	0.113661975237631	3.68265562097893e-09	0.171597330073445	0.0807494219607769
2018-06-04	2018-06-10	0.066788119304411	0.0215573343182357	0.0486647997167641	0.00864400618679035	0.0119933297228094	4.90206682925916e-09	4.90205516149138e-09	4.9020647256579e-09	0.0254114372237257	0.0278016927486837	0.0207437224236565	0.126347122029241	4.90208025330308e-09	0.0639965499810808	0.138457218004506	0.071981704825716	0.0709921556521952	0.0301484359398093	0.092861645819506	0.0264862495738958	0.0119904260271893	0.165605892237808	0.21880569664467	0.068316947313049	0.116921495411309	0.207595265198222	0.12081865300295	0.208158372636274	0.13834880274977	0.240795304271404	0.189495735934399	0.186533550372721	0.124985045200675	0.191234979858692	0.0267177241832881	4.90208659964276e-09	3.28899672926649e-09	0.0317156941209558	3.18580714792512e-09	3.28890347704665e-09	3.37386760595296e-09	0.0282824663828007	0.066006978548224	3.147520022359e-09	2.92431120214446e-09	4.90210249958226e-09	4.90209869463784e-09	4.90210909574310e-09
2018-06-11	2018-06-17	0.0099914748186417	4.90203370608132e-09	0.0162810078138076	0.0551534080935956	0.0502319762675948	0.0564340673731553	0.0458685145169187	0.0598920481454401	0.113823990738524	0.138439514202309	0.143774989972869	0.142392229892597	0.166317087506606	0.16483715933153	0.171482873372733	0.132033188402717	0.187661375810986	0.156124522434239	0.216772318034871	0.0993725057538371	0.21513385289402	0.266170161865626	0.263526450818403	0.183298496629792	0.183641377957964	0.15832720623784	0.019463239911486	4.90208410411708e-09	4.90209047326094e-09	4.90209674186775e-09	4.90209646169981e-09	2.84296779352216e-09	3.23757397163139e-09	0.0470605268143811	3.02742483218854e-09	0.0883111656518856	0.0532090846038723	0.0348226190680385	0.126025755900159	0.0850561803340521	0.109975525360517	4.90210603357781e-09	3.54652199770017e-09	3.31879248871185e-09	3.29039007133463e-09	3.30995747801308e-09	0.0332787418125002	3.13952106820439e-09
2018-06-18	2018-06-24	4.90198074367461e-09	4.90205150277519e-09	0.021814612544347	0.0799977921088673	0.100870521114735	0.0850322731240678	0.0501097488129664	0.113578037409389	0.146852910456683	0.215221025283309	0.198527639672267	0.243874465325335	0.194826722956438	0.186925966102195	0.2172360981128	0.226535989192103	0.239275707892472	0.267072545726412	0.257041246043462	0.232537055358977	0.0871074106423232	0.0849886664624173	0.0952966708294144	0.0834016256953906	0.169429124101358	0.0413991002704235	0.110743325627338	0.109110277740381	0.207699221533906	0.159339760276771	0.175404161670833	0.166307862287397	0.190446552413326	0.0893701966278679	0.0921833425394528	0.131623363407475	0.142680640482325	0.0597338741275679	0.0761777898502911	0.203490757205333	0.0178858689357385	0.111635806263029	0.0454315551071013	0.0875536371673512	3.51287785862965e-09	0.013368010384021	0.00550104719589743	4.90210160851484e-09
2018-06-25	2018-07-01	4.90198335117654e-09	0.00216592064584671	0.0212655701831998	0.0264674959671688	0.0598579381291993	0.0377444967253161	0.104713225047643	0.121275835428803	0.117305237244642	0.1253487255142	0.0988417784784437	0.127487741535457	0.0397942253328979	4.90208180859161e-09	4.90209042673523e-09	4.90209556333802e-09	4.90209039682976e-09	4.90209480125532e-09	0.0582256380018941	0.0466178690055427	0.0058430844911304	0.110914334894686	0.150482529231997	0.111749458203144	0.0989860422227607	0.0890661588090896	0.0431991591453698	0.0860534188998312	0.0494149124152933	2.99458459610918e-09	3.31580592024074e-09	0.0658905289150737	0.0568974624405018	0.162166500179705	0.0618481845683883	3.50805072519937e-09	3.65751330865278e-09	3.7033384994287e-09	0.107198067651976	3.50935069200499e-09	2.93349926899565e-09	4.902095136239e-09	2.88574171767995e-09	4.90210805671735e-09	2.96098238869704e-09	4.90210141743366e-09	2.7750712597915e-09	4.90210456282729e-09
2018-07-02	2018-07-08	4.90188631736432e-09	4.9020511217295e-09	0.0157922038234549	0.0477065701807188	0.0343141240439817	0.0216660392377412	4.90206396986368e-09	4.90206760869755e-09	4.90207548839714e-09	4.90207893116474e-09	4.90208617243988e-09	4.90209295431647e-09	4.9020901709283e-09	4.90208648839897e-09	0.0143213112950261	4.90208934190105e-09	0.0374163848990555	4.90209753809017e-09	0.000315347727370629	2.85755629155252e-09	4.90208932002684e-09	4.90209609171111e-09	4.90209990877041e-09	4.90209951131885e-09	4.90210124235689e-09	4.9021032647469e-09	4.90210670226973e-09	4.9020972290481e-09	2.90360637278121e-09	2.96245068933729e-09	4.90209396831655e-09	4.90209454192139e-09	4.9020919760444e-09	4.9021012648604e-09	4.90210071987072e-09	4.90209524869582e-09	4.90209328869551e-09	4.90209624196747e-09	4.90210056062872e-09	4.90209511881578e-09	4.90210150589868e-09	4.90210002773033e-09	4.9021024683113e-09	2.87796828561941e-09	2.86809835911431e-09	4.90209913071704e-09	4.90210725867266e-09	4.90210368983647e-09
2018-07-09	2018-07-15	4.9019750386898e-09	4.90202343897399e-09	4.90204872227746e-09	4.90206263757895e-09	4.90207147094474e-09	4.90207063098274e-09	4.90207213966018e-09	0.0251374227192496	4.90208367164951e-09	0.0166999932010478	4.90209058473177e-09	0.0647416732131458	0.0934807301847064	0.0606626904846777	0.0795643905763263	0.0300020269893885	0.0884337519766878	0.0408023793037539	0.149382435061145	0.07442080788146	0.0411332914625605	2.90254871031112e-09	2.82296900888433e-09	4.90210074972746e-09	4.90209289431401e-09	4.9020992622294e-09	4.90208992952994e-09	4.90209360711585e-09	4.90209816058922e-09	4.9020887233077e-09	4.90209855816701e-09	4.90208829615345e-09	4.90209734817711e-09	4.90209796697149e-09	4.90209898731943e-09	4.90210416595648e-09	4.9021096663279e-09	4.9021093727429e-09	4.90211182331317e-09	4.90211444152199e-09	3.28821781422362e-09	3.66781043361249e-09	0.000758328357875158	2.94544430980917e-09	3.19463183405841e-09	3.53421407762407e-09	3.61626675497498e-09	0.128108737191865
2018-07-16	2018-07-22	4.90199504371062e-09	4.90202730849474e-09	4.90205238094247e-09	0.020720594712031	0.0190140796651251	4.90206866793786e-09	4.90207106499243e-09	0.0403134279352501	0.0164842119980018	0.134665678197703	0.0869770173485859	4.90209871595548e-09	0.0637904429240261	4.90208698716847e-09	4.90209368098647e-09	4.90209848866433e-09	4.90210218760614e-09	4.90209756869618e-09	4.90209248382891e-09	4.90208483250348e-09	4.90208164673782e-09	4.90208990985911e-09	4.90208385887553e-09	4.90208870998997e-09	4.90208760985563e-09	4.90208981811096e-09	4.90209173392665e-09	4.90209770942438e-09	4.90209905084936e-09	4.90210239570663e-09	4.90209346800146e-09	4.90209589260565e-09	4.90209757978170e-09	4.90210996061648e-09	2.81512252454022e-09	4.9021077675409e-09	3.46741432121057e-09	2.99709984511551e-09	3.17143389113382e-09	2.78308297569909e-09	4.90211708432822e-09	0.0890573194594596	0.183496811784265	0.124852019887799	0.179302988986212	0.218400034499237	0.331657797472007	0.322858279582386
2018-07-23	2018-07-29	4.9019823296461e-09	4.90203026024843e-09	4.90205867944903e-09	0.0023194440761721	4.90207564141834e-09	0.0230221720464233	0.00621495499849095	4.90207816283311e-09	4.90208126697229e-09	4.9020900431527e-09	4.90208787548007e-09	4.90208607243009e-09	4.90208729343752e-09	4.90207860294513e-09	4.90207764520635e-09	4.9020825554592e-09	4.90209034474335e-09	4.90208914662033e-09	4.90209222402162e-09	4.90209027567732e-09	4.90209883890148e-09	4.90210864276353e-09	2.863812707464e-09	4.90210264704884e-09	4.90210850119061e-09	4.90210124687562e-09	2.99593667559414e-09	4.90209606842953e-09	2.76283150392939e-09	4.90210198912189e-09	4.9021032840714e-09	2.91566709166636e-09	2.79887683808365e-09	4.90210183289424e-09	2.79809350054608e-09	0.0669722339019915	0.0711821972432529	0.202037919887414	0.174288292319173	0.328969634142653	0.229902297671021	0.252213687891339	0.2672559487812	0.190108120881996	0.29144468363274	0.29208460771969	0.233597646307069	0.33238392658062
2018-07-30	2018-08-05	0.0145831824260968	4.90204495594927e-09	4.90206366648519e-09	4.90206041639965e-09	4.90206319227944e-09	4.9020603928873e-09	4.90205740502144e-09	4.90206569080391e-09	4.90206525672758e-09	4.90207204459144e-09	4.90207876517479e-09	4.90208409772348e-09	4.90208802570971e-09	4.90209459902719e-09	4.90209527710256e-09	4.90209402319469e-09	4.90209945296608e-09	4.90210141761595e-09	4.90209418501887e-09	4.90209648361527e-09	4.90209722603955e-09	4.90208931732816e-09	4.90210352234034e-09	4.90210286503602e-09	4.90209915454574e-09	4.90210172726482e-09	4.90209283026134e-09	4.90209267564493e-09	2.84364142971929e-09	0.0383043221206507	0.0735264041773603	0.0259568526224523	0.0839608136498242	0.0946129718784473	0.102048113326986	4.90208590376209e-09	0.0771828450923929	0.00691694611386103	0.0790904637842754	3.47692470114168e-09	0.145508437083873	4.90210171637551e-09	3.35632239209824e-09	3.61623177003627e-09	3.92752550741278e-09	3.74181465871668e-09	3.83700687917564e-09	3.71606630546942e-09
2018-08-06	2018-08-12	4.90198997983028e-09	4.90201870075429e-09	4.90204235033876e-09	4.90206426951474e-09	4.90207653823872e-09	4.90208164356723e-09	4.90208363201941e-09	0.0342692777595243	4.90210120863605e-09	4.90209853159317e-09	4.90209456444417e-09	4.90209072667799e-09	4.90209396113827e-09	4.90208785237665e-09	4.90208888760075e-09	4.90210127156553e-09	4.90209605218519e-09	4.90210218547302e-09	4.9020982576613e-09	4.90210319976063e-09	0.00124063854933886	2.97270334622702e-09	0.114733474685409	0.0209695628062313	0.229652819873961	0.115099867697245	0.204768381240358	4.90208229896727e-09	0.148302517819857	0.0427392003745229	0.0573235707462269	4.90208596658767e-09	0.032563230109478	0.0143089048134955	0.029216417399055	3.53603381372621e-09	3.3090421284616e-09	3.76848890099251e-09	3.38781428482902e-09	3.73064596692907e-09	3.74096413074898e-09	3.21127814900284e-09	4.90209093309628e-09	3.74022066580691e-09	0.0603069672257427	0.0404725232200282	0.0649746263151401	3.34495464933481e-09
2018-08-13	2018-08-19	4.90197974109499e-09	4.90204218341139e-09	4.90206976859761e-09	4.90207642291827e-09	0.0241209879330237	0.0739014690968707	0.135416990746029	0.151559747863199	0.182542462031778	0.145728688178547	0.0956436446130883	0.167301045803141	0.195977561820753	0.222882495620119	0.214298622083052	0.224950268984062	0.290120280056714	0.225317877709239	0.231804933771453	0.165817106695736	0.234809978029506	0.256403384012539	0.243933773834803	0.226710298876886	0.129404381599878	0.122175020822049	0.110498846184192	0.075893230233371	3.14693595251694e-09	3.12125181072819e-09	0.0596597286403607	3.43680756358377e-09	0.0129848226766071	0.00677138038977478	0.046791706501414	3.29997851396646e-09	0.183229218943471	0.182837830197327	0.00913916612097619	0.106835869677279	3.83817768662411e-09	0.233088116934892	0.0900721261061683	0.293990887161945	0.271119232273411	0.26593279971738	0.296105414455603	0.27940340660144
2018-08-20	2018-08-26	4.90196646390456e-09	4.90201138140983e-09	4.9020522641213e-09	4.90206256103306e-09	4.90207284279862e-09	4.9020742176901e-09	4.90206987371883e-09	4.90206928999795e-09	4.90207099688401e-09	4.90208411556782e-09	4.90208399492543e-09	0.0189142622799754	0.0603598807776366	0.105423250181012	0.0697428964124732	0.0476103875445376	0.000997767215970825	0.0529044190352021	3.01356044827418e-09	3.00995606114127e-09	4.9020820154803e-09	4.90208997187365e-09	4.90210108105495e-09	3.26922039705771e-09	4.90209466045974e-09	3.28184684733275e-09	3.27407802318158e-09	4.90208928869974e-09	4.90209773252749e-09	2.94398701356993e-09	4.90209748021060e-09	4.90209463109921e-09	3.37841141317942e-09	4.90210091615327e-09	3.28034552014804e-09	0.207823473957759	0.127843402156647	0.127477197912762	0.123345588264734	0.205375524359915	0.0928877108603493	0.158892049377245	0.0489180119895101	4.90209654099271e-09	3.22305007502287e-09	2.97805059623406e-09	0.0134515230856547	3.24976331064883e-09
2018-08-27	2018-09-02	4.90197303968117e-09	4.90200776501748e-09	4.90203492261518e-09	4.90205027207281e-09	4.90205287592365e-09	4.90205822079049e-09	0.00894830459669472	4.9020671492412e-09	0.0084328562562587	4.90208349458084e-09	4.90208548736553e-09	2.82735333344515e-09	4.90208591667896e-09	4.90208556895633e-09	4.90207803381922e-09	4.90209223057536e-09	4.902097020001e-09	4.90209635672865e-09	4.90209480916706e-09	4.90209317812037e-09	4.9020847359703e-09	4.90208695013847e-09	3.03400622375002e-09	4.90208959721161e-09	3.18319322051856e-09	4.90209879344977e-09	4.90208912420933e-09	4.90209570626428e-09	0.022499944818746	3.11058460722954e-09	0.0642047558649303	0.140977182286442	0.0886166907928022	0.13253996225981	4.90207895584195e-09	4.90207572708716e-09	2.83707476859684e-09	3.18449533941943e-09	3.41943146638705e-09	4.90209893902583e-09	3.55142812001069e-09	0.0506261819464427	0.0662595198523648	2.95634492608578e-09	3.67015796044056e-09	0.0288218266052506	0.0134603102871326	3.37021922629259e-09
2018-09-03	2018-09-09	4.90185541738998e-09	4.90200227660312e-09	4.90203730981635e-09	4.90205370825141e-09	4.90206505373212e-09	4.90206615939406e-09	4.90206738520896e-09	4.90206675405491e-09	4.90207965139795e-09	4.90208970909513e-09	4.90209588500877e-09	4.90209142533125e-09	4.90208816377883e-09	4.9020787709568e-09	4.90208915796908e-09	4.90209726457117e-09	4.90209635807257e-09	4.9020909544689e-09	4.90209835283346e-09	4.9020942182419e-09	4.9020892331175e-09	4.90209276747705e-09	4.90209716117111e-09	0.0647669447079066	3.03706595470542e-09	0.0752583468004969	0.0333392538113789	4.90208213884289e-09	4.90208120547728e-09	4.90208564843494e-09	4.90209575291442e-09	4.90209217301575e-09	4.90208168879956e-09	4.90208827506733e-09	4.902087052759e-09	0.0261176857276883	3.27589912007129e-09	4.90209826122587e-09	4.90209602522566e-09	4.90209852380125e-09	2.76848379446957e-09	4.90209121671179e-09	4.90210072738181e-09	0.0044751923029788	3.01873372853526e-09	3.22756333246765e-09	4.90210729198241e-09	4.90209792690377e-09
2018-09-10	2018-09-16	4.90197531265642e-09	4.90201569464053e-09	4.90203269923207e-09	4.90205386418735e-09	4.90206417183046e-09	4.90206747284665e-09	4.9020682225102e-09	4.90206843816383e-09	4.90207114330377e-09	4.90208300704573e-09	4.90208831480338e-09	4.90209534475339e-09	4.90209020692766e-09	4.90208872372439e-09	4.90208517576048e-09	0.00146919974029078	0.055022975871382	0.05142550230835	0.0238727012033515	0.0575577622530893	4.90208981954406e-09	4.90208398897606e-09	4.90210098516799e-09	4.90209700122752e-09	4.9020869887367e-09	4.90210434161805e-09	4.90210044673395e-09	0.0605673826426253	0.05560690998036	2.77722369116265e-09	4.9020959649984e-09	0.00014598655188012	0.0105581890616019	2.79496678083888e-09	0.0392322423965735	2.77169633701206e-09	4.90210320220932e-09	3.40431081902067e-09	4.90210060785157e-09	3.14359933596195e-09	3.24207070832869e-09	3.1387839310621e-09	4.90209874719599e-09	3.38558495143643e-09	3.58483996037277e-09	4.90210281322485e-09	4.90210451511989e-09	4.90210585959448e-09
2018-09-17	2018-09-23	4.90197861177039e-09	4.9020171654802e-09	4.90205342667576e-09	4.90207276908656e-09	4.90206959273612e-09	4.90206300264442e-09	4.90207069069648e-09	0.0508810954320099	0.00843541313803242	0.0833599398183573	0.146758246291542	0.139102856053226	0.0363408438096141	4.90208286138229e-09	4.90208956648384e-09	4.90209786447757e-09	4.90209557270631e-09	4.90210123399367e-09	4.90209952459252e-09	4.90209271057428e-09	0.00737437713645182	0.125684730700503	0.0539805374904775	0.102224260397771	0.0599883353403385	2.77420415257868e-09	2.82823508989538e-09	3.0656005956245e-09	0.0595439365558507	0.0269991247186461	0.0780228852979037	4.90210319937692e-09	3.05366258901029e-09	4.90210500422287e-09	2.86426298486692e-09	3.23379430710063e-09	3.2106241650095e-09	2.89162709864702e-09	4.90210902323767e-09	2.97439660794657e-09	3.21660782381154e-09	0.0154367809234169	0.122160596357297	0.197134249282765	0.0986001625560989	0.180617361187263	0.0373246433055497	0.0447606463919774
2018-09-24	2018-09-30	4.90198804721554e-09	4.90201626570366e-09	4.90202795644646e-09	4.90205736370139e-09	4.90206799954262e-09	4.90206245003178e-09	4.90206441106334e-09	4.90206873314185e-09	4.9020855592388e-09	4.90208938689989e-09	4.90209097425728e-09	4.90209286022344e-09	4.90208320753578e-09	4.90207500680547e-09	4.9020877927949e-09	0.0164081533388823	0.0272176789467252	4.90208748928326e-09	4.90208807161272e-09	4.90206838649635e-09	4.902085659127e-09	4.90208944396238e-09	4.90210189552327e-09	0.0228682935960854	0.00949334443644975	2.97140740159191e-09	4.90209590625164e-09	4.90209909050355e-09	2.98797719294336e-09	4.90209817075137e-09	4.90210252067406e-09	4.9020965215e-09	4.90209473704976e-09	3.35056085858255e-09	2.91564857982466e-09	0.109917711772381	0.0055012307832568	0.078034719347087	0.0569134107795824	0.0913673088910002	0.037587759084102	0.0250761722967401	0.0868490838252457	0.17775232854884	0.0715881450600977	0.0674350441002946	0.0649128921027644	3.16226141339248e-09
2018-10-01	2018-10-07	4.90198133437203e-09	4.90201808604689e-09	4.90205283153466e-09	4.9020671970944e-09	4.90207356239431e-09	4.90207693968431e-09	4.90207123117333e-09	4.90207386398377e-09	4.90207637172484e-09	4.90207850065325e-09	2.90807555278412e-09	4.90208320515637e-09	4.90208247393468e-09	4.90208885316491e-09	4.9020868213349e-09	4.90208967350671e-09	4.90209066662273e-09	4.90210066893113e-09	4.90209738015097e-09	4.90209342940262e-09	4.90209254079428e-09	4.90209265971611e-09	4.90209481401522e-09	4.9020975249661e-09	4.90209050930492e-09	4.90209731016316e-09	4.90209678824903e-09	4.90209557264705e-09	4.90209583048445e-09	4.90209909716984e-09	0.0278418337604988	4.90209520033961e-09	0.0980446400655731	0.0193140187552552	0.0518536732397043	2.87544383672568e-09	2.91664906199267e-09	0.0998992399455552	0.0758733018341954	0.0453700433848153	3.23846817829373e-09	2.78568737215702e-09	2.9755777402085e-09	4.9021010533006e-09	4.90210296471282e-09	4.90209309101946e-09	4.90209826038997e-09	4.90210383638156e-09
2018-10-08	2018-10-14	4.90199409005289e-09	4.90203317248957e-09	4.90206024152506e-09	0.0563055067053937	4.90206927570016e-09	4.90207451718698e-09	4.90207167974459e-09	0.0417801195013049	0.093230022058443	0.100271425782505	0.140017584256925	0.0200618385683121	4.90209098335805e-09	0.0145786629863229	0.0467208582500633	0.115134289646525	0.097207591493092	0.0559190316205638	2.78662380556108e-09	2.9593943910492e-09	3.07484282847321e-09	0.0411936917271886	0.0970350571854328	0.0247567649519869	0.0269957170231754	0.00756012518615558	2.82069378084388e-09	0.0992162572557106	0.178898869204594	0.0834182555827825	0.134714631623902	3.06900592410484e-09	0.0349844092478449	4.90208934357862e-09	3.11951747807307e-09	3.57647829379517e-09	3.40042074509878e-09	3.46086697279731e-09	3.13357162111815e-09	4.90210092455518e-09	4.90209810905275e-09	4.9021010185144e-09	4.90210861669332e-09	2.7677021414518e-09	4.90211263250663e-09	4.90210523096684e-09	4.90211119282282e-09	2.97383392885157e-09
2018-10-15	2018-10-21	4.90197280823463e-09	4.90203619265995e-09	4.90205879525624e-09	4.90206081864146e-09	0.0126274388075755	4.90207396747715e-09	4.90207833238682e-09	4.90208094008312e-09	4.902092818588e-09	3.0629850604026e-09	2.98794321545679e-09	3.03467122309045e-09	0.0122985566382834	0.0494097383766945	0.0383925594821957	0.0653767189597669	0.00537184926027648	2.80916657434855e-09	3.09106784871195e-09	0.0326230254853827	0.0839744027223109	0.151740984910107	0.0287961235861748	4.90209087902591e-09	0.00170378055573018	0.0811617509062267	0.0569453121394941	2.86172853015215e-09	4.90210102475366e-09	4.90209827795192e-09	4.90209905971174e-09	4.90209731469347e-09	4.90209820070226e-09	4.90210689604128e-09	4.90210966920511e-09	3.15112369927353e-09	3.03260492617412e-09	2.98196620186923e-09	4.90210233055438e-09	4.90210139685943e-09	3.36631299019576e-09	0.0603842134594202	3.55333196638908e-09	0.155877678325941	0.13750070200914	0.170516678827974	0.124970789836408	0.0728573653959292
2018-10-22	2018-10-28	0.0775781619257448	0.0481321846270072	0.000839227944524646	4.90207090566851e-09	0.0221919928580049	0.0697925803270439	4.90207253971777e-09	0.0667776962698789	0.0824767594792486	0.00761514815444563	0.0359076416297231	4.90208643641887e-09	0.0260148748369718	4.9020820433563e-09	0.0275504399940463	0.0313221688060484	0.0708069685345217	0.0103370547194038	0.076928470874117	2.83478966766979e-09	0.0945680811356479	3.0048533747265e-09	4.90210642895267e-09	2.8053842793259e-09	4.90210938060679e-09	2.89173511308138e-09	4.90210425490348e-09	4.90210657014462e-09	3.33011432706637e-09	2.9006450595303e-09	3.43053304757836e-09	4.90210269386447e-09	4.90210205948468e-09	0.0117942115043307	0.092081678036961	0.0476054038898107	0.113077150029665	0.124908072305995	0.053706765463241	0.14402000046105	0.0669283821081555	0.0538433449367464	0.174359116470707	0.131458746760131	0.101638958241914	0.0516225429039756	3.59168862656394e-09	2.83671413575459e-09
2018-10-29	2018-11-04	0.0232803973044388	4.9020388071748e-09	0.00183585923261331	4.9020635059781e-09	4.90206809049812e-09	4.90206410824309e-09	4.90205415506691e-09	4.90206244633708e-09	4.90207561220529e-09	4.90208031632967e-09	4.90208933227893e-09	4.90207824692415e-09	4.9020872537736e-09	4.90209010177446e-09	4.90209131295792e-09	4.90210205043074e-09	4.90210851253925e-09	4.90210639345836e-09	4.90210640471821e-09	4.90210532216641e-09	4.90210592184619e-09	4.9021043144687e-09	3.48675050690335e-09	4.90210867046625e-09	4.90210156421186e-09	4.90210065857522e-09	4.90210550536893e-09	4.90210154093844e-09	4.90209761162733e-09	4.90210147160807e-09	0.153534243866586	0.0729828209464253	0.0912634471846439	0.062106734147529	4.90209338473901e-09	4.90210762328295e-09	4.90210781207631e-09	4.90210211029595e-09	4.90210703579932e-09	3.36596175917572e-09	3.59470716851269e-09	0.0122135092135524	3.16596997940143e-09	0.0457668625329851	0.0563842147872395	0.0830377348164038	3.22292869855162e-09	3.78499470748223e-09
2018-11-05	2018-11-11	0.00418897540222839	4.90203668140788e-09	0.00881009903239542	4.90206260956671e-09	4.90206981188612e-09	4.9020712118728e-09	4.90206945922794e-09	4.90208188857084e-09	4.90208755885202e-09	4.90209539522457e-09	4.9020914744073e-09	4.90209507009911e-09	4.90210325821989e-09	4.90210516655287e-09	3.07600183402253e-09	3.19097075259922e-09	3.28691280407674e-09	3.2346344608596e-09	4.90210367804825e-09	2.7849487251441e-09	4.90208692680787e-09	4.90209236208189e-09	4.90209488757493e-09	4.90209480097537e-09	2.76735611457818e-09	0.0514464084105947	0.027401731241786	4.90210245715068e-09	4.90210004603063e-09	4.90209573529673e-09	4.90209958999019e-09	4.90209901168971e-09	4.90209786022987e-09	4.90209373973276e-09	4.90208772865476e-09	4.9020940960345e-09	3.20269805688814e-09	2.96713701407076e-09	4.90210076483261e-09	4.9020951396229e-09	3.1154441311587e-09	4.90209007786877e-09	4.90208839410391e-09	4.90209993502342e-09	4.90209933373852e-09	4.90209736765805e-09	4.9020969099427e-09	4.90210480192131e-09
2018-11-12	2018-11-18	0.0667367669740707	0.0143345423404132	4.90206819151608e-09	4.90207461638615e-09	4.90208361458986e-09	4.90208902255703e-09	4.90209089852514e-09	2.76159620520506e-09	3.02997139803928e-09	0.0499338474907503	3.00210227472532e-09	0.0463085845086294	4.90209308076711e-09	4.90209361306061e-09	4.90208402808647e-09	4.90209400052684e-09	2.77600564499993e-09	0.00577536905257218	0.0489581944996865	4.90209818196451e-09	2.80384967268638e-09	0.0167366902924432	4.90210055927305e-09	3.10247508850347e-09	4.90210630489297e-09	4.9020977789344e-09	4.90210792326889e-09	4.90209571017331e-09	2.92797328574768e-09	4.90209280788964e-09	4.90209065360423e-09	4.90209086934513e-09	4.90209965956239e-09	4.90209037978358e-09	4.90210112600003e-09	4.90209999732937e-09	4.90210569270371e-09	4.90210707225558e-09	4.90210559026918e-09	4.90209797229438e-09	4.90209909964914e-09	4.90209974133351e-09	4.90210226100555e-09	4.90211437601214e-09	4.90211587525899e-09	4.90211515712727e-09	4.90211800689754e-09	4.90211617255292e-09
2018-11-19	2018-11-25	0.0889639672016004	0.0709681470085689	0.0147904797128897	0.0776291177263981	0.0910369678147967	0.0297002683422339	0.0137345993753686	4.90207906934808e-09	4.90208376046218e-09	0.0177123387822536	0.0837406213628869	0.0441246717105842	0.111580343168766	0.063923676846368	0.0275447277372136	2.77272058158488e-09	0.00391399636223945	3.28037764582351e-09	3.13052341209709e-09	0.0233491891355147	0.0318854635749906	2.98014760409817e-09	2.97509432839782e-09	0.0190565093061358	0.0833097747641387	3.17495272042846e-09	4.90210254687969e-09	4.90209733458039e-09	4.90208865442565e-09	4.90209878742836e-09	4.90210115361326e-09	4.90210839640833e-09	4.90210085320876e-09	4.90210744385549e-09	4.90210204232951e-09	4.90210679045742e-09	4.90211182732838e-09	4.90211275374802e-09	4.90211044112094e-09	4.90211660030916e-09	4.9021177264095e-09	4.90211524278252e-09	4.9021187916077e-09	0.121877094320078	0.177583488974097	0.242120702107793	0.310818895753927	0.405584279302859
2018-11-26	2018-12-02	0.036331039020134	0.000644310760957265	4.90205894727073e-09	4.90206631733889e-09	4.90207206398271e-09	4.90207329352602e-09	4.90206635262407e-09	4.90207247773179e-09	4.90208363121182e-09	4.90208313685844e-09	4.90208403938772e-09	4.90209535009338e-09	4.9020906768384e-09	4.90208037575485e-09	4.90208514469857e-09	4.90208880964888e-09	4.90208854634203e-09	4.90209235524674e-09	4.90209034477082e-09	4.90208970367216e-09	4.90209461164216e-09	4.9020855668896e-09	4.90210211549373e-09	4.90210246198991e-09	4.90209669386742e-09	4.90209884416608e-09	4.90209660863924e-09	4.90209157379845e-09	4.90209343913532e-09	4.90210763160371e-09	4.90210753615062e-09	4.90210268895496e-09	4.90210790144305e-09	4.90210805206421e-09	4.90211094932481e-09	4.90211643227922e-09	3.03891812363505e-09	0.11229840526966	0.191087096063642	0.305362081665966	0.289586448493168	0.173374258810525	0.136653588935546	0.144466394000098	0.0603451902015385	0.208046728884409	0.127575972111619	0.0248124213529174
2018-12-03	2018-12-09	0.024009534002617	0.00939144824437062	4.90206341099823e-09	4.90207114255426e-09	4.9020794167806e-09	4.90207857534205e-09	4.9020664833807e-09	4.90207469187306e-09	4.90208591181631e-09	4.90208311846974e-09	4.90209063995419e-09	4.90208954613356e-09	4.90208436458418e-09	4.90208695161356e-09	4.90208731103427e-09	4.90209401068045e-09	4.90209528187726e-09	4.90210127366425e-09	4.90210691008935e-09	4.90210001077652e-09	4.90209962093433e-09	4.90209831853415e-09	4.90211112576599e-09	4.9021124337675e-09	4.90210584061813e-09	4.90210754990858e-09	4.90211658690496e-09	4.90211395083987e-09	4.90211900467382e-09	0.0225176208793121	0.0141384364786891	0.0142381406708677	0.284757873644899	0.26536763709873	0.263013766059197	0.061311183190086	0.0981742400364509	0.0688116134772532	0.0251273276527166	3.40904999523348e-09	0.0507706338528676	0.0315100777841906	0.038598187220365	3.79909148051426e-09	0.133286531895336	3.42696077136612e-09	0.26674876657632	3.38012484781705e-09
2018-12-10	2018-12-16	4.90201265110195e-09	0.012431477680159	4.90206546952423e-09	4.90207064155728e-09	4.9020787038169e-09	4.90207794357411e-09	4.90207651467321e-09	4.90207973219132e-09	4.90209205799317e-09	4.90210115267781e-09	4.9021054792217e-09	4.90211011344204e-09	4.90210787569454e-09	2.89683864507318e-09	3.05149080532631e-09	2.86585559462565e-09	4.90211671741732e-09	4.90211809700639e-09	4.9021220098319e-09	2.93195130439962e-09	0.0165976407367432	0.141466768431564	0.181225334128892	0.265365857433396	0.361800969501067	0.355906399596262	0.339545662059237	0.212122732723644	0.121673998887771	0.165850675066072	0.0666881140184283	0.084732972915505	0.066619756351168	3.10981505682643e-09	0.0569666047120404	0.0450803355477529	0.140514897245784	0.165323403303338	0.135729783942685	0.10495872094829	0.123874131910117	0.140191998051503	0.155502363850177	0.143806913079993	0.0488172223280373	0.0288364187149432	0.033332771215344	0.36016087658746
2018-12-17	2018-12-23	4.90200289052461e-09	4.90205777993183e-09	4.90207463215044e-09	4.90208638711629e-09	4.90209459756772e-09	4.90209450108119e-09	0.0452281925093484	0.116892854085189	4.90210635641948e-09	0.0582372602152473	0.0898020059986732	0.0764560118565152	0.0742360256506297	0.182791904222134	0.217897640648048	0.294927192318058	0.271286172493275	0.320203907223262	0.279732032472229	0.314122193694854	0.273362240853951	0.18907765660877	0.10056195833474	0.102213223902047	0.108821251251511	0.140772514511881	0.0728608933626113	0.093437388664506	0.166197031335546	0.185075481692077	0.136093398292357	0.0634603211076926	0.066784259295638	0.0921215804449638	0.156571982756426	0.101710891931169	0.112963207393237	0.115747663748347	0.198706718541438	0.206671811396843	0.247858967742877	0.203029316993456	0.33557915665884	0.324629164421348	0.348221097860959	0.0828538763848883	0.339133141993698	0.341207287265975
2018-12-24	2018-12-30	4.90198610727211e-09	0.0116789709510562	0.0592804336694152	0.155869977278159	0.128285469248941	0.144676831841953	0.291867166320979	0.272740097631604	0.331937539370206	0.307387536138953	0.311983515891308	0.229959778528314	0.218550239325182	0.179057185430202	0.18717751344934	0.226246094142863	0.203446690405021	0.26863626332995	0.198009590501982	0.151373818768681	0.15392629197408	0.185358930517268	0.13195152375228	0.262588524919886	0.269475754552262	0.202286989647262	0.15726087986564	0.213792508726387	0.12913543357682	0.231594361664228	0.274561853589189	0.160847400435906	0.308394857104484	0.278313856248368	0.271977437419545	0.374887489423661	0.368130507972179	0.403100271108261	0.382332371377037	0.414329712359391	0.296257739676768	0.245286496054506	0.234606944006997	0.202942916675271	3.07008091112005e-09	3.42059806842625e-09	4.90207603021142e-09	4.90205365950347e-09
2018-12-31	2019-01-06	4.90199667827248e-09	0.222675821585398	0.319610075610218	0.381283848912116	0.448708490876288	0.474065417647487	0.45615362917746	0.393330093961795	0.361573938539215	0.336512819457117	0.398316978086314	0.358003440990184	0.372386938079528	0.412489077426019	0.465738087801757	0.484313334421732	0.417805632462734	0.418857888500696	0.431627355903532	0.466956301054991	0.418255093763498	0.458388930537423	0.428949206059699	0.441984764662202	0.527645740927427	0.493120002207708	0.504850716986323	0.391487855425317	0.423682030975137	0.422150073780542	0.472236016289849	0.517482589423834	0.463212564299589	0.373760709601642	0.117280617084712	0.0939188396840294	0.149362666884479	0.0903236775676121	0.132573664963207	0.152557711534612	0.154148678921587	0.272826127153365	0.367464618824379	0.399117262614207	0.413727626475804	0.436135220363933	0.318219824094163	0.291926633533475
2019-01-07	2019-01-13	4.90197920169007e-09	4.90201934810262e-09	4.90204705383458e-09	4.90205171367276e-09	4.90206506230485e-09	4.90206747395105e-09	4.90205822543777e-09	4.90206052494606e-09	4.90205842285151e-09	4.90207422728036e-09	4.90208365210202e-09	4.90207458626754e-09	4.9020803302609e-09	4.90206330606107e-09	4.90206710355792e-09	4.90207023928344e-09	4.90208802402671e-09	4.90207476718952e-09	4.90208049646292e-09	4.90208142779655e-09	4.90207934127145e-09	4.9020714310997e-09	4.9020809934573e-09	0.0474666538598008	4.9020868160515e-09	4.90207880813641e-09	0.061092760497388	4.90207988147297e-09	4.90207438497457e-09	4.90208613054347e-09	4.90207602511658e-09	4.90208397761806e-09	4.90207661857966e-09	4.9020863676474e-09	4.90208578259031e-09	4.90208562001902e-09	4.90208237126027e-09	4.90208431687535e-09	4.90208422117265e-09	4.90209893879154e-09	4.90207533214225e-09	4.90204812498629e-09	4.90204988092855e-09	4.90205933059262e-09	4.90208009142173e-09	4.90209323803392e-09	4.90209832582485e-09	0.0328370289728772
2019-01-14	2019-01-20	0.00322213367637696	4.90203881005017e-09	0.0167831842848162	0.0184192113896365	0.01646276486581	4.9020664950002e-09	4.90205580686978e-09	0.0592052687918014	0.0388083099957539	0.0358663140666839	0.191981597841897	0.0669691241222754	0.0889352379192521	0.121321534561444	0.142099861572845	0.128961159060715	0.0768798946005127	0.142537138704439	0.0913753067198163	4.90208641361317e-09	4.90207670503406e-09	4.90207158708108e-09	4.90207334234403e-09	4.90209099703269e-09	4.90209707299527e-09	4.9020983533223e-09	4.90207710601687e-09	4.90208745898173e-09	0.0431352842711074	4.90208315995318e-09	4.90209057337203e-09	4.90208673362114e-09	4.90208057284313e-09	4.90207321388436e-09	4.90207578853399e-09	4.90208837284709e-09	4.90209827339424e-09	4.90210559801855e-09	4.90210181506872e-09	4.9020878818216e-09	4.90208484616558e-09	0.069949124624033	0.131728164920857	0.210151072984534	0.180666437460758	0.148939056829571	0.145648366954041	0.0168572305000352
2019-01-21	2019-01-27	4.90198141418127e-09	4.90203023765099e-09	0.0227587789247715	0.00461883619754841	0.0477464325628228	0.0778447572229084	0.0936528737622045	0.0856748843871362	0.0942032268555217	0.0914080919300917	0.0641643442606444	0.142355625143488	0.0431755177112933	4.90207888954155e-09	4.9020852333083e-09	4.90209271111937e-09	4.90209501529696e-09	4.90209311458402e-09	4.90209753455738e-09	4.90209171437009e-09	4.90209187461305e-09	0.0623661767670365	4.90208930124331e-09	4.90209364692245e-09	4.90209116975232e-09	4.9020961586834e-09	4.90209292797549e-09	4.90208790411898e-09	4.90209826294303e-09	4.90209764828844e-09	4.90209772937922e-09	4.90210038763851e-09	4.90209946585564e-09	4.9020980433469e-09	0.100409831717711	0.134394519472903	0.268017869165652	0.247725063021737	0.29991322646787	0.208801623921801	0.188629341230904	0.124608827108175	0.165370263066397	0.0271092399101767	0.0258271334425499	0.013367850993823	0.0809974664228856	0.128088648498301
2019-01-28	2019-02-03	4.90197305114946e-09	0.0135747150864741	4.90204879180533e-09	0.0207149676030937	4.90206128549997e-09	4.90205812396099e-09	4.90206084728673e-09	4.90207151770694e-09	4.90207352044308e-09	4.90208878443248e-09	4.90209144564592e-09	4.90208733911048e-09	4.90209064049844e-09	4.90208355312728e-09	4.90208912158979e-09	4.90208470492425e-09	4.90209049864276e-09	4.902091838451e-09	4.90208637289925e-09	4.90208071460719e-09	4.90208079868395e-09	4.9020940972728e-09	4.90209493589142e-09	4.90209356435605e-09	4.90210519203194e-09	4.90210140590419e-09	4.90209775710181e-09	4.90209050823431e-09	0.11511782796238	0.200627682805048	0.331502219474774	0.133425634182289	0.12261180139543	0.184314591344722	0.124711544176694	0.155247229529891	2.77856309141099e-09	3.00416391982722e-09	0.0633789154437204	3.20523003546638e-09	4.90209727745434e-09	4.9020864710146e-09	4.90209456936609e-09	0.0384113957452741	0.00278929704532251	4.90210320156227e-09	0.0610347045469295	3.39952258456728e-09
2019-02-04	2019-02-10	4.9020025850887e-09	4.90203709904189e-09	4.90206187641658e-09	4.90206608240924e-09	4.90207794952372e-09	4.90207807970506e-09	4.90206773766938e-09	4.90207652229669e-09	4.90207795811243e-09	4.90208546173032e-09	4.9020895295253e-09	4.90208741796827e-09	4.90208994931817e-09	4.90208658556687e-09	4.9020885142606e-09	4.90209665648546e-09	4.90209501063973e-09	4.90209065794594e-09	4.90209617867297e-09	4.90209415179164e-09	4.90208926453216e-09	0.0183592897777922	0.0629987764062681	0.104317830364879	0.0775247360809118	0.113042628708809	0.120411726912285	0.0237182297175566	0.0452204919186745	0.0788335251203893	0.0209510140071959	0.102851827448887	0.088614169192788	0.0521253572811072	0.0467984136853871	3.20910077015874e-09	3.01029413925527e-09	4.90209424815872e-09	4.90209510551311e-09	4.90208837935798e-09	2.90832043820096e-09	4.90209477028719e-09	4.90208863132862e-09	3.13582292539895e-09	4.90210273773427e-09	4.90210914038211e-09	4.90209108879936e-09	4.9020910706973e-09
2019-02-11	2019-02-17	4.90198758600276e-09	4.90203078031886e-09	4.90206163884349e-09	4.90207048077184e-09	4.902064685789e-09	4.90206736644822e-09	4.90207645910704e-09	4.90208444947814e-09	4.90209517597136e-09	4.90209926501467e-09	4.90210419936207e-09	2.99829205687353e-09	4.90208989696258e-09	4.90208435751025e-09	0.0841848516295984	0.10718188044947	0.124854705263403	0.0787867067644001	0.0269994736028074	0.0496663610484843	4.90208781691265e-09	0.116056522695034	4.90208840687818e-09	0.0304216377952068	0.0659842526994105	0.0433861983368787	4.90209373217819e-09	4.902088361051e-09	2.89855416550018e-09	0.0606571656106512	0.0619311492137548	0.0446825965383208	4.90208225427116e-09	4.90208508194923e-09	4.90209641605170e-09	4.90210380940622e-09	4.90210144761376e-09	4.90209312425506e-09	4.90209722937043e-09	4.90209261060553e-09	4.90209358395843e-09	4.90209853763086e-09	4.90210044663876e-09	4.90209639038339e-09	2.86567216782449e-09	3.17203570150283e-09	4.90210089259761e-09	0.0729761284693088
2019-02-18	2019-02-24	4.90202712409194e-09	4.9020509954377e-09	4.90206373336102e-09	4.90206474988098e-09	4.90207470818304e-09	4.90207732084518e-09	4.90205779131453e-09	4.90206462151379e-09	0.00128338327602274	4.90207588287011e-09	4.90207595583924e-09	2.8851334225137e-09	2.83365082531901e-09	4.90207909077924e-09	0.00829017525185087	4.90208998983576e-09	4.90208895497309e-09	4.90208841631055e-09	4.90208080231806e-09	4.90208828393959e-09	0.00124042497953014	2.92108595727637e-09	4.90208646889025e-09	0.0379745911640884	4.90209044211587e-09	4.90209155163436e-09	4.90209189837918e-09	4.90208451949601e-09	4.902083246651e-09	4.90209595935465e-09	0.00270702402431066	4.90209679727194e-09	3.16555810532915e-09	4.90210039435147e-09	4.90209623032747e-09	4.90208737520265e-09	4.90209853921934e-09	4.90209828599234e-09	4.90209963690127e-09	0.0685796771546887	0.014613710168641	0.166197338676883	0.101553513075802	0.107242011627116	0.330689926163587	0.327959684238458	0.288254078371022	0.213230781271708
2019-02-25	2019-03-03	4.90196823364598e-09	4.90201807699644e-09	4.90204287006876e-09	4.90204966102846e-09	4.90205439311696e-09	4.90205080589167e-09	4.90204730522658e-09	4.9020555956615e-09	4.90206778778194e-09	4.90207653526659e-09	4.90207450334227e-09	4.90207806096028e-09	4.90207615762218e-09	4.90207367310582e-09	4.90207942645002e-09	4.90208042848106e-09	4.90207733439822e-09	4.90207869669779e-09	4.90208325892684e-09	4.90208319230578e-09	4.9020838237707e-09	4.90208946465084e-09	4.90209853466601e-09	4.90209044144479e-09	4.90209219031071e-09	4.90208958635069e-09	4.90208391437661e-09	4.90208360288058e-09	4.90208475774699e-09	4.90208593082307e-09	4.90209118326543e-09	4.90210275568833e-09	4.90209610828671e-09	0.0269318900853719	4.90208680367407e-09	4.90209205650757e-09	0.0234084863985568	0.17666032043973	0.288290964745651	0.283865948363188	0.1661722496288	4.9021008912903e-09	4.90210381559748e-09	0.0424829655279679	0.114696001850118	0.0715742826628427	0.160217798820257	0.164470381008599
2019-03-04	2019-03-10	4.90198069806015e-09	4.90201806167715e-09	4.90204715421578e-09	4.9020511748848e-09	4.90206213443567e-09	4.90205780564494e-09	4.90205394265763e-09	4.90205700422592e-09	4.90206702437372e-09	4.90206962214272e-09	4.902079745591e-09	4.90208173487629e-09	4.90208018808139e-09	4.90208622898585e-09	4.90208472970197e-09	4.90208748348481e-09	4.90209188199503e-09	4.90209008523257e-09	4.90209209615392e-09	4.90208519119836e-09	4.90208525678581e-09	4.90208195921357e-09	4.90208830367331e-09	4.90209273503784e-09	4.90209745652914e-09	4.90209537642212e-09	4.9020975461933e-09	0.0627475618830427	0.0826876030724921	0.205976669976478	0.0942085872020004	0.0940579486345355	0.106163473929501	0.107208767539432	0.0796985682085731	0.0506042737815413	0.135055397621663	2.90656360647669e-09	0.0729222205766777	0.00915287728670412	0.0474304731496582	0.0667440127428167	0.0836659726932499	0.129203766180858	3.02345489793271e-09	3.17122909826164e-09	0.100876111410329	3.04290906487679e-09
2019-03-11	2019-03-17	4.90197765985572e-09	4.90203047170732e-09	4.90204508025462e-09	4.90205504100219e-09	4.90206412042777e-09	4.90206769039426e-09	4.90207017660057e-09	4.9020685345405e-09	4.90207947131352e-09	4.90209244332715e-09	4.9020848754691e-09	4.90208507420315e-09	4.90207772361191e-09	4.90208434978439e-09	4.9020910346459e-09	4.90209096216022e-09	4.90208876062606e-09	2.88178950358572e-09	4.90209251293569e-09	0.00166165214838266	0.0427738294516339	0.150471924832364	0.171258525101319	0.226037974733687	0.264471037851211	0.10737338878248	0.175939748706661	0.144081818267427	0.149021427167666	0.173360071794573	0.165208381466509	0.0798196274404437	0.115095376761247	0.0419351894083637	3.37978962311814e-09	0.0721790425908483	0.0827082131747893	0.102707599000951	0.0568973745584867	0.0453603745104401	0.00151934063978376	0.0186545140284808	4.90209861959179e-09	4.90209849133705e-09	4.90210511293201e-09	4.90210097895532e-09	4.9021010350015e-09	4.90209767222408e-09
2019-03-18	2019-03-24	4.90199393938309e-09	4.90203911779504e-09	4.90206397760298e-09	4.90206468232811e-09	4.90207028360054e-09	4.90207218818703e-09	4.90206988438233e-09	4.90207427617235e-09	4.90208367664422e-09	4.90208668193448e-09	4.90208766739667e-09	0.0269327329101676	0.121238416957723	0.139396686053064	0.225040819818788	0.122652832986613	0.0959784291447497	0.159431862891357	0.244205583165622	0.173813019746726	0.227568090547073	0.119253079203531	0.150142723646978	0.11146047706012	0.178237533067124	0.170262540879932	0.106483926226915	0.210523044008999	0.133109362318052	0.125671098402291	0.0504957465486274	0.207763387443857	0.154146353599956	0.169337085396489	0.124554281715082	4.90209707841032e-09	4.90210214169695e-09	4.90210312917726e-09	4.9020965345485e-09	4.90209607848533e-09	4.9020976404342e-09	4.90210037095911e-09	4.90210815771845e-09	4.90210318759409e-09	4.90211310768425e-09	3.41725706775966e-09	3.69328164995939e-09	0.131543115700917
2019-03-25	2019-03-31	4.90200217862489e-09	4.90203159875308e-09	4.90206042056207e-09	4.90206998495996e-09	4.90207149648512e-09	0.00828868466124014	0.0274216968193355	0.0744660675143208	0.111323502309604	0.0439719131595443	0.104467378703085	0.137844924796728	0.0443389220445678	0.0393573797915141	0.107124388734121	0.112629388884372	0.105609634728967	0.0955076710558443	0.131188840192272	0.182028608375093	2.795603005667e-09	0.0836275065967874	0.184323969830636	0.149032172811905	0.133477873776312	0.188681676192281	0.0928167584127392	4.90209568418663e-09	4.90208745832742e-09	4.90209220441456e-09	4.90208879358146e-09	4.90209252209648e-09	4.90209395456131e-09	4.90209660884661e-09	4.90209995678748e-09	4.90210286852636e-09	4.9021064780874e-09	2.96557464189118e-09	3.33040299616551e-09	0.160106029706226	0.180176348726599	0.143351351439788	0.270186874828261	0.316491008557304	0.36071894081798	0.282166145998124	0.395102075388356	0.341905445758564
2019-04-01	2019-04-07	0.0310264625706336	0.0177588019466794	4.90204505796520e-09	0.0103682040680053	4.90205948824772e-09	0.02234586801008	4.90206317061864e-09	4.90206909447107e-09	4.90207587734119e-09	4.90208387477334e-09	2.91288899216262e-09	2.87259491476109e-09	4.90208633533617e-09	4.90207150573987e-09	4.90208130923976e-09	4.90208590007334e-09	4.90208790200237e-09	4.90208563540626e-09	0.0160017028278407	4.90208439218198e-09	4.90208033114942e-09	4.90208259796039e-09	4.902087770766e-09	4.90208943883984e-09	4.9020907961495e-09	4.90209204591193e-09	4.90208877391335e-09	4.90209339841114e-09	4.90209111935492e-09	4.90209835150609e-09	4.90209250334126e-09	4.90210594312011e-09	4.90210353128668e-09	0.132313191588577	0.204320710025032	0.317794982153605	0.324007247169921	0.185775363923709	0.244231133935564	0.157448195695993	0.1555894280581	0.0604243507197834	0.145228029912064	0.147387077300629	3.61921817831495e-09	0.181677653566298	0.200377760213777	0.0688209060292152
2019-04-08	2019-04-14	0.0927981100197764	0.0416859910395934	0.0530917692271276	4.9020647181212e-09	0.00433543008738361	4.90206845032306e-09	4.90206382386813e-09	4.90207057841675e-09	0.0254006753944986	4.90208393904779e-09	4.9020838040392e-09	4.90209083639073e-09	0.000859762590194594	4.90208324383925e-09	4.90208257097707e-09	4.90208462259103e-09	4.90209113447437e-09	4.90209334037556e-09	4.90209518309128e-09	4.90209591656906e-09	4.90209712307551e-09	4.90209866947922e-09	4.90210772446492e-09	4.90210119666207e-09	4.90210015449526e-09	3.03507200541971e-09	0.11280824984517	0.222735298343034	0.205421245927419	0.325856411048582	0.248851991880753	0.213248905057124	0.198019142033286	0.11252116876696	0.13175678974022	0.0908898076437279	0.124343913608364	0.0626348723449608	0.158401840179344	3.6257314107881e-09	0.112530338576505	0.0443743806058084	4.90209746634162e-09	0.0686639457109227	0.0219604704658403	0.0673885563800674	0.0531405480608605	0.183327736535174
2019-04-15	2019-04-21	0.0797720846282302	0.0162327702224425	4.90205732295072e-09	0.00289410612440096	0.0674290971278276	4.90207260391672e-09	4.90206989710199e-09	4.90207320455306e-09	4.90207865970907e-09	4.90209280676625e-09	4.9020896437151e-09	4.90209419212817e-09	4.90209958815762e-09	4.90210010110181e-09	4.90210414802686e-09	4.90210464177119e-09	4.90210608398336e-09	4.90210824015909e-09	4.90210278960212e-09	0.144356401595845	0.139556866765799	0.327083382298333	0.148766750183042	0.234162489720948	0.158450141605906	0.162466537421584	0.149293187031994	0.116610897303133	0.0369394582668512	0.103608881960543	0.0369230228442693	0.250371962330726	0.163270749769808	0.0394278468216432	0.116746620739318	3.56748467304460e-09	0.0858868603030842	0.0503546517590208	0.188058439538169	0.239640886920865	0.174158541778579	0.187962905047937	0.169141708419245	0.302990355032423	0.301557002724042	0.304514948091735	0.327555631441924	0.188289699727597
2019-04-22	2019-04-28	4.90200631719066e-09	4.90204478996039e-09	4.90207336645818e-09	4.9020889438201e-09	4.90209454936196e-09	4.90209776542995e-09	4.90210029503089e-09	4.90209889363013e-09	4.90210290383835e-09	4.90210025486136e-09	4.90209493156874e-09	4.90209416874914e-09	4.9020895760848e-09	0.0550708505124694	0.12298096369298	0.0842436109188454	4.90208552063262e-09	0.0179537944604943	0.00815825619551853	0.0696934465005368	0.0150426004764013	0.0362731303952125	3.21584272625532e-09	0.0907071184228514	0.106247538306174	0.108885624362924	0.0629190955799338	0.103096353677047	0.139832633903455	0.0876341182693001	0.0779748586365173	0.264235769668664	0.110426160498299	0.14940936605743	0.132122637368305	0.131877739769129	0.247108394953415	0.194108356883532	0.320534995815152	0.418559898863882	0.275802861700571	0.392773622483237	0.372865215680904	0.32736888852129	0.287390148287709	0.308377100336465	0.294815910328341	0.281606060414855
2019-04-29	2019-05-05	0.0435477841240728	0.0382743018193935	0.0983915267159678	0.211004472972422	0.30417823121332	0.43723514138788	0.492880543659584	0.541906173791035	0.512289387251368	0.491297782405943	0.510098741054408	0.470747734507912	0.499182379298943	0.488868324983386	0.472182324135288	0.453364984490872	0.460548478984631	0.437171481882704	0.432593490149989	0.462838562822025	0.452332966044816	0.408754364872069	0.383613072717505	0.373100820503606	0.39775305432234	0.409703239593175	0.46686898331954	0.468722830163523	0.506530462985969	0.448585045744442	0.492773466657334	0.452195951759239	0.548602968325526	0.51906832436551	0.498026246168663	0.420972553339691	0.42806562081185	0.472923070173046	0.433909566889796	0.534989208779307	0.472848676515321	0.417681522585759	0.516575842970727	0.431567591256141	0.501777732805356	0.497425939092767	0.505473005990908	0.453782212825517
2019-05-06	2019-05-12	0.0730726049919696	4.90201808657716e-09	0.010305470323579	0.103899322171226	0.0202797251673368	4.90205907966592e-09	4.9020518414527e-09	4.90206661362334e-09	0.0825825481833275	0.119374490512875	0.0663114581718544	0.014340857218055	4.90208330964445e-09	4.9020796539106e-09	4.90208214034223e-09	4.90209417479715e-09	0.0534596098278149	0.134977288597144	0.119258271949702	4.90208932288912e-09	4.90208132140453e-09	0.145199779996282	0.175998696709492	0.162879343958375	0.249877161312221	0.217528804000879	0.152224022867591	0.147870983613248	0.181252273044529	0.210052010415178	0.277929111051453	0.180700356943866	0.232817652032606	0.144900397480478	0.246387615267799	0.240804360853912	0.166182515983855	0.158600876227418	0.168665100983368	0.183293868332313	0.197681927062935	4.90210107454567e-09	0.0179814640240537	0.151819495294788	0.0835653455282672	0.10267597436501	0.108905115204527	0.0288999040226545
2019-05-13	2019-05-19	0.00273842587150938	0.0109117848103572	4.90204700237581e-09	4.90206234226744e-09	4.90206517952353e-09	4.90205969382998e-09	4.9020608077233e-09	4.90207151786417e-09	4.90207956713283e-09	0.0348298083449846	2.78140317909628e-09	4.90208613270249e-09	4.90208456542716e-09	0.0516423543016093	0.0335714445554434	0.119441355322803	0.0388797795920159	0.156289879857459	0.131802128648415	0.187226571256863	0.122227356546995	0.247833741682965	0.12423381358101	0.149481716169195	0.0775642836283963	0.097191955810051	0.0986109529727915	0.13211012160302	0.111298029070471	0.266515113811278	0.1760647026021	0.122130979051828	0.165033211760844	0.269779773123051	0.0972492521652515	0.00168704832924537	0.144697549227889	0.0999265080597386	0.0793633731168263	0.101182998692019	0.119766532687781	0.258765338142953	0.220015086519045	0.293918809785254	0.305059753742613	0.345830230823303	0.309334074987227	0.256393072881046
2019-05-20	2019-05-26	0.000804081700055928	4.90203824904357e-09	0.0292161386088927	0.0201306674239942	0.0253801260223019	0.0517527867118107	4.90205650856086e-09	0.0334508118915477	0.111094194847911	0.0741237277334488	0.181151819760516	0.242965462371342	0.118567745156096	0.0841614614359497	0.143002469212599	0.0856317006963548	0.205485347771939	0.139290747854763	0.196919402401334	0.19321439992243	0.180115379705991	0.0948562014806363	0.20382161019397	0.246398929896802	0.230618137946567	0.184302730898611	0.18815517865963	0.115357146414422	0.0825181925368722	0.0248060594176889	4.90210253751127e-09	4.9020832775729e-09	4.90205001304581e-09	4.90209627054635e-09	0.205526566329689	0.235427368646824	0.364180877729635	0.346099804104378	0.403184006290024	0.340487428904287	0.309730102494395	0.330973027728904	0.301406739642133	0.237274226561143	0.18848248780473	0.22098231532166	0.1650708208463	0.172204080143649
2019-05-27	2019-06-02	4.90198271765972e-09	4.90202324533114e-09	0.0560922796770401	4.90205016730151e-09	0.0113542951128582	0.0925626292414206	0.0383430801484679	0.0811735741607721	0.0843066540486615	0.086163903524865	0.0727224614822253	0.0131980879210331	0.0305942848014705	0.0696167319905637	0.0768924570527155	0.0991211432195738	0.0301358641391171	0.0878979811193435	0.199365452256849	0.170603673681319	0.0519418934250077	0.122441787295666	0.208141462928683	0.146811023485848	0.0212101089732015	0.0817640340651975	0.12274119603142	0.198543210859972	0.236775419399284	0.345952642462645	0.257691263568955	0.342871081637089	0.355443054190285	0.294190799920939	0.178222300497666	0.322164635931847	0.314734937783144	0.231072350944488	0.183019162545146	0.236388186181434	0.275196250322967	0.0668571775822029	0.0591510898775224	0.0641921101529464	0.0637623208386193	0.174646342368333	0.119705466345906	0.140402609871889
2019-06-03	2019-06-09	0.000804116024605145	0.00216576948743891	0.0152826648131112	0.0103657497378197	0.0228284189048928	4.90206375891287e-09	4.90205729665444e-09	0.0099726778946285	0.0834573977119525	4.90207630117442e-09	0.0348505902871566	0.0795502840060026	0.0294385953134907	0.0674336314400744	0.079581351173986	0.0666511427451741	0.0433502819635329	0.0650839419463775	0.0411061515715221	0.117232367610295	0.167705924815023	0.167420619307156	0.231666120669672	0.171748391283382	0.179660935819846	0.317275898674889	0.247517309269386	0.132709353211105	0.202325115248969	0.0996282298399719	0.233125413640585	0.252001556016871	0.108283668920261	0.0370068002825762	3.13376939867708e-09	3.36211232393832e-09	3.48591772597152e-09	0.0131222437992647	3.31655821996146e-09	3.74040639435386e-09	0.0145939545822113	0.0186487132788378	0.210442709593372	0.129502917005961	0.0334540274735267	0.190255202957253	2.85664132039851e-09	0.000860641316384993
2019-06-10	2019-06-16	4.90198597445863e-09	0.00064436796845953	0.0336908281567599	0.0413933816229258	0.0623471029444165	0.0631337995025277	0.0383557632505926	0.0842047250084218	0.031671121475809	0.160522620002908	0.104302108964188	0.158573515370852	0.117907443540998	0.208662912003632	0.211394904238731	0.21579447239129	0.301277582777594	0.261535097335456	0.284932894545641	0.264017664641102	0.199985439676807	0.178054148694933	0.134806668286764	0.174712529603618	0.146960840983907	0.181192282781051	0.0809693051589739	0.0916073438872292	2.83345739660191e-09	0.0855995510129818	0.111996532538222	0.021235595760414	3.28693758167842e-09	0.0744803350656646	0.0267281041930379	0.1347180527858	0.127472419639339	0.182459931917541	0.153150228415109	0.0943864950114643	0.207507970489768	3.1050801971546e-09	3.3220170791442e-09	3.14508070954282e-09	0.0104690178512198	3.67040255346652e-09	3.9122670029992e-09	0.0288622247100836
2019-06-17	2019-06-23	4.9019967521169e-09	4.90203313677614e-09	0.0919645902502177	0.0850362229436457	0.131211780253222	0.150200336785946	0.187168257958446	0.222356470521984	0.181944720801196	0.274275957971068	0.21188112425849	0.249334181833854	0.228001826361076	0.125795296239519	0.240628593484941	0.0979136505438102	0.117644865655781	0.175168067875058	0.127169000507268	0.163744425748166	2.92991931564724e-09	2.90965797216652e-09	0.0144241947735065	0.0341899908315447	0.133899975281195	4.90209860910096e-09	0.0254036063224687	0.05670542787749	0.132101742632367	0.0608434685076107	0.143713926855707	0.190865208211208	0.144697514473506	0.124604516985731	0.0519406559141224	2.77189629747381e-09	0.0859526495345582	0.0317864809314211	0.0601288760867225	0.0486460362814388	0.157875659907154	0.165017088091835	0.254613535098387	0.139934017840725	0.177085526725962	0.128568822296866	3.06145218034216e-09	3.38805921982013e-09
2019-06-24	2019-06-30	0.106215818967001	0.162593213828674	0.245658531779613	0.180970605114571	0.160628347736651	0.091972765493481	0.0574958295288521	0.0993241522647359	0.116637354715944	0.0973703297905929	0.115026401072022	0.110384807711373	4.90208939881897e-09	4.90208982757998e-09	4.90208939346085e-09	4.9020974436735e-09	0.024308858793884	0.00881830116876794	3.0594000110937e-09	0.0497140340014181	0.0411283107061775	0.17464491784566	0.0180184797479409	0.149406784992178	0.138778967018682	0.0632583432091958	0.112565343715494	0.0644408759904011	0.00804959942275191	3.07513849545871e-09	0.0664146915818065	0.0471214767987807	0.108169255923404	0.0495731395152369	0.14103197088958	0.196481664327907	0.185784073278975	0.21221970458612	0.0379150329584452	4.90210972030226e-09	4.90211883555102e-09	4.90211325177994e-09	4.90210758913174e-09	4.9021033496015e-09	4.9021034047721e-09	2.78623014684906e-09	4.9021129635667e-09	2.86381445267758e-09
2019-07-01	2019-07-07	4.90198706433078e-09	4.90203116391963e-09	4.90205330123787e-09	4.90206133882525e-09	0.0317728404501333	0.0484260826139069	4.90207206225597e-09	4.90207147991405e-09	4.90207900484978e-09	4.90209045685379e-09	4.90209344627507e-09	4.90209577126409e-09	4.90209186164432e-09	4.90208065180757e-09	0.026374329689	2.79285059360604e-09	4.90208815253504e-09	0.0377494868272287	0.0364101471534286	4.9020913374128e-09	4.90208990700192e-09	4.90209671961602e-09	4.9021047090621e-09	4.90210075387048e-09	4.90209890861735e-09	4.90210273699809e-09	4.90210855956956e-09	4.90210126439638e-09	0.0328870824163762	4.90209055473319e-09	0.0164097748802749	4.90209334602534e-09	4.90209983223465e-09	4.90210138637966e-09	4.90208993687237e-09	4.90208824241686e-09	4.90209709803417e-09	4.90209414052407e-09	4.90209580571109e-09	4.90209518726111e-09	4.90209383784612e-09	4.90209939780244e-09	4.90210420045394e-09	4.90210504454136e-09	3.3168991890259e-09	4.90210614811749e-09	4.90210215790374e-09	4.9021075106709e-09
2019-07-08	2019-07-14	4.90199469128985e-09	4.90203793641729e-09	0.0152871060582365	4.90207301748678e-09	0.00178315923057166	0.00627867525144336	0.0458331221780884	0.0902527177579455	0.0102223892599382	0.069120886248638	0.116316232864854	0.131858332368401	0.0842561028641243	0.0763301776010285	4.90209943017324e-09	0.0911239918186477	0.000997867951222893	0.024056225160256	4.90210393342081e-09	0.0868515103953999	0.189643900571628	0.22649451474261	0.131295289935165	0.0361734928992953	0.00754312867037898	4.90209961972116e-09	4.9021022188954e-09	4.90209352509749e-09	4.90209422945959e-09	4.9020953767957e-09	4.90209451498471e-09	4.90209544098769e-09	4.90209426444986e-09	4.90209500114687e-09	4.90210058336092e-09	4.90210247138445e-09	4.90211034181144e-09	2.82048568525464e-09	4.90210894766513e-09	4.90210752510591e-09	4.90210442233596e-09	4.90211098520872e-09	0.00765306690168723	3.48082624190008e-09	3.57422558424168e-09	2.92246183758903e-09	2.88554700572516e-09	3.73752702860513e-09
2019-07-15	2019-07-21	4.90198169481382e-09	4.90203149072898e-09	0.0849770769600557	0.161789175459893	0.0592002995660589	0.0223434451727585	0.0280900417007302	0.0992742435803614	0.136995635288693	0.0782248234387443	0.103316766231306	0.115260200532856	0.0626619513182583	0.0943534640913626	0.154667970187829	0.187457607775935	0.0959710672884632	0.0133949288816343	4.90209826514927e-09	4.90209360788691e-09	4.90209259352396e-09	4.90209686266406e-09	4.90209230735148e-09	4.90209401692234e-09	4.90209685086194e-09	4.90209138305294e-09	4.90209448486953e-09	4.90208488153718e-09	4.90210193980307e-09	4.90210054935714e-09	4.90210670539916e-09	4.90210133640361e-09	4.90209363584483e-09	4.90209951954533e-09	4.90210401771531e-09	4.9021020949698e-09	3.63423187177027e-09	3.15076373632552e-09	3.03315941865547e-09	2.77292236576658e-09	2.93742931464113e-09	0.0633843986230286	0.153075336583734	0.189620284135647	0.137273878571514	0.195764999433974	0.245098564456527	0.188297194128577
2019-07-22	2019-07-28	4.90197530053248e-09	4.90203330999477e-09	4.90205403633204e-09	4.90206340163826e-09	4.90207483615967e-09	0.0223481875061065	0.0533780892492519	0.0721567148018016	0.0522453548573305	0.0146782922245799	4.90208793557456e-09	4.90209207679065e-09	4.90208466496308e-09	4.90208447428166e-09	4.90208610887804e-09	4.90208882513199e-09	4.90209701605156e-09	4.90209121370417e-09	4.90209620393928e-09	4.90209767191384e-09	4.9020964868981e-09	4.90210056904961e-09	2.80228936530244e-09	4.90210546279002e-09	2.82950000200558e-09	2.9030636606575e-09	3.14894753008304e-09	4.90209473736229e-09	2.97737336371657e-09	3.0942840491557e-09	4.90209554231824e-09	2.98300251925093e-09	2.95251454999279e-09	0.0596255156224517	3.00530439128463e-09	0.0911011040629971	0.221629578690271	0.121808830460459	0.167600633456242	0.133231966687059	0.34286183502606	0.357878302363391	0.270151057904878	0.295577975696262	0.294116395883409	0.225418115926475	0.119980557807761	0.131672783215748
2019-07-29	2019-08-04	4.90197993411724e-09	4.9020246540663e-09	4.90205063752905e-09	4.90205724901818e-09	4.90206095536574e-09	4.90206118510085e-09	4.90205933703571e-09	4.90206166688232e-09	4.90206937936948e-09	4.9020793657349e-09	4.9020741524472e-09	4.9020860306158e-09	4.90209371197498e-09	4.90209820526681e-09	4.90210498729512e-09	4.90210160150845e-09	4.90210215857454e-09	4.9020961768893e-09	4.90209656499963e-09	4.90209653712246e-09	4.9020997929513e-09	4.90208971891319e-09	4.90210276029451e-09	4.90209603073517e-09	4.90209646218001e-09	4.90209803442591e-09	4.90209782804953e-09	2.88019668094669e-09	3.14760847841594e-09	0.0496173421232621	0.0484145905763913	0.0986293394279943	0.212871245660728	0.159276329992129	0.0116564738573626	0.225346836286396	0.200429528828499	0.249495126048254	0.19730047574403	0.166402555181453	0.199743678070181	3.73620378796186e-09	3.13333120294769e-09	0.0757239019226343	0.0643110201074636	3.87971342677091e-09	0.107920294164748	0.155519190305122
2019-08-05	2019-08-11	4.90198975029527e-09	4.9020270152359e-09	4.9020436748528e-09	4.90206750598456e-09	4.90207646310917e-09	4.90208646388828e-09	4.90209098093329e-09	0.0046685971940047	4.9021001760376e-09	4.90209986250037e-09	4.90209294016091e-09	4.90208525415886e-09	4.90208615669068e-09	4.90208154662714e-09	4.90208662433394e-09	4.90208944452397e-09	4.90209356870768e-09	4.9020952311488e-09	4.90209494974921e-09	4.9020963926367e-09	2.80518841303974e-09	0.0526216375751523	0.0467662374044506	0.0947034181587419	0.0676909000181936	0.101259826942419	0.156480196425706	0.0797708731820872	0.0822541262306161	0.128253708273955	4.90209554732702e-09	2.80914075716019e-09	2.80988328598519e-09	3.47356353240046e-09	3.73179426333537e-09	3.17523654489333e-09	4.90210309010570e-09	0.010017597524548	0.0345887673740342	3.82110321482801e-09	0.00151923874209587	0.0570585758514809	0.0727661897826092	0.0496026198885081	0.0181016795749189	0.109890422975995	3.85796100832683e-09	0.0646324599666133
2019-08-12	2019-08-18	4.9019525732766e-09	4.90201529920598e-09	4.90206708026433e-09	0.00692273816833814	0.0988625811610345	0.146526567025594	0.209836470482642	0.272062164739082	0.197422410287433	0.206322288709601	0.170582815069742	0.234672898154762	0.255402236920771	0.268839338899744	0.291964228849867	0.270013203453066	0.334402711190769	0.289884938455367	0.266020415207034	0.303734429460095	0.304392125769554	0.314321670713703	0.324255315495782	0.321151648378251	0.236840671462429	0.209796276475486	0.148604867514628	0.131539802028655	0.00597609462063824	0.0135003601275372	0.0777272843099764	0.0866272101561237	0.103017652985486	0.111859779657988	0.15760470554994	0.00982490170143965	0.0144495582387085	3.08560343012126e-09	0.100898404690092	0.111133779683151	0.197682332698763	0.187767192633442	0.299108528395888	0.245239046818277	0.352161721449242	0.397149744300601	0.370986561054256	0.43189903667655
2019-08-19	2019-08-25	4.90197825029793e-09	4.90202398622096e-09	4.90205131274909e-09	4.90205770480071e-09	4.90206739404214e-09	4.90207813840468e-09	4.90207246102673e-09	4.90207878173595e-09	4.90208453915596e-09	4.90208926071109e-09	0.055521057782441	0.080676360165127	0.0328644570419526	0.0919634707832725	4.9020817244821e-09	0.0639073855093144	3.17350833705914e-09	3.23232586350032e-09	3.26947829234447e-09	2.88797513535985e-09	4.90208337201082e-09	4.90208421908745e-09	4.90209584973047e-09	4.90209483971396e-09	4.90209345135712e-09	4.90209460748566e-09	4.90209127548978e-09	4.90208770505605e-09	4.90208359033276e-09	4.90209561846357e-09	4.90209512960504e-09	4.90209675027771e-09	2.76801625021523e-09	4.90208939779162e-09	4.90209813612555e-09	0.137783503812616	0.154093844931623	0.196715699132908	0.216224756017914	0.268368038007016	0.296737650847751	0.272779921635239	0.216908740766753	0.311699535603034	0.247010647500248	0.312788656549638	0.176974811118717	0.19235148603201
2019-08-26	2019-09-01	4.90197375836485e-09	4.90202193432106e-09	4.90205250963388e-09	4.90206233139738e-09	4.90206580347708e-09	0.0303721774614257	0.0308164784673542	4.90206917663146e-09	0.0530685584647073	4.90208439441285e-09	4.90208970261310e-09	2.987808770742e-09	4.90208470837544e-09	4.90207950771481e-09	4.90207905874539e-09	4.90209124934711e-09	4.90209258163276e-09	4.90209836940209e-09	4.90209169413509e-09	4.90208654722101e-09	4.90208667191172e-09	4.90208383296995e-09	4.90209170474358e-09	4.90209481047504e-09	4.90209600335061e-09	4.90209498942673e-09	4.90209074646798e-09	4.9020843393476e-09	0.0575937514916672	0.210025231465563	0.107623719510306	0.0798896086082062	0.257974522417865	0.236653676280675	0.295609951402335	0.236045772664528	0.232777009206264	0.278127127641912	0.108103768150527	0.191432633668318	0.080184030830995	4.90210231253929e-09	4.90208798842585e-09	4.90210097487889e-09	2.91036336960612e-09	4.90210691111712e-09	4.90209388017778e-09	3.27744766864892e-09
2019-09-02	2019-09-08	4.90194289488896e-09	4.90202378182886e-09	4.90204290986678e-09	4.90206285866099e-09	4.90207066419692e-09	4.90206630693946e-09	4.90206953459549e-09	4.90206310297466e-09	4.90207802268662e-09	4.90208449806655e-09	4.90208809503629e-09	4.90208427646397e-09	4.90208533250728e-09	4.90207826531982e-09	4.9020762393241e-09	4.90208552510514e-09	4.90208964534735e-09	4.90208666804755e-09	4.90208686248479e-09	4.9020907445223e-09	4.90208224786613e-09	0.0704541135959822	0.00903229398090861	0.0285383006522632	0.0757392644692407	0.115512674965674	0.146321236903263	0.0763546812850422	0.109428317284384	0.205180665113089	0.0734117277984306	0.141321867634029	0.0813754632552964	0.109919277206127	4.90208737946894e-09	4.90209312995385e-09	3.2307815149475e-09	2.77615194711155e-09	4.90209006314831e-09	4.90210165622652e-09	2.99355992891865e-09	4.90209910783672e-09	4.90210040378884e-09	2.9674028841751e-09	4.90210711928338e-09	4.90210042554158e-09	4.90210112627575e-09	4.90209208624841e-09
2019-09-09	2019-09-15	4.9019883131457e-09	4.90203236704277e-09	4.90205912711221e-09	4.90207318622304e-09	4.90207335102823e-09	0.00427001496099086	4.90207420007278e-09	4.90207729102454e-09	4.90208563366784e-09	0.0177033849367612	2.91057357831778e-09	0.0223438306411045	0.00886686639650919	0.0482531379744792	0.0972608752875213	0.0259007366726065	0.14169255939753	0.11679813342907	0.169021365326726	0.205101936622795	0.218711983128129	0.201385227469371	0.114923448470948	0.159251302586868	0.155022080927174	0.0794022641342487	0.061108199581218	4.90208837401667e-09	4.90208421224397e-09	4.90209182628205e-09	4.90208481918563e-09	4.9020960574968e-09	2.98099597544122e-09	3.09364925920367e-09	3.00153167944924e-09	3.02236325824039e-09	3.57628354155749e-09	4.90210408293114e-09	3.6322808425712e-09	3.47304560343266e-09	2.86406807954433e-09	0.0154400393629569	0.0901247768321998	0.172618708350497	3.67483118052814e-09	3.26195083283446e-09	0.025405137714686	0.0882093233242271
2019-09-16	2019-09-22	4.90196187566927e-09	4.90202304104999e-09	4.9020643263493e-09	0.023591849077595	0.00880176742307972	0.00360088429831061	4.90206402720522e-09	0.0395020394903763	0.19772783177484	0.183023849412303	0.19007184395983	0.200889215468098	0.142570885536213	0.214409643569568	0.161802965433901	0.170695550955639	0.211256798545787	0.147041453552447	0.106879638789969	0.0450888492946269	0.0196412912391808	4.90208895782111e-09	4.90209104876253e-09	4.90209500291562e-09	3.09697863242173e-09	4.90209898956711e-09	4.90208965567808e-09	4.90209165903219e-09	0.0286828456910302	3.06365223681286e-09	4.90210162274919e-09	3.38773227037309e-09	3.30182709583238e-09	4.90210098185667e-09	3.24258070969001e-09	0.0532528530406	0.0204447079607982	0.0317140486899033	3.23294417039110e-09	0.146206775502994	4.9020935274632e-09	0.0570812412542732	3.27181429576223e-09	0.0383810972076833	0.0830705115690638	0.0481432041708584	4.90210097177284e-09	4.90209027714052e-09
2019-09-23	2019-09-29	4.90196633200036e-09	4.90201896213958e-09	0.0401754292477181	0.121646493770605	0.12798187692849	0.0718160461012858	0.0922594656874262	0.140800146463723	0.103952271704381	0.13240919971173	0.136990951261424	0.131917688276892	0.000859743164198449	4.90207935644954e-09	4.90208300381452e-09	4.90209245306862e-09	3.26336366866579e-09	3.40127017073272e-09	2.99685955294766e-09	4.90209061886222e-09	4.90209544839707e-09	3.04840377511984e-09	3.2113281860242e-09	2.98559215854532e-09	0.0405524152303272	0.00954986946964071	4.90209650021743e-09	3.03069426712037e-09	0.0390304790868951	4.90209212254061e-09	0.0414049358112977	0.100726274356213	2.89786347156655e-09	0.0344193362459989	0.0769703681780491	4.90209433950266e-09	0.0353499119397719	0.0874441175799361	0.236414229276829	0.0584653671068187	3.09423574685828e-09	0.0474951160380775	0.170406186963398	0.131705466981874	0.151860733231632	0.202829614113202	0.131851417611609	0.076949691706082
2019-09-30	2019-10-06	4.90196140183868e-09	4.90201762883921e-09	4.90204463127111e-09	4.90205585635594e-09	4.90206046249419e-09	4.9020630447525e-09	4.90205940867602e-09	4.90205660660636e-09	4.90207190544411e-09	4.90208036530318e-09	4.90207903433886e-09	4.90208637726539e-09	4.9020838914558e-09	4.90207706432081e-09	4.90208504197843e-09	4.9020844902691e-09	4.90208491767657e-09	4.90208737671847e-09	4.90209265591756e-09	4.90209617733289e-09	4.90208476542542e-09	4.9020827354824e-09	4.90208785259625e-09	4.90208024126672e-09	4.90208824229989e-09	4.90209434807563e-09	4.90208747624952e-09	4.90208415031055e-09	4.90207807999456e-09	4.90208592145878e-09	4.90208062080879e-09	4.90209998135569e-09	0.00566892319331387	4.90209802293054e-09	2.77195651109584e-09	0.112735120449695	3.17490872200118e-09	0.000712807878789268	0.018710402660953	2.88674817255771e-09	2.79286103280906e-09	0.0603043614967708	2.85533888941565e-09	3.31604128672592e-09	3.58551619075951e-09	2.95426373826196e-09	4.90210054652877e-09	4.90210407932635e-09
2019-10-07	2019-10-13	4.90193946577575e-09	4.90202153785901e-09	4.9020580379196e-09	4.90207749526999e-09	4.90208063803686e-09	4.90208206193807e-09	4.90208060615505e-09	4.90207551988801e-09	4.90208192131412e-09	4.90208863417206e-09	2.97340893464916e-09	0.0543189111922928	0.022564396307985	0.0246872336286002	2.93840794270349e-09	4.90208577325691e-09	3.14120883402881e-09	4.90209484087732e-09	0.0347956402678398	0.054313957640084	0.0150391227668603	2.90301432230878e-09	4.90209617096715e-09	3.0478231676146e-09	4.902093867413e-09	4.90209170344698e-09	4.90209952468544e-09	0.0684259510565766	0.080891367601633	0.0698440494511084	0.0915555999894613	0.0470859335506338	0.132419471880487	0.129716399797223	4.90209595668819e-09	4.902095102156e-09	0.0678750152575407	0.0379330618092883	2.89657750771731e-09	2.88860942229946e-09	2.88574015434884e-09	3.0584312531377e-09	3.61779706562365e-09	3.35757815989087e-09	3.69221770882709e-09	3.53620049486716e-09	2.89125473329109e-09	2.81205396707373e-09
2019-10-14	2019-10-20	4.90198829422404e-09	4.90203306222108e-09	4.90205936106942e-09	0.0551481152125593	0.0585028228567715	4.90207904306892e-09	0.0239768662110438	0.0810979474811618	0.0726214266817773	0.138099486047758	0.138525814597838	0.0588658491678835	0.0807461009955484	0.0381589133515905	0.0624422824704014	0.11249415553307	0.216473879920045	0.118225420657737	4.90210155648553e-09	2.90203262757115e-09	2.79498900441567e-09	0.160180417867644	0.138329490072843	0.210419190366894	0.221642798788229	0.0711801988716171	0.10228633950724	0.150838751565371	0.145970814253932	0.0697523784962145	0.0323022424603013	3.1082139593671e-09	4.90210086383668e-09	2.89357045973461e-09	0.00410154288123353	3.83141657755602e-09	3.91733723983527e-09	3.2153696517137e-09	0.0689963465606297	4.902098127552e-09	4.9020978227263e-09	4.90210917279099e-09	4.9021104059261e-09	4.90210951124407e-09	4.90210213482926e-09	4.90211102055075e-09	0.128738608002751	0.136104655560339
2019-10-21	2019-10-27	4.90199063139993e-09	0.0409192077550584	0.0242380683410018	0.0224247769516025	0.0049733829134768	0.0757854640452498	0.0465181698999226	0.0561544264513358	0.0815880856506422	0.0630041832138462	0.0348728154618905	4.90208559484893e-09	0.013445304365545	0.121136758800692	0.195975706541827	0.15709728198403	0.148222238719225	0.167555345428065	0.0723775989554028	0.0543207405130064	0.143017785895675	0.0720027194211157	0.114700034045458	0.116970848463453	0.023062280016347	0.0453366498882972	0.0352457202373242	3.24231898355295e-09	2.78085032766285e-09	3.37207426148336e-09	2.80608647230609e-09	4.90210248006920e-09	3.15479071584624e-09	0.0771380213979981	0.0141419120241618	0.169425540436841	0.115708674264862	0.0719962077003079	0.10765364537546	0.0256466640169878	0.167945804311845	0.16182591192915	0.0695545004464728	0.248889645847064	0.0762546086627124	0.129356990528151	0.202311343483618	0.176769103062984
2019-10-28	2019-11-03	4.90197082296772e-09	4.90202971087161e-09	4.90204994253747e-09	4.90206697952002e-09	4.90207045583461e-09	4.90206860355817e-09	4.90206803773725e-09	0.00997274451363467	0.0227287021068826	0.0499568196173222	4.90208370932663e-09	0.0326482170621324	0.0488482611660421	0.0280400713277975	2.82445755301427e-09	0.0231843680384035	2.77741782801899e-09	3.10251496908537e-09	3.28820991650618e-09	3.06882784374023e-09	4.90209882170136e-09	3.50443500272599e-09	3.27489582960743e-09	3.29913514058453e-09	3.04411675958622e-09	3.2895962432552e-09	4.90210386531195e-09	0.0880574856341311	2.86389495821978e-09	0.00900470139624367	3.16465129031788e-09	0.0469615346874822	0.0886617149288088	0.192038125877396	0.0822549093968665	0.0831119398195764	0.14774465518124	0.20462939174896	0.0536026579799826	0.232047971835538	0.14949782766587	3.4387568240056e-09	0.0455899005779318	0.0120318444498009	4.90211981976006e-09	0.0133856266041247	0.0373612561502008	0.0288540785049505
2019-11-04	2019-11-10	4.90198197927585e-09	4.90202992501675e-09	0.0247432049728885	0.0585779567621365	4.90206806765007e-09	4.90206478673771e-09	4.90206424771979e-09	0.0319338662521711	0.0316562819347723	0.047916875785961	0.0402375322517558	2.76943070386045e-09	4.90209204658537e-09	4.90209176577391e-09	2.82300658032331e-09	3.0656089535088e-09	3.37892272166274e-09	4.90209929158406e-09	4.90209208203499e-09	4.90208899825656e-09	2.83219152345392e-09	0.0738237516510579	0.0880992385155726	0.00583468265796021	0.0308719546282238	0.0434313445853243	0.120939814065284	0.118319033570733	0.0905345510034894	0.101021342010661	0.0961831587774023	0.101002605725456	0.0276846530902124	0.00928705403820119	4.9021050638535e-09	4.9021130225378e-09	4.9021168614856e-09	3.55347002537433e-09	4.90210670857414e-09	4.90211138328443e-09	4.90210424707135e-09	4.90209840091674e-09	2.96061151689602e-09	3.49131473181853e-09	2.88290729321363e-09	4.90204727894354e-09	4.9020772861556e-09	4.90209957677963e-09
2019-11-11	2019-11-17	4.90198515855442e-09	4.9020333102086e-09	4.90205398839174e-09	4.90206771825362e-09	4.90207458555329e-09	4.9020783290016e-09	4.9020816639103e-09	4.90208213630233e-09	2.97290832605481e-09	4.90209005881482e-09	2.94660714511713e-09	0.0189081522287286	3.11253736593945e-09	3.03896254953471e-09	0.0239607487020155	0.00282744808783647	4.90209934860748e-09	0.0301039656104396	0.0427135414292703	0.0760146935650861	0.0579540254075816	0.11278043174441	0.0503276535307552	3.00325968620817e-09	4.90209214092e-09	3.2109743914518e-09	2.84520781526558e-09	4.90208870775348e-09	4.90210395337299e-09	2.78377708420124e-09	4.90209884462243e-09	4.90209955802624e-09	4.90210441594889e-09	4.90209650914728e-09	4.90209567479632e-09	4.90210111921902e-09	3.03640833550434e-09	3.07119009632469e-09	4.90209945254521e-09	4.90209822067579e-09	4.90209091189565e-09	4.9020902314804e-09	4.90209200644322e-09	4.90208478202565e-09	4.90208493776693e-09	4.90209269750172e-09	4.90210677827372e-09	4.90210681331644e-09
2019-11-18	2019-11-24	4.9020115100739e-09	4.90204627384809e-09	4.90206249976629e-09	4.90206645225805e-09	4.9020782255297e-09	0.0116327685052159	4.90207316242596e-09	4.90208100758248e-09	0.0539434933690413	2.90645646075461e-09	0.019647465493784	0.0555275192779667	0.0191631008340557	0.0179612177510684	0.0143232264760271	0.0881774295962288	0.0533928284297637	4.90208781732175e-09	0.0332335114839512	4.90208952069282e-09	3.23027805008539e-09	4.90209585272211e-09	4.90209643896898e-09	4.90209426662641e-09	4.90209978590357e-09	4.9020972464849e-09	2.84021224849972e-09	4.90208993996003e-09	2.85482292453791e-09	3.12673991967642e-09	4.90209460823919e-09	4.90209514537389e-09	4.90210319084039e-09	4.90209960099675e-09	4.90209591470051e-09	4.90209389687857e-09	4.90209825212442e-09	4.90210609145474e-09	4.90211072244667e-09	4.90210821223427e-09	4.90211215188631e-09	4.90211105221e-09	4.90211335141071e-09	4.90211801912371e-09	4.90210454144103e-09	4.90209250671536e-09	4.90210209505856e-09	0.290181459301369
2019-11-25	2019-12-01	4.90198934893635e-09	4.90203882630974e-09	0.0391731010853171	0.0281790130442922	0.048348955001205	0.0370552472634407	0.00142667742211917	4.90207341035853e-09	0.00396500850482085	0.0247647200598561	2.79529661178505e-09	2.77235235141678e-09	4.90208995657208e-09	4.90208558137143e-09	4.90208987512593e-09	3.10954351164308e-09	4.90209764718242e-09	3.17709589931871e-09	4.90209816271781e-09	4.90209536786328e-09	4.90209269321879e-09	4.90209418908381e-09	2.96718513925795e-09	4.9020987949611e-09	4.90209025939459e-09	4.90208539718577e-09	4.90209142066088e-09	4.90209649783994e-09	4.90209294382648e-09	4.90208808903782e-09	4.90209894029994e-09	4.90210382267829e-09	4.90210389833444e-09	4.90210696961003e-09	4.90210882814373e-09	2.76346769817137e-09	4.90211717832138e-09	4.90210392130612e-09	4.90210540624143e-09	0.232669038996438	0.312069235092504	0.212307057030921	0.0317623393934562	0.0195686170025156	0.137512201667195	2.90520538755759e-09	0.0451717916383493	0.0606394353734829
2019-12-02	2019-12-08	4.90198640132865e-09	4.90203699892382e-09	4.90205669899021e-09	4.90206324400931e-09	0.0304753213727238	4.90206676017178e-09	4.90206929603806e-09	4.90207256473241e-09	4.9020849862228e-09	4.90208481657402e-09	4.90209364200177e-09	4.90209072171415e-09	4.90209131341002e-09	4.9020820518435e-09	4.90208967586787e-09	4.90208673174462e-09	4.9020918957366e-09	4.90209788440603e-09	4.90209590346137e-09	4.90209611909606e-09	4.9020900965816e-09	4.90209581227716e-09	4.90209769517537e-09	4.90210094856705e-09	4.90210409075408e-09	4.90210368509893e-09	4.90210705425893e-09	4.90211254514291e-09	4.90212019997851e-09	4.90211907652635e-09	4.90210165973727e-09	4.90209922047314e-09	0.183826763643726	0.268125017329107	4.90209024112861e-09	4.90207201376314e-09	4.90207716020137e-09	4.90207523069533e-09	4.90211685066368e-09	3.62764853757316e-09	4.90210332718464e-09	3.13578259433019e-09	0.0283395094182662	0.102163076279544	3.5571475627133e-09	0.121493849415117	0.0134625542412991	0.0963075228667128
2019-12-09	2019-12-15	4.90199031744379e-09	4.9020350832576e-09	4.90206518052828e-09	4.90206776320302e-09	4.90207526842057e-09	0.0323618679963992	4.90207402067671e-09	4.90208111841633e-09	4.90208632058763e-09	4.90208754795963e-09	4.90210023223664e-09	3.18479027431811e-09	2.88993428295572e-09	0.0638968213532248	4.90210281212377e-09	4.90210537015959e-09	4.90211110859507e-09	4.90211129615102e-09	4.9021162780497e-09	4.90211423325951e-09	0.013510335828327	0.122821699205894	0.156771240721699	0.254485542051137	0.22004280841376	0.358803304878014	0.384008168230882	0.178447504609198	4.90210259843512e-09	3.18061793397196e-09	4.90210773584767e-09	4.90210202453419e-09	4.90209805974043e-09	4.90210200877754e-09	4.90210425773179e-09	0.206428573037187	0.199036000567543	0.187507557114997	0.173367316670863	0.231464720389896	0.222368607792943	0.104763908808227	0.13414194520918	0.272095464907605	0.231919147704529	0.0981531806749715	0.14877100785903	0.18786016920653
2019-12-16	2019-12-22	4.90197931970358e-09	4.90203917273000e-09	4.9020638870186e-09	4.90207723002086e-09	4.90208476722281e-09	0.10799543368863	0.143605629921284	0.0750807200140347	0.0307910623549953	4.90210530613783e-09	4.90211437986602e-09	4.90211169143674e-09	4.90211062751683e-09	0.124890487107306	0.212555234256778	0.240377509580551	0.294532226358467	0.32083677294932	0.298673031397021	0.335894230573594	0.218058901488009	0.0736624318320916	0.116684592901948	0.00583414783831584	0.100622638805495	2.91212755560688e-09	2.94501519589173e-09	0.0198508279206648	0.123344971201208	0.152599722187135	0.163899937286325	0.195851296611509	0.203706692284313	0.0745044532888838	0.23356552245079	0.293212774117262	0.145765283107956	0.173794751264114	0.198014292194129	0.107672276761943	0.0702900297222677	0.171600757988814	0.161773804399353	0.261596544488515	0.207979126172691	0.322401426981701	0.31144131572857	0.276677337588238
2019-12-23	2019-12-29	4.90197601956396e-09	4.90204915583328e-09	4.90207911686587e-09	0.0518103145604404	0.0798058099309846	0.0955460871215622	0.163748620209131	0.265546294877814	0.281526547926807	0.304706645178451	0.243258933278221	0.200536844787842	0.241495719869304	0.133363466763108	0.0770330621972047	2.78183995537186e-09	0.0389422123681862	0.11810920097826	0.170488358076134	0.0326179517331514	0.151182330718801	0.178486073719307	0.212799348848337	0.136237782351496	0.218546903657987	0.226286160019208	0.235694903495434	0.152610865620629	0.214620713730729	0.232209127324483	0.188608226390754	0.25732902228818	0.266711119943295	0.152533179867188	0.268284592914355	0.26044434506074	0.180580094379273	0.23598731828355	0.39607221733983	0.370729966128533	0.441842566788274	0.40613686744387	0.317033824025327	0.306425094217215	0.272102368336707	0.264252940057765	0.408047759910912	0.337414972395262
2019-12-30	2020-01-05	4.90198944600436e-09	0.135022385674107	0.268998581977636	0.393340237508236	0.482574132147557	0.493541788685846	0.435830757944349	0.410357966874732	0.393774788373578	0.341632011335961	0.382891848144966	0.369581264975255	0.400790200589196	0.443004039846664	0.508945135018918	0.449315645581508	0.490758196579003	0.516573793727867	0.475606074714457	0.511599177506742	0.505472232647935	0.482270936155681	0.48924418257047	0.453604470262401	0.47995111762976	0.512341608914761	0.508387061510324	0.401277855650751	0.444134399233458	0.441811485938435	0.409301890511209	0.480489455248734	0.457301965460641	0.530125413624865	0.435079375268839	0.470252475003913	0.341906662220894	0.409417243413296	0.466519147837048	0.424114474219826	0.364704235293768	0.28220624749543	0.379261564027302	0.258631738971743	0.37925350766143	0.286712107261147	0.312045670753267	0.297884695141474
2020-01-06	2020-01-12	4.90197488341705e-09	4.90202100754969e-09	4.90204099899619e-09	4.90205422633397e-09	4.90206427673727e-09	4.90205948542035e-09	4.9020605499594e-09	4.90205812740434e-09	4.90206042052123e-09	4.90206434337193e-09	0.0269984881231197	4.90208662711937e-09	4.90208106715473e-09	4.90206120648519e-09	4.90206597324172e-09	4.90207019623864e-09	4.90208043138904e-09	4.90207980130567e-09	4.90207778192118e-09	2.85700872685554e-09	0.0557974991752448	0.00368952068962403	0.0262517899138559	0.0856335751248804	4.90207628149271e-09	0.148400811740663	0.0788938559909155	0.0412327153110882	4.90207874041486e-09	5.76489909709963e-08	0.0118509971621462	4.90207227906663e-09	4.90208349400272e-09	0.0468673264363807	4.90207753145915e-09	0.0224738542039636	0.0727816382762772	4.90208932470877e-09	0.0416089446767164	0.016946136265379	4.90209250672183e-09	4.90209170606123e-09	0.0273879277028863	4.90209063531395e-09	4.90210073556537e-09	4.90209646520833e-09	4.90210111405898e-09	0.0216444360003084
2020-01-13	2020-01-19	4.90197960702744e-09	0.00657433141521	4.9020416532462e-09	4.90205727430956e-09	4.90206280128883e-09	4.90205434242273e-09	4.90206079067587e-09	0.0311912312366493	0.0843197633248475	0.0187112924044443	0.0728805126536963	0.0841338613264812	0.0506941384431578	4.90207931336665e-09	0.0432311076743266	4.90208248509519e-09	0.0243344812542526	0.0377652891711729	0.0802800756586242	4.90208078736011e-09	4.90207803874824e-09	0.0395512666575689	4.90208640643991e-09	4.90208831760006e-09	4.90209628664589e-09	4.9020897355897e-09	4.9020809249378e-09	0.021850786432627	0.0509080666994322	0.0246937545841978	0.0361125574453384	0.0228551703703703	4.90208581411106e-09	4.90209348354883e-09	4.90208663098472e-09	4.90208951714296e-09	4.90209478088229e-09	4.90210097532822e-09	0.0154157195039996	4.90210013880827e-09	4.90209274775472e-09	4.90209338042271e-09	0.0428554432366451	4.90209677028648e-09	4.90209553415173e-09	0.136298925082382	0.0931228528239368	0.0968214037241659
2020-01-20	2020-01-26	4.90196228014452e-09	4.90202135935471e-09	4.90204326634194e-09	4.90205663633055e-09	0.0522155678392351	4.90206317520977e-09	0.0089488081100535	0.0461672602094286	0.0682917155871655	0.0197355062952318	0.0511336882974784	0.0670620241957522	0.043190955235384	0.00897172319090132	0.0401385702335532	4.90208737797004e-09	0.0367630409285523	4.90209258056923e-09	4.90209429528149e-09	4.90208616974756e-09	0.0565908068290781	3.07629090580868e-09	0.0258075259685244	0.0390508370053219	4.90209336664881e-09	4.90209387408568e-09	0.0389682961873542	4.90208759268978e-09	4.90208910638275e-09	4.90209920361921e-09	0.0191711933762752	4.90209792841178e-09	0.0565638332628316	0.0242494467440887	0.0582040360344624	4.90210195116946e-09	2.88574601843033e-09	0.0442687649158064	0.0857269424650986	0.144660673752263	0.0924981580217279	0.0797312404307973	0.0905579473833207	0.128501808284649	0.0719519253373622	4.9020865180522e-09	0.0293944791132988	4.90208569472522e-09
2020-01-27	2020-02-02	4.90196831463696e-09	0.0292696980668044	4.90205744247782e-09	0.0326381520430251	4.90206866867506e-09	4.90206646133746e-09	0.0219600831059002	0.00846229706665678	0.0200805806264918	0.021783251893241	0.0218704106022422	0.0913046872556626	0.128085027089949	0.0742174948937025	0.0987739311906912	0.100856222418063	4.90210157820943e-09	0.0910332891546529	0.036499994360568	0.0301694355910398	4.90210038860642e-09	4.90210430780159e-09	0.0602181636065984	0.0354277243326151	4.90210855786908e-09	0.0771460754192066	0.0392384431541762	0.122481520977451	0.0712368243051031	0.157487719756623	0.126619667770406	0.270705178437354	0.239742647240449	0.314235737805219	0.0773924381418904	0.151821506162385	0.237756333244446	0.221067449324432	0.207743530652393	0.078527767833048	0.0244659332536701	0.0347110335259407	0.14249748211312	0.159482659686007	3.11524556782273e-09	4.90209581047887e-09	4.9020786963015e-09	0.0142339521193579
2020-02-03	2020-02-09	4.90195278290445e-09	4.90201217499756e-09	4.90204450095807e-09	4.90206184969581e-09	0.0375281749732124	4.9020723974724e-09	0.0725886590633128	0.0183807224875648	0.0520426801356944	0.0648690518461404	0.029469061322052	0.112191696762864	4.90209044665404e-09	0.0255796974367955	0.0237536055144915	0.0125687934187043	0.0126395655295937	0.0258691746162815	4.90210379447918e-09	0.0264182315306596	0.0602202749350799	4.90209899079578e-09	0.046900012583783	0.0912971726342234	0.178126808740581	0.151950333140698	0.200560943646056	0.142516714317918	0.133172652729993	0.154527747063949	0.210921879482975	0.0212974943953119	4.90209373860241e-09	0.0723953402136484	0.0495363715948316	0.0261543262525909	0.0536614231270389	0.00381706160243773	2.86820500042386e-09	0.0784590445517614	4.90210100570343e-09	0.0227396283972361	4.90210168436679e-09	4.90210683578297e-09	4.90210261917093e-09	4.9020991879467e-09	4.90209915899653e-09	4.90210886468917e-09
2020-02-10	2020-02-16	4.90197457323863e-09	0.00747025315787518	0.0181538580540141	0.0506585214549874	0.00961694036272052	4.90207913575749e-09	0.0110179241715099	4.90207965210459e-09	4.90209581363343e-09	0.0250167205605398	0.0231684569115149	0.0220662986482882	4.90210048546848e-09	4.90210154461538e-09	0.0906952916934053	0.126977293672011	0.213381683920163	0.256495911249948	0.126515132392178	0.209300617064697	0.193215018420654	0.154562020668951	0.192287781319391	0.253442933497338	0.152388779554148	0.0957658455052941	0.0951105097683426	0.148097061358188	0.134583085781637	0.0974602096899147	0.0690888259478381	0.0283315168950083	4.90209553118933e-09	4.90209671071692e-09	4.90210289325333e-09	2.78529455401234e-09	4.90211429608163e-09	4.90211130884905e-09	4.90209763571941e-09	4.90210618582685e-09	0.0409342615386022	4.90211055894067e-09	4.90211778586203e-09	4.90210561092594e-09	4.90210559675504e-09	4.90208731821827e-09	4.90206580190356e-09	0.183585113302479
2020-02-17	2020-02-23	0.00172498254921135	0.00449571333162711	0.00549411857651651	4.90207527771325e-09	0.0123708255214311	4.90208911035785e-09	0.0034812573656463	0.130827411207961	0.0553546549436372	0.0873142325009259	0.144803090343422	0.172789007103025	0.2272074678946	0.225298066900111	0.228528745532521	0.188749816992911	0.157989799454538	0.142108100448428	0.149963778964264	0.20262899572654	0.126125166072776	0.243694294936326	0.1407825843169	0.15645280251982	0.0351096724821582	4.90211495632978e-09	4.90211807954388e-09	4.9021160647401e-09	0.0612591301599769	4.90211737747791e-09	0.0473004456428783	4.9021096148506e-09	4.9021125964599e-09	4.90211809515773e-09	4.90212117598234e-09	4.90211944419992e-09	0.055124594611884	4.90212048404045e-09	0.0447016350864818	4.90211749205996e-09	0.344405820670518	0.358582493242288	0.431837059713264	0.578227927066282	0.617983615747287	0.518137218492489	0.478440069971033	0.488462204516967
2020-02-24	2020-03-01	4.90194431057878e-09	0.0420993866378833	0.185223549984618	0.842881669223766	0.239415852518002	0.285020913001127	0.82903805456053	0.845291948184657	0.847383022315994	0.849657906958147	0.846211446861446	0.827209028171456	0.817943059271972	0.830137946272978	0.827924866917298	0.814410789520447	0.801184059272907	0.793927066235235	0.78033003015024	0.780604996357928	0.823029548764698	0.802233076360374	0.754538001204241	0.73503112247589	0.713308406504237	0.172055957158871	0.716952349935609	0.747748757925869	0.720816616255071	0.728795728841976	0.708630965403082	0.693312741922482	0.160281841087735	0.263505090644482	0.641836982246527	0.683533412861708	0.677187592216311	0.695704814913005	0.654704409861271	0.641727350552905	0.664030641546083	0.683582089724865	0.663236426525924	0.65656913803793	0.658238266722183	0.684492792292649	0.625063009882287	0.535499230405177
2020-03-02	2020-03-08	4.901884339677e-09	0.190600192092191	0.304189197854833	0.352286063804664	0.389230306372384	0.410912907748727	0.801932781527918	0.815516771621543	0.806560985637778	0.805668863459866	0.799814676010986	0.810329898955509	0.806297067848724	0.807968261312256	0.798864079892307	0.795240232570674	0.787159677353572	0.776574681277929	0.768355981281684	0.7754532608749	0.76206351497199	0.759644188153571	0.75696084702667	0.755646763975068	0.742828363029569	0.701911067561123	0.730457786655547	0.710888253650855	0.73278987587967	0.728740547169243	0.743554837484063	0.741041648824725	0.755612314920281	0.731774527856957	0.753982052417688	0.722348109789918	0.702945861305676	0.722675815950109	0.683456058930771	0.308114413475695	0.650830131950307	0.672047202980192	0.698953487850912	0.719226439304637	0.712178638838149	0.694384170152318	0.665817090011206	0.639092272026195
2020-03-09	2020-03-15	4.90187348013341e-09	0.165253545115639	0.302592826084191	0.299230223660738	0.342158367456073	0.341370157484585	0.334127723728223	0.821061271885496	0.829021684413879	0.831363360285023	0.836213223772553	0.807343271889615	0.795746396566436	0.777707480870364	0.792796331826052	0.786518294189788	0.797747301255349	0.785854625196319	0.77960071972584	0.780305547918032	0.75310982838288	0.760536737028494	0.774390468839752	0.767137983716692	0.770809482428943	0.756607307433212	0.760092361819419	0.735876428371348	0.726391618461715	0.747472473259108	0.733731353903908	0.739253321585256	0.732384593249094	0.722639984610899	0.735124111746948	0.747103039791723	0.727756997100661	0.691453242352539	0.708715487695007	0.721719634282957	0.710290855822819	0.729626002477305	0.716924676849731	0.69061599091462	0.676924488615767	0.656887393158249	0.67754213855556	0.656730794297664
2020-03-16	2020-03-22	4.90186987213721e-09	0.0684583091285501	0.243577436962193	0.281521549124627	0.306470081452105	0.358648040031593	0.398139901322456	0.39126966981524	0.792370731421033	0.804059944175423	0.812248914715556	0.780577653711018	0.815626925024075	0.79529924757787	0.777455194413737	0.772218361945091	0.774877179236907	0.767047407954463	0.762207889639296	0.77637283670304	0.7509893555852	0.745277629117722	0.761478437607391	0.752361483666547	0.751722410902048	0.745525848737539	0.739701102858199	0.718265209773162	0.697349401462073	0.67906322077347	0.699920466158582	0.725589791320192	0.697633899697539	0.72221513386498	0.724141982289716	0.738439359260782	0.720516638882202	0.684900591438263	0.687223659694063	0.696191015152371	0.647082221396523	0.651253221153238	0.64148527971418	0.340030368675333	0.271074199082772	0.324597225762275	0.379995530230669	0.471619655803828
2020-03-23	2020-03-29	0.00364403657778251	0.067844843446771	0.287199219509012	0.361951111854114	0.447864175566259	0.458106183392501	0.804323892833528	0.813726488828979	0.816795021684666	0.826596973691453	0.823534961332209	0.821445550292537	0.806501624275112	0.824497895679754	0.849416752204421	0.867309573686296	0.835636252567013	0.8184770978441	0.817552246249718	0.826073910485449	0.830982165663152	0.858110516347602	0.811305033595881	0.763559112415868	0.754188100671851	0.767819332021655	0.772598771996819	0.782147604689252	0.781678355424489	0.789277689301696	0.761569753118165	0.778058241274831	0.747896514273875	0.730755536126924	0.746821083976272	0.73893544717625	0.739118830088265	0.735680969967845	0.743977960982519	0.672604967576745	0.668315152822471	0.647064364263751	0.322936143366843	0.693273489212029	0.715851303884587	0.698199086557796	0.689166074628429	0.6568963700185
2020-03-30	2020-04-05	0.135823759730252	0.433257317190235	0.753721547236812	0.840418989260419	0.846708411128364	0.850595769473989	0.847880441751137	0.852860495539634	0.854451617007733	0.855750421813752	0.848865285320518	0.853805851988125	0.856605785067879	0.853413830159949	0.850519796573889	0.83989637117172	0.846607216672811	0.848076288375827	0.843306745994458	0.851844262438357	0.846569767851167	0.836194880858426	0.834637621337354	0.833561698096833	0.831951738922427	0.824686170259963	0.800922561638102	0.808295131652188	0.805374133188643	0.812747206390171	0.810347581103337	0.836967960072635	0.800660429550287	0.7838515357908	0.768661965899039	0.763251893046322	0.763238788929609	0.752141585719977	0.759163298318267	0.771788282175455	0.768035282415213	0.783515709874193	0.780473309073386	0.780582179092171	0.785552267593885	0.782731321195587	0.76164935578051	0.73519911769134
2020-04-06	2020-04-12	0.426635761783942	0.775570386718905	0.853624889975501	0.86142755995424	0.869900240955105	0.873711416197251	0.871190090874144	0.873344009594083	0.876916722729469	0.880652044805931	0.873391983249825	0.876114211065459	0.874299801315191	0.877145822276974	0.877262246411585	0.876422210674914	0.87028254158265	0.877576591611522	0.875957119427996	0.869041486962822	0.872557441585792	0.875579998328194	0.872837758972944	0.883032877224774	0.877005721876841	0.864533990173693	0.870820357242149	0.856839617946707	0.844946158699032	0.831303895893502	0.829496435030058	0.812431244502213	0.815112084737892	0.819044539541484	0.833922186676251	0.839952550900246	0.845726951440189	0.830876465294211	0.836945282035026	0.821126688347066	0.790758917700225	0.784599839886139	0.786291765720218	0.789976731445286	0.799746437392674	0.796254773384901	0.779057728988759	0.796617993941421
2020-04-13	2020-04-19	0.539668345171546	0.727167282294618	0.804089451359	0.829522411428793	0.836434996411112	0.840468476360666	0.84705822717041	0.856474928238069	0.849652093860837	0.85763162606797	0.859922147658559	0.859152010818276	0.852738076207998	0.856184666423067	0.85961905905666	0.856308829159151	0.854988859267911	0.854813093518897	0.854579185329037	0.84899861220775	0.852908995014755	0.860213435971929	0.850961995424246	0.845092005703992	0.87790903161654	0.903432463087378	0.840160579764442	0.830629106619405	0.836383987071383	0.842061222283	0.858734881472431	0.826420316089901	0.818589471949148	0.812859534775897	0.843259305284324	0.851125373109713	0.867164492249495	0.864837845865865	0.884986489378393	0.869717557320661	0.813611877689985	0.802489889176707	0.802210369193473	0.794350716704964	0.821703900957014	0.799513503499616	0.796875125691583	0.799352458044836
2020-04-20	2020-04-26	0.573415445872486	0.714373758443906	0.791645458822534	0.81280554684035	0.834358783083825	0.827421507978103	0.847952889182596	0.853360661970587	0.843810939286207	0.855295259262569	0.854116333533855	0.846779779971783	0.851905655351976	0.848097251503543	0.852406355381943	0.839413558369619	0.849848119393265	0.849831975958428	0.835969238450046	0.843381442522808	0.833290180999382	0.832880865291348	0.84256113622454	0.839511347875955	0.828434281203395	0.820610432265009	0.836027628574365	0.834139085888929	0.824001560202473	0.838906441858481	0.834400175478474	0.815847037345107	0.826849071810256	0.825467643421845	0.821240764198743	0.835601958461192	0.816952773510705	0.812632573381073	0.79785196507944	0.812835941201545	0.79321890211428	0.759482245826777	0.769984423597014	0.767590990049861	0.734626328801434	0.750219703075235	0.737805572360636	0.740691262851764
2020-04-27	2020-05-03	0.583090265985656	0.719887837166876	0.790635281780321	0.823175932252723	0.832291755326126	0.83755890395002	0.850186394515422	0.854250365295061	0.843149402516213	0.839618294683082	0.844639748808458	0.841742890678732	0.850830217950788	0.847099586395749	0.848226000425897	0.841382788892866	0.83382645760437	0.836409695377732	0.843369762752251	0.838694813607696	0.838110335246104	0.833990557817049	0.83106681327444	0.821817621923323	0.815640584359054	0.828459285978966	0.828870824093184	0.831438737793048	0.832404917884934	0.839334636247012	0.828029883150381	0.817355497298113	0.820954023747299	0.797705036067304	0.760691191049586	0.761307641790522	0.770101901112528	0.762048663464195	0.773872640446446	0.744543492654365	0.742870841300614	0.780998615943403	0.782922299617891	0.79937442336879	0.805556180333442	0.791128404399088	0.816941745553402	0.767877257912942
2020-05-04	2020-05-10	0.597020476739394	0.74211637856254	0.800500356291781	0.811323944519383	0.832249973068564	0.84067942071499	0.842522390762236	0.844323124159721	0.843438771549844	0.842439798567556	0.84430119356369	0.849932180957027	0.849041013658054	0.846363619972749	0.838967292188259	0.844976469215944	0.844429377246451	0.839967070810869	0.845135215609971	0.839639806837946	0.837909075725892	0.839810108355261	0.847038817123096	0.84270384606107	0.827707338147027	0.83383103966969	0.822778389060253	0.785699382233451	0.765912527333248	0.759097833366527	0.777205593747601	0.762842210015754	0.747559856525728	0.7594774144591	0.779805957209637	0.788826462473751	0.780054988532361	0.791944978028722	0.785493084228283	0.782791656635785	0.791356642189636	0.773216729487452	0.77150803172924	0.760849878179688	0.761859785331197	0.755107508428473	0.765855738436799	0.753673205671924
2020-05-11	2020-05-17	0.560771587372501	0.697884766021716	0.773229013811013	0.795083102318266	0.807073000385291	0.80519469334977	0.813101915085881	0.828295080103325	0.821955836016319	0.815537723637891	0.820856797710315	0.820244846978292	0.819762556726568	0.819912753445069	0.831934974929242	0.831255428568616	0.825829771110745	0.821303560309221	0.821224810350276	0.812593856800956	0.849745635173198	0.876525227317825	0.906020817638976	0.823267469487167	0.777661678164305	0.776228767795093	0.767774768614186	0.803286392438995	0.798767238646225	0.800568004647031	0.798532195750473	0.810433380468128	0.808018138012762	0.796259334146376	0.77627214564187	0.791955469504917	0.784507285199233	0.781232316652215	0.785535385403595	0.778552396235294	0.78500126402855	0.754743322187604	0.788408169631721	0.759456555699958	0.786785958853395	0.787724250827963	0.7858526199569	0.786194628763875
2020-05-18	2020-05-24	0.481144385852161	0.661978113572468	0.739350131735037	0.737800972137086	0.777023941099262	0.782436073013819	0.775231109376559	0.794140704186063	0.801107062995596	0.774573602876946	0.794786592100756	0.801837361999207	0.804587782569546	0.81270347715396	0.82446129955448	0.80307619481156	0.816862106607315	0.8153541789548	0.820852165228292	0.815816041252797	0.811682548582192	0.823744956265424	0.835298502004848	0.801108791201895	0.781872428815788	0.794097332133283	0.785995752640987	0.7738649536312	0.797377864675361	0.813963228130106	0.824279730595898	0.821550481345467	0.778268192368286	0.774696466302982	0.760873365211754	0.762837679248857	0.776353130123077	0.785812091685595	0.764477179323876	0.771005263192843	0.775023343312584	0.774971312278496	0.786910132897483	0.810064594417986	0.766645395510874	0.761401025552137	0.773082312875892	0.765791657359688
2020-05-25	2020-05-31	0.400570495223412	0.584405155010969	0.673851783488942	0.712640379050902	0.689884829368804	0.7109650857094	0.706567635754573	0.727585835545348	0.764699162729699	0.737496387334252	0.758023868410944	0.760331881847784	0.752121163472986	0.761492696294513	0.761239341359773	0.77552049726548	0.792575429080273	0.766447072232451	0.777002554497924	0.743514674424197	0.747727333901015	0.79288874643398	0.754543195229617	0.739215853700684	0.766797788041018	0.743663291652402	0.734854519182899	0.767648441959589	0.72275283937363	0.733094028091164	0.77487227009697	0.776492384345743	0.746677567998831	0.781832883711131	0.782127505514663	0.771137103169437	0.766868055708405	0.764558525497133	0.764269695641206	0.776523276867712	0.763074311298004	0.730508009763289	0.750212288697411	0.756934955729093	0.735552840336193	0.746222900430687	0.750333011082393	0.72837168195459
2020-06-01	2020-06-07	0.34269286229346	0.535136173228175	0.601927347808358	0.642109153787489	0.656569032337015	0.663076872613172	0.6805746885562	0.67200560657695	0.715276238543434	0.715342186510287	0.741015719126978	0.73885239505811	0.754960820678707	0.717554966382694	0.740110259092618	0.726432595085009	0.734184178302052	0.752842155436303	0.686536009750564	0.717808551541655	0.697785855462094	0.729080871494243	0.725769574331262	0.699338194094107	0.760660240390785	0.779318171882058	0.747571642495454	0.764353631994593	0.771324297128498	0.786542953819142	0.747567572464701	0.774211487333213	0.759324617607125	0.767236807559544	0.770436044801108	0.777208991527132	0.763254578684107	0.779989005927979	0.780292430481183	0.767284932211735	0.75987520139011	0.750500807787509	0.776174825734379	0.760763418494024	0.751642788031697	0.745826940238064	0.734350055467206	0.750755971800779
2020-06-08	2020-06-14	0.280947667508518	0.46129871432621	0.539386047012234	0.567157082881314	0.595516988161305	0.596352751752985	0.610641612624803	0.616461369386875	0.629206592829752	0.639774916579809	0.589650569632975	0.665267438716164	0.638261408132535	0.643612792129635	0.631677329959043	0.6494487873316	0.672874735341067	0.714930536262966	0.718506076684224	0.740724840999952	0.739729049210101	0.732077500618172	0.752220058298119	0.745120424666348	0.731414015451071	0.726370876131718	0.739972731583674	0.734431017920251	0.769244348356199	0.738522097079294	0.750867695184651	0.731652422552205	0.670277287087371	0.744710890143252	0.751145723323636	0.760571990184821	0.751977105158047	0.728619090119999	0.737883745705009	0.654925466596794	0.673974266945943	0.754544761605278	0.736737004307742	0.711003153861879	0.73107861325399	0.708157250452718	0.73571263367821	0.746232885939632
2020-06-15	2020-06-21	0.139541657994423	0.367440181485292	0.440801624415311	0.440875829441887	0.46675796999455	0.454048124691715	0.390917511750619	0.492071170030678	0.52978991383439	0.603900544439843	0.595140206641183	0.627086127203371	0.619262724459653	0.609528532070242	0.63328695420748	0.688045452005712	0.671015045791046	0.676556548820945	0.679603486597747	0.68455872816007	0.685079035655155	0.639322977433605	0.670837058842762	0.614209861639958	0.697703940804816	0.687228446384958	0.65384054211855	0.656447095661017	0.699442750173676	0.671348679969088	0.691600531208398	0.634074110989004	0.43443346297583	0.320568253039707	0.436629729698656	0.651648774820184	0.673481228918181	0.618935983779127	0.616048618862032	0.685698117543227	0.774215631455656	0.739176482754305	0.696115738093292	0.72016539702569	0.764925381708568	0.723657506734929	0.726066970558385	0.726076184153029
2020-06-22	2020-06-28	0.0648553083786036	0.252454976831375	0.392608435854877	0.413646472514133	0.433847262697778	0.446052004355797	0.471451503660934	0.503547095756792	0.512082150144129	0.539835079384343	0.541158012759388	0.583856441474801	0.476830820166448	0.485875208396758	0.576223810882414	0.579134114136382	0.589284286614747	0.521876996622747	0.520326217357747	0.59688548010072	0.587789200731157	0.549729737385472	0.58478133438152	0.609256569074095	0.441737392388572	0.245111734755946	0.282411410779251	0.461478467676295	0.445594447960602	0.347682995136117	0.426687796468049	0.302705635430398	0.633125755860357	0.68126878783404	0.665415480113091	0.663858607208111	0.723575252492146	0.687100259119066	0.726609685343919	0.690063270810682	0.70305745701797	0.668883869541432	0.561669244461846	0.637500866504758	0.651421017282603	0.615189787100047	0.55463196334955	0.408661417974415
2020-06-29	2020-07-05	0.0672727872437451	0.272948743793914	0.366116356781345	0.388021245290842	0.411812051105424	0.426380451875605	0.456440617241445	0.472967502368257	0.493609335268786	0.440132613795088	0.436754184771313	0.47510254942538	0.507235801406496	0.487273960070183	0.525951948567722	0.471529253365211	0.475550336357407	0.469571873272718	0.335067939928126	0.351140222750886	0.429239975495982	0.355884634839322	0.331959039844141	0.315175011695404	0.325886950682881	0.501266479332221	0.624898688634152	0.612665068322656	0.630887516745225	0.706471523305203	0.63289155641793	0.697733351191043	0.688211712830627	0.65595382111914	0.616638826737656	0.624372501173462	0.597777095714051	0.535702225757211	0.614089339561847	0.408184969437357	0.406949313188338	0.492370808026906	0.662200383200504	0.535520041853248	0.688806270795471	0.715467416281461	0.684088288543567	0.670824210557712
2020-07-06	2020-07-12	0.0365700320813819	0.219311236848824	0.390860082017345	0.447607032564965	0.478600875702725	0.470249364132968	0.489849038528728	0.518877217345016	0.582301781183859	0.539965899605146	0.480431952042503	0.302230304448596	0.409275441226448	0.41326965820939	0.465217737480726	0.426711411516991	0.387129335186625	0.380732932833689	0.577306011316377	0.53184766777101	0.601026221531213	0.613662268277485	0.64644306200198	0.686082445399992	0.698379109377192	0.682641428512127	0.722950181173623	0.582293394969529	0.589844745522033	0.581549825314861	0.650977529327314	0.506218136865041	0.525859076977121	0.614261270722083	0.583033694962397	0.534047197140898	0.58031606187911	0.687258761554808	0.66855457385292	0.689422409529104	0.687809461525621	0.649177359094986	0.371689421745876	0.580889290293895	0.633119171184297	0.680713315887653	0.671629950062065	0.685584797858881
2020-07-13	2020-07-19	0.0467433368230637	0.304240622724579	0.426287534448242	0.411605215048916	0.392184356361515	0.477044574590145	0.575662900726933	0.722832642600921	0.746483474080928	0.53917431197813	0.565132901187938	0.642236426368463	0.688581294043844	0.69300695586115	0.695534566933418	0.709368146845481	0.700076148174949	0.695691065132045	0.704238448386097	0.7314014199068	0.73599757537966	0.734839859230354	0.716559335163468	0.740274324065873	0.729356345301054	0.637281354633219	0.664476947704326	0.73383586257262	0.748043289975532	0.711010200395787	0.733356798949139	0.707669964652268	0.705243684804116	0.72581550877359	0.715156605045643	0.70188288916446	0.725604650258311	0.720340533492509	0.71964296971072	0.707925940361414	0.695834946626109	0.728326875880162	0.71914763165539	0.723740577625729	0.70895129468904	0.646702254047925	0.696110028589016	0.658837564023126
2020-07-20	2020-07-26	0.0372327252286909	0.364855818825976	0.513926190665793	0.568549398226093	0.640527425490331	0.604210252417642	0.660608517351048	0.658287819273154	0.70097210606232	0.735561425045859	0.739317550506162	0.727056086887388	0.739696305170017	0.747330806069474	0.695169739183874	0.724326840607271	0.731672997422277	0.730239822950722	0.732470564567575	0.731421472732574	0.75015811369725	0.76601833521899	0.753076003528723	0.771798113228824	0.763758685816909	0.747504109269099	0.731758048121079	0.703327875765314	0.747000839244487	0.723536766170848	0.722330006454716	0.739765692315787	0.72758176929708	0.723832387014875	0.736128989233848	0.749799071565567	0.723310423419458	0.759281917902491	0.757369236300076	0.748166959816358	0.749542356952025	0.750792388978337	0.722254787035436	0.736310696256765	0.733315555627168	0.742212558176659	0.739200168394268	0.733207582977396
2020-07-27	2020-08-02	0.0738715594936142	0.301273467429866	0.457904264854219	0.477738440810473	0.533517539399126	0.596730938138924	0.729571784171388	0.773824964697678	0.775430957065448	0.778217963421544	0.790362675622692	0.780517572014381	0.76896672296048	0.749689752311392	0.777529902860137	0.776408398384413	0.765721451043028	0.765480778959027	0.740292617130091	0.762800412889858	0.775808481199505	0.778897576323662	0.764465244053659	0.769465087681268	0.780202729230127	0.76226741690475	0.759140531359985	0.722488197612167	0.711217730937871	0.744675220013308	0.788635635968407	0.769916224208491	0.755988611061414	0.754985313950542	0.763970507651019	0.782999092585069	0.770136125399399	0.759685483669379	0.762484998236109	0.77393108280853	0.737297548593618	0.767286252144374	0.762075133721225	0.743649217809012	0.761469496321767	0.740910216688026	0.746173069812509	0.750954128991373
2020-08-03	2020-08-09	4.90183725969778e-09	0.0977758271311628	0.263280065525308	0.332438382443674	0.292749260264484	0.358527950318396	0.518164372978738	0.543632362934552	0.461949234465631	0.462863185191449	0.466155497071454	0.583389310762384	0.588527639763229	0.675254530996275	0.724180303013579	0.737643450078278	0.74161849867326	0.708112951297536	0.533763163800638	0.748531774921369	0.741638879664973	0.741208138133419	0.744619247673337	0.71572153661048	0.737084859838739	0.749300306501468	0.765820993548368	0.744167449591761	0.759874576903134	0.764381676120249	0.753285602615404	0.736834783816373	0.751804935286718	0.758528053443039	0.747482960167318	0.752552833826841	0.746976381989642	0.74355985108243	0.766887694368687	0.769970622955323	0.751628679354783	0.72025109713043	0.725377781853	0.696230584521698	0.741193750501441	0.730934936667254	0.720796676381378	0.742209608246903
2020-08-10	2020-08-16	4.90182269799e-09	0.0873541559476314	0.3390875819669	0.420596912121193	0.497526986079941	0.568543507876724	0.588455287294605	0.547759388759867	0.681697640063171	0.709549452652646	0.618450346937655	0.695809709422105	0.679993944100578	0.639909086305763	0.709272350234693	0.712207172905074	0.716641666302985	0.732843930566066	0.734847188781854	0.741066939466438	0.70636410066357	0.718266573677602	0.698825853794326	0.742064192711892	0.71864482452003	0.725635590594278	0.71852376743809	0.758875891395363	0.749002914656781	0.762263452271814	0.754007905175062	0.746148063601863	0.726745564428565	0.715920867362986	0.594068966558249	0.500029928631689	0.519941039489355	0.673490957282104	0.71299031019942	0.443674595894122	0.606418154554028	0.515005550896332	0.693679435506904	0.721638738340663	0.735989298230294	0.717522100571863	0.635632703910714	0.569459216275425
2020-08-17	2020-08-23	0.00310236577868649	0.0401966297545836	0.24380020687016	0.308099485121352	0.362510042719727	0.382651753936104	0.386094275581853	0.418582584147697	0.449520690590173	0.487701982108852	0.417551421897357	0.592787044672594	0.5566642609723	0.567098546178066	0.601796035354476	0.645908833288396	0.593688722223707	0.623241002655694	0.627135747424589	0.582709633936585	0.601158152263579	0.619714135805801	0.580487846449306	0.654593544530229	0.673693744538567	0.64065929797686	0.654763548149282	0.499436657114469	0.327769173908796	0.177280437517274	0.228234932291824	0.339493647796008	0.306503423273785	0.230916683292141	0.408647921558261	0.6832012830824	0.670475399888542	0.774304723126521	0.680255673130867	0.614452646826018	0.699032209013358	0.685368209224201	0.746403816813968	0.72661634846339	0.770393128946554	0.734747357627111	0.750265648831427	0.779751377062432
2020-08-24	2020-08-30	4.90180726481772e-09	4.9019134414986e-09	0.109916940818047	0.226441642382614	0.253835640631476	0.279871676918377	0.332836975170059	0.395114864164446	0.407195647597625	0.397191366504529	0.357053443367459	0.330563160620832	0.36961987171014	0.337867091971386	0.443076480497655	0.446596859309448	0.324975491978236	0.389680580381299	0.363060915192892	0.276376602300071	0.279902374474533	0.294765373085913	0.0943142755806427	0.0762782528576204	0.0173035302753535	0.0295851454477104	4.90204253592776e-09	4.90204536769555e-09	0.318933870338759	0.349241231939606	0.431512506297376	0.410371694758247	0.406586780945821	0.397224902262045	0.646309059981342	0.693873598998831	0.61792737869669	0.741370699627973	0.728884750296018	0.723028485606013	0.681426582578147	0.725010826784277	0.742872809851969	0.726479550006954	0.710358140396308	0.730416318307437	0.719323277937288	0.739938140123037
2020-08-31	2020-09-06	4.90179070921419e-09	4.90190480148311e-09	0.185238211045079	0.168787057839565	0.261774416606787	0.24051791803725	0.272977374560132	0.29835279679981	0.295618859267002	0.333000934415373	0.313817079883051	0.258768036215083	0.284787653136677	0.137891800493822	0.0143295144442259	4.9020469520511e-09	0.0302940488251064	4.90207020610533e-09	4.9020617572807e-09	0.0546235260037207	0.0273828439595648	0.203528108119116	0.240970402403834	0.267512685381329	0.297653503875168	0.320037354077989	0.299337336088003	0.464755865828322	0.521114239019918	0.581566577990707	0.635679033218541	0.640248281172195	0.573520338780023	0.716385043452873	0.525502945211939	0.640501771164072	0.547442937795854	0.495654850568109	0.581512334208357	0.602612606486119	0.597365921832866	0.578736771313222	0.510789529956993	0.395168559484439	0.63276390206275	0.413061361129075	0.481917350922639	0.424851719067269
2020-09-07	2020-09-13	4.90181166221996e-09	4.90191037752753e-09	0.0889311289248057	0.168222506028398	0.193473899026935	0.225402373014475	0.14391190560998	4.90203550567583e-09	4.90205005442179e-09	0.0399576662105469	0.0830732730034826	0.00977179667164344	4.90206322980838e-09	0.121967145594704	0.303252140595695	0.388370545674462	0.335879448725777	0.290950085625783	0.253229697341189	0.307925352648093	0.450799813286886	0.453242877829879	0.450174959942785	0.478196204391805	0.460557270119496	0.415185621147149	0.470068734229729	0.381366011055575	0.460892725740427	0.364530854627917	0.401202965000639	0.299838842002841	0.372257389554706	0.363180069436261	0.394209904350689	0.345024500383233	0.309900937246828	0.236602120589704	0.217142117977761	0.0819092207791908	0.183843149774585	0.319351056690457	0.330334642048612	0.351604801275187	0.356996979332938	0.276892185292643	0.0937447603188503	0.295380750303335
2020-09-14	2020-09-20	0.000968338266352613	4.90192525448453e-09	4.90200152284793e-09	4.90202329763773e-09	4.90203383983394e-09	4.90204382333688e-09	0.0369997889400059	0.199186859158462	0.299749647139658	0.250483927389648	0.309285035012895	0.298406733850058	0.330030957970005	0.304060672787679	0.324652198518427	0.261244368542377	0.208717809212055	0.206420958966108	0.185985526854971	0.300010268561747	0.369061258380506	0.207707028902538	0.17989082423967	0.130209834590917	0.227600920204452	0.119937694188211	0.257793587915547	0.27623476929672	0.285945614430613	0.253606830403833	0.27626868887842	0.24602924507339	0.143580333082466	0.235600960882202	0.103015252085371	0.127893573612841	0.0656011643541964	0.183056647069659	0.152942314094882	0.186525093835299	0.247927552921159	0.210971663148577	0.203419349486195	0.228677816531748	0.259381863949155	0.165914734268689	4.90203890031302e-09	0.259443751168129
2020-09-21	2020-09-27	4.90181720846848e-09	4.90194005937905e-09	0.179867498705839	0.194544032075746	0.195894018613784	0.209288974624917	0.279529664671711	0.331672470756644	0.266013666710321	0.285259877052783	0.0882847535648069	0.255883999440051	0.257270574995653	0.251599808154348	0.314463518886235	0.268665417453504	0.154953283505365	0.175927662940041	0.085309555588554	0.0887134329617085	0.284216927049396	0.336811062643893	0.249129596865805	0.181188812926125	0.044604674979156	0.0795044100439848	0.15563234897921	0.222022266781411	0.1884707495418	0.187603383272141	0.112718947099915	0.0260133927665179	0.12105138621964	0.120432941707261	0.225262580610615	0.199671199062501	0.172797619167073	0.0643805398108706	4.90205041517831e-09	0.0591019348238281	0.113536894019966	0.163498841860167	0.332793607751973	0.264208344403582	0.28555565269691	0.162694985198481	0.276234746972117	0.170721062510635
2020-09-28	2020-10-04	4.90180874773911e-09	4.90192151445695e-09	0.0053234642865312	0.0517430161631398	0.0777008581635325	0.091311195086065	0.0575302366140731	0.0775409725076	0.0774152104607219	0.097556334947849	0.189632243761579	0.123450620948097	0.148685476635002	0.106874172676223	0.177991194688896	0.125288004516065	0.11814683434106	0.0882996754681531	0.0727338236319639	0.119841691070761	0.0211973808524258	4.90206372838533e-09	0.0769068375645703	4.9020635170574e-09	0.0270337292833507	0.0655388185513906	0.138791518720719	0.0529780425126307	0.1117626933405	0.0802386190741687	0.0278518388260823	0.213135789621219	0.0815482393677387	0.15337379422736	0.204307733438044	0.238897869432567	0.335391833396895	0.119608213722528	0.267718247498867	0.321027653769609	0.23119351028138	0.23974655966575	0.150437724996204	0.148633866400711	0.153243170175061	0.241538430106597	0.20648841314141	0.167375560675512
2020-10-05	2020-10-11	4.90180084832964e-09	4.90190252982608e-09	4.90200636705839e-09	4.90201552991212e-09	0.0641069017649987	4.90203636751903e-09	0.0588422613644768	0.119753154955445	0.054938947794837	0.0156926743499321	0.01856732362044	4.90206025173250e-09	4.90205284401695e-09	0.0505852907241711	4.90206315221674e-09	4.90206519715476e-09	0.0614211790500064	4.9020645430809e-09	0.0301417505579914	0.0280343764918137	0.0533758707278217	0.0249063550779511	4.90206169527544e-09	4.90206083551408e-09	4.90206914688242e-09	4.90205106227162e-09	0.0546044156072211	4.90205389876421e-09	0.10979283152925	0.128714692297092	0.0825094424278089	0.0471923409285851	0.000783277488662675	4.90205661201893e-09	0.0494302076614549	4.90206246999309e-09	0.110472320146983	4.9020619764885e-09	0.0410441650093084	4.9020634167685e-09	0.0313352516110258	0.047379162046881	4.90205165651664e-09	4.90205674828493e-09	0.0347831859799653	0.0285354228997707	0.0414524180627912	4.90204956259599e-09
2020-10-12	2020-10-18	4.90183316408294e-09	0.00241604715971317	4.90200285450144e-09	4.90202158426774e-09	4.90203495677749e-09	4.9020388768511e-09	4.9020446159388e-09	0.040282393732689	0.0432694016019569	0.0600877199638957	0.0153043913957081	0.0154894237860707	4.90206597941631e-09	0.0752815256855311	0.128969383775289	0.0449955420777404	4.90207563740045e-09	0.00882420129976608	4.90207379124315e-09	0.0357894494977191	0.108871674820157	0.205643316989926	0.113674264151341	0.145407067972165	0.0484452849540876	0.127246942455201	0.0889921583227798	0.0315279073532535	0.0473188434095349	0.0721198152146363	4.90207614903069e-09	4.90207269692303e-09	4.90206304577929e-09	0.0201527762672282	4.90208161950637e-09	4.90208085056663e-09	0.0371470680472739	4.90206785084741e-09	4.90206725788525e-09	4.90206163288739e-09	4.90206357286423e-09	4.90209314893994e-09	0.0663199446608477	0.111072044547415	0.0933823411104379	0.213558449756963	0.0674619353139831	0.0288990522119347
2020-10-19	2020-10-25	4.90184099503547e-09	4.90193994997217e-09	4.90201740024329e-09	4.90204198592537e-09	4.90205335206807e-09	4.9020483683105e-09	0.0917118960906501	0.119729219156626	0.0853806692011602	0.0600671899871416	0.106542454829417	0.206691872582922	0.157518178886376	0.219057917070789	0.227906776238391	0.245531336917368	0.241627126695223	0.147864621140482	0.160119674394971	0.17343365461132	0.180758686304709	0.195109770807964	0.136640819644519	0.12152348009995	0.183077997777801	0.157142533715182	0.0893532628906606	4.90206652577869e-09	4.90208234109164e-09	4.90208386119978e-09	4.90208916263519e-09	4.90208601933408e-09	4.90208532849095e-09	4.90208477423082e-09	4.90209256228961e-09	0.168546253224411	0.20395305741712	0.0411481533559084	0.186470640350164	0.267588571196887	0.253025040207103	0.157525385456123	0.298374756950032	0.261167688915756	0.350964858574277	0.207423227807145	0.242028387076868	0.222287130736002
2020-10-26	2020-11-01	4.90183475164063e-09	4.90193071055959e-09	4.90201250943646e-09	4.90204259055691e-09	4.90204730317084e-09	0.0691038432053866	0.0713003306198352	0.18010587562404	0.168946717205042	0.104843399847426	0.0642682324893574	0.0866545128328992	0.0559375874152222	0.0994077558098272	0.157526990862867	0.0791560887745526	0.0844124512389166	0.0423589780941559	0.031754224486088	4.90208656402925e-09	4.90207601657879e-09	0.0152312618808268	4.90208615802339e-09	4.90209034425915e-09	4.90209668003903e-09	4.90207876140002e-09	4.90208566513977e-09	4.90208996100737e-09	0.0954947698068466	0.161249039678977	0.0713774951420976	0.0949534749818762	0.174149398247809	0.19666093389701	0.181361735807535	0.253347126257092	0.206854224637336	0.19051984366399	0.0606991928888719	0.113774256865165	0.298872091976363	0.119584889212595	0.134963139793858	0.054060660148987	0.0259126187923061	0.0760174143612177	4.90210366604621e-09	0.0946761882167535
2020-11-02	2020-11-08	0.00081893214549953	4.90193645694402e-09	4.90202285134039e-09	4.90203819020155e-09	0.0266742899285611	0.0511324651612843	0.0499896237049295	0.0721308342652119	0.187756938514759	0.0954317932643953	0.118565407887383	0.0177900506218726	4.9020747475547e-09	0.032361890741407	0.00902050966278367	4.90208460186698e-09	0.016988802525371	4.90208211995326e-09	0.0100547147453408	4.90207892508774e-09	4.90207761944653e-09	4.90208586175669e-09	4.90208450952215e-09	4.90209165990703e-09	0.0914071667067996	0.111626874923771	0.111196303456099	0.148413718084189	0.278195197878895	0.30694732346237	0.27244061009973	0.235020381714636	0.0945364217070735	0.169784059751655	0.0696660765791314	0.0614986655224529	0.272076975665756	0.119246279537925	0.0788918890010806	0.096821141556456	0.0597149965661542	0.015460477345432	4.90209112817693e-09	0.085221115056642	0.1218274166827	0.0604829864359304	0.0302340516826805	0.0219885254172155
2020-11-09	2020-11-15	4.90183428333222e-09	4.90194112614466e-09	4.90202489458712e-09	4.90204268299798e-09	4.90205279859401e-09	0.0237030394598879	0.0326732627420732	4.9020821944511e-09	4.90209466428329e-09	4.90210075503575e-09	0.0209677130759794	4.90209475315847e-09	0.0290947020840696	0.121060365359372	0.19204136118282	0.26029491454561	0.262455725013894	0.170188238140351	0.234174980663975	0.310041181834729	0.431699814117055	0.415241683047382	0.319720147002826	0.36357396962237	0.350178862655102	0.295147565718365	0.425372698400452	0.325612146239764	0.374615744193648	0.292320861071148	0.25389773743739	0.209024148634903	0.286909924776447	0.305165450442352	0.192302264673961	0.237498882846198	0.319926713145291	0.236793464695543	0.252713626542294	0.198940808610142	4.902097542588e-09	0.0218856319369979	4.90209488661397e-09	4.90210722958936e-09	4.90210638572237e-09	4.90210124883531e-09	4.90209909083062e-09	4.90210150555921e-09
2020-11-16	2020-11-22	0.000761241782919221	0.00363564210570969	0.00502732229535334	0.00656172756576336	4.90205970626006e-09	4.90206911120978e-09	4.90207344191672e-09	0.0685654786847465	0.107584325096249	0.0258494189559023	0.115227976395766	0.120451909924107	0.140689087472988	0.199136812976243	0.30306447396468	0.259915525435532	0.210572150810807	0.136650068400241	0.11562389321536	0.170599882053305	0.0861601280689774	0.0282377852855618	0.166166056674473	0.0974261400816969	0.106314777416479	0.0397569563672077	0.108671771555696	0.0838586398183288	0.0940072443767497	0.143808439164437	0.153781113818181	0.154191610194375	0.088092210332248	0.0262185676937331	0.0490221306567057	0.0452016289112113	0.0339658546877053	0.0357361718910298	4.90210245447217e-09	0.021958917378202	4.90210160473336e-09	0.0227412538516437	0.0234368403603808	0.00570586526044174	4.90209219543952e-09	4.90210249128579e-09	0.0815437695817829	0.277137239604251
2020-11-23	2020-11-29	4.90190615713956e-09	0.0562742390065305	0.279271594335938	0.29307321318736	0.191250207937468	0.270593139039958	0.353163595949384	0.815577571308401	0.82919052179045	0.83316770008253	0.839848820739503	0.813493528229561	0.812497894356288	0.812749229293704	0.816524577442762	0.819587189935674	0.830075188035059	0.831796376111439	0.81279729591456	0.769153346625809	0.751872219465006	0.716946722781213	0.703210531892013	0.703262313486069	0.702656042717883	0.696484544988448	0.25420151166099	0.535021694895762	0.620026586151096	0.624512093253924	0.416976565422281	0.313117384482112	4.90213645452546e-09	0.25600068340094	0.635220031944472	0.612922243060183	0.621987383826768	0.640289383123694	0.436617279856231	0.527392631729835	0.531088247144199	0.372468660906656	0.659114821405776	0.670008887063696	0.672222359700838	0.672881250041164	0.643783457525462	0.483125414367335
2020-11-30	2020-12-06	4.90187477904769e-09	0.208130903451116	0.348586936676576	0.372889118887949	0.420398033823422	0.564586570521008	0.568230620862415	0.775282966539468	0.787535964531684	0.790610978397882	0.783944350437315	0.782648693112668	0.778361806080023	0.708730605461063	0.432701341835945	0.65172343425236	0.680691129098664	0.47784921203294	0.455412741244123	0.450743954489723	0.543785033789981	0.414686521708072	0.394123614403161	0.303558871863638	0.162573686119195	0.133500432780571	0.433817826079564	0.406168309227253	0.48207585064574	0.533074376446464	0.653964572763011	0.667428005778618	0.685428408775039	0.660429711974226	0.638948467788545	0.686537974964118	0.662288922238096	0.679253678943925	0.665513576224561	0.646859243178024	0.625978408282579	0.677180755693225	0.654942945535761	0.676969433940555	0.689862529014149	0.637502675741667	0.656009912530855	0.635982762605379
2020-12-07	2020-12-13	4.90185519146137e-09	0.19162083679792	0.415941425769898	0.435783956676088	0.409860294313261	0.460800641817276	0.428435517026771	0.505677182587029	0.481836067648272	0.431991686352134	0.538895837741977	0.477451012721905	0.384192554919617	0.556992494711509	0.442217337066219	0.349000972563357	0.281256960971274	0.23504101407663	0.151185551370354	0.697480412619136	0.689294195691771	0.695462400720777	0.663774044474628	0.702540960719541	0.709906744241995	0.708330119638734	0.684494083671704	0.660951471859712	0.678938907080899	0.666930767335469	0.672271235551847	0.668317680091385	0.65627661615781	0.664515173216269	0.66344399955487	0.671428255548085	0.657230409949149	0.658047057842393	0.629133875491455	0.645424866175448	0.64704106724748	0.660703869602147	0.657005908017734	0.657319735434222	0.639913699443804	0.627833947292473	0.646776956129401	0.626486872950118
2020-12-14	2020-12-20	4.90186333223412e-09	0.151095455820621	0.337985052378778	0.336990705780609	0.383689689817342	0.272335404418047	0.278201258720516	0.798220252011529	0.803156097253354	0.00156350122829219	0.822939643547455	0.819819499932606	0.825977927628454	0.836459733681091	0.843418422499614	0.840945777813515	0.836077349648833	0.836586561168041	0.841502499635679	0.835505673930844	0.821822050488069	0.816897793479271	0.824655166472426	0.805011617913617	0.814111852082264	0.818221219232646	0.808157369196348	0.743524247177885	0.700878507874418	0.633402090430236	0.658058930796116	0.669962958925532	0.648938763678455	0.685745201523517	0.692653751104938	0.664822758445407	0.668816328606805	0.683889108075473	0.679478694472821	0.681659409715865	0.623093186646317	0.662228229370976	0.716880845693726	0.642818121499576	0.669382873260859	0.665570088322186	0.540515905616418	0.553984830715823
2020-12-21	2020-12-27	4.90186430322455e-09	0.0969683907606001	0.246115178622554	0.290079774991128	0.277486657379414	0.463020613053318	0.77005450773262	0.780388689947402	0.78937989454148	0.785327072181963	0.794383771339289	0.785624662211537	0.768123324340184	0.753615431392258	0.76494078226962	0.75281435320573	0.75210976802167	0.757951058663592	0.719732157485286	0.712199769604609	0.652939765644758	0.707030231997556	0.667252074026372	0.659208806332266	0.649699058246315	0.681814715158393	0.667781543574563	0.652717991206301	0.663547703414028	0.632051964875567	0.687422828151671	0.669402028029387	0.659141766210921	0.665101279787032	0.674506276031373	0.652353420232836	0.644896339479998	0.692515273237937	0.684056646062207	0.667973982730024	0.661877315611978	0.713078368297232	0.736407104095217	0.717862319433984	0.731144951152537	0.703768678322092	0.717569323636069	0.727167394208239
2020-12-28	2021-01-03	0.00368848295648423	0.224774547724182	0.491026246362987	0.619391447107464	0.723137511299667	0.797454202201337	0.751428774307784	0.741791091610851	0.702309367083348	0.701195748090733	0.695670281800672	0.724111349449935	0.714782989794682	0.709900122289323	0.6930637887492	0.689634803200176	0.680852416291727	0.683178476385358	0.66992992499701	0.702306281780798	0.690607146961564	0.686702785447436	0.685370851637174	0.696903187906286	0.686329472761835	0.690532561002336	0.694287018872972	0.691504243564347	0.689238380342658	0.695045809189045	0.677132172651512	0.687978825966928	0.701063394053867	0.702361868807873	0.722579735888685	0.740880827453737	0.724737800383015	0.727436186482733	0.722155759261429	0.711254904494582	0.728804137855514	0.722873052666365	0.726290137263034	0.721138233433665	0.704796340416946	0.736038201673319	0.728884056749129	0.698254976313735
2021-01-04	2021-01-10	4.9017767384634e-09	0.196038949978998	0.4217122505759	0.525164754720057	0.800007713524335	0.80284228789956	0.810593142065124	0.825335016416146	0.822588590395869	0.820646190145111	0.817466907097539	0.810010076436357	0.811674275969234	0.826206958446972	0.837912994619876	0.835959873000572	0.825622595396884	0.810234524751927	0.805710894074646	0.815050613846297	0.828570474181887	0.830774805978681	0.832995473532042	0.829702358467808	0.78984200271977	0.774348442697634	0.745236698049302	0.769091876030234	0.762197806943538	0.751700696484087	0.764289225419052	0.750418224284562	0.750942923685923	0.775608716475609	0.747993550804681	0.732809479958219	0.750198664242512	0.726594736929531	0.744639342945504	0.716870480634347	0.721300297550938	0.702893102318191	0.717305618345904	0.685415987175074	0.701317387021663	0.640044414923222	0.642169628002327	0.672410318278029
2021-01-11	2021-01-17	4.9018153430967e-09	0.248350011029847	0.509833497056224	0.559158253429247	0.77991747878267	0.767065747662283	0.805300102949842	0.806632115779157	0.80919602778615	0.816731730236965	0.815668679789657	0.819941144884006	0.827044504350543	0.812170476417624	0.818295152573536	0.808115966002247	0.813117477143257	0.814518931106072	0.809686826224979	0.815603408712258	0.808497067921889	0.800272833307528	0.80849879822962	0.802847103217634	0.779416881256418	0.79051895226051	0.749391567762057	0.748193058803919	0.73868300801949	0.730730277447551	0.729204847810146	0.733048886378666	0.734696283283025	0.699576260229818	0.723807665550598	0.71087781759959	0.713120055586548	0.677361421897275	0.64924459576906	0.598833310133684	0.657872836352804	0.637673827729671	0.677976162820099	0.68383275410084	0.609634993498693	0.689009421569128	0.703750912676537	0.731960478026633
2021-01-18	2021-01-24	4.90182253702763e-09	0.310536817923378	0.503721659360298	0.546098412644551	0.580717590446195	0.65352097008052	0.673742248598455	0.719045935286372	0.72085071318348	0.753287640445415	0.733691727652248	0.763479283577352	0.770354568054688	0.748987506072452	0.765237176997259	0.743023591501389	0.73012781709504	0.744195452037996	0.740034503245368	0.718812882864961	0.728436706096854	0.749145577360616	0.745037194425369	0.691356975025524	0.709670310143877	0.718493175484999	0.722615851917142	0.710589185614358	0.700426025667917	0.681460671851557	0.723059748135459	0.764975250547517	0.755180822271075	0.74107319103501	0.716409367573432	0.699122669876019	0.700310205310453	0.662056850226791	0.732188862169424	0.713494863783463	0.726111910066567	0.732363890463476	0.724764321023131	0.734064122271366	0.747550167348335	0.722189100294102	0.723558689689335	0.720799889205997
2021-01-25	2021-01-31	4.90180724694135e-09	0.339200405184805	0.504918043491683	0.534269292737195	0.558394953269197	0.646534895341915	0.659460172253808	0.711351894654635	0.730406925079691	0.71119131586327	0.673935377490124	0.680607850797634	0.716197733440462	0.694994960735792	0.718838865693198	0.700009613165081	0.725842139334318	0.775089152596775	0.76404633763555	0.700882468947798	0.720447647702854	0.726173428612239	0.726503037468643	0.745123610521278	0.75605148917914	0.724151193402536	0.754478331811288	0.767459131389366	0.759122155814583	0.717910766214698	0.72697897225848	0.715826607504037	0.731478654477391	0.736452879437466	0.765291183581691	0.750784929425525	0.723103559170551	0.725132298927409	0.743272068294137	0.737904320934337	0.706286584987296	0.706441602722598	0.751112731810475	0.728823139380884	0.737849286835965	0.726372856509708	0.714516509210308	0.757633677586162
2021-02-01	2021-02-07	4.90180017418219e-09	0.297876809293243	0.4704403161871	0.441483952356571	0.489335105453528	0.532274806841906	0.538319029060952	0.620444972191136	0.657443010746975	0.690667550565022	0.698674913782564	0.713302844830008	0.744492282225293	0.769922501504469	0.736434281739214	0.771620116976254	0.735786364074644	0.706693738881249	0.732768295201652	0.714674755578389	0.705634458908886	0.710689478393987	0.779602051631381	0.744462721224068	0.785107797292866	0.767985108262085	0.814078085676522	0.778087915895198	0.760810744460052	0.744551687208844	0.747916462068196	0.724889410358493	0.705546221427338	0.721412393763651	0.661828355995749	0.675580703599015	0.699530126479802	0.746711446777475	0.730170228395111	0.713972904259778	0.665466507673621	0.693943257992865	0.712069670891929	0.692436460556512	0.705909224289816	0.634925907935817	0.687816407792364	0.645629359687456
2021-02-08	2021-02-14	4.90182191733043e-09	0.24705762690315	0.453462241863222	0.494348766569673	0.486275465082792	0.516949509986492	0.536094233851675	0.564418097455527	0.613825707966174	0.582441555455427	0.6091524506806	0.652327440550273	0.607221154277034	0.640485170994633	0.63376076785974	0.64091799206636	0.606062525135256	0.687224802783969	0.712947402015871	0.697577503593714	0.711595929586194	0.69038226440093	0.704243790828499	0.718838909049072	0.687443590644572	0.648549695843818	0.619634516178023	0.678642573048482	0.667447063228899	0.666458587993007	0.624601662476783	0.640770628758918	0.660660857448265	0.612102826683448	0.610222517400517	0.686302252974942	0.659288789473024	0.659457072437594	0.63131561392914	0.640128868538785	0.608335556561841	0.550906909393893	0.608959861206049	0.475315796134105	0.467113502706118	0.304770951427482	0.430600900160041	0.581437331815216
2021-02-15	2021-02-21	4.90181296545217e-09	0.166664353867186	0.394006725408479	0.418125828251256	0.466775176127808	0.46300883345051	0.496694115461829	0.508953352675029	0.558313803539281	0.54855333083794	0.565961222927143	0.591314486928334	0.617635570397877	0.629446338188568	0.646150072708653	0.648299930795236	0.627710987391705	0.600108801827011	0.589131486818971	0.587258912016443	0.52469641498357	0.540518473230786	0.585593046795164	0.565646715252848	0.580748798674985	0.504017069301002	0.52765449242128	0.489006157953188	0.506078793238206	0.538374832971149	0.54736359681492	0.584400185817647	0.558367558193214	0.660022410619035	0.465711886003999	0.578058884575836	0.484783823844122	0.41037883243732	0.506801349740692	0.567166453105793	0.682032592820749	0.678441918681778	0.669945176236397	0.700958237982732	0.671797371881462	0.714010046528184	0.728918313616385	0.721694780673686
2021-02-22	2021-02-28	0.0033230845683961	0.187209423206576	0.305577175743429	0.376219583266027	0.433931605695604	0.491489170360283	0.449305736688524	0.49471232611492	0.553306078876559	0.489023017753559	0.476551976551136	0.442633690554325	0.421743676368475	0.410769925192972	0.444777866469402	0.421543385943673	0.440177062403365	0.442211399759098	0.394962760967935	0.371952757031912	0.299471123854524	0.371801275199818	0.369292058790936	0.419412062334131	0.358537346878867	0.414174748495043	0.330948439166426	0.289146833559907	0.349339792459742	0.334060289531169	0.302063105769897	0.304164780271819	0.443611656768681	0.567170153743827	0.542273006210405	0.620510688840378	0.655472323566876	0.649179998470619	0.630255244945784	0.681676075958835	0.699653345885294	0.713195705945581	0.693729004829628	0.732243894255631	0.658115420127544	0.684749098622157	0.709928030625983	0.706234536914159
2021-03-01	2021-03-07	4.90182170198511e-09	0.112249928646352	0.226042176651256	0.268153059559483	0.262178834655676	0.215011210734088	0.203147388292435	0.260309585276285	0.26255351439434	0.210068317063299	0.158858139577491	0.180063851670357	0.217100035936725	0.209663730860911	0.199239458155431	0.182456575779804	0.109940357461309	0.0762163274363894	0.0791678909219824	0.151380251236999	0.197897632439017	0.16191708057001	0.120108706710936	0.0571312616113135	4.90206029153538e-09	0.16694717453191	0.173970838826574	0.349530632944067	0.324925139633808	0.395510680981997	0.433063564677658	0.473867299349575	0.590140272661403	0.563982836194803	0.620411460479971	0.65806145191359	0.667312212549149	0.657569535717909	0.640272033337799	0.63713690175827	0.700451657778624	0.625002280012637	0.685986282416539	0.655857242657541	0.572899979253415	0.597936686943451	0.55487498943405	0.647140218094902
2021-03-08	2021-03-14	4.90185070773156e-09	0.0367552626647524	0.123690142548996	0.135612916513674	0.179147310261949	0.229666686481777	0.180874673693027	0.227403038877012	0.166372292769763	0.0855828687645176	0.0959901779203386	0.0763145182631783	0.129573344243826	0.0528748754862326	0.126210272194263	0.0746754216077624	4.90206876886441e-09	0.0514070083757724	0.0207599351144464	0.175470000384487	0.255695201324872	0.207587071830221	0.34796624456531	0.316354717646717	0.511772177982472	0.389344204733037	0.504332796422281	0.515094480800906	0.505992362834874	0.594352463072562	0.544504182400105	0.525902023697573	0.596300854049085	0.586161144801203	0.672407351968748	0.595581201202247	0.643568296108838	0.605079405200469	0.658513689808685	0.612330811643244	0.531731535773907	0.601291682642186	0.571413398867625	0.70067888634786	0.527948535319313	0.423433384347213	0.413235054489874	0.545296329192335
2021-03-15	2021-03-21	4.90184297893252e-09	0.00780092659395177	4.90201406067189e-09	4.90202497108856e-09	0.0337026361959847	0.0123059639917946	0.0719210744195659	0.05848013644386	0.109644643839191	4.90205901729536e-09	0.109969226878675	0.0693525387756776	0.106336050423323	0.170247330114842	0.183961093316305	0.248121727027254	0.305493413719256	0.37575218363319	0.38224089961835	0.453750743996893	0.454913042280199	0.573899817579134	0.534564021845338	0.495983434630855	0.54512955475844	0.511871860403995	0.5705240121282	0.518573632211924	0.535655811543857	0.53810961319065	0.498465128244599	0.558549155232426	0.58105845365635	0.626615612145322	0.605916906534718	0.520139721069261	0.610824389505562	0.578145994934866	0.553138898631429	0.46232354963715	0.509402008349085	0.322279389453631	0.142978990115774	0.0347133766827833	0.108826402111068	0.111203317515604	0.277037349742216	0.228659634919739
2021-03-22	2021-03-28	0.00120348133806911	0.00420345699343431	4.90202379694969e-09	4.9020427364678e-09	0.0592276262560721	0.0900385171150487	0.213124084651217	0.24716254784501	0.295799690380029	0.30021621495404	0.335342477846432	0.324834774893714	0.403331296323687	0.447787728171192	0.537054812173691	0.503563669173517	0.554231635428095	0.500187831831531	0.559488875085883	0.484913008940786	0.536828596215417	0.551747691423289	0.586812682275117	0.551519730496735	0.559096661497821	0.586982171737025	0.575057578380678	0.527306212881359	0.565384007219155	0.58465397226314	0.65431757572584	0.509318145448208	0.481839442139199	0.424655899948139	0.4597220440809	0.293557926287581	0.0987911366482798	0.0725971617532259	0.118163154505562	0.165351927239467	0.122987768414528	0.170749441104365	0.431366418800656	0.61284638386589	0.635882660247447	0.629494962478519	0.673995602001765	0.676639350079997
2021-03-29	2021-04-04	0.00173841510226786	0.0680292570688651	0.204389607374388	0.288220582030679	0.299343845120897	0.38155311470719	0.402449090566176	0.503215338322991	0.475344997919057	0.537221178676554	0.506877510828044	0.500780728436358	0.568007341538806	0.610395463586852	0.561677876488817	0.513628221996307	0.529066600813027	0.496062019351828	0.607040445138629	0.596265890984648	0.63258457894101	0.692769261776944	0.683802056718925	0.686272511851297	0.556107739347555	0.563408208436403	0.440310868743562	0.557707142764824	0.345988744627775	0.225558176229808	0.19678239314662	0.220589704841581	0.226173364733074	0.414116650252714	0.382054752870082	0.603054381486616	0.655766540756225	0.66476738664915	0.664673547837945	0.657493867820921	0.660628579233337	0.69615363913905	0.655355372279971	0.650506616262846	0.5412643077646	0.64811625856284	0.65196695022389	0.682816906857861
2021-04-05	2021-04-11	4.90185279195345e-09	0.19416931792341	0.33981693926577	0.428670266988715	0.439623480637559	0.498854113269219	0.515633490095624	0.725174864615105	0.747827302290475	0.702806773501574	0.698509620001533	0.705867452427673	0.705031135387685	0.717088950385416	0.725911639949202	0.726822636829706	0.755320738797016	0.719759678033136	0.713146127628183	0.729822656104866	0.731315054974802	0.732709273211647	0.313270571056724	0.339653927501158	0.342822788363636	0.729399290471439	0.691865863609413	0.503189744364087	0.685347602134193	0.668302831016382	0.725739301148205	0.71986227880577	0.715518589390225	0.717105745032795	0.667991060339624	0.685548684587872	0.685622817894186	0.710068957521375	0.695963725619053	0.702524833217836	0.689680549924357	0.677646488885346	0.698743995102773	0.712666296229186	0.690199916419504	0.679087681448665	0.68727501760557	0.69466833420557
2021-04-12	2021-04-18	4.90183842325607e-09	0.281754154867014	0.432243849400609	0.469422060627434	0.585865257246887	0.610443394044157	0.68938626985697	0.749644174250385	0.744376106653242	0.770886402810136	0.75302496041382	0.744999409261201	0.739909032680937	0.76331870283247	0.776963414668988	0.775757415199234	0.738580963266453	0.752716654153157	0.767961957634151	0.746424368341448	0.738191692889435	0.744430114325974	0.756370827117419	0.719459764416222	0.738270445396329	0.722075267996592	0.724326210747311	0.700108169171496	0.735994157132279	0.700064286928698	0.740474821953211	0.735692474620307	0.71610206847097	0.726054161676256	0.725313278272124	0.710970277806594	0.717808581530059	0.718398081592063	0.705259205863467	0.713625493899554	0.703219937969797	0.705105299655081	0.671386251490673	0.691829651710481	0.662724713117022	0.669262621000324	0.7248791245425	0.717223249262873
2021-04-19	2021-04-25	4.9018184502135e-09	0.32684473968501	0.594825967692506	0.780409687714864	0.800296174513354	0.833064411072414	0.838595473905775	0.852176360866548	0.856707164732844	0.855063678290798	0.844089960213596	0.830089112610106	0.830741854443529	0.83056913787198	0.84498581346886	0.827634800001869	0.816305627546254	0.803739740941506	0.795604045688259	0.754294616140217	0.748227585804997	0.769462849287927	0.752179428503731	0.760203205681893	0.743310851784908	0.765071863010944	0.729390568080584	0.763904876600753	0.744748463601362	0.747283674754551	0.759534721452464	0.757118981535566	0.750558047532334	0.755738303243241	0.73684371597191	0.75272579419986	0.739407687926866	0.725882220703962	0.716287779751995	0.714069776892263	0.737146985001783	0.749315501355198	0.743146852752243	0.741364546536395	0.73765951594776	0.733077657827723	0.71830819137929	0.729476406384105
2021-04-26	2021-05-02	0.0436166426209798	0.339259908041573	0.504804250606846	0.601264528113304	0.697138819302369	0.775285640636742	0.812520671858377	0.82120511332736	0.809718067546366	0.820709318384314	0.811834661375281	0.812185828408806	0.821339189177662	0.799496903263305	0.808240446453151	0.822650965460447	0.778258362303217	0.785341756790892	0.758907304367276	0.743581351419823	0.739684797203853	0.746422486126332	0.768437321612684	0.742861796149491	0.747936494036083	0.74547282877879	0.729934637182491	0.749772170013775	0.750344357466481	0.767293051352101	0.760501599771398	0.782825599806232	0.740189388447647	0.7255502300878	0.754111610013547	0.72981461114027	0.685005497079208	0.690478322414556	0.750395600726785	0.734762610345069	0.731507169478783	0.735710925571245	0.73983081356537	0.72225861970208	0.731423541493364	0.712110091984416	0.736206220382891	0.735088010736855
2021-05-03	2021-05-09	0.11012693689851	0.484336737257507	0.691038861994264	0.716681489125489	0.735487483804985	0.79203445696138	0.805876703850856	0.825421615142647	0.822871095348666	0.800858693048007	0.799710531012377	0.799599460059615	0.817094864708089	0.819944562360263	0.813257912935966	0.817805138148864	0.798696171454535	0.779291296374957	0.78067430383387	0.804103058649403	0.816804954641929	0.803462530480881	0.794306080152273	0.787454491820041	0.769219306005029	0.757056728780777	0.762411554277464	0.75519462197175	0.744186297949416	0.734398159638958	0.750289788525725	0.738837647871812	0.76128613548599	0.760335315207417	0.735306446594988	0.728860104048405	0.725708232645768	0.740892387013044	0.718844576121578	0.748373461816685	0.725258120330451	0.724199991024004	0.73573422064785	0.73736857613371	0.729813834398675	0.731164382049929	0.726430212249493	0.711511017879477
2021-05-10	2021-05-16	0.0718893903518076	0.388986339299541	0.567158257878024	0.645905782726395	0.688296537847526	0.720657036138837	0.734814684003174	0.774044599108614	0.781151701064719	0.79078175040026	0.804535244928421	0.807909869222161	0.809974745098726	0.802023725638765	0.791401691060546	0.794570732074202	0.814393900404153	0.814233951372511	0.837362157347298	0.826855945188167	0.784278428337958	0.758433718899465	0.754898173371984	0.770690541185532	0.733525527617852	0.760201426281991	0.758660185340646	0.756660748403631	0.756760472088471	0.759067622308269	0.753232038181611	0.740596367430472	0.717088596906284	0.730710508273255	0.738205911487234	0.753854352394357	0.746888019966709	0.714971120791213	0.702146740209459	0.729188056933023	0.723237965262007	0.716207456655918	0.743748353792001	0.716965055320063	0.697769349201389	0.68252570031175	0.7292449592641	0.706468861592011
2021-05-17	2021-05-23	0.0220835834683943	0.387811422391083	0.589697320331796	0.637399449404717	0.682528952261263	0.703777647596445	0.705430342528496	0.739483378093688	0.761164447290934	0.744776499923803	0.75937114540108	0.75554594706697	0.765144234926396	0.742603801478129	0.759242068945306	0.744384717418628	0.744367536716127	0.753677995745154	0.734597716818956	0.744460639786483	0.759158780520964	0.74605515437759	0.737987922888829	0.727020051093867	0.74147491289992	0.755760665640699	0.773973946715192	0.725318804878111	0.751011637010014	0.748288419882901	0.720475157505325	0.717360756230671	0.746338024828287	0.73768181364601	0.696918614626946	0.703564846682079	0.684617081779081	0.725327301904222	0.739023860362693	0.716259726332195	0.744872904430425	0.742037414081593	0.7456889906518	0.734673605225604	0.728377281834582	0.743873108917143	0.749114347403627	0.754938545820495
2021-05-24	2021-05-30	0.0148279612263467	0.347831942725069	0.549385926108998	0.568021927234087	0.660841091433762	0.653444099392064	0.773704312054199	0.788935912638155	0.774156041855017	0.741440055598803	0.756223673991957	0.756658701775095	0.755189222023641	0.784061139240416	0.817600931462175	0.763056596047317	0.742634276484148	0.756305322288775	0.751038959448839	0.76156950940554	0.776525812125682	0.795036959434119	0.772897837120116	0.730489370980218	0.728938141030317	0.75815890630004	0.712646615460141	0.688576689075941	0.721077999204447	0.672788136042849	0.685041854593769	0.668948104029739	0.672390238509535	0.668785019253104	0.729936970991251	0.731965568171059	0.71892932412532	0.739228494771122	0.748172450804603	0.741220390077122	0.719702294485624	0.728728659865294	0.732732883755108	0.744106533397403	0.711824854042798	0.713221337062995	0.728924407919897	0.751711564501789
2021-05-31	2021-06-06	4.90180750223115e-09	0.326349311340772	0.474229492240829	0.526461505904657	0.548703653766283	0.590887034366673	0.615856157815898	0.675014260136252	0.668700556334953	0.718470231851641	0.740555018566698	0.744846265313037	0.746441924980861	0.71642050732562	0.716558725148183	0.745685851790748	0.770983493973436	0.778482070824348	0.737576391580088	0.66625926107091	0.633872386583073	0.560496196019946	0.589999691646873	0.544669008662088	0.672103839945052	0.630814022787686	0.656627791333246	0.692034699974096	0.716774235451116	0.682725034929994	0.681161406270258	0.708784728724634	0.71779686185833	0.690825285870008	0.702652669082065	0.723592208581962	0.700087323119597	0.699973168047143	0.722424499147706	0.735312287681374	0.739702650960279	0.676758528203253	0.714341120713696	0.694571976843111	0.69556610436103	0.714261365471881	0.627338205570854	0.667568717415389
2021-06-07	2021-06-13	0.00788265410243315	0.287318240048589	0.441542698982961	0.483783748816429	0.546856566877706	0.598834193668278	0.591804436433767	0.603417038441837	0.630533906317256	0.652490717443747	0.611246027184101	0.578147982261047	0.535147808669931	0.503352330268745	0.537323385203397	0.580528729984536	0.602867777488063	0.569245468994151	0.619577292791841	0.618254707856549	0.687789931776205	0.665975370769676	0.639438703277519	0.638177880660487	0.695711030863053	0.685424348441054	0.665659014438358	0.691817120757009	0.672215656843804	0.691304910272833	0.667034303872084	0.676342817997129	0.64319196391379	0.634624308937719	0.523140603875966	0.680618493400024	0.632399267397205	0.597302957670059	0.598082467118746	0.465189936377434	0.601877081415605	0.581478263875178	0.505358161523976	0.551486966208833	0.481339482722148	0.593921040880035	0.665116150496995	0.609631745059416
2021-06-14	2021-06-20	4.90182832101282e-09	0.224976417355	0.432709992180369	0.408877358759572	0.370676062575703	0.418812011988281	0.348338035327115	0.431897869552105	0.433670897622823	0.479950598166123	0.510811070363173	0.521129339077969	0.558782793653275	0.540096837713497	0.565551039466269	0.630410477473758	0.599428705378389	0.627420209632438	0.59255679447106	0.626603388312263	0.660245483302522	0.603480444772767	0.532127035566929	0.605672580388277	0.616698007320557	0.587070973991174	0.595010715576896	0.601983719473035	0.599309304808737	0.648774938525712	0.600624970752321	0.58431219004277	0.411518901059452	0.384635188043508	0.539601334185898	0.535292222362141	0.51157018561945	0.435113573427042	0.402956395919334	0.616335520384146	0.640983039382033	0.613637591242994	0.613113364503047	0.650322575252322	0.580613246226336	0.627506225380265	0.641410736687946	0.651723420163273
2021-06-21	2021-06-27	4.90182020203576e-09	0.094120741951387	0.224813646418141	0.290224180188977	0.370656210114713	0.356399016017895	0.464205527494728	0.519829017244717	0.543316262438065	0.530100309688042	0.532926708559119	0.530956860080163	0.516161938130973	0.498887753742197	0.588117781878889	0.573424866103971	0.558793998692967	0.582152883223942	0.500493038910864	0.554605339436395	0.562473781659462	0.590137687746883	0.565425885065505	0.602900340533673	0.52981062018361	0.304925666510415	0.370050369205739	0.360916812974946	0.279423634729313	0.261255396800582	0.260377724561889	0.243067294634783	0.457366926980265	0.567487412043741	0.566289908558595	0.55160676385083	0.61662608790114	0.625662732507405	0.642805764239999	0.661356652461721	0.571041988123046	0.601592748113093	0.558542386667721	0.510221514007617	0.538849108496731	0.452211060062152	0.382591400562356	0.391807135634767
2021-06-28	2021-07-04	4.90180166835578e-09	0.0823671678656968	0.259092556021612	0.323447959355489	0.336745619403734	0.362441145005412	0.401543896603529	0.411040007354749	0.390412299695433	0.362118753003391	0.431925699732781	0.407541155878753	0.457412774289591	0.441342976276403	0.43718390487094	0.348175539457358	0.218886117537187	0.232264786176702	0.207140358090643	0.0736110720533189	0.0859314310602602	0.100218069811349	0.0324755130097574	0.0343166731345685	0.131270429246148	0.222157748571081	0.274198801172538	0.362455517139838	0.364615476768896	0.292239469728391	0.269226336771297	0.363366910133843	0.473831499172972	0.431719710410171	0.447335376208574	0.243787705119966	0.221229018313422	0.116606874419851	0.131046663057214	4.90207200766762e-09	4.90203548503476e-09	0.232626343225065	0.20575675549845	0.250056925325013	0.219599529207517	0.224313736296002	0.255711347776367	0.361027054533427
2021-07-05	2021-07-11	4.90181995628439e-09	0.0865617037493956	0.291164146532345	0.326352919919169	0.31622061925941	0.376422474231959	0.389870503370973	0.401690167424414	0.463245141913013	0.449298017475204	0.40756269436055	0.143206107502558	0.260672326504618	0.322641532027823	0.332072135660157	0.284439258441513	0.268111513927929	0.278390169253563	0.427782602684914	0.45061327225469	0.445111465946132	0.452050480191114	0.384215651117337	0.438277836785448	0.44994973476114	0.520849181680702	0.528615764029651	0.463603773625369	0.395774761749683	0.415576410529651	0.301460811364833	0.258989016222547	0.308074516778539	0.198389078323439	0.297880758743585	0.268971379382168	0.279662715560102	0.292425229344878	0.335576188853918	0.367287754999204	0.33045070218668	0.364868988171101	0.436279684769034	0.413604633451343	0.445439070699443	0.449914837197672	0.450292468089691	0.413393024012316
2021-07-12	2021-07-18	4.90183881324398e-09	0.0686810429121495	0.237755561692435	0.251493601430835	0.158139319626008	0.255566416347407	0.337292775586098	0.356803703946155	0.310372670342298	0.288567171459439	0.260931591857356	0.362940210203208	0.427316879511995	0.459696926371892	0.485661389363355	0.455314402694428	0.46382678954354	0.386247621330443	0.492800635953739	0.530741613658835	0.435851557741764	0.47810251116814	0.319043723703175	0.227529194837526	0.113965240253974	0.00757267663752547	0.224783022031885	0.241551251941234	0.283913254756512	0.337020500165572	0.26674481705008	0.29534092549677	0.278558308917951	0.415744722738361	0.388238706300149	0.349883909505386	0.268736174406058	0.373509416938685	0.467733382274291	0.478113167268391	0.410983033586754	0.500069018196216	0.450841703979738	0.367293839724598	0.565722616902984	0.57215381808739	0.566061290887427	0.597574768755014
2021-07-19	2021-07-25	4.90184361403253e-09	4.9019794498474e-09	0.232547167873016	0.300935577654605	0.405379949552281	0.472328395828041	0.429948735215287	0.46534047762807	0.437056756552863	0.428322440322865	0.425595136884893	0.462697824739495	0.476701318858317	0.443749731374399	0.343896500862379	0.31341894158373	0.269641825436115	0.228265732242403	0.243939320039656	0.165433892571769	0.215186656154721	0.290688210372035	0.287862321379304	0.305944872747984	0.264162871848563	0.373254627633675	0.384580668646099	0.457337307256827	0.45224918760148	0.343755128467089	0.313273332046025	0.375866379830208	0.39958578686194	0.408026406132669	0.379307650015397	0.415815933002442	0.475112784775938	0.407986364518799	0.592153227004689	0.477395331412067	0.572938317305387	0.668024957756218	0.695833643943232	0.658618423383276	0.659283330638602	0.641647761227664	0.661018487080091	0.667068686443498
2021-07-26	2021-08-01	4.90182409477453e-09	0.0672219688878322	0.334395710985629	0.344999150517849	0.386789306572011	0.427268023239264	0.389637035265737	0.369771009235026	0.389226643219727	0.352377604966014	0.303119534987676	0.253711784657629	0.209890671984317	0.34748139291846	0.358604332642818	0.337515201727147	0.317985260198525	0.369693159282784	0.402252307623456	0.526532545547097	0.488619496904824	0.554764405984355	0.553170119080022	0.448918150115698	0.552570548889515	0.537614764084134	0.470249992283899	0.587292297888134	0.548811967664778	0.644543693323634	0.628184111033506	0.645092980136366	0.574892926559563	0.63892558652985	0.667768378091586	0.655653248254838	0.647268244420623	0.662427725891306	0.621827988415272	0.649896032387245	0.648079868268297	0.704341630155215	0.67290846260779	0.633648154638237	0.60150854443243	0.659414974517808	0.641742261688756	0.640298824757033
2021-08-02	2021-08-08	4.90183146811505e-09	0.0459226658396643	0.236628913074512	0.297151186476164	0.289485758241701	0.321724313074459	0.403241387707918	0.459619861252682	0.483950171827178	0.40789931314466	0.360122777208074	0.340225437771241	0.448456591550586	0.515002132750403	0.681080778867412	0.484643779894064	0.62862042466991	0.585039396661903	0.555803895633488	0.670924971296741	0.675727097364524	0.699760134184224	0.704031621286762	0.706703349765895	0.700653220500315	0.75470384482605	0.696676357789672	0.724056367498607	0.690200497558402	0.693620492739321	0.657237893706887	0.649396185677222	0.654278209044756	0.562562525897921	0.677992542607099	0.665991527997424	0.673318680886075	0.680868987954454	0.655152524701144	0.627073501097524	0.6246912656873	0.607962122311745	0.464484105034373	0.431436026169231	0.560649953501006	0.487826129684163	0.336067458505623	0.319105998853313
2021-08-09	2021-08-15	4.90181812108723e-09	0.0676627790428385	0.357423054151735	0.396595435694434	0.437080564860243	0.53523122376592	0.532081940214836	0.627458239047634	0.64691557601341	0.61607000386566	0.664643314148087	0.657198275220833	0.633599472094817	0.66104554940322	0.665170666321459	0.673283284161434	0.673202178247883	0.638424282406943	0.65054323439752	0.686723451699631	0.702383092946189	0.677188252018911	0.698194574995679	0.676436620459033	0.662214395171223	0.679699540064516	0.661307713250005	0.651481236887573	0.677988327381473	0.648253644652568	0.649567428217461	0.623829338229652	0.555589074857661	0.653888415221098	0.623263629028787	0.594339287557832	0.650332735021961	0.643437520902413	0.569021383530686	0.537964874455549	0.459278534801584	0.629082208672449	0.62726856425085	0.615170639448816	0.690613869983797	0.656016963037766	0.667436760553972	0.662418640631432
2021-08-16	2021-08-22	4.90183715231892e-09	0.154551820803531	0.346331164758376	0.418643104357548	0.444477516302123	0.520583354317836	0.598344702371563	0.652515208363093	0.704743102786296	0.701529975379262	0.698037952163905	0.700136297257412	0.733121834796714	0.7443353843946	0.762222217436422	0.753584132768512	0.712240142955721	0.749971296199395	0.773605802919206	0.750319863913594	0.750326378704767	0.765898322995496	0.738898968003813	0.728078661931463	0.719177937041445	0.647003495490835	0.675974510013905	0.645842352334824	0.671267518133071	0.605184839541733	0.544416863427128	0.539240004683669	0.572618387457652	0.490222937435913	0.58451943461713	0.608982379334622	0.66768737866334	0.669471281533169	0.58940150108766	0.587402649893162	0.65197848058408	0.689766644103208	0.715934229756379	0.67221212633984	0.669754551475659	0.693607902190952	0.711493764004529	0.724070506238682
2021-08-23	2021-08-29	4.9018128721723e-09	0.121980563532366	0.370539105866661	0.443793311060558	0.543155741662466	0.584794696696127	0.577257022458771	0.627503195724365	0.63438808496249	0.701737081081199	0.625792143128624	0.724555489879564	0.734039878380404	0.743275822827149	0.772648465187968	0.707412393221831	0.724236151024118	0.72005735477757	0.704607501724106	0.704058639513808	0.491379687546566	0.654383034095646	0.659534527162571	0.669947105784734	0.596173119790417	0.543385621681107	0.542371190809959	0.624269473319996	0.687371149944057	0.623285283728758	0.58294513526912	0.621993218053785	0.656186942226518	0.635039818838906	0.664450938498948	0.671274522228459	0.69471177034493	0.702238363591249	0.698826172754666	0.71823865231169	0.714251062911425	0.699217623958313	0.689828043160489	0.672521549215753	0.707036805880666	0.692910686457075	0.710742577795806	0.650216224991608
2021-08-30	2021-09-05	4.9017888112642e-09	0.155296092589885	0.404102934803618	0.468378573037806	0.4980334175913	0.495588433665835	0.535552472387617	0.614573358039816	0.655007612981586	0.658295222671596	0.596635705028763	0.72210754660247	0.630508590355669	0.555075341795818	0.480923596190471	0.529829977979767	0.52140104553023	0.518945213171354	0.516418004316583	0.506840985931312	0.605271628586282	0.615791571407007	0.573434389424357	0.647328039028648	0.636540773341152	0.62174250434849	0.603259799971007	0.660500254447681	0.68324425531281	0.712922534178348	0.71595258263813	0.712492004674948	0.732198814498164	0.705447635760436	0.708388156441612	0.675291743169844	0.708682083818111	0.635961524716932	0.655615421450301	0.616674805309336	0.646569339885009	0.605316555288888	0.695516760945054	0.682965588514366	0.680533325263554	0.657440304181435	0.610327970432836	0.561679688205462
2021-09-06	2021-09-12	4.90179563805244e-09	0.145071996222036	0.377918646362296	0.433710455833618	0.42056289439428	0.418117914534369	0.403130780307955	0.349691753003115	0.40682726582098	0.41662834740542	0.400496283564715	0.421708821517283	0.42822529497892	0.534749615507141	0.625294500598666	0.626805666986431	0.567122204455843	0.553376463595293	0.600276180006631	0.645679495736499	0.602195452282621	0.594645550335078	0.663364908122358	0.62084705982547	0.678805883395621	0.638209674391432	0.669764802629692	0.631498463122979	0.65653923509153	0.610103847804995	0.644200913846373	0.572478885029781	0.625862741873333	0.652714088879458	0.615393066997649	0.614819778054124	0.515629715226165	0.635086930638197	0.443131462894188	0.513407372330795	0.599311566489786	0.621530074262657	0.583625151263156	0.599187103106062	0.568572973626323	0.621400814957313	0.586144630953269	0.589977225922968
2021-09-13	2021-09-19	4.90179525083957e-09	4.9019351233351e-09	0.225688429937933	0.276978958268682	0.307892463890054	0.338092833070332	0.468985575369405	0.521878952777247	0.483507625373918	0.491848334217297	0.454817232821429	0.517089817476257	0.573488287983934	0.539590580382866	0.512581171715751	0.530256131219754	0.570463256720993	0.567416597308538	0.548814037069107	0.518639920050393	0.551744785410844	0.502887930640045	0.496952585239487	0.507045740688223	0.5775787796139	0.562717803240272	0.492870462302983	0.475258727680073	0.546285824196482	0.610518334844238	0.509557067454052	0.49123724306629	0.528359985896862	0.537966127989284	0.443722854112688	0.500584365954696	0.45608195029742	0.590998766839575	0.567761947887899	0.515813720894218	0.606818404031233	0.52968502323767	0.503095336024957	0.510104656935434	0.516057795342829	0.530509479612818	0.604824521798219	0.515034213765214
2021-09-20	2021-09-26	4.90183205908452e-09	0.124471086703721	0.321963341184103	0.400777387467476	0.413822318615706	0.448567496495185	0.473457239747468	0.505149783750626	0.475902318888145	0.487532374662703	0.439620277817354	0.502986406509933	0.528793279233698	0.519771193126498	0.517115616382016	0.516289311882765	0.487811553223651	0.50158395820783	0.473748032135905	0.490258869701609	0.458402743398646	0.533376633068003	0.504893800961396	0.427886729188073	0.457441818868012	0.412222226689952	0.425690617579176	0.387098393878052	0.42473633084116	0.488029665106542	0.47103091197	0.581108127420984	0.484109238530087	0.36687233999929	0.408594579102581	0.533126670663167	0.542474462896284	0.451788360928525	0.452805550872995	0.401400005736678	0.422064929832103	0.440662880280862	0.514186366539695	0.561479162065338	0.499346481259494	0.562331637003197	0.552101437564987	0.394022031320467
2021-09-27	2021-10-03	4.90180385444909e-09	4.90194322160618e-09	0.217594304332967	0.259410883529785	0.251767844927265	0.241592461876117	0.204633222127838	0.246010411519505	0.223614588511844	0.209606031216913	0.211116105912549	0.237877315468543	0.18572578200524	0.222244090222681	0.239533210838358	0.214515215502855	0.157550741607628	0.121840950630976	0.235203196598236	0.162083042455035	0.192421940923903	0.17781156210961	0.155274431940123	0.110452609143241	0.0836911756868678	0.318366218774597	0.235675085708263	0.146612820542714	0.194881163301851	0.233036144884933	0.154884928678542	0.155508752388295	0.318906327837113	0.315744347924363	0.319281865658425	0.291467488491573	0.360157670822177	0.364330563896661	0.387830753855979	0.354382608274726	0.331302835982573	0.311830783121591	0.319554051641233	0.314623632883747	0.445478005487276	0.294156555157471	0.401131449224532	0.228565321864199
2021-10-04	2021-10-10	4.9018331400611e-09	4.90195234985658e-09	0.0978615688534002	0.173224527844584	0.162917591229438	0.165479557864448	0.160686623096207	0.192273637435913	0.194241236270511	0.132848740608408	0.118539134809705	0.170069210367267	0.159780893297973	0.155130099254231	0.197992876147886	0.154221568311441	0.142920058667496	0.0286294727991828	0.126322856102951	0.178721973168602	0.185492886311366	0.170983880285877	0.263322362929357	0.0911796602996726	0.0934080537386434	0.16569529795913	0.130927302122866	0.156275754233846	0.0805499670946808	0.21954240848728	0.186163157727365	0.272840790537714	0.330786686090996	0.322950289488477	0.273207908334661	0.305505703667108	0.332347222650116	0.294425594931932	0.284897165001117	0.204654560482787	0.167439713751876	0.121835387783247	4.90207841952723e-09	0.0453605295456164	4.90205621931738e-09	4.90207537212286e-09	0.0284413372068488	0.0340622115015343
2021-10-11	2021-10-17	4.90185009389285e-09	4.90196204703524e-09	4.9020130754825e-09	0.100989024943419	0.0992742622016443	0.0658285811205346	0.144072986612178	0.12799698489544	0.197182653043254	0.123666341162688	0.182222854764881	0.183286853196852	0.156524319239387	0.22927071579016	0.209897052652607	0.15356345022826	0.0053737789614724	0.0973711828801273	0.143684021833056	0.111978098101484	0.18309974466714	0.159061378314189	0.135439320923206	0.154058516995269	0.10878629828613	0.195294204763095	0.173089131981939	0.214285201976452	0.182518899796114	0.11729443149259	0.0484449424465088	0.0165872210047998	0.0888296731058864	4.90206690086638e-09	0.0611501404288345	4.90207698131858e-09	4.90207965114544e-09	4.90207998095158e-09	4.90207112591558e-09	4.90205641625759e-09	4.90205898577926e-09	4.90208692901744e-09	0.203502231180683	0.191736452184915	0.113915844613692	0.201041390275944	0.211068914466182	0.26907455044893
2021-10-18	2021-10-24	4.90186040219733e-09	4.90197846805221e-09	0.0411485672063885	0.108700467077352	0.112624053879614	0.133284677083373	0.208531574794989	0.239903639434894	0.174430699472387	0.17675697568694	0.15973777947045	0.173379437565273	0.212158900533555	0.137943644826606	0.229038357450924	0.218013237789065	0.242358553086223	0.252831388526868	0.264806341457154	0.183110365631109	0.188930925430984	0.305790450936559	0.219030147827091	0.182313013848871	0.157389105576461	0.237549992313847	0.114847125658507	0.128577482380126	4.90208022482178e-09	0.0292667305663784	4.90208368289896e-09	2.82941589134791e-09	0.0619904029551405	0.00425973592055774	4.90208118253162e-09	0.148171808116035	0.25217769972381	0.202408564320657	0.26400757466681	0.154666925871226	0.178354621339373	0.449852202013754	0.452493129509493	0.441352357311618	0.379191312577851	0.364355022188872	0.321693040669541	0.478262451736079
2021-10-25	2021-10-31	4.90186040713879e-09	4.90197139422723e-09	0.0456309283378067	0.0976166867647913	0.17922366028643	0.204285488781252	0.204634107887213	0.18546075232812	0.210626335661511	0.163881411354685	0.100140718182938	0.0979709822706693	0.164342292465827	0.106645079889758	0.147030647872808	0.165924764855761	0.107385698948737	0.110746913640999	0.133381736348595	0.134857203391396	0.0641913044901679	0.0477658834101667	0.0216167073422535	0.0777303364031488	2.99225470249976e-09	0.0414587371853278	0.108373275799017	0.0315100152301763	0.130325587380119	0.191924068113917	0.158606570243321	0.184256177090041	0.244736080752115	0.255269718481106	0.397647792354306	0.440112510484656	0.465153096644573	0.391428564314431	0.362908113375536	0.388929136201758	0.387872629957465	0.303141544696601	0.34634085125215	0.315877108516347	0.229925454216863	0.25649918799395	0.218962805467524	0.104898961190151
2021-11-01	2021-11-07	4.90186593980943e-09	4.90198268053715e-09	0.07793012575687	0.00806761262908645	0.0833709901008296	0.131808584081909	0.138594837740103	0.0924410528910415	0.157184238021381	0.0721557513604676	4.90205735744131e-09	4.90206499550708e-09	0.0454952990568207	4.90207179236555e-09	0.0186944645745678	4.90207197508205e-09	4.90208054123102e-09	4.90206909908199e-09	4.90207376155577e-09	4.90207423633198e-09	4.90206272213043e-09	4.90207023210795e-09	0.00723593036575289	4.90207910676902e-09	4.902075878954e-09	0.0694666204449586	0.108727222600075	0.234338882693593	0.306410798172668	0.276991255317054	0.158328664513851	0.219573957228984	0.279073700725186	0.272471318082465	0.207646171085934	0.345807050992648	0.403539415277896	0.209809816347576	0.0840235356169227	0.0798814331157803	4.90208440425702e-09	4.90206763984887e-09	0.169514934760252	0.0724184702283196	0.0659569538607132	4.90206576733853e-09	4.90206160851691e-09	4.90205980821305e-09
2021-11-08	2021-11-14	4.90186817588294e-09	4.9019844600459e-09	4.90203600342812e-09	4.90204169214146e-09	0.0387477390123977	0.00895379025271233	4.90204943850458e-09	4.90206269181737e-09	4.90206931747336e-09	4.90207880710673e-09	0.00118038989113924	4.90208394389178e-09	4.90208416109503e-09	0.0415250093055879	0.112898950460497	0.119736961000723	0.0840132975018143	0.106103471940553	0.107143756330134	0.200262760948866	0.202661875592007	0.264505850884101	0.31910160279979	0.232426401392749	0.196313373679502	0.202102426702163	0.215997413354527	0.218548253283709	0.197445771523999	0.209954676906424	0.137394315356407	0.163165356098578	0.0957234173440475	0.137637336479626	4.90207336409821e-09	0.142563736440412	0.0504249406137512	0.121770157005158	4.9020826299952e-09	4.90207730310282e-09	4.9020793824469e-09	4.90207312313115e-09	4.90207500116046e-09	4.90207186689601e-09	4.90206946020688e-09	4.90205830280403e-09	4.90206027563793e-09	4.90208019954494e-09
2021-11-15	2021-11-21	4.90189949239594e-09	4.90199376192797e-09	4.90203289625894e-09	4.90205323599019e-09	4.90206012673906e-09	4.90205589575229e-09	4.90206408475156e-09	4.90205741416668e-09	4.9020683287974e-09	4.90206820243101e-09	4.90207788785741e-09	0.0601140071621452	0.0374950180983848	0.0190958728469324	4.90204363513017e-09	4.90203879568608e-09	4.90205400774316e-09	4.90206214621636e-09	0.0917307528967575	0.0906072232831267	0.0490440238595004	0.0299480688683172	0.0760625907562334	4.90207187323815e-09	4.90208255249294e-09	4.90208081351658e-09	4.9020693949041e-09	4.90205290878878e-09	4.90204131411124e-09	4.9020395688115e-09	4.90204585167981e-09	4.90205227357278e-09	4.90206118964536e-09	4.90206408213601e-09	4.90206123776916e-09	4.90205406449018e-09	4.90205649058761e-09	4.9020570600032e-09	4.90206338840138e-09	4.9020531420956e-09	0.00596057650473311	0.00948477133433882	4.90208450261069e-09	4.90208484789517e-09	0.0127831367123014	4.90208621570779e-09	4.90209626955127e-09	0.173685536509145
2021-11-22	2021-11-28	4.90190759473149e-09	4.90199459203834e-09	4.90203536789145e-09	4.90204724185117e-09	4.90205348979377e-09	4.90204942746798e-09	0.00826666968269241	4.90205170252651e-09	0.0486956443622049	4.90205936223798e-09	4.90206028716512e-09	4.90205207828754e-09	4.90206195317506e-09	0.0180129112120566	0.0700471997535055	0.0552593915101282	0.0472667588875864	0.0568576272170664	0.0256260586394579	4.90206809504507e-09	4.90206525448061e-09	4.90206973912018e-09	4.90206116426345e-09	4.9020647891774e-09	4.90206165650272e-09	4.902064136376e-09	4.90206547254349e-09	4.90205764422458e-09	4.90207495773774e-09	4.90206527779523e-09	4.9020566476967e-09	4.90205093636346e-09	4.90206541331463e-09	4.90205844760936e-09	4.90207181584536e-09	4.90207059609478e-09	4.90208208208728e-09	4.90208911790609e-09	4.90209625315834e-09	4.90209386128748e-09	4.90209420121223e-09	0.0251002726155599	0.135434297556016	0.0917346550180572	0.252089492104491	0.412824027368899	0.329423492585916	0.334118944220818
2021-11-29	2021-12-05	4.90188624304293e-09	4.90198736023991e-09	4.9020386669196e-09	4.90203830707036e-09	4.90204632633969e-09	0.0413605765617266	0.0455770824843177	0.057139141441337	0.0248456913268063	0.0382892959887568	4.90207511199178e-09	0.0155859483484396	0.0198164954602719	4.90206310006626e-09	4.90206928682313e-09	4.90207539996507e-09	4.9020764276091e-09	4.90206862464122e-09	4.90206894255927e-09	4.90207156876937e-09	4.90207079292515e-09	4.90207178399824e-09	4.90208491536123e-09	4.90207260639861e-09	4.90207314384553e-09	4.90207087309811e-09	4.902083047369e-09	0.00870684384658833	4.90208476636924e-09	0.0080182265857618	0.012007343603104	4.90210134878159e-09	0.0743108993567093	0.236951908936444	0.102299218670572	0.164116585578222	0.288218952082818	0.422207943197608	0.266521012971881	0.307245443659251	0.310742632179798	0.429910866107813	0.483304260459136	0.518495734099384	0.44142961439047	0.540395267602048	0.481003175052326	0.453827954368211
2021-12-06	2021-12-12	4.901894940267e-09	4.90199097849937e-09	4.90203281554576e-09	4.90205223824455e-09	4.90205940824215e-09	4.90205988197923e-09	4.90206220121272e-09	4.90206680233704e-09	4.90207042506028e-09	4.90207637729119e-09	4.90207434295264e-09	4.90207735885095e-09	4.90208727638661e-09	4.90207674671119e-09	4.90208817296751e-09	4.90208788883101e-09	4.90208171060526e-09	0.00761405182777809	4.90208031095762e-09	0.00633352062533311	4.9020904218981e-09	4.90209313505653e-09	0.0113805458608427	4.90210138187955e-09	2.83950481742946e-09	0.117327354584312	0.286070277081381	0.141761143585466	0.207158345406562	0.274407865747247	0.407206043972937	0.430874622675726	0.310850175489903	0.383428853878115	0.44448364762357	0.441853153815587	0.50835971117488	0.471335952665022	0.443408429099686	0.4928911935622	0.396492892608972	0.407281333968763	0.486439139010589	0.44739749226091	0.46209547765976	0.402685304230481	0.444664882664464	0.49863747364095
2021-12-13	2021-12-19	0.000969043613432902	4.90199494003899e-09	4.90204555035714e-09	4.90205569279536e-09	4.90205740464899e-09	4.90206791581122e-09	4.90207045901077e-09	4.90207692107086e-09	4.9020885488628e-09	4.90209072975963e-09	4.9020906088216e-09	4.90208755295679e-09	4.90208946301651e-09	4.90209866870762e-09	4.90209635673887e-09	4.9020956553436e-09	4.90209049865119e-09	0.0778270507529291	0.061603409561353	0.204047522383549	0.0657622520102471	0.02327993614463	0.14238785991112	0.0891565216338159	0.188309953868539	0.190404325124934	0.148383400124531	0.187474016946944	0.163477837012403	0.119746249171338	0.3534070488205	0.314803317234005	0.361622352346049	0.29905596335013	0.17791970187967	0.170071082816882	0.12802776209057	0.221212745519642	0.383163797994952	0.345047388974158	0.231824337261297	0.0767941235013285	0.0076577395498817	0.0384934112384119	0.134001108889717	0.283160188621179	0.295398900177719	0.257488879403219
2021-12-20	2021-12-26	4.90192713490461e-09	4.90201893245333e-09	4.90206068739639e-09	4.90208072958184e-09	4.9020892885264e-09	4.90209552327144e-09	0.140316212986876	0.120263694711724	0.0793751721379726	0.0394987436315563	0.101708319962021	0.219800597734867	0.190975892598162	0.215445164840897	0.23606294658094	0.253673552923636	0.243324594919514	0.171916993528087	0.210595109309178	0.161573344180263	0.205841975670387	0.303517305659083	0.269871329787698	0.324955587798542	0.289584259668439	0.278108362838456	0.146492947024908	0.298508817969802	0.351332265475537	0.222815932036827	0.337495141239836	0.293547982392777	0.326430805699264	0.214782884987492	0.250744909632268	0.270273941540977	0.253636658091431	0.191392690182191	0.231912576039744	0.204711475685128	0.286871703896974	0.360765651787353	0.399652845878799	0.298588368139471	0.427018497289803	0.347053064727416	0.197488550960158	0.132799691605087
2021-12-27	2022-01-02	4.90191959261553e-09	4.90202066431506e-09	0.0571959771872041	0.175438386443652	0.318241393407078	0.423539418618872	0.371574490323255	0.363490372066165	0.330269449731343	0.34127142131208	0.299377201134553	0.412507485050694	0.426393791503864	0.485456394115476	0.449849858474158	0.376416905482793	0.420437815170151	0.470608796264591	0.504652929505479	0.494871802330714	0.502597743292768	0.51209082327622	0.441875018458798	0.455220834495621	0.479732864284848	0.465632036824369	0.500724260017022	0.479878526309389	0.428455041367369	0.429520896951598	0.43820880099819	0.494357845806765	0.539887068529366	0.569834750218504	0.581086267995548	0.552289072009155	0.562000598569421	0.572269258163197	0.563468498015524	0.501806936266964	0.438484910477313	0.329980949206852	0.349325140605491	0.460606058841141	0.345767001520494	0.408647960032707	0.490508013245065	0.449367754995067
[truncated: 318 more columns]
