# Supplementary material for: Future behaviours decision-making regarding travel avoidance during COVID-19 outbreaks
Source: Sci Rep. 2022 Nov 17;12:19780. doi: 10.1038/s41598-022-24323-1 (PMC9671889; doi:10.1038/s41598-022-24323-1)
Supplement: Supplementary file 3 — Supplementary Information 3. [file 41598_2022_24323_MOESM3_ESM.zip]

Archive with 37 entries (31 files):
- Supplementary File S2/
- __MACOSX/._Supplementary File S2
- Supplementary File S2/tol/
- Supplementary File S2/Main.Rmd
- __MACOSX/Supplementary File S2/._Main.Rmd
- Supplementary File S2/.DS_Store
- __MACOSX/Supplementary File S2/._.DS_Store
- Supplementary File S2/dat/
- Supplementary File S2/README.md
- Supplementary File S2/CancelDynamics.Rproj
- __MACOSX/Supplementary File S2/._CancelDynamics.Rproj
- Supplementary File S2/src/
- Supplementary File S2/tol/.DS_Store
- __MACOSX/Supplementary File S2/tol/._.DS_Store
- Supplementary File S2/tol/lambda/
- Supplementary File S2/dat/.DS_Store
- __MACOSX/Supplementary File S2/dat/._.DS_Store
- Supplementary File S2/dat/share/
- Supplementary File S2/src/dist.R
- Supplementary File S2/src/.DS_Store
- __MACOSX/Supplementary File S2/src/._.DS_Store
- Supplementary File S2/src/week.R
- __MACOSX/Supplementary File S2/src/._week.R
- Supplementary File S2/src/print.R
- __MACOSX/Supplementary File S2/src/._print.R
- Supplementary File S2/src/lambda_logitlogistic_r.cpp
- Supplementary File S2/src/jlndat.R
- Supplementary File S2/src/fear.R
- Supplementary File S2/tol/lambda/.DS_Store
- __MACOSX/Supplementary File S2/tol/lambda/._.DS_Store
- Supplementary File S2/tol/lambda/lambda_optim.R
- Supplementary File S2/dat/share/.DS_Store
- __MACOSX/Supplementary File S2/dat/share/._.DS_Store
- Supplementary File S2/dat/share/interventions.csv
- __MACOSX/Supplementary File S2/dat/share/._interventions.csv
- Supplementary File S2/dat/share/patients.csv
- __MACOSX/Supplementary File S2/dat/share/._patients.csv
