# Supplementary material for: Future behaviours decision-making regarding travel avoidance during COVID-19 outbreaks
Source: Sci Rep. 2022 Nov 17;12:19780. doi: 10.1038/s41598-022-24323-1 (PMC9671889; doi:10.1038/s41598-022-24323-1)
Supplement: Supplementary file 3 — Supplementary Information 3. [file 41598_2022_24323_MOESM3_ESM.zip › Supplementary File S2/Main.Rmd]

---
title: "Source code for \"Future behaviours decision-making regarding travel avoidance during COVID-19 outbreaks\""
output: html_notebook
---

# Condition for the data format
In the following analysis, reservation record data should be provided as the following format.
- The data is with data.frame format in R.
- Each record (row) represents single reservation.
- Each record should contain date_rsv, date_chk, date_can and days_rsv_chk columns, first three of which are reserved date, checkin date and canceled date with Date class of R. Last one is integrals between checkin date and reserved date (days).
- The data should be saved as RDS format with named "XX_data.RDS", where XX is the number of prefectures (04:Miyagi, 23: Aichi, 27:Osaka, 40:Fukuoka).

# Pre-Estimation
The RDS data of reservation record in four prefectures (Miyagi, Aichi, Osaka and Fukuoka) following the format described in the above should be placed under the "dat" directory.

```{r}
source("src/jlndat.R")
dat_path = "dat"
date.beg = as.Date("2016-01-01")
date.end = as.Date("2021-12-31")
max_day = 365
wno.covid = 105

All4 = NULL
for(pref_no in c(4,23,27,40)){
	RMN.dat = readRDS(sprint("%02d_data.RDS",pref_no)) %>% 
		jlndat.to_RMN(date.beg,date.end,max_day) %>%
		return()
	
	saveRDS(RMN.dat, sprintf("%s/%02d_RMN.rds",dat_path,pref_no))
	
	saveRDS(list(
		R0 = apply(RMN.dat$R[RMN.dat$wno<wno.covid,],2,mean),
		C0 = apply(RMN.dat$M[RMN.dat$wno<wno.covid,,],c(2,3),sum) /
			apply(RMN.dat$N[RMN.dat$wno<wno.covid,,],c(2,3),sum)
	), sprintf("%s/%02d_R0C0.rds",dat_path,pref_no))
	
	if(is.null(All4)){
		All4 = RMN.dat
	}else{
		All4$R = All4$R + RMN.dat$R
		All4$M = All4$M + RMN.dat$M
		All4$N = All4$N + RMN.dat$N
	}
}

#for four pref version
RMN.dat = All4

saveRDS(RMN.dat, sprintf("%s/48_RMN.rds",dat_path))

saveRDS(list(
	R0 = apply(RMN.dat$R[RMN.dat$wno<wno.covid,],2,mean),
	C0 = apply(RMN.dat$M[RMN.dat$wno<wno.covid,,],c(2,3),sum) /
		apply(RMN.dat$N[RMN.dat$wno<wno.covid,,],c(2,3),sum)
), sprintf("%s/48_R0C0.rds",dat_path))
```

# Estimation
The travel avoidance levels and parameter values are estimated by the following code.
```{bash}
Rscript tol/lambda/lambda_optim.R anl/04_RMN.rds anl/04_R0C0.rds
Rscript tol/lambda/lambda_optim.R anl/23_RMN.rds anl/23_R0C0.rds
Rscript tol/lambda/lambda_optim.R anl/27_RMN.rds anl/27_R0C0.rds
Rscript tol/lambda/lambda_optim.R anl/40_RMN.rds anl/40_R0C0.rds
Rscript tol/lambda/lambda_optim.R anl/48_RMN.rds anl/48_R0C0.rds
```

# Loading
Loading packages.
```{r}
options(tidyverse.quiet = TRUE)
require("tidyverse")
require("tidyquant")
require("patchwork")
require("RColorBrewer")
require("hmRLib")
source("src/fear.R")
source("src/week.R")

plt.thema = ggplot2::theme_classic()
plt.date_thema = plt.thema
plt.date_thema$axis.text.x = element_text(angle = -45, hjust = 0,vjust=1)
```

Loading estimated data.
```{r}
target_pref_no = 48
target_pref_name.seq = "All (except Hokaido)"

pred = readRDS(sprintf("%s/%02d_RMN.lambda.pred.rds",dat_path,target_pref_no))

fear.dat = as.fear.dat(pred)
if(!("lambdaE" %in% names(fear.dat))){
	fear.dat= fear.dat %>%
		mutate(lambdaE=((lambdaS-lambda0)/(1-lambda0))) %>% 
		return()
}
#	mutate(rel.lambda = log(lambdaS/lambda0), dif.lambda = (lambdaS-lambda0), eff.lambda = (lambdaS-lambda0)/(1-lambda0)) %>%

pat.dat = read_csv("dat/share/patients.csv") %>%
	mutate(wno = date_to_wno(as.Date(Date))) %>%
	group_by(wno) %>%
	summarise(All = sum(ALL), 
			  Selected4 = sum(Miyagi) + sum(Aichi)+sum(Osaka)+sum(Fukuoka), 
			  Miyagi = sum(Miyagi), 
			  Aichi = sum(Aichi),
			  Osaka = sum(Osaka),
			  Fukuoka = sum(Fukuoka),.groups="drop")

itb.dat = read.csv("dat/share/interventions.csv") %>%
	mutate(wno = date_to_wno(as.Date(date))) %>%
	group_by(wno) %>%
	summarise(All=max(All),Hokkaido=max(Hokkaido),Miyagi=max(Miyagi), Aichi=max(Aichi),Osaka=max(Osaka),Fukuoka=max(Fukuoka),.groups = "drop") %>%
	mutate(Selected4=apply(cbind(Hokkaido,Miyagi,Aichi,Osaka,Fukuoka),1,max)) %>%
	return()
make.itb.list = function(wno,interventions){
	itb.list = NULL
	wno.seq = c(head(wno,1)-1,wno,tail(wno,1)+1)
	Lv1.seq = c(FALSE,interventions>0,FALSE)
	itb.list =data.frame(
		lv = 1,
		beg = wno.seq[-1][Lv1.seq[-1] > Lv1.seq[-length(Lv1.seq)]]-0.5,
		end = wno.seq[-1][Lv1.seq[-1] < Lv1.seq[-length(Lv1.seq)]]-0.5
	)
	Lv2.seq = c(FALSE,interventions>1,FALSE)
	itb.list =rbind(
		itb.list,
		data.frame(
			lv = 2,
			beg = wno.seq[-1][Lv2.seq[-1] > Lv2.seq[-length(Lv2.seq)]]-0.5,
			end = wno.seq[-1][Lv2.seq[-1] < Lv2.seq[-length(Lv2.seq)]]-0.5
		)
	)
	return(itb.list)
}
```

# risk avoidance level percentile
```{r}
fear.dat %>% 
	filter(wno<wno.covid) %>%
	summarise(q005 = quantile(lambdaE,c(0.05)),q095 = quantile(lambdaE,c(0.95)),mean=mean(lambdaE)) %>%
	return()

fear.dat %>% 
	filter(wno>= ymd_to_wno(2020,4,4)) %>%
	summarise(q005 = quantile(lambdaE,c(0.05)),q095 = quantile(lambdaE,c(0.95)),mean=mean(lambdaE)) %>%
	return()


lambda095 = fear.dat %>% 
	filter(wno<wno.covid) %>%
    filter(day<=365) %>%
    mutate(term = ifelse(day>90,"90<=","<90")) %>%
    group_by(term,wno) %>%
    summarise(lambda = mean(lambdaE),.groups = "drop") %>%
  group_by(term) %>%
  summarise(lambda = quantile(lambda,0.95))


```

# Figure 1

```{r}
wno1 = date_to_wno(as.Date("2020-01-16"))
wno2 = date_to_wno(as.Date("2020-04-07"))

#effective lambda value map
plt = fear.dat %>% 
	ggplot() +
	geom_tile(aes(x = wno_to_start_date(wno), y = day, fill =lambdaE)) +
	geom_vline(xintercept=wno_to_start_date(wno1),col="blue",lty="dashed") +
	geom_vline(xintercept=wno_to_start_date(wno2),col="blue",lty="dotted") +
	scale_fill_stepsn(limits = c(0,0.75),breaks=seq(0,0.75,length=6),expression(lambda),colors = c("white",hcl.colors(4, "YlOrRd",rev=TRUE),"black")) + 
	coord_cartesian(xlim=wno_to_start_date(c(53,210)),ylim = c(0,240),expand=FALSE) + 
	scale_x_date(breaks= "3 month",date_labels = format("%Y-%m")) + 
	labs(x="date", y="",fill="X days ahead")+
	plt.thema
plot(plt)

ggsave("fig1a.eps",plt,width = 183, height = 100, units="mm")

itb.list = make.itb.list(itb.dat$wno,itb.dat$All) %>% filter(lv>=2)
plt = pat.dat %>% 
	ggplot()+
	geom_rect(data=itb.list,aes(ymin=-1,ymax=max(pat.dat$All)*2,xmin=wno_to_start_date(beg),xmax=wno_to_start_date(end)),fill=hsv(0,0.18,1)) +
	geom_line(aes(x = wno_to_start_date(wno), y = All)) +
	coord_cartesian(xlim=wno_to_start_date(c(53,210)),ylim=c(0,2e+5),expand=FALSE) + 
	labs(x="date", y="#new cases")+
	scale_x_date(breaks= "3 month",date_labels = format("%Y-%m")) + 
	plt.thema
plot(plt)
ggsave("fig1b.pdf",plt,width = 183, height = 50, units="mm")
```

# Figure 2
```{r}
itb.list = make.itb.list(itb.dat$wno,itb.dat$All) %>% filter(lv>=2)
plt = fear.dat %>%
	filter(day<=240) %>%
	mutate(term = ifelse(day>90,"90<=","<90")) %>%
	group_by(wno,term) %>%
	summarise(lambda = mean((lambdaS-lambda0)/(1-lambda0)),.groups = "drop") %>%
	left_join(pat.dat,by="wno") %>%
	ggplot() + 
	geom_rect(data=itb.list,aes(ymin=-1,ymax=2,xmin=wno_to_start_date(beg),xmax=wno_to_start_date(end)),fill=hsv(0,0.18,1)) +
	scale_fill_manual(values = c(hsv(1.5/12,0.18,1),hsv(0,0.18,1))) + 
	geom_line(aes(x=wno_to_start_date(wno),y=lambda,group=term,colour=term),lwd=1.5)+
	coord_cartesian(xlim=wno_to_start_date(c(53,210)),ylim=c(0,0.75),expand=FALSE) + 
	scale_color_brewer(palette = "Set1") + 
	geom_line(aes(x=wno_to_start_date(wno),y=All/max(pat.dat$All)),lwd=1.) +
	scale_x_date(breaks= "3 month",date_labels = format("%Y-%m")) + 
	scale_y_continuous(sec.axis = sec_axis(~ . *max(pat.dat$All), name = "reported number")) +
	labs(x="date",y="Risk avoidance levels",color="term",fill="interventions")+
	plt.thema
plot(plt)
ggsave("fig2.pdf",plt,width = 183, height = 50, units="mm")
```

# Figure 3
```{r}
#end of the waves (NOTE:each waves including this week)
waves = c(0,130,145,168,183,204)

#the start and the end of each waves
waves.start_date = wno_to_date(waves)$to+1
date_to_wno(waves.start_date)


pat.tmp = pat.dat %>%
	add_column(wave = as.integer(lapply(pat.dat$wno, function(x){sum(x>waves)}))) %>%
	return()
pat.dat2 = pat.tmp %>% 
	left_join(
		pat.tmp %>%
			group_by(wave) %>%
			summarise(peak = max(All),.groups = "drop"),
		by="wave"
	) %>%
	mutate(relAll= All/peak)

plt = fear.dat %>%
	filter(day<=240 & wno>min(pat.dat$wno)) %>%
	mutate(term = 1*(day>60)+1*(day>120)) %>%
	group_by(wno,term) %>%
	summarise(lambda = mean((lambdaS-lambda0)/(1-lambda0)),.groups = "drop") %>%
	left_join(pat.dat2,by="wno") %>%
	filter(term==0 & wave <=5) %>%
	ggplot(aes(x=relAll,y=lambda,colour=as.factor(wave))) +
	geom_path(lwd=0.8) +
	geom_point() +
	scale_color_brewer(palette = "Set1") +
	plt.thema
plot(plt)

ggsave("Fig3.svg",plt,height=6.0,width=8.0)
```

# Figure S1
each week examples.
```{r}
for(wno.v in c(110,114,120,148,160,185)){
	#effective lambda value map
	plt = fear.dat %>% 
		filter(wno==wno.v) %>%
		ggplot() +
#		geom_line(aes(x = day, y =lambdaS)) +
		geom_line(aes(x = day, y =(lambdaS-lambda0)/(1-lambda0))) +
		coord_cartesian(xlim=c(0,240),ylim = c(0,1.0),expand=FALSE) + 
		labs(x="day", y="risk avoidance level")+
		plt.thema
	plot(plt)
	
	ggsave(sprintf("snapshot_wno%03d.png",wno.v),plt,width = 90, height = 60, units="mm")
	ggsave(sprintf("snapshot_wno%03d.pdf",wno.v),plt,width = 90, height = 60, units="mm")
}
```

# Figure S2
japan map

# Figure S3
Each pref's Fig.1-like figures
```{r}
pref_no.seq = c(4,23,27,40)
pref_name.seq=c("Miyagi","Aichi","Osaka","Fukuoka")
for(pref_i in 1:4){
	pred.pref = readRDS(sprintf("%s/%02d_RMN.lambda.pred.rds",dat_path,pref_no.seq[pref_i]))
	fear.dat.pref = as.fear.dat(pred.pref)

	wno1 = date_to_wno(as.Date("2020-01-16"))
	wno2 = date_to_wno(as.Date("2020-04-07"))
	
	#effective lambda value map
	plt = fear.dat.pref %>% 
		ggplot() +
		geom_tile(aes(x = wno_to_start_date(wno), y = day, fill =(lambdaS-lambda0)/(1-lambda0))) +
		geom_vline(xintercept=wno_to_start_date(wno1),col="blue",lty="dashed") +
		geom_vline(xintercept=wno_to_start_date(wno2),col="blue",lty="dashed") +
		scale_fill_stepsn(limits = c(0,0.75),breaks=seq(0,0.75,length=6),expression(lambda),colors = c("white",hcl.colors(4, "YlOrRd",rev=TRUE),"black")) + 
		coord_cartesian(xlim=wno_to_start_date(c(53,210)),ylim = c(0,240),expand=FALSE) + 
		scale_x_date(breaks= "3 month",date_labels = format("%Y-%m")) + 
		labs(x="date", y="",fill="X days ahead")+
		plt.thema
	plot(plt)
	
	ggsave(sprintf("figS3a_%s.pdf",pref_name.seq[pref_i]),plt,width = 183, height = 100, units="mm")
	
	itb.list = make.itb.list(itb.dat$wno,itb.dat$All) %>% filter(lv>=2)
	plt = pat.dat %>% 
		ggplot()+
		geom_rect(data=itb.list,aes(ymin=-1,ymax=max(pat.dat$All)*2,xmin=wno_to_start_date(beg),xmax=wno_to_start_date(end)),fill=hsv(0,0.18,1)) +
		geom_line(aes(x = wno_to_start_date(wno), y = All)) +
		coord_cartesian(xlim=wno_to_start_date(c(53,210)),ylim=c(0,2e+5),expand=FALSE) + 
		labs(x="date", y="#new cases")+
		scale_x_date(breaks= "3 month",date_labels = format("%Y-%m")) + 
		plt.thema
	plot(plt)
	ggsave(sprintf("figS3b_%s.pdf",pref_name.seq[pref_i]),plt,width = 183, height = 50, units="mm")

}
```

# Supprement
```{r}
pref_no.seq = c(4,23,27,40,48)
pref_name.seq=c("Miyagi","Aichi","Osaka","Fukuoka", "All")

prm =  NULL
for(pref_i in 1:length(pref_no.seq)){
	pred.pref = readRDS(sprintf("%s/%02d_RMN.lambda.pred.rds",dat_path,pref_no.seq[pref_i]))
	
	prm = rbind(prm,c(list(prefecture=pref_name.seq[pref_i]),pred.pref$prm))
	
	data  =data.frame(pred.pref$lambda)
	names(data) = sprintf("day%03d",pred.pref$days)
	data = cbind(data.frame(start_date=wno_to_date(pred.pref$wno)[,1],end_date=wno_to_date(pred.pref$wno)[,2]),data)
	
	write.csv(data,sprintf("%s_lambda.csv",pref_name.seq[pref_i]),row.names = FALSE)
}

write.csv(prm,"Parameters.csv",row.names = FALSE)
```
