# Supplementary material for: Future behaviours decision-making regarding travel avoidance during COVID-19 outbreaks
Source: Sci Rep. 2022 Nov 17;12:19780. doi: 10.1038/s41598-022-24323-1 (PMC9671889; doi:10.1038/s41598-022-24323-1)
Supplement: Supplementary file 3 — Supplementary Information 3. [file 41598_2022_24323_MOESM3_ESM.zip › Supplementary File S2/README.md]

This is the Supplementary File S2 of "Future behaviours decision-making: travel avoidance during COVID-19 outbreaks".

This program requires R (checked on R version 4.0.4), R package "Rcpp", "tidyverse", "minerva", "ggplot2" and "RColorBrewer". Please read the analysis section carefully for the required conditions. 

The Rcpp package requires C++ compiler (if your OS is Windows, please install Rtools from R official website). Additionally, this program requires C++ library "hmLib" version 4.6.3 (https://github.com/hmito/hmLib). Please download from the github website and state under the "src" directory (so, ./src/hmLib/[various files]).

You can generate all figures shown on the article by running "Main.Rmd". Note that all calculation can took more than few days depending on the machine power.
