# Supplementary material for: Future behaviours decision-making regarding travel avoidance during COVID-19 outbreaks
Source: Sci Rep. 2022 Nov 17;12:19780. doi: 10.1038/s41598-022-24323-1 (PMC9671889; doi:10.1038/s41598-022-24323-1)
Supplement: Supplementary file 3 — Supplementary Information 3. [file 41598_2022_24323_MOESM3_ESM.zip › Supplementary File S2/CancelDynamics.Rproj]

Version: 1.0

RestoreWorkspace: Default
SaveWorkspace: Default
AlwaysSaveHistory: Default

EnableCodeIndexing: Yes
UseSpacesForTab: No
NumSpacesForTab: 4
Encoding: UTF-8

RnwWeave: Sweave
LaTeX: pdfLaTeX
