# Supplementary material for: Future behaviours decision-making regarding travel avoidance during COVID-19 outbreaks
Source: Sci Rep. 2022 Nov 17;12:19780. doi: 10.1038/s41598-022-24323-1 (PMC9671889; doi:10.1038/s41598-022-24323-1)
Supplement: Supplementary file 3 — Supplementary Information 3. [file 41598_2022_24323_MOESM3_ESM.zip › Supplementary File S2/src/dist.R]

log.choose = function(n,r){
	k = n-r
	p = k<r
	k[p] = r[p]
	return(sum(log(sequence(k,n-k+1))-log(sequence(k))))
}
log.factorial = function(n){
	return(sum(log(sequence(n))))
}

pois.nloglk.var = function(expect,real){
	val = -expect+real*log(expect)
	val[val< -1e8]=-1e8
	return(-sum(val))
}
pois.nloglk.base = function(count){ log.factorial(count)}

binom.nloglk.var = function(prob,size, count){
	pos = (count>0|prob>0)&(count<size|prob<1)
	val=count[pos]*log(prob[pos])+(size[pos]-count[pos])*log(1-prob[pos])
	val[val< -1e8]=-1e8
	return(-sum(val))
}
binom.nloglk.base = function(size, count){
	return(log.choose(size,count))
}
