# Supplementary material for: Future behaviours decision-making regarding travel avoidance during COVID-19 outbreaks
Source: Sci Rep. 2022 Nov 17;12:19780. doi: 10.1038/s41598-022-24323-1 (PMC9671889; doi:10.1038/s41598-022-24323-1)
Supplement: Supplementary file 3 — Supplementary Information 3. [file 41598_2022_24323_MOESM3_ESM.zip › Supplementary File S2/src/week.R]

wno.origin = as.Date("2018-01-01")
date_to_wno = function(Date){
	floor(as.integer(Date-wno.origin)/7) + 1
}
ymd_to_wno = function(year,month,day){
	date_to_wno(as.Date(sprintf("%d-%02d-%02d",year,month,day)))
}
yw_to_wno = function(year,week){
	date_to_wno(sprintf("%04d-01-04",year)) -1 + week
}
wno_to_date = function(wno){
	return(data.frame(from=as.Date(wno.origin+7*(wno-1)),to=as.Date(wno.origin+7*(wno-1)+6)))
}
wno_to_start_date = function(wno){
	return(as.Date(wno.origin+7*(wno-1)))
}
