# Supplementary material for: Future behaviours decision-making regarding travel avoidance during COVID-19 outbreaks
Source: Sci Rep. 2022 Nov 17;12:19780. doi: 10.1038/s41598-022-24323-1 (PMC9671889; doi:10.1038/s41598-022-24323-1)
Supplement: Supplementary file 3 — Supplementary Information 3. [file 41598_2022_24323_MOESM3_ESM.zip › Supplementary File S2/src/print.R]

print.log = function(str){
	cat(sprintf("[%d] %s: %s\n",Sys.getpid(),as.POSIXlt(Sys.time(),"UTC"),str))
}
