# Supplementary material for: Future behaviours decision-making regarding travel avoidance during COVID-19 outbreaks
Source: Sci Rep. 2022 Nov 17;12:19780. doi: 10.1038/s41598-022-24323-1 (PMC9671889; doi:10.1038/s41598-022-24323-1)
Supplement: Supplementary file 3 — Supplementary Information 3. [file 41598_2022_24323_MOESM3_ESM.zip › Supplementary File S2/src/lambda_logitlogistic_r.cpp]

// [[Rcpp::plugins(cpp17)]]
// [[Rcpp::depends(BH)]]    
#include <Rcpp.h>
#include <sys/types.h>	//for getpid 
#include <unistd.h>		//for getpid 
#include <array>
#include"hmLib/numeric/nelder_mead_minima.hpp"
#include"hmLib/numeric/brent_minima.hpp"
#include"hmLib/functional.hpp"

struct logit_logistic{
private:
	double a;
	double B;
public:
	logit_logistic(double a_, double b_):a(a_),B(std::exp(a_*b_)){}
	double operator()(double x)const noexcept{
		double y = std::pow(x,a);
		return(y/(y+std::pow(1-x,a)*B));
	}
};

template<typename output_iterator, typename rsv_eff, typename can_eff,  typename float_container, typename integer_container>
output_iterator estimate_lambda(output_iterator out, rsv_eff Rsv, can_eff Can, 
                                const float_container& R0, const integer_container& R, const float_container& C0, const integer_container& N, const integer_container& M, double lambda_min, double lambda_max, double relerr, double abserr){
	//R0[rsv_chk_days]
	//R[wno, rsv_chk_days]
	//C0[can_chk_days,rsv_chk_days]	
	//M[wno, can_chk_days,rsv_chk_days]
	//N[wno, can_chk_days,rsv_chk_days]
	//order: based on the default R matrix/array oder
	//	x[0,0,0] -> x[1,0,0] -> x[2,0,0] -> x[0,1,0] -> x[1,1,0], x[2,1,0] -> x[0,2,0] ...
	
	//size check
	std::size_t daysize = R0.size();
	std::size_t wnosize = R.size()/daysize;
	
	for(std::size_t day = 0; day < daysize; ++day){
		for(std::size_t wno =0; wno < wnosize; ++wno){
			auto nloglk = [&](double lambda){
				double base = 0;
				double freq = (1-Rsv(lambda))*R0[day];
				if(freq<=1e-200){
					base = -R[wno+day*wnosize]*(-460.517); // log(1e-200)=-460.517
				}else{
					base = freq- R[wno+day*wnosize]*std::log(freq) ;
				}
				
				for(std::size_t day2 = day; day2 < daysize; ++day2){
					double vC0 = C0[day + day2*daysize];
					double vN = N[wno + day*wnosize + day2*wnosize*daysize];
					double vM = M[wno + day*wnosize + day2*wnosize*daysize];
					
					if(vC0 < 0 || 1 < vC0)continue;
					
					double prob = vC0+(1-vC0)*Can(lambda);
					if(prob<=1e-200){
						base += -vM*(-460.517);
					}else if(1-prob <=1e-200){
						base += -(vN-vM)*(-460.517);
					}else{
						base += -vM*std::log(prob)-(vN-vM)*std::log(1-prob);
					}
				}
				
				return 	base; 
			};
			auto ans = hmLib::numeric::brent_minima(nloglk,lambda_min,lambda_max,1000,relerr,abserr);
			
			*(out++) = ans.first.guess_v();
		}
	}
	
	return out;
}

template<typename output_iterator, typename rsv_eff, typename can_eff,  typename float_container, typename integer_container>
output_iterator estimate_nloglk(output_iterator out, rsv_eff Rsv, can_eff Can, 
                                const float_container& R0, const integer_container& R, const float_container& C0, const integer_container& N, const integer_container& M,  double lambda_min, double lambda_max, double relerr, double abserr){
	//R0[rsv_chk_days]
	//R[wno, rsv_chk_days]
	//C0[can_chk_days,rsv_chk_days]	
	//M[wno, can_chk_days,rsv_chk_days]
	//N[wno, can_chk_days,rsv_chk_days]
	//order: based on the default R matrix/array oder
	//	x[0,0,0] -> x[1,0,0] -> x[2,0,0] -> x[0,1,0] -> x[1,1,0], x[2,1,0] -> x[0,2,0] ...
	
	//size check
	std::size_t daysize = R0.size();
	std::size_t wnosize = R.size()/daysize;
	
	for(std::size_t day = 0; day < daysize; ++day){
		for(std::size_t wno =0; wno < wnosize; ++wno){
			auto nloglk = [&](double lambda){
				double base = 0;
				double freq = (1-Rsv(lambda))*R0[day];
				if(freq<=1e-200){
					base = -R[wno+day*wnosize]*(-250); // log(1e-100)=-230.25
				}else{
					base = freq- R[wno+day*wnosize]*std::log(freq) ;
				}
				
				for(std::size_t day2 = day; day2 < daysize; ++day2){
					double vC0 = C0[day + day2*daysize];
					double vN = N[wno + day*wnosize + day2*wnosize*daysize];
					double vM = M[wno + day*wnosize + day2*wnosize*daysize];
					if(vC0 < 0 || 1 < vC0)continue;
					
					double prob = vC0+(1-vC0)*Can(lambda);
					
					if(prob<=1e-200){
						base += -vM*(-460.517);
					}else if(1-prob <=1e-200){
						base += -(vN-vM)*(-460.517);
					}else{
						base += -vM*std::log(prob)-(vN-vM)*std::log(1-prob);
					}
				}
				
				return 	base; 
			};
			auto ans = hmLib::numeric::brent_minima(nloglk,lambda_min,lambda_max,10000,relerr,abserr);
			
			*(out++) = ans.first.fvalue();
		}
	}
	
	return out;
}

template<typename rsv_eff, typename can_eff,  typename float_container, typename integer_container>
double estimate_nloglksum(rsv_eff Rsv, can_eff Can, 
                          const float_container& R0, const integer_container& R, const float_container& C0, const integer_container& N, const integer_container& M, double lambda_min, double lambda_max, double relerr, double abserr){
	//R0[rsv_chk_days]
	//R[wno, rsv_chk_days]
	//C0[can_chk_days,rsv_chk_days]	
	//M[wno, can_chk_days,rsv_chk_days]
	//N[wno, can_chk_days,rsv_chk_days]
	//order: based on the default R matrix/array oder
	//	x[0,0,0] -> x[1,0,0] -> x[2,0,0] -> x[0,1,0] -> x[1,1,0], x[2,1,0] -> x[0,2,0] ...
	
	//size check
	std::size_t daysize = R0.size();
	std::size_t wnosize = R.size()/daysize;
	double nlogsum = 0.0;
	for(std::size_t day = 0; day < daysize; ++day){
		for(std::size_t wno =0; wno < wnosize; ++wno){
			auto nloglk = [&](double lambda){
				double base = 0;
				double freq = (1-Rsv(lambda))*R0[day];
				if(freq<=1e-200){
					base = -R[wno+day*wnosize]*(-460.517); // log(1e-100)=-230.25
				}else{
					base = freq- R[wno+day*wnosize]*std::log(freq) ;
				}
				
				for(std::size_t day2 = day; day2 < daysize; ++day2){
					double vC0 = C0[day + day2*daysize];
					double vN = N[wno + day*wnosize + day2*wnosize*daysize];
					double vM = M[wno + day*wnosize + day2*wnosize*daysize];
					if(vC0 < 0 || 1 < vC0)continue;
					
					double prob = vC0+(1-vC0)*Can(lambda);
					
					if(prob<=1e-200){
						base += -vM*(-460.517);
					}else if(1-prob <=1e-200){
						base += -(vN-vM)*(-460.517);
					}else{
						base += -vM*std::log(prob)-(vN-vM)*std::log(1-prob);
					}
				}
				
				return 	base; 
			};
			auto ans = hmLib::numeric::brent_minima(nloglk,lambda_min,lambda_max,10000,relerr,abserr);
			
			nlogsum += ans.first.guess_f();
		}
	}
	
	return nlogsum;
}

template<typename nloglk_type,typename observer>
auto optim(const std::vector<double>& prm, nloglk_type nloglk, unsigned int maxitr,double relerr,double abserr,observer Obs){
	//R0[rsv_chk_days]
	//R[wno, rsv_chk_days]
	//C0[can_chk_days,rsv_chk_days]	
	//M[wno, can_chk_days,rsv_chk_days]
	//N[wno, can_chk_days,rsv_chk_days]
	//order: based on the default R matrix/array oder
	//	x[0,0,0] -> x[1,0,0] -> x[2,0,0] -> x[0,1,0] -> x[1,1,0], x[2,1,0] -> x[0,2,0] ...
	
	using stepper = hmLib::numeric::nelder_mead_minima_stepper<double>;
	using state = typename stepper::state;
	using breaker = hmLib::numeric::simplex_precision_breaker<double>;
	stepper Stepper;
	state State(nloglk, prm, 0.01, 0.001);
	breaker pbrk(relerr,abserr);
	
	unsigned int i = 0;
	for(; i<maxitr; ++i){
		if(pbrk(State,i))break;
		Stepper(nloglk,State);
		Obs(State, i);
	}
	
	return std::make_pair(State, hmLib::numeric::count_result(i < maxitr, maxitr));
}


struct logitlogistic_state_observer{
	template<typename state, typename time>
	void operator()(const state& State, time i){
		auto pid=getpid();
		std::cout<<"["<<pid<<"]"<<"count:"<<i <<", a:"<<State.value()[0]<<", b:"<<State.value()[1] << ", score:"<<State.fvalue()<<std::endl;
	}
};

// logit logistic function ----------------------
// [[Rcpp::export]]
Rcpp::NumericVector estimate_lambda_logitlogistic(double a, double b, Rcpp::NumericVector R0, Rcpp::NumericVector R, Rcpp::NumericVector C0, Rcpp::NumericVector N, Rcpp::NumericVector M,double relerr, double abserr){
	//size check
	std::size_t daysize = R0.size();
	std::size_t wnosize = R.size()/daysize;
	if(R.size()%daysize!=0)return Rcpp::NumericVector();
	if(static_cast<std::size_t>(C0.size())!=daysize*daysize)return Rcpp::NumericVector();
	if(static_cast<std::size_t>(N.size())!=wnosize*daysize*daysize)return Rcpp::NumericVector();
	if(static_cast<std::size_t>(M.size())!=wnosize*daysize*daysize)return Rcpp::NumericVector();

	Rcpp::NumericVector lambda(wnosize*daysize,0.0);
	hmLib::identity Rsv;
	logit_logistic Can(a,b);

	estimate_lambda(lambda.begin(), Rsv, Can, R0, R, C0, N, M, 0.0, 1.0, relerr, abserr);

	return lambda;
}
// [[Rcpp::export]]
double estimate_nloglksum_logitlogistic(double a, double b, Rcpp::NumericVector R0, Rcpp::NumericVector R, Rcpp::NumericVector C0, Rcpp::NumericVector N, Rcpp::NumericVector M, double relerr, double abserr){
	//size check
	std::size_t daysize = R0.size();
	std::size_t wnosize = R.size()/daysize;
	if(R.size()%daysize!=0)return 0;
	if(static_cast<std::size_t>(C0.size())!=daysize*daysize)return 0;
	if(static_cast<std::size_t>(N.size())!=wnosize*daysize*daysize)return 0;
	if(static_cast<std::size_t>(M.size())!=wnosize*daysize*daysize)return 0;
	
	hmLib::identity Rsv;
	logit_logistic Can(a,b);
	return estimate_nloglksum(Rsv, Can, R0, R, C0, N, M, 0.0, 1.0, relerr, abserr);
}
// [[Rcpp::export]]
Rcpp::List optim_logitlogistic(double inia, double inib, unsigned int maxitr, Rcpp::NumericVector R0, Rcpp::NumericVector R, Rcpp::NumericVector C0, Rcpp::NumericVector N, Rcpp::NumericVector M, double relerr, double abserr){
	//R0[rsv_chk_days]
	//R[wno, rsv_chk_days]
	//C0[can_chk_days,rsv_chk_days]	
	//M[wno, can_chk_days,rsv_chk_days]
	//N[wno, can_chk_days,rsv_chk_days]
	//order: based on the default R matrix/array oder
	//	x[0,0,0] -> x[1,0,0] -> x[2,0,0] -> x[0,1,0] -> x[1,1,0], x[2,1,0] -> x[0,2,0] ...
	using prm_type = std::vector<double>;

	auto nloglk = [&](prm_type prm){
		return estimate_nloglksum_logitlogistic(prm[0],prm[1],R0,R,C0,N,M,relerr,abserr);
	};

	logitlogistic_state_observer obs;

	auto ans = optim(prm_type{inia,inib}, nloglk, maxitr,relerr,abserr, obs);

	return Rcpp::List::create(Rcpp::Named("success") = ans.second.success, Rcpp::Named("count") = ans.second.count, Rcpp::Named("a") = (ans.first.value())[0] , Rcpp::Named("b") = (ans.first.value())[1], Rcpp::Named("nloglk") = ans.first.fvalue());
}
