# Supplementary material for: Future behaviours decision-making regarding travel avoidance during COVID-19 outbreaks
Source: Sci Rep. 2022 Nov 17;12:19780. doi: 10.1038/s41598-022-24323-1 (PMC9671889; doi:10.1038/s41598-022-24323-1)
Supplement: Supplementary file 3 — Supplementary Information 3. [file 41598_2022_24323_MOESM3_ESM.zip › Supplementary File S2/src/jlndat.R]

require("tidyverse")
require("abind")
source("src/week.R")
source("src/pref.R")
source("src/print.R")
# jlndat functions ---------------------------------------------------------------------
jlndat.load_from_csvs = function(target_pref_no, path, force = FALSE, is.print = FALSE){
	#check file existence
	jlndat.name = sprintf("%02d.jlndat",target_pref_no)
	jlndat.file = sprintf("%s/%s.rds",path,jlndat.name)
	
	#for generating from csvs
	if(force | !file.exists(jlndat.file)){
		#fail to find
		if(is.print){
			if(force) print.log(sprintf("be forced to generate %s...",jlndat.file))
			else print.log(sprintf("fail to find %s...try to generate.",jlndat.file))
		}
		
		#load necessary data set
		jlncsv.file = sprintf("%s/%02d_data.csv",path,target_pref_no)
		if(is.print)print.log(sprintf("loading %s...",jlncsv.file))
		csv = read_csv(jlncsv.file)
		
		#minimum transformation		
		if(is.print)print.log(sprintf("data formatting of %s...",jlncsv.file))
		raw_dat =  csv %>%
			select(-c_total_room_cnt) %>%
			rename(c(date_rsv = rsv_date, 
					 date_chk = checkin_date, 
					 date_chkout = checkout_date,
					 date_can = cancel_date)) %>%
			mutate(is_can = !is.na(date_can)) %>%
			mutate(date_rsv = as.Date(date_rsv), date_chk = as.Date(date_chk), date_chkout = as.Date(date_chkout), date_can = as.Date(date_can)) %>%
			return()
		
		#date_canchk
		date_canchk.col = raw_dat$date_chk
		date_canchk.col[raw_dat$is_can] = raw_dat$date_can[raw_dat$is_can]
		raw_dat = raw_dat %>% mutate(date_canchk = date_canchk.col, .after = date_can)
		
		#rename other categories
		raw_dat = raw_dat %>%
			rename(any_of(c(cus_pcode = "member_pref_cd",
							cus_age = "c_age_rsv", 
							rsv_anum = "adult_number",
							rsv_cnum = "child_number",
							rsv_rnum = "room_count",
							cus_rsv_kbn = "c_rsv_kbn",
							cus_bl_kbn = "c_bl_kbn"))) %>%
			mutate_at(vars(any_of('cus_rsv_kbn')), as.factor) %>%
			mutate_at(vars(any_of('cus_bl_kbn')), as.factor) %>%
			mutate_at(vars(any_of('cus_pcode')), function(x){as.integer(x)/10000}) %>%
			return()
		
		jlncsv.yad.file = sprintf("%s/%02d_yad.csv",path,target_pref_no)
		if(is.print)print.log(sprintf("loading %s...",jlncsv.yad.file))
		yad_dat = read_csv(jlncsv.yad.file) %>%
			select(-ref_flg) %>%
			rename(c(yad_no=yad_no, yad_name = yad_name, yad_address = yad_adrs,yad_ccode = ken_city_cd,yad_rnum = c_total_room_cnt)) %>%
			mutate(yad_ccode=as.integer(yad_ccode)) %>%
			return()
		
		#fix yad data if yadfix file exists
		jlncsv.yadfix.file = sprintf("%s/%02d_yadfix.csv",path,target_pref_no)
		if(file.exists(jlncsv.yadfix.file)){
			if(is.print)print.log(sprintf("loading %s...",jlncsv.yadfix.file))
			yadfix_dat = read_csv(jlncsv.yadfix.file)
			yad_napos = is.na(yad_dat$yad_rnum)
			yad_dat$yad_rnum[yad_napos] = yadfix_dat$c_total_room_cnt[yad_napos]
		}
		
		jlncsv.city.file = sprintf("%s/%02d_city.csv",path,target_pref_no)
		if(is.print)print.log(sprintf("loading %s...",jlncsv.city.file))
		city_dat = read_csv(jlncsv.city.file) %>%
			rename(c(ccode = KEN_CITY_CD, jpref = PRF_NM, jcity = CITY_NM)) %>%
			mutate(ccode = as.integer(ccode)) %>%
			return()
		
		jlndat = list(dat=raw_dat,yad = yad_dat, city=city_dat)
		saveRDS(jlndat,jlndat.file)
	}else{
		if(is.print)print.log(sprintf("loading %s...",jlndat.file))
		jlndat = readRDS(jlndat.file)
	}
	return(jlndat)
}
jlndat.add_days = function(jlndat){
	if(!all(c("date_rsv","date_can","date_chk","date_chkout") %in% names(jlndat$dat))){
		warning("ERROR: jlndat.add_days need base type.")
	}
	
	#date_canchk
	jlndat$dat = jlndat$dat %>%
		mutate(days_rsv_chk = as.integer(date_chk-date_rsv),
			   days_rsv_can = as.integer(date_can-date_rsv),
			   days_can_chk = as.integer(date_chk-date_can),
			   days_stay = as.integer(date_chkout-date_chk)) %>%
		return()
	return(jlndat)
}
jlndat.add_wno = function(jlndat){
	if(!all(c("date_rsv","date_can","date_chk","date_chkout") %in% names(jlndat$dat))){
		warning("ERROR: jlndat.add_wno need base type.")
	}
	
	#add ISO8601 week noumber cumsum from 2018/1/1
	jlndat$dat = jlndat$dat %>%
		mutate(wno_rsv = date_to_wno(date_rsv),
			   wno_chk = date_to_wno(date_chk),
			   wno_chkout = date_to_wno(date_chkout),
			   wno_can = date_to_wno(date_can),
			   wno_canchk = date_to_wno(date_canchk)) %>%
		return()
	return(jlndat)
}
jlndat.add_yad = function(jlndat){
	if(!("yad" %in% names(jlndat))){
		warning("ERROR: jlndat.add_wno need base type.")
	}
	
	jlndat$dat  = jlndat$dat %>%
		left_join(jlndat$yad %>% select(-any_of(c("yad_name","yad_address","yad_adress"))), by="yad_no") %>%
		return()
	
	return(jlndat)
}
jlndat.add_ctg = function(jlndat){
	if(!all(c("rsv_cnum","rsv_anum","cus_age","yad_rnum","days_stay","cus_pcode","yad_ccode") %in% names(jlndat$dat))){
		warning("ERROR: jlndat.add_wno need base type.")
	}
	
	#add yad category information
	rsv_num_kbn.table = c(0,1,2)
	cus_age_kbn.table = c(0,30,50,1000)
	yad_room_kbn.table = c(0,100,300,5000)
	stay_days_kbn.table = c(-100,1,2,100)
	pref_distance = load_pref_neighbours()
	cus_pref_kbn.table = c(-1,0,1)
	jlndat$dat = jlndat$dat %>%
		mutate(rsv_chld_kbn = as.factor(rsv_cnum!=0)) %>%
		mutate(rsv_num_kbn = as.factor(map_int(rsv_cnum+rsv_anum,function(x){y = sum(x>rsv_num_kbn.table); return(ifelse(y>0,y,NA))}))) %>%
		mutate(cus_age_kbn = as.factor(map_int(cus_age,function(x){y = sum(x>cus_age_kbn.table); return(ifelse(y>0,y,NA))}))) %>%
		mutate(yad_room_kbn = as.factor(map_int(yad_rnum,function(x){y = sum(x>yad_room_kbn.table); return(ifelse(y>0,y,NA))}))) %>%
		mutate(stay_days_kbn = as.factor(map_int(days_stay,function(x){y = sum(x>stay_days_kbn.table); return(ifelse(y>0,y,NA))}))) %>%
		mutate(cus_pref_kbn = as.factor(
			map_int(pref_distance[cbind(cus_pcode,floor(yad_ccode/1000))],function(x){y = sum(x>cus_pref_kbn.table); return(ifelse(y>0,y,NA))})))%>%
		return()
	
	return(jlndat)
}
jlndat.to_RMN = function(jlndat,begin_date,end_date,max_day=365,is.print=FALSE){
	if(!all(c("date_rsv","date_can","date_chk","days_rsv_chk") %in% names(jlndat$dat))){
		warning("ERROR: jlndat.to_RMN need base type.")
	}
	dat = jlndat$dat %>%
		filter(date_rsv <= date_chk & (is.na(date_can) | date_can<= date_chk) & 0 <= days_rsv_chk & days_rsv_chk <= max_day) %>%
		return()
	
	R.full = dat %>%
		filter(begin_date <= date_rsv & date_rsv <= end_date ) %>%
		mutate(wno=date_to_wno(date_rsv),.before="date_rsv") %>%
		group_by(wno,days_rsv_chk) %>%
		summarise(n=n(),.groups = "drop") %>%
		complete(wno,days_rsv_chk=0:max_day,fill=list(n=0)) %>%
		pivot_wider(names_from="days_rsv_chk",values_from="n") %>%
		return()
	
	wno = R.full %>% pull(wno)
	R = R.full %>% select(-wno) %>% as.matrix
	
	M = array(0,dim=c(length(wno),max_day+1,max_day+1))
	N = array(0,dim=c(length(wno),max_day+1,max_day+1))
	dayno.range = as.numeric(c(begin_date,end_date) - wno.origin)
	for(dayno in dayno.range[1]:dayno.range[2]){
		if(is.print)print.log(sprintf("as.daily_cancel_data at %d/%d...", dayno-dayno.range[1], dayno.range[2]-dayno.range[1]))
		date = as.Date(dayno, origin=wno.origin)
		wno.i = (1:length(wno))[wno==date_to_wno(date)]
		candat.sub = dat %>% 
			filter(date_rsv <= date & date<=date_canchk) %>%
			mutate(days_date_chk = as.numeric(date_chk - date)) %>%
			group_by(days_date_chk,days_rsv_chk) %>%
			summarize(count=sum(date == date_can,na.rm=TRUE), size=n(),.groups = "drop") %>%
			complete(days_date_chk=0:max_day,days_rsv_chk=0:max_day,fill=list(count=0,size=0)) %>%
			return()
#		array.pos = cbind(rep(wno.i,length=nrow(candat.sub)),candat.sub$days_rsv_chk+1,candat.sub$days_date_chk+1)
#		M[array.pos] = M[array.pos] + candat.sub$count
#		N[array.pos] = N[array.pos] + candat.sub$size
		M[wno.i,,] = M[wno.i,,] + matrix(candat.sub$count,max_day+1,max_day+1,byrow=TRUE)
		N[wno.i,,] = N[wno.i,,] + matrix(candat.sub$size,max_day+1,max_day+1,byrow=TRUE)
	}
	
	return(list(wno=wno,days=0:max_day,R=R,N=N,M=M))
}
RMN.merge = function(RMN1,RMN2){
	return(list(
		wno = c(RMN1$wno,RMN2$wno),
		days = RMN1$days,
		R = rbind(RMN1$R,RMN2$R),
		M = abind(RMN1$M,RMN2$M,along=1),
		N = abind(RMN1$N,RMN2$N,along=1)
	))
}
RMN.select = function(RMN,wno=NULL,days=NULL){
	if(is.null(wno)){
		wno = RMN$wno
	}
	if(is.null(days)){
		days = RMN$days
	}
	posx = RMN$wno %in% wno
	posy = RMN$days %in% days
	return(list(
		wno = RMN$wno[posx],
		days = RMN$days[posy],
		R = RMN$R[posx,posy],
		M = RMN$M[posx,posy,posy],
		N = RMN$N[posx,posy,posy]
	))
}
