# Supplementary material for: Future behaviours decision-making regarding travel avoidance during COVID-19 outbreaks
Source: Sci Rep. 2022 Nov 17;12:19780. doi: 10.1038/s41598-022-24323-1 (PMC9671889; doi:10.1038/s41598-022-24323-1)
Supplement: Supplementary file 3 — Supplementary Information 3. [file 41598_2022_24323_MOESM3_ESM.zip › Supplementary File S2/src/fear.R]

# estimated lambda functions----------------
as.fear.dat = function(pred){
	fear.dat = data.frame(
		wno=rep(pred$wno,times=length(pred$day)),
		day=rep(pred$day,each=length(pred$wno)),
		lambda = as.vector(pred$lambda)) %>% 
		mutate(rsv_eff = lambda,can_eff=lambda^pred$prm$a/(lambda^pred$prm$a+(1-lambda)^pred$prm$a*exp(pred$prm$a*pred$prm$b))) %>%
		return()
	
	wno.seq = unique(fear.dat$wno)
	days.seq = unique(fear.dat$day)
	
	sfear.dat = fear.dat %>%
		group_by(wno) %>%
		summarise(day = loess.smooth(days.seq,lambda,degree=2,span=0.2,evaluation =366)$x,lambdaS = loess.smooth(days.seq,lambda,degree=2,span=0.2,evaluation =366)$y,.groups="drop") %>%
		#		left_join(base_fear.dat, by="day") %>%
		return()
	
	smean.dat = sfear.dat %>%
		filter(wno<=104) %>% 
		group_by(day) %>%
		summarise(lambda0=mean(lambdaS),.groups = "drop")
	
	fear.dat = fear.dat %>% 
		left_join(sfear.dat,by=c("wno","day")) %>%
		left_join(smean.dat,by=c("day")) %>%
		mutate(lambdaE = (lambdaS-lambda0)/(1-lambda0)) %>%
		return()
	
	return(fear.dat)
}
