# Supplementary material for: Future behaviours decision-making regarding travel avoidance during COVID-19 outbreaks
Source: Sci Rep. 2022 Nov 17;12:19780. doi: 10.1038/s41598-022-24323-1 (PMC9671889; doi:10.1038/s41598-022-24323-1)
Supplement: Supplementary file 3 — Supplementary Information 3. [file 41598_2022_24323_MOESM3_ESM.zip › Supplementary File S2/tol/lambda/lambda_optim.R]

options(tidyverse.quiet = TRUE)
require("tidyverse")
source("src/dist.R")
source("src/print.R")
require("Rcpp")
sourceCpp("src/lambda_logitlogistic_r.cpp")

is.print = TRUE

if(length(grep("--interactive",commandArgs()))){
	Args = c("anl/01_RMN.rds","anl/01_R0C0.rds")
}else{
	Args = commandArgs(trailingOnly = TRUE)
}
if(length(Args)!=2){
	print.log(sprintf("argument num should be 2 instead of %d (%s).",length(Args),paste(Args,collapse=", ")))
	quit(save="no",status=1)
}

RMN.file = Args[1]
RMN.path.seq = str_split(RMN.file,"/")[[1]]
RMN.path = paste(RMN.path.seq[-length(RMN.path.seq )],collapse ="/")
RMN.name = str_replace(RMN.path.seq[length(RMN.path.seq)],"\\.rds$","")

RMNbase.file = Args[2]

#directory create
tmp.path = sprintf("%s/tmp",RMN.path)
if(!file.exists(tmp.path)){
	dir.create(tmp.path)
}

tryname = sprintf("%s.lambda.optim",RMN.name)
predname = sprintf("%s.lambda.pred",RMN.name)

#parameter lattice for initial value  
a.seq = seq(1.0,4.0,by=0.2)
b.seq = seq(1.0,4.0,by=0.2)

#read RMN file
if(!file.exists(RMN.file)){
	print.log(sprintf("=ERROR= failt to find %s",RMN.file))
	quit("no",1)
}
RMN.dat = readRDS(RMN.file)

#read baseline RMN file
if(!file.exists(RMNbase.file)){
	print.log(sprintf("=ERROR= failt to find %s",RMNbase.file))
	quit("no",1)
}
RMNbase.dat = readRDS(RMNbase.file)

#calc baseline data
R0 = RMNbase.dat$R0
C0 = RMNbase.dat$C0
C0[is.na(C0)] = -1 #M,N data with out of [0,1] will be ignored.

nloglk.base = pois.nloglk.base(as.vector(RMN.dat$R)) + binom.nloglk.base(as.vector(RMN.dat$N),as.vector(RMN.dat$M))

for(ia in 1:length(a.seq)){
	for(ib in 1:length(b.seq)){
		name = sprintf("%s.a%.2fb%.2f",tryname,a.seq[ia],b.seq[ib])
		rdsname = sprintf("%s/%s.rds",tmp.path,name)
		lckname = sprintf("%s/%s.lock",tmp.path,name)
		if(file.exists(rdsname))next
		if(file.exists(lckname))next
		file.create(lckname)
		print.log(sprintf("%s",name))
		ans = optim_logitlogistic(a.seq[ia],b.seq[ib], 1000, R0,RMN.dat$R,C0,RMN.dat$N,RMN.dat$M,1e-8,1e-8)
		ans$nloglk = ans$nloglk + nloglk.base
		saveRDS(ans, rdsname)
		file.remove(lckname)
	}
}

data = NULL
print.log(sprintf("loading optim data for summarizing %s.",tryname))
for(ia in 1:length(a.seq)){
	for(ib in 1:length(b.seq)){
		name = sprintf("%s.a%.2fb%.2f",tryname,a.seq[ia],b.seq[ib])
		rdsname = sprintf("%s/%s.rds",tmp.path,name)
		if(!file.exists(rdsname))next
		
		ans = try(readRDS(rdsname),silent=TRUE)
		if (class(ans) == "try-error") {
			print.log(sprintf("=ERROR= failt to load %s",rdsname))
		}else{ 
			data = rbind(data, data.frame(success = ans$success, count= ans$count, a=ans$a,b=ans$b,nloglk = ans$nloglk))
		}
	}
}
print.log(sprintf("%d/%d data are loaded as optim data for %s.",nrow(data),length(a.seq)*length(b.seq),tryname))

if(nrow(data)==length(a.seq)*length(b.seq)){
	filename = tryname
	print.log(sprintf("saving summarized optim data as %s.rds.",filename))
	saveRDS(data,sprintf("%s/%s.rds",RMN.path,filename))

	#check best estimation
	minpos = order(data$nloglk)[1]

	opt.a = data$a[minpos]
	opt.b = data$b[minpos]

	#read RMN file
	if(!file.exists(RMN.file)){
		print.log(sprintf("=ERROR= failt to find %s",RMN.file))
		quit("no",1)
	}
	RMN.dat = readRDS(RMN.file)

	#read baseline RMN file
	if(!file.exists(RMNbase.file)){
		print.log(sprintf("=ERROR= failt to find %s",RMNbase.file))
		quit("no",1)
	}
	RMNbase.dat = readRDS(RMNbase.file)

	#calc baseline data
	R0 = RMNbase.dat$R0
	C0 = RMNbase.dat$C0
	C0[is.na(C0)] = -1 #M,N data with out of [0,1] will be ignored.

	if(is.print)print.log(sprintf("calculating lambda for %s...",predname))
	lambda.mx = matrix(estimate_lambda_logitlogistic(opt.a,opt.b,R0,as.vector(RMN.dat$R),as.vector(C0),as.vector(RMN.dat$N),as.vector(RMN.dat$M),1e-8,1e-8),nrow(RMN.dat$R),ncol(RMN.dat$R))
	pred = list(prm=list(a=opt.a, b=opt.b), wno=RMN.dat$wno, days=RMN.dat$days, lambda=lambda.mx)
	if(is.print)print.log(sprintf("saving %s...",predname))
	saveRDS(pred,sprintf("%s/%s.rds",RMN.path,predname))
}else{
	filename = sprintf("%s_%d",tryname,nrow(data))

	print.log(sprintf("saving summarized optim data as %s.rds.",filename))
	saveRDS(data,sprintf("%s/%s.rds",RMN.path,filename))
}
