# Supplementary material for: Future behaviours decision-making regarding travel avoidance during COVID-19 outbreaks
Source: Sci Rep. 2022 Nov 17;12:19780. doi: 10.1038/s41598-022-24323-1 (PMC9671889; doi:10.1038/s41598-022-24323-1)
Supplement: Supplementary file 3 — Supplementary Information 3. [file 41598_2022_24323_MOESM3_ESM.zip › Supplementary File S2/dat/share/interventions.csv]

date	All	Hokkaido	Miyagi	Aichi	Osaka	Fukuoka
2020/1/1	0	0	0	0	0	0
2020/1/2	0	0	0	0	0	0
2020/1/3	0	0	0	0	0	0
2020/1/4	0	0	0	0	0	0
2020/1/5	0	0	0	0	0	0
2020/1/6	0	0	0	0	0	0
2020/1/7	0	0	0	0	0	0
2020/1/8	0	0	0	0	0	0
2020/1/9	0	0	0	0	0	0
2020/1/10	0	0	0	0	0	0
2020/1/11	0	0	0	0	0	0
2020/1/12	0	0	0	0	0	0
2020/1/13	0	0	0	0	0	0
2020/1/14	0	0	0	0	0	0
2020/1/15	0	0	0	0	0	0
2020/1/16	0	0	0	0	0	0
2020/1/17	0	0	0	0	0	0
2020/1/18	0	0	0	0	0	0
2020/1/19	0	0	0	0	0	0
2020/1/20	0	0	0	0	0	0
2020/1/21	0	0	0	0	0	0
2020/1/22	0	0	0	0	0	0
2020/1/23	0	0	0	0	0	0
2020/1/24	0	0	0	0	0	0
2020/1/25	0	0	0	0	0	0
2020/1/26	0	0	0	0	0	0
2020/1/27	0	0	0	0	0	0
2020/1/28	0	0	0	0	0	0
2020/1/29	0	0	0	0	0	0
2020/1/30	0	0	0	0	0	0
2020/1/31	0	0	0	0	0	0
2020/2/1	0	0	0	0	0	0
2020/2/2	0	0	0	0	0	0
2020/2/3	0	0	0	0	0	0
2020/2/4	0	0	0	0	0	0
2020/2/5	0	0	0	0	0	0
2020/2/6	0	0	0	0	0	0
2020/2/7	0	0	0	0	0	0
2020/2/8	0	0	0	0	0	0
2020/2/9	0	0	0	0	0	0
2020/2/10	0	0	0	0	0	0
2020/2/11	0	0	0	0	0	0
2020/2/12	0	0	0	0	0	0
2020/2/13	0	0	0	0	0	0
2020/2/14	0	0	0	0	0	0
2020/2/15	0	0	0	0	0	0
2020/2/16	0	0	0	0	0	0
2020/2/17	0	0	0	0	0	0
2020/2/18	0	0	0	0	0	0
2020/2/19	0	0	0	0	0	0
2020/2/20	0	0	0	0	0	0
2020/2/21	0	0	0	0	0	0
2020/2/22	0	0	0	0	0	0
2020/2/23	0	0	0	0	0	0
2020/2/24	0	0	0	0	0	0
2020/2/25	0	0	0	0	0	0
2020/2/26	0	0	0	0	0	0
2020/2/27	0	0	0	0	0	0
2020/2/28	0	0	0	0	0	0
2020/2/29	0	0	0	0	0	0
2020/3/1	0	0	0	0	0	0
2020/3/2	0	0	0	0	0	0
2020/3/3	0	0	0	0	0	0
2020/3/4	0	0	0	0	0	0
2020/3/5	0	0	0	0	0	0
2020/3/6	0	0	0	0	0	0
2020/3/7	0	0	0	0	0	0
2020/3/8	0	0	0	0	0	0
2020/3/9	0	0	0	0	0	0
2020/3/10	0	0	0	0	0	0
2020/3/11	0	0	0	0	0	0
2020/3/12	0	0	0	0	0	0
2020/3/13	0	0	0	0	0	0
2020/3/14	0	0	0	0	0	0
2020/3/15	0	0	0	0	0	0
2020/3/16	0	0	0	0	0	0
2020/3/17	0	0	0	0	0	0
2020/3/18	0	0	0	0	0	0
2020/3/19	0	0	0	0	0	0
2020/3/20	0	0	0	0	0	0
2020/3/21	0	0	0	0	0	0
2020/3/22	0	0	0	0	0	0
2020/3/23	0	0	0	0	0	0
2020/3/24	0	0	0	0	0	0
2020/3/25	0	0	0	0	0	0
2020/3/26	0	0	0	0	0	0
2020/3/27	0	0	0	0	0	0
2020/3/28	0	0	0	0	0	0
2020/3/29	0	0	0	0	0	0
2020/3/30	0	0	0	0	0	0
2020/3/31	0	0	0	0	0	0
2020/4/1	0	0	0	0	0	0
2020/4/2	0	0	0	0	0	0
2020/4/3	0	0	0	0	0	0
2020/4/4	0	0	0	0	0	0
2020/4/5	0	0	0	0	0	0
2020/4/6	0	0	0	0	0	0
2020/4/7	2	0	0	0	2	0
2020/4/8	2	0	0	0	2	0
2020/4/9	2	0	0	0	2	0
2020/4/10	2	0	0	0	2	0
2020/4/11	2	0	0	0	2	0
2020/4/12	2	0	0	0	2	0
2020/4/13	2	0	0	0	2	0
2020/4/14	2	0	0	0	2	0
2020/4/15	2	0	0	0	2	0
2020/4/16	2	2	2	2	2	2
2020/4/17	2	2	2	2	2	2
2020/4/18	2	2	2	2	2	2
2020/4/19	2	2	2	2	2	2
2020/4/20	2	2	2	2	2	2
2020/4/21	2	2	2	2	2	2
2020/4/22	2	2	2	2	2	2
2020/4/23	2	2	2	2	2	2
2020/4/24	2	2	2	2	2	2
2020/4/25	2	2	2	2	2	2
2020/4/26	2	2	2	2	2	2
2020/4/27	2	2	2	2	2	2
2020/4/28	2	2	2	2	2	2
2020/4/29	2	2	2	2	2	2
2020/4/30	2	2	2	2	2	2
2020/5/1	2	2	2	2	2	2
2020/5/2	2	2	2	2	2	2
2020/5/3	2	2	2	2	2	2
2020/5/4	2	2	2	2	2	2
2020/5/5	2	2	2	2	2	2
2020/5/6	2	2	2	2	2	2
2020/5/7	2	2	2	2	2	2
2020/5/8	2	2	2	2	2	2
2020/5/9	2	2	2	2	2	2
2020/5/10	2	2	2	2	2	2
2020/5/11	2	2	2	2	2	2
2020/5/12	2	2	2	2	2	2
2020/5/13	2	2	2	2	2	2
2020/5/14	2	2	0	0	2	2
2020/5/15	2	2	0	0	2	0
2020/5/16	2	2	0	0	2	0
2020/5/17	2	2	0	0	2	0
2020/5/18	2	2	0	0	2	0
2020/5/19	2	2	0	0	2	0
2020/5/20	2	2	0	0	2	0
2020/5/21	2	2	0	0	2	0
2020/5/22	2	2	0	0	0	0
2020/5/23	2	2	0	0	0	0
2020/5/24	2	2	0	0	0	0
2020/5/25	2	2	0	0	0	0
2020/5/26	0	0	0	0	0	0
2020/5/27	0	0	0	0	0	0
2020/5/28	0	0	0	0	0	0
2020/5/29	0	0	0	0	0	0
2020/5/30	0	0	0	0	0	0
2020/5/31	0	0	0	0	0	0
2020/6/1	0	0	0	0	0	0
2020/6/2	0	0	0	0	0	0
2020/6/3	0	0	0	0	0	0
2020/6/4	0	0	0	0	0	0
2020/6/5	0	0	0	0	0	0
2020/6/6	0	0	0	0	0	0
2020/6/7	0	0	0	0	0	0
2020/6/8	0	0	0	0	0	0
2020/6/9	0	0	0	0	0	0
2020/6/10	0	0	0	0	0	0
2020/6/11	0	0	0	0	0	0
2020/6/12	0	0	0	0	0	0
2020/6/13	0	0	0	0	0	0
2020/6/14	0	0	0	0	0	0
2020/6/15	0	0	0	0	0	0
2020/6/16	0	0	0	0	0	0
2020/6/17	0	0	0	0	0	0
2020/6/18	0	0	0	0	0	0
2020/6/19	0	0	0	0	0	0
2020/6/20	0	0	0	0	0	0
2020/6/21	0	0	0	0	0	0
2020/6/22	0	0	0	0	0	0
2020/6/23	0	0	0	0	0	0
2020/6/24	0	0	0	0	0	0
2020/6/25	0	0	0	0	0	0
2020/6/26	0	0	0	0	0	0
2020/6/27	0	0	0	0	0	0
2020/6/28	0	0	0	0	0	0
2020/6/29	0	0	0	0	0	0
2020/6/30	0	0	0	0	0	0
2020/7/1	0	0	0	0	0	0
2020/7/2	0	0	0	0	0	0
2020/7/3	0	0	0	0	0	0
2020/7/4	0	0	0	0	0	0
2020/7/5	0	0	0	0	0	0
2020/7/6	0	0	0	0	0	0
2020/7/7	0	0	0	0	0	0
2020/7/8	0	0	0	0	0	0
2020/7/9	0	0	0	0	0	0
2020/7/10	0	0	0	0	0	0
2020/7/11	0	0	0	0	0	0
2020/7/12	0	0	0	0	0	0
2020/7/13	0	0	0	0	0	0
2020/7/14	0	0	0	0	0	0
2020/7/15	0	0	0	0	0	0
2020/7/16	0	0	0	0	0	0
2020/7/17	0	0	0	0	0	0
2020/7/18	0	0	0	0	0	0
2020/7/19	0	0	0	0	0	0
2020/7/20	0	0	0	0	0	0
2020/7/21	0	0	0	0	0	0
2020/7/22	0	0	0	0	0	0
2020/7/23	0	0	0	0	0	0
2020/7/24	0	0	0	0	0	0
2020/7/25	0	0	0	0	0	0
2020/7/26	0	0	0	0	0	0
2020/7/27	0	0	0	0	0	0
2020/7/28	0	0	0	0	0	0
2020/7/29	0	0	0	0	0	0
2020/7/30	0	0	0	0	0	0
2020/7/31	0	0	0	0	0	0
2020/8/1	0	0	0	0	0	0
2020/8/2	0	0	0	0	0	0
2020/8/3	0	0	0	0	0	0
2020/8/4	0	0	0	0	0	0
2020/8/5	0	0	0	0	0	0
2020/8/6	0	0	0	0	0	0
2020/8/7	0	0	0	0	0	0
2020/8/8	0	0	0	0	0	0
2020/8/9	0	0	0	0	0	0
2020/8/10	0	0	0	0	0	0
2020/8/11	0	0	0	0	0	0
2020/8/12	0	0	0	0	0	0
2020/8/13	0	0	0	0	0	0
2020/8/14	0	0	0	0	0	0
2020/8/15	0	0	0	0	0	0
2020/8/16	0	0	0	0	0	0
2020/8/17	0	0	0	0	0	0
2020/8/18	0	0	0	0	0	0
2020/8/19	0	0	0	0	0	0
2020/8/20	0	0	0	0	0	0
2020/8/21	0	0	0	0	0	0
2020/8/22	0	0	0	0	0	0
2020/8/23	0	0	0	0	0	0
2020/8/24	0	0	0	0	0	0
2020/8/25	0	0	0	0	0	0
2020/8/26	0	0	0	0	0	0
2020/8/27	0	0	0	0	0	0
2020/8/28	0	0	0	0	0	0
2020/8/29	0	0	0	0	0	0
2020/8/30	0	0	0	0	0	0
2020/8/31	0	0	0	0	0	0
2020/9/1	0	0	0	0	0	0
2020/9/2	0	0	0	0	0	0
2020/9/3	0	0	0	0	0	0
2020/9/4	0	0	0	0	0	0
2020/9/5	0	0	0	0	0	0
2020/9/6	0	0	0	0	0	0
2020/9/7	0	0	0	0	0	0
2020/9/8	0	0	0	0	0	0
2020/9/9	0	0	0	0	0	0
2020/9/10	0	0	0	0	0	0
2020/9/11	0	0	0	0	0	0
2020/9/12	0	0	0	0	0	0
2020/9/13	0	0	0	0	0	0
2020/9/14	0	0	0	0	0	0
2020/9/15	0	0	0	0	0	0
2020/9/16	0	0	0	0	0	0
2020/9/17	0	0	0	0	0	0
2020/9/18	0	0	0	0	0	0
2020/9/19	0	0	0	0	0	0
2020/9/20	0	0	0	0	0	0
2020/9/21	0	0	0	0	0	0
2020/9/22	0	0	0	0	0	0
2020/9/23	0	0	0	0	0	0
2020/9/24	0	0	0	0	0	0
2020/9/25	0	0	0	0	0	0
2020/9/26	0	0	0	0	0	0
2020/9/27	0	0	0	0	0	0
2020/9/28	0	0	0	0	0	0
2020/9/29	0	0	0	0	0	0
2020/9/30	0	0	0	0	0	0
2020/10/1	0	0	0	0	0	0
2020/10/2	0	0	0	0	0	0
2020/10/3	0	0	0	0	0	0
2020/10/4	0	0	0	0	0	0
2020/10/5	0	0	0	0	0	0
2020/10/6	0	0	0	0	0	0
2020/10/7	0	0	0	0	0	0
2020/10/8	0	0	0	0	0	0
2020/10/9	0	0	0	0	0	0
2020/10/10	0	0	0	0	0	0
2020/10/11	0	0	0	0	0	0
2020/10/12	0	0	0	0	0	0
2020/10/13	0	0	0	0	0	0
2020/10/14	0	0	0	0	0	0
2020/10/15	0	0	0	0	0	0
2020/10/16	0	0	0	0	0	0
2020/10/17	0	0	0	0	0	0
2020/10/18	0	0	0	0	0	0
2020/10/19	0	0	0	0	0	0
2020/10/20	0	0	0	0	0	0
2020/10/21	0	0	0	0	0	0
2020/10/22	0	0	0	0	0	0
2020/10/23	0	0	0	0	0	0
2020/10/24	0	0	0	0	0	0
2020/10/25	0	0	0	0	0	0
2020/10/26	0	0	0	0	0	0
2020/10/27	0	0	0	0	0	0
2020/10/28	0	0	0	0	0	0
2020/10/29	0	0	0	0	0	0
2020/10/30	0	0	0	0	0	0
2020/10/31	0	0	0	0	0	0
2020/11/1	0	0	0	0	0	0
2020/11/2	0	0	0	0	0	0
2020/11/3	0	0	0	0	0	0
2020/11/4	0	0	0	0	0	0
2020/11/5	0	0	0	0	0	0
2020/11/6	0	0	0	0	0	0
2020/11/7	0	0	0	0	0	0
2020/11/8	0	0	0	0	0	0
2020/11/9	0	0	0	0	0	0
2020/11/10	0	0	0	0	0	0
2020/11/11	0	0	0	0	0	0
2020/11/12	0	0	0	0	0	0
2020/11/13	0	0	0	0	0	0
2020/11/14	0	0	0	0	0	0
2020/11/15	0	0	0	0	0	0
2020/11/16	0	0	0	0	0	0
2020/11/17	0	0	0	0	0	0
2020/11/18	0	0	0	0	0	0
2020/11/19	0	0	0	0	0	0
2020/11/20	0	0	0	0	0	0
2020/11/21	0	0	0	0	0	0
2020/11/22	0	0	0	0	0	0
2020/11/23	0	0	0	0	0	0
2020/11/24	0	0	0	0	0	0
2020/11/25	0	0	0	0	0	0
2020/11/26	0	0	0	0	0	0
2020/11/27	0	0	0	0	0	0
2020/11/28	0	0	0	0	0	0
2020/11/29	0	0	0	0	0	0
2020/11/30	0	0	0	0	0	0
2020/12/1	0	0	0	0	0	0
2020/12/2	0	0	0	0	0	0
2020/12/3	0	0	0	0	0	0
2020/12/4	0	0	0	0	0	0
2020/12/5	0	0	0	0	0	0
2020/12/6	0	0	0	0	0	0
2020/12/7	0	0	0	0	0	0
2020/12/8	0	0	0	0	0	0
2020/12/9	0	0	0	0	0	0
2020/12/10	0	0	0	0	0	0
2020/12/11	0	0	0	0	0	0
2020/12/12	0	0	0	0	0	0
2020/12/13	0	0	0	0	0	0
2020/12/14	0	0	0	0	0	0
2020/12/15	0	0	0	0	0	0
2020/12/16	0	0	0	0	0	0
2020/12/17	0	0	0	0	0	0
2020/12/18	0	0	0	0	0	0
2020/12/19	0	0	0	0	0	0
2020/12/20	0	0	0	0	0	0
2020/12/21	0	0	0	0	0	0
2020/12/22	0	0	0	0	0	0
2020/12/23	0	0	0	0	0	0
2020/12/24	0	0	0	0	0	0
2020/12/25	0	0	0	0	0	0
2020/12/26	0	0	0	0	0	0
2020/12/27	0	0	0	0	0	0
2020/12/28	0	0	0	0	0	0
2020/12/29	0	0	0	0	0	0
2020/12/30	0	0	0	0	0	0
2020/12/31	0	0	0	0	0	0
2021/1/1	0	0	0	0	0	0
2021/1/2	0	0	0	0	0	0
2021/1/3	0	0	0	0	0	0
2021/1/4	0	0	0	0	0	0
2021/1/5	0	0	0	0	0	0
2021/1/6	0	0	0	0	0	0
2021/1/7	0	0	0	0	0	0
2021/1/8	2	0	0	0	0	0
2021/1/9	2	0	0	0	0	0
2021/1/10	2	0	0	0	0	0
2021/1/11	2	0	0	0	0	0
2021/1/12	2	0	0	0	0	0
2021/1/13	2	0	0	0	0	0
2021/1/14	2	0	0	2	2	2
2021/1/15	2	0	0	2	2	2
2021/1/16	2	0	0	2	2	2
2021/1/17	2	0	0	2	2	2
2021/1/18	2	0	0	2	2	2
2021/1/19	2	0	0	2	2	2
2021/1/20	2	0	0	2	2	2
2021/1/21	2	0	0	2	2	2
2021/1/22	2	0	0	2	2	2
2021/1/23	2	0	0	2	2	2
2021/1/24	2	0	0	2	2	2
2021/1/25	2	0	0	2	2	2
2021/1/26	2	0	0	2	2	2
2021/1/27	2	0	0	2	2	2
2021/1/28	2	0	0	2	2	2
2021/1/29	2	0	0	2	2	2
2021/1/30	2	0	0	2	2	2
2021/1/31	2	0	0	2	2	2
2021/2/1	2	0	0	2	2	2
2021/2/2	2	0	0	2	2	2
2021/2/3	2	0	0	2	2	2
2021/2/4	2	0	0	2	2	2
2021/2/5	2	0	0	2	2	2
2021/2/6	2	0	0	2	2	2
2021/2/7	2	0	0	2	2	2
2021/2/8	2	0	0	2	2	2
2021/2/9	2	0	0	2	2	2
2021/2/10	2	0	0	2	2	2
2021/2/11	2	0	0	2	2	2
2021/2/12	2	0	0	2	2	2
2021/2/13	2	0	0	2	2	2
2021/2/14	2	0	0	2	2	2
2021/2/15	2	0	0	2	2	2
2021/2/16	2	0	0	2	2	2
2021/2/17	2	0	0	2	2	2
2021/2/18	2	0	0	2	2	2
2021/2/19	2	0	0	2	2	2
2021/2/20	2	0	0	2	2	2
2021/2/21	2	0	0	2	2	2
2021/2/22	2	0	0	2	2	2
2021/2/23	2	0	0	2	2	2
2021/2/24	2	0	0	2	2	2
2021/2/25	2	0	0	2	2	2
2021/2/26	2	0	0	2	2	2
2021/2/27	2	0	0	2	2	2
2021/2/28	2	0	0	2	2	2
2021/3/1	2	0	0	0	0	0
2021/3/2	2	0	0	0	0	0
2021/3/3	2	0	0	0	0	0
2021/3/4	2	0	0	0	0	0
2021/3/5	2	0	0	0	0	0
2021/3/6	2	0	0	0	0	0
2021/3/7	2	0	0	0	0	0
2021/3/8	2	0	0	0	0	0
2021/3/9	2	0	0	0	0	0
2021/3/10	2	0	0	0	0	0
2021/3/11	2	0	0	0	0	0
2021/3/12	2	0	0	0	0	0
2021/3/13	2	0	0	0	0	0
2021/3/14	2	0	0	0	0	0
2021/3/15	2	0	0	0	0	0
2021/3/16	2	0	0	0	0	0
2021/3/17	2	0	0	0	0	0
2021/3/18	2	0	0	0	0	0
2021/3/19	2	0	0	0	0	0
2021/3/20	2	0	0	0	0	0
2021/3/21	2	0	0	0	0	0
2021/3/22	0	0	0	0	0	0
2021/3/23	0	0	0	0	0	0
2021/3/24	0	0	0	0	0	0
2021/3/25	0	0	0	0	0	0
2021/3/26	0	0	0	0	0	0
2021/3/27	0	0	0	0	0	0
2021/3/28	0	0	0	0	0	0
2021/3/29	0	0	0	0	0	0
2021/3/30	0	0	0	0	0	0
2021/3/31	0	0	0	0	0	0
2021/4/1	0	0	0	0	0	0
2021/4/2	0	0	0	0	0	0
2021/4/3	0	0	0	0	0	0
2021/4/4	0	0	0	0	0	0
2021/4/5	1	0	1	0	1	0
2021/4/6	1	0	1	0	1	0
2021/4/7	1	0	1	0	1	0
2021/4/8	1	0	1	0	1	0
2021/4/9	1	0	1	0	1	0
2021/4/10	1	0	1	0	1	0
2021/4/11	1	0	1	0	1	0
2021/4/12	1	0	1	0	1	0
2021/4/13	1	0	1	0	1	0
2021/4/14	1	0	1	0	1	0
2021/4/15	1	0	1	0	1	0
2021/4/16	1	0	1	0	1	0
2021/4/17	1	0	1	0	1	0
2021/4/18	1	0	1	0	1	0
2021/4/19	1	0	1	0	1	0
2021/4/20	1	0	1	1	1	0
2021/4/21	1	0	1	1	1	0
2021/4/22	1	0	1	1	1	0
2021/4/23	1	0	1	1	1	0
2021/4/24	1	0	1	1	1	0
2021/4/25	2	0	1	1	2	0
2021/4/26	2	0	1	1	2	0
2021/4/27	2	0	1	1	2	0
2021/4/28	2	0	1	1	2	0
2021/4/29	2	0	1	1	2	0
2021/4/30	2	0	1	1	2	0
2021/5/1	2	0	1	1	2	0
2021/5/2	2	0	1	1	2	0
2021/5/3	2	0	1	1	2	0
2021/5/4	2	0	1	1	2	0
2021/5/5	2	0	1	1	2	0
2021/5/6	2	0	1	1	2	0
2021/5/7	2	0	1	1	2	0
2021/5/8	2	0	1	1	2	0
2021/5/9	2	1	1	1	2	0
2021/5/10	2	1	1	1	2	0
2021/5/11	2	1	1	1	2	0
2021/5/12	2	1	0	2	2	2
2021/5/13	2	1	0	2	2	2
2021/5/14	2	1	0	2	2	2
2021/5/15	2	1	0	2	2	2
2021/5/16	2	2	0	2	2	2
2021/5/17	2	2	0	2	2	2
2021/5/18	2	2	0	2	2	2
2021/5/19	2	2	0	2	2	2
2021/5/20	2	2	0	2	2	2
2021/5/21	2	2	0	2	2	2
2021/5/22	2	2	0	2	2	2
2021/5/23	2	2	0	2	2	2
2021/5/24	2	2	0	2	2	2
2021/5/25	2	2	0	2	2	2
2021/5/26	2	2	0	2	2	2
2021/5/27	2	2	0	2	2	2
2021/5/28	2	2	0	2	2	2
2021/5/29	2	2	0	2	2	2
2021/5/30	2	2	0	2	2	2
2021/5/31	2	2	0	2	2	2
2021/6/1	2	2	0	2	2	2
2021/6/2	2	2	0	2	2	2
2021/6/3	2	2	0	2	2	2
2021/6/4	2	2	0	2	2	2
2021/6/5	2	2	0	2	2	2
2021/6/6	2	2	0	2	2	2
2021/6/7	2	2	0	2	2	2
2021/6/8	2	2	0	2	2	2
2021/6/9	2	2	0	2	2	2
2021/6/10	2	2	0	2	2	2
2021/6/11	2	2	0	2	2	2
2021/6/12	2	2	0	2	2	2
2021/6/13	2	2	0	2	2	2
2021/6/14	2	2	0	2	2	2
2021/6/15	2	2	0	2	2	2
2021/6/16	2	2	0	2	2	2
2021/6/17	2	2	0	2	2	2
2021/6/18	2	2	0	2	2	2
2021/6/19	2	2	0	2	2	2
2021/6/20	2	2	0	2	2	2
2021/6/21	1	1	0	1	1	1
2021/6/22	1	1	0	1	1	1
2021/6/23	1	1	0	1	1	1
2021/6/24	1	1	0	1	1	1
2021/6/25	1	1	0	1	1	1
2021/6/26	1	1	0	1	1	1
2021/6/27	1	1	0	1	1	1
2021/6/28	1	1	0	1	1	1
2021/6/29	1	1	0	1	1	1
2021/6/30	1	1	0	1	1	1
2021/7/1	1	1	0	1	1	1
2021/7/2	1	1	0	1	1	1
2021/7/3	1	1	0	1	1	1
2021/7/4	1	1	0	1	1	1
2021/7/5	1	1	0	1	1	1
2021/7/6	1	1	0	1	1	1
2021/7/7	1	1	0	1	1	1
2021/7/8	1	1	0	1	1	1
2021/7/9	1	1	0	1	1	1
2021/7/10	1	1	0	1	1	1
2021/7/11	1	1	0	1	1	1
2021/7/12	2	0	0	0	1	0
2021/7/13	2	0	0	0	1	0
2021/7/14	2	0	0	0	1	0
2021/7/15	2	0	0	0	1	0
2021/7/16	2	0	0	0	1	0
2021/7/17	2	0	0	0	1	0
2021/7/18	2	0	0	0	1	0
2021/7/19	2	0	0	0	1	0
2021/7/20	2	0	0	0	1	0
2021/7/21	2	0	0	0	1	0
2021/7/22	2	0	0	0	1	0
2021/7/23	2	0	0	0	1	0
2021/7/24	2	0	0	0	1	0
2021/7/25	2	0	0	0	1	0
2021/7/26	2	0	0	0	1	0
2021/7/27	2	0	0	0	1	0
2021/7/28	2	0	0	0	1	0
2021/7/29	2	0	0	0	1	0
2021/7/30	2	0	0	0	1	0
2021/7/31	2	0	0	0	1	0
2021/8/1	2	0	0	0	1	0
2021/8/2	2	1	0	0	2	1
2021/8/3	2	1	0	0	2	1
2021/8/4	2	1	0	0	2	1
2021/8/5	2	1	0	0	2	1
2021/8/6	2	1	0	0	2	1
2021/8/7	2	1	0	0	2	1
2021/8/8	2	1	0	1	2	1
2021/8/9	2	1	0	1	2	1
2021/8/10	2	1	0	1	2	1
2021/8/11	2	1	0	1	2	1
2021/8/12	2	1	0	1	2	1
2021/8/13	2	1	0	1	2	1
2021/8/14	2	1	0	1	2	1
2021/8/15	2	1	0	1	2	1
2021/8/16	2	1	0	1	2	1
2021/8/17	2	1	0	1	2	1
2021/8/18	2	1	0	1	2	1
2021/8/19	2	1	0	1	2	1
2021/8/20	2	1	1	1	2	2
2021/8/21	2	1	1	1	2	2
2021/8/22	2	1	1	1	2	2
2021/8/23	2	1	1	1	2	2
2021/8/24	2	1	1	1	2	2
2021/8/25	2	1	1	1	2	2
2021/8/26	2	1	1	1	2	2
2021/8/27	2	2	2	2	2	2
2021/8/28	2	2	2	2	2	2
2021/8/29	2	2	2	2	2	2
2021/8/30	2	2	2	2	2	2
2021/8/31	2	2	2	2	2	2
2021/9/1	2	2	2	2	2	2
2021/9/2	2	2	2	2	2	2
2021/9/3	2	2	2	2	2	2
2021/9/4	2	2	2	2	2	2
2021/9/5	2	2	2	2	2	2
2021/9/6	2	2	2	2	2	2
2021/9/7	2	2	2	2	2	2
2021/9/8	2	2	2	2	2	2
2021/9/9	2	2	2	2	2	2
2021/9/10	2	2	2	2	2	2
2021/9/11	2	2	2	2	2	2
2021/9/12	2	2	2	2	2	2
2021/9/13	2	2	1	2	2	2
2021/9/14	2	2	1	2	2	2
2021/9/15	2	2	1	2	2	2
2021/9/16	2	2	1	2	2	2
2021/9/17	2	2	1	2	2	2
2021/9/18	2	2	1	2	2	2
2021/9/19	2	2	1	2	2	2
2021/9/20	2	2	1	2	2	2
2021/9/21	2	2	1	2	2	2
2021/9/22	2	2	1	2	2	2
2021/9/23	2	2	1	2	2	2
2021/9/24	2	2	1	2	2	2
2021/9/25	2	2	1	2	2	2
2021/9/26	2	2	1	2	2	2
2021/9/27	2	2	1	2	2	2
2021/9/28	2	2	1	2	2	2
2021/9/29	2	2	1	2	2	2
2021/9/30	2	2	1	2	2	2
2021/10/1	0	0	0	0	0	0
2021/10/2	0	0	0	0	0	0
2021/10/3	0	0	0	0	0	0
2021/10/4	0	0	0	0	0	0
2021/10/5	0	0	0	0	0	0
2021/10/6	0	0	0	0	0	0
2021/10/7	0	0	0	0	0	0
2021/10/8	0	0	0	0	0	0
2021/10/9	0	0	0	0	0	0
2021/10/10	0	0	0	0	0	0
2021/10/11	0	0	0	0	0	0
2021/10/12	0	0	0	0	0	0
2021/10/13	0	0	0	0	0	0
2021/10/14	0	0	0	0	0	0
2021/10/15	0	0	0	0	0	0
2021/10/16	0	0	0	0	0	0
2021/10/17	0	0	0	0	0	0
2021/10/18	0	0	0	0	0	0
2021/10/19	0	0	0	0	0	0
2021/10/20	0	0	0	0	0	0
2021/10/21	0	0	0	0	0	0
2021/10/22	0	0	0	0	0	0
2021/10/23	0	0	0	0	0	0
2021/10/24	0	0	0	0	0	0
2021/10/25	0	0	0	0	0	0
2021/10/26	0	0	0	0	0	0
2021/10/27	0	0	0	0	0	0
2021/10/28	0	0	0	0	0	0
2021/10/29	0	0	0	0	0	0
2021/10/30	0	0	0	0	0	0
2021/10/31	0	0	0	0	0	0
2021/11/1	0	0	0	0	0	0
2021/11/2	0	0	0	0	0	0
2021/11/3	0	0	0	0	0	0
2021/11/4	0	0	0	0	0	0
2021/11/5	0	0	0	0	0	0
2021/11/6	0	0	0	0	0	0
2021/11/7	0	0	0	0	0	0
2021/11/8	0	0	0	0	0	0
2021/11/9	0	0	0	0	0	0
2021/11/10	0	0	0	0	0	0
2021/11/11	0	0	0	0	0	0
2021/11/12	0	0	0	0	0	0
2021/11/13	0	0	0	0	0	0
2021/11/14	0	0	0	0	0	0
2021/11/15	0	0	0	0	0	0
2021/11/16	0	0	0	0	0	0
2021/11/17	0	0	0	0	0	0
2021/11/18	0	0	0	0	0	0
2021/11/19	0	0	0	0	0	0
2021/11/20	0	0	0	0	0	0
2021/11/21	0	0	0	0	0	0
2021/11/22	0	0	0	0	0	0
2021/11/23	0	0	0	0	0	0
2021/11/24	0	0	0	0	0	0
2021/11/25	0	0	0	0	0	0
2021/11/26	0	0	0	0	0	0
2021/11/27	0	0	0	0	0	0
2021/11/28	0	0	0	0	0	0
2021/11/29	0	0	0	0	0	0
2021/11/30	0	0	0	0	0	0
2021/12/1	0	0	0	0	0	0
2021/12/2	0	0	0	0	0	0
2021/12/3	0	0	0	0	0	0
2021/12/4	0	0	0	0	0	0
2021/12/5	0	0	0	0	0	0
2021/12/6	0	0	0	0	0	0
2021/12/7	0	0	0	0	0	0
2021/12/8	0	0	0	0	0	0
2021/12/9	0	0	0	0	0	0
2021/12/10	0	0	0	0	0	0
2021/12/11	0	0	0	0	0	0
2021/12/12	0	0	0	0	0	0
2021/12/13	0	0	0	0	0	0
2021/12/14	0	0	0	0	0	0
2021/12/15	0	0	0	0	0	0
2021/12/16	0	0	0	0	0	0
2021/12/17	0	0	0	0	0	0
2021/12/18	0	0	0	0	0	0
2021/12/19	0	0	0	0	0	0
2021/12/20	0	0	0	0	0	0
2021/12/21	0	0	0	0	0	0
2021/12/22	0	0	0	0	0	0
2021/12/23	0	0	0	0	0	0
2021/12/24	0	0	0	0	0	0
2021/12/25	0	0	0	0	0	0
2021/12/26	0	0	0	0	0	0
2021/12/27	0	0	0	0	0	0
2021/12/28	0	0	0	0	0	0
2021/12/29	0	0	0	0	0	0
2021/12/30	0	0	0	0	0	0
2021/12/31	0	0	0	0	0	0
