# Supplementary material for: Future behaviours decision-making regarding travel avoidance during COVID-19 outbreaks
Source: Sci Rep. 2022 Nov 17;12:19780. doi: 10.1038/s41598-022-24323-1 (PMC9671889; doi:10.1038/s41598-022-24323-1)
Supplement: Supplementary file 3 — Supplementary Information 3. [file 41598_2022_24323_MOESM3_ESM.zip › Supplementary File S2/dat/share/patients.csv]

Date	ALL	Hokkaido	Aomori	Iwate	Miyagi	Akita	Yamagata	Fukushima	Ibaraki	Tochigi	Gunma	Saitama	Chiba	Tokyo	Kanagawa	Niigata	Toyama	Ishikawa	Fukui	Yamanashi	Nagano	Gifu	Shizuoka	Aichi	Mie	Shiga	Kyoto	Osaka	Hyogo	Nara	Wakayama	Tottori	Shimane	Okayama	Hiroshima	Yamaguchi	Tokushima	Kagawa	Ehime	Kochi	Fukuoka	Saga	Nagasaki	Kumamoto	Oita	Miyazaki	Kagoshima	Okinawa
2020/1/16	1	0	0	0	0	0	0	0	0	0	0	0	0	0	1	0	0	0	0	0	0	0	0	0	0	0	0	0	0	0	0	0	0	0	0	0	0	0	0	0	0	0	0	0	0	0	0	0
2020/1/17	0	0	0	0	0	0	0	0	0	0	0	0	0	0	0	0	0	0	0	0	0	0	0	0	0	0	0	0	0	0	0	0	0	0	0	0	0	0	0	0	0	0	0	0	0	0	0	0
2020/1/18	0	0	0	0	0	0	0	0	0	0	0	0	0	0	0	0	0	0	0	0	0	0	0	0	0	0	0	0	0	0	0	0	0	0	0	0	0	0	0	0	0	0	0	0	0	0	0	0
2020/1/19	0	0	0	0	0	0	0	0	0	0	0	0	0	0	0	0	0	0	0	0	0	0	0	0	0	0	0	0	0	0	0	0	0	0	0	0	0	0	0	0	0	0	0	0	0	0	0	0
2020/1/20	0	0	0	0	0	0	0	0	0	0	0	0	0	0	0	0	0	0	0	0	0	0	0	0	0	0	0	0	0	0	0	0	0	0	0	0	0	0	0	0	0	0	0	0	0	0	0	0
2020/1/21	0	0	0	0	0	0	0	0	0	0	0	0	0	0	0	0	0	0	0	0	0	0	0	0	0	0	0	0	0	0	0	0	0	0	0	0	0	0	0	0	0	0	0	0	0	0	0	0
2020/1/22	0	0	0	0	0	0	0	0	0	0	0	0	0	0	0	0	0	0	0	0	0	0	0	0	0	0	0	0	0	0	0	0	0	0	0	0	0	0	0	0	0	0	0	0	0	0	0	0
2020/1/23	0	0	0	0	0	0	0	0	0	0	0	0	0	0	0	0	0	0	0	0	0	0	0	0	0	0	0	0	0	0	0	0	0	0	0	0	0	0	0	0	0	0	0	0	0	0	0	0
2020/1/24	1	0	0	0	0	0	0	0	0	0	0	0	0	1	0	0	0	0	0	0	0	0	0	0	0	0	0	0	0	0	0	0	0	0	0	0	0	0	0	0	0	0	0	0	0	0	0	0
2020/1/25	1	0	0	0	0	0	0	0	0	0	0	0	0	1	0	0	0	0	0	0	0	0	0	0	0	0	0	0	0	0	0	0	0	0	0	0	0	0	0	0	0	0	0	0	0	0	0	0
2020/1/26	1	0	0	0	0	0	0	0	0	0	0	0	0	0	0	0	0	0	0	0	0	0	0	1	0	0	0	0	0	0	0	0	0	0	0	0	0	0	0	0	0	0	0	0	0	0	0	0
2020/1/27	0	0	0	0	0	0	0	0	0	0	0	0	0	0	0	0	0	0	0	0	0	0	0	0	0	0	0	0	0	0	0	0	0	0	0	0	0	0	0	0	0	0	0	0	0	0	0	0
2020/1/28	3	1	0	0	0	0	0	0	0	0	0	0	0	0	0	0	0	0	0	0	0	0	0	1	0	0	0	0	0	1	0	0	0	0	0	0	0	0	0	0	0	0	0	0	0	0	0	0
2020/1/29	1	0	0	0	0	0	0	0	0	0	0	0	0	0	0	0	0	0	0	0	0	0	0	0	0	0	0	1	0	0	0	0	0	0	0	0	0	0	0	0	0	0	0	0	0	0	0	0
2020/1/30	4	0	0	0	0	0	0	0	0	0	0	0	1	1	0	0	0	0	0	0	0	0	0	0	1	0	1	0	0	0	0	0	0	0	0	0	0	0	0	0	0	0	0	0	0	0	0	0
2020/1/31	0	0	0	0	0	0	0	0	0	0	0	0	0	0	0	0	0	0	0	0	0	0	0	0	0	0	0	0	0	0	0	0	0	0	0	0	0	0	0	0	0	0	0	0	0	0	0	0
2020/2/1	0	0	0	0	0	0	0	0	0	0	0	0	0	0	0	0	0	0	0	0	0	0	0	0	0	0	0	0	0	0	0	0	0	0	0	0	0	0	0	0	0	0	0	0	0	0	0	0
2020/2/2	0	0	0	0	0	0	0	0	0	0	0	0	0	0	0	0	0	0	0	0	0	0	0	0	0	0	0	0	0	0	0	0	0	0	0	0	0	0	0	0	0	0	0	0	0	0	0	0
2020/2/3	0	0	0	0	0	0	0	0	0	0	0	0	0	0	0	0	0	0	0	0	0	0	0	0	0	0	0	0	0	0	0	0	0	0	0	0	0	0	0	0	0	0	0	0	0	0	0	0
2020/2/4	1	0	0	0	0	0	0	0	0	0	0	0	1	0	0	0	0	0	0	0	0	0	0	0	0	0	0	0	0	0	0	0	0	0	0	0	0	0	0	0	0	0	0	0	0	0	0	0
2020/2/5	2	0	0	0	0	0	0	0	0	0	0	0	1	0	0	0	0	0	0	0	0	0	0	0	0	0	1	0	0	0	0	0	0	0	0	0	0	0	0	0	0	0	0	0	0	0	0	0
2020/2/6	0	0	0	0	0	0	0	0	0	0	0	0	0	0	0	0	0	0	0	0	0	0	0	0	0	0	0	0	0	0	0	0	0	0	0	0	0	0	0	0	0	0	0	0	0	0	0	0
2020/2/7	0	0	0	0	0	0	0	0	0	0	0	0	0	0	0	0	0	0	0	0	0	0	0	0	0	0	0	0	0	0	0	0	0	0	0	0	0	0	0	0	0	0	0	0	0	0	0	0
2020/2/8	0	0	0	0	0	0	0	0	0	0	0	0	0	0	0	0	0	0	0	0	0	0	0	0	0	0	0	0	0	0	0	0	0	0	0	0	0	0	0	0	0	0	0	0	0	0	0	0
2020/2/9	0	0	0	0	0	0	0	0	0	0	0	0	0	0	0	0	0	0	0	0	0	0	0	0	0	0	0	0	0	0	0	0	0	0	0	0	0	0	0	0	0	0	0	0	0	0	0	0
2020/2/10	0	0	0	0	0	0	0	0	0	0	0	0	0	0	0	0	0	0	0	0	0	0	0	0	0	0	0	0	0	0	0	0	0	0	0	0	0	0	0	0	0	0	0	0	0	0	0	0
2020/2/11	1	0	0	0	0	0	0	0	0	0	0	0	1	0	0	0	0	0	0	0	0	0	0	0	0	0	0	0	0	0	0	0	0	0	0	0	0	0	0	0	0	0	0	0	0	0	0	0
2020/2/12	1	0	0	0	0	0	0	0	0	0	0	0	0	0	1	0	0	0	0	0	0	0	0	0	0	0	0	0	0	0	0	0	0	0	0	0	0	0	0	0	0	0	0	0	0	0	0	0
2020/2/13	3	0	0	0	0	0	0	0	0	0	0	0	1	0	1	0	0	0	0	0	0	0	0	0	0	0	0	0	0	0	1	0	0	0	0	0	0	0	0	0	0	0	0	0	0	0	0	0
2020/2/14	5	1	0	0	0	0	0	0	0	0	0	0	0	0	1	0	0	0	0	0	0	0	0	1	0	0	0	0	0	0	1	0	0	0	0	0	0	0	0	0	0	0	0	0	0	0	0	1
2020/2/15	4	0	0	0	0	0	0	0	0	0	0	0	0	0	0	0	0	0	0	0	0	0	0	1	0	0	0	0	0	0	3	0	0	0	0	0	0	0	0	0	0	0	0	0	0	0	0	0
2020/2/16	1	0	0	0	0	0	0	0	0	0	0	0	0	0	0	0	0	0	0	0	0	0	0	1	0	0	0	0	0	0	0	0	0	0	0	0	0	0	0	0	0	0	0	0	0	0	0	0
2020/2/17	6	0	0	0	0	0	0	0	0	0	0	0	0	0	1	0	0	0	0	0	0	0	0	1	0	0	0	0	0	0	4	0	0	0	0	0	0	0	0	0	0	0	0	0	0	0	0	0
2020/2/18	8	0	0	0	0	0	0	0	0	0	0	0	0	3	1	0	0	0	0	0	0	0	0	1	0	0	0	0	0	0	3	0	0	0	0	0	0	0	0	0	0	0	0	0	0	0	0	0
2020/2/19	9	2	0	0	0	0	0	0	0	0	0	0	0	3	2	0	0	0	0	0	0	0	0	1	0	0	0	0	0	0	0	0	0	0	0	0	0	0	0	0	0	0	0	0	0	0	0	1
2020/2/20	8	1	0	0	0	0	0	0	0	0	0	0	1	0	2	0	0	0	0	0	0	0	0	1	0	0	0	0	0	0	0	0	0	0	0	0	0	0	0	0	2	0	0	0	0	0	0	1
2020/2/21	13	3	0	0	0	0	0	0	0	0	0	0	1	3	3	0	0	1	0	0	0	0	0	2	0	0	0	0	0	0	0	0	0	0	0	0	0	0	0	0	0	0	0	0	0	0	0	0
2020/2/22	23	9	0	0	0	0	0	0	0	1	0	0	3	1	0	0	0	1	0	0	0	0	0	4	0	0	0	0	0	0	1	0	0	0	0	0	0	0	0	0	0	0	0	3	0	0	0	0
2020/2/23	10	7	0	0	0	0	0	0	0	0	0	0	1	0	0	0	0	0	0	0	0	0	0	2	0	0	0	0	0	0	0	0	0	0	0	0	0	0	0	0	0	0	0	0	0	0	0	0
2020/2/24	16	6	0	0	0	0	0	0	0	0	0	0	0	3	5	0	0	2	0	0	0	0	0	0	0	0	0	0	0	0	0	0	0	0	0	0	0	0	0	0	0	0	0	0	0	0	0	0
2020/2/25	8	1	0	0	0	0	0	0	0	0	0	0	0	0	0	0	0	0	0	0	1	0	0	3	0	0	0	0	0	0	0	0	0	0	0	0	1	0	0	0	0	0	0	2	0	0	0	0
2020/2/26	22	8	0	0	0	0	0	0	0	0	0	0	3	3	1	0	0	0	0	0	1	1	0	5	0	0	0	0	0	0	0	0	0	0	0	0	0	0	0	0	0	0	0	0	0	0	0	0
2020/2/27	24	15	0	0	0	0	0	0	0	0	0	0	0	1	3	0	0	1	0	0	0	1	0	2	0	0	0	1	0	0	0	0	0	0	0	0	0	0	0	0	0	0	0	0	0	0	0	0
2020/2/28	19	12	0	0	0	0	0	0	0	0	0	0	0	0	2	0	0	1	0	0	0	0	1	1	0	0	0	2	0	0	0	0	0	0	0	0	0	0	0	0	0	0	0	0	0	0	0	0
2020/2/29	9	4	0	0	1	0	0	0	0	0	0	0	0	1	0	1	0	0	0	0	0	0	0	1	0	0	0	0	0	0	0	0	0	0	0	0	0	0	0	1	0	0	0	0	0	0	0	0
2020/3/1	14	2	0	0	0	0	0	0	0	0	0	0	1	2	3	0	0	0	0	0	0	0	0	3	0	0	0	0	1	0	0	0	0	0	0	0	0	0	0	1	1	0	0	0	0	0	0	0
2020/3/2	14	5	0	0	0	0	0	0	0	0	0	0	0	0	4	1	0	0	0	0	0	0	0	0	0	0	0	2	0	0	0	0	0	0	0	0	0	0	1	1	0	0	0	0	0	0	0	0
2020/3/3	22	2	0	0	0	0	0	0	0	0	0	0	0	1	1	3	0	0	0	0	0	0	0	9	0	0	1	2	2	0	0	0	0	0	0	0	0	0	0	0	0	0	0	0	1	0	0	0
2020/3/4	34	3	0	0	0	0	0	0	0	0	0	0	1	4	0	0	0	0	0	0	0	0	0	8	0	0	2	9	0	0	0	0	0	0	0	1	0	0	1	4	0	0	0	0	0	1	0	0
2020/3/5	33	1	0	0	0	0	0	0	0	1	0	2	0	8	4	1	0	0	0	0	0	0	0	8	0	1	1	1	1	0	1	0	0	0	0	2	0	0	0	0	0	0	0	1	0	0	0	0
2020/3/6	54	7	0	0	0	2	0	0	0	0	0	3	1	6	5	0	0	0	0	1	1	0	0	5	0	0	1	13	4	3	0	0	0	0	0	0	0	0	0	2	0	0	0	0	0	0	0	0
2020/3/7	44	8	0	0	0	0	0	1	0	0	0	0	5	6	1	0	0	0	0	1	0	0	0	7	0	0	1	10	2	0	0	0	0	0	1	0	0	0	0	1	0	0	0	0	0	0	0	0
2020/3/8	35	3	0	0	0	0	0	0	0	0	1	1	0	0	0	0	0	0	0	0	0	0	0	11	0	0	0	15	2	0	0	0	0	0	0	0	0	0	0	2	0	0	0	0	0	0	0	0
2020/3/9	27	7	0	0	0	0	0	0	0	0	0	0	1	0	0	2	0	1	0	0	0	0	0	6	0	0	4	0	4	2	0	0	0	0	0	0	0	0	0	0	0	0	0	0	0	0	0	0
2020/3/10	60	3	0	0	0	0	0	0	0	0	0	5	1	3	2	3	0	0	0	0	0	0	1	13	1	0	1	17	9	1	0	0	0	0	0	0	0	0	0	0	0	0	0	0	0	0	0	0
2020/3/11	52	7	0	0	0	0	0	0	0	0	0	2	2	6	3	0	0	0	0	0	0	0	0	5	5	0	2	7	12	1	0	0	0	0	0	0	0	0	0	0	0	0	0	0	0	0	0	0
2020/3/12	55	10	0	0	0	0	0	0	0	0	1	6	2	2	3	3	0	0	0	0	0	0	1	7	0	0	2	9	9	0	0	0	0	0	0	0	0	0	0	0	0	0	0	0	0	0	0	0
2020/3/13	34	9	0	0	0	0	0	0	0	0	1	2	2	2	1	0	0	0	0	0	0	0	0	3	0	0	0	3	10	0	0	0	0	0	0	0	0	0	0	0	0	1	0	0	0	0	0	0
2020/3/14	62	7	0	0	0	0	0	1	0	0	2	7	2	10	0	2	0	0	0	0	1	0	0	7	1	0	0	10	11	0	0	0	0	0	0	0	0	0	0	0	0	0	1	0	0	0	0	0
2020/3/15	29	4	0	0	0	0	0	0	0	0	0	0	1	3	5	0	0	0	0	0	0	0	0	0	0	1	0	4	10	0	1	0	0	0	0	0	0	0	0	0	0	0	0	0	0	0	0	0
2020/3/16	16	4	0	0	0	0	0	0	0	0	1	0	0	0	0	1	0	0	0	0	0	0	0	2	0	1	0	2	5	0	0	0	0	0	0	0	0	0	0	0	0	0	0	0	0	0	0	0
2020/3/17	45	0	0	0	0	0	0	0	1	0	3	5	0	12	4	4	0	0	0	0	0	1	0	2	0	1	2	4	4	0	0	0	0	0	0	0	0	1	0	0	1	0	0	0	0	0	0	0
2020/3/18	39	2	0	0	0	0	0	0	1	1	1	1	2	9	1	1	0	0	1	0	0	0	0	5	1	0	2	5	5	0	0	0	0	0	0	0	0	0	1	0	0	0	0	0	0	0	0	0
2020/3/19	39	3	0	0	0	0	0	0	1	0	0	4	2	7	6	2	0	0	0	0	0	0	0	4	0	0	0	2	2	0	2	0	0	0	0	0	0	0	0	0	1	0	0	1	2	0	0	0
2020/3/20	52	1	0	0	0	0	0	0	0	1	1	3	6	11	2	1	0	1	0	0	0	0	0	5	0	0	1	4	8	0	0	0	0	0	1	0	0	0	0	0	0	0	0	0	5	1	0	0
2020/3/21	35	1	0	0	0	0	0	0	0	0	0	3	1	7	4	2	0	0	0	0	0	0	0	2	0	0	1	2	6	0	0	0	0	0	1	0	0	0	0	0	0	0	0	0	5	0	0	0
2020/3/22	45	3	0	0	0	0	0	0	0	0	0	6	2	3	5	0	0	0	0	0	0	2	0	2	0	0	1	6	4	1	0	0	0	1	0	1	0	0	0	0	0	0	0	0	8	0	0	0
2020/3/23	39	0	2	0	0	0	0	0	2	0	0	1	3	16	0	0	0	0	0	0	0	3	0	2	0	1	1	3	2	0	0	0	0	0	0	0	0	0	0	0	1	0	0	0	1	0	0	1
2020/3/24	89	1	0	0	0	0	0	0	5	2	2	7	1	36	6	1	0	0	0	0	1	3	0	3	0	0	2	8	5	0	0	0	0	0	0	0	0	0	0	0	3	0	0	0	1	1	0	1
2020/3/25	93	4	4	0	0	0	0	0	0	4	1	1	5	41	4	1	0	0	2	2	0	1	0	6	0	0	4	7	1	0	0	0	0	0	0	1	0	0	0	0	0	0	1	1	2	0	0	0
2020/3/26	93	1	0	0	1	0	0	0	0	1	0	7	3	46	6	0	0	0	3	0	0	3	0	3	0	1	3	7	1	0	0	0	0	0	1	1	0	0	0	0	3	0	0	0	0	0	1	1
2020/3/27	96	1	0	0	0	2	0	0	3	0	0	6	8	21	10	1	0	0	3	0	1	2	0	3	0	0	1	20	3	0	0	0	0	1	0	0	0	0	1	1	4	0	0	2	2	0	0	0
2020/3/28	222	3	1	0	0	0	0	0	3	0	0	6	86	64	13	1	0	1	3	0	0	2	0	4	0	0	5	15	3	2	0	0	0	1	0	0	0	0	0	0	6	0	0	1	0	0	0	2
2020/3/29	151	4	0	0	2	0	0	0	0	1	3	5	8	72	9	0	0	0	1	0	2	1	0	3	0	0	7	17	7	0	0	0	0	0	2	0	0	0	0	1	4	0	0	1	1	0	0	0
2020/3/30	80	1	1	0	2	1	0	0	4	0	1	1	6	12	3	0	0	2	2	0	0	4	4	3	2	0	9	8	4	0	1	0	0	1	0	0	0	1	0	1	3	0	0	2	0	0	0	1
2020/3/31	227	0	0	0	1	1	1	2	4	1	0	16	7	79	14	0	2	2	5	1	0	1	1	8	0	1	13	28	11	0	0	0	0	0	0	0	2	0	5	2	17	1	0	0	1	0	0	0
2020/4/1	257	5	0	0	4	1	1	2	18	1	2	2	11	67	19	1	3	2	1	0	0	6	4	5	0	0	7	34	14	4	1	0	0	1	0	0	0	0	0	3	32	1	3	1	0	0	1	0
2020/4/2	281	3	1	0	1	2	1	2	2	0	0	8	12	98	25	0	3	1	9	2	0	5	1	7	1	1	12	33	7	4	2	0	0	2	5	0	0	0	3	1	23	0	2	0	1	0	1	0
2020/4/3	353	5	2	0	6	1	0	1	10	3	3	24	17	92	31	3	0	8	12	1	1	3	2	12	1	6	18	36	6	2	1	0	0	2	2	1	0	0	7	2	19	2	2	3	1	3	0	2
2020/4/4	365	3	0	0	2	1	5	5	5	0	1	19	27	118	21	0	2	8	4	2	1	6	1	19	0	3	10	40	15	3	0	0	0	1	2	1	0	0	1	3	27	0	1	0	1	2	0	5
2020/4/5	346	1	0	0	3	0	2	2	5	0	0	24	26	141	27	0	0	11	7	4	1	6	0	7	0	1	9	21	13	1	2	0	0	1	0	0	0	0	1	7	16	3	1	1	0	2	0	0
2020/4/6	248	0	0	0	3	0	3	0	7	0	0	22	17	85	6	0	1	2	6	1	2	8	0	11	0	1	8	20	6	1	5	0	0	0	1	5	0	0	2	3	14	0	0	0	1	1	0	6
2020/4/7	365	4	1	0	6	0	6	8	6	1	5	12	13	87	19	2	1	6	6	4	0	9	5	21	0	5	12	53	20	2	2	0	0	1	3	3	0	0	0	2	23	1	0	2	2	1	0	11
2020/4/8	522	10	0	0	2	0	3	5	0	6	0	35	34	155	66	1	2	15	7	5	5	9	5	20	0	2	10	43	20	2	3	0	0	2	5	1	0	1	2	1	25	2	2	1	6	4	0	5
2020/4/9	574	18	2	0	2	0	5	4	4	5	0	32	30	182	28	3	7	6	5	3	2	7	5	21	2	7	10	92	39	5	3	0	1	1	1	0	0	0	1	10	26	0	0	1	0	0	1	3
2020/4/10	640	13	3	0	2	2	5	3	10	2	6	56	33	199	53	0	2	20	5	3	6	9	5	14	0	1	9	80	29	3	1	1	1	0	5	1	0	1	2	5	39	1	1	1	1	0	0	7
2020/4/11	644	16	5	0	7	2	1	1	10	2	0	22	36	200	76	1	7	12	4	3	1	13	2	10	2	4	7	70	42	2	0	0	4	0	26	1	0	0	2	0	43	0	0	1	0	1	0	8
2020/4/12	486	12	0	0	6	0	5	1	8	0	2	40	44	174	31	0	0	9	2	1	1	6	2	2	0	0	12	45	17	2	1	0	1	0	6	4	0	4	0	6	30	1	0	2	0	0	0	9
2020/4/13	387	5	0	0	3	0	1	1	1	1	53	28	19	100	15	0	19	8	4	1	7	7	5	9	0	2	12	24	19	3	0	0	1	0	3	1	0	8	7	0	11	0	0	1	1	0	0	7
2020/4/14	446	18	0	0	10	1	4	0	6	1	0	22	16	159	20	3	1	10	0	2	1	6	1	10	2	11	5	61	9	3	2	0	2	1	10	1	0	4	2	0	33	0	0	3	2	0	0	4
2020/4/15	552	23	0	0	1	0	6	1	3	2	2	49	46	127	40	1	5	9	8	3	2	5	1	12	1	1	5	74	20	6	2	0	3	0	38	3	0	0	1	2	30	2	1	2	5	0	0	10
2020/4/16	558	23	0	0	10	0	5	9	4	4	0	50	43	150	55	1	10	6	3	3	6	5	0	14	6	5	10	53	31	1	1	0	1	1	5	1	0	2	1	0	26	0	1	0	4	0	0	8
2020/4/17	572	33	0	0	4	0	4	3	8	3	14	37	30	204	34	6	14	11	1	2	2	1	2	10	6	11	10	51	27	2	0	0	1	1	6	0	0	2	0	1	17	1	1	2	0	0	2	8
2020/4/18	577	38	0	0	4	0	2	8	4	0	0	32	43	185	44	3	3	16	2	2	0	1	0	17	3	2	7	86	21	4	1	2	0	0	6	0	0	1	3	1	24	0	0	2	0	0	1	9
2020/4/19	377	27	0	0	0	0	1	2	4	0	1	35	19	108	30	0	10	5	6	2	5	2	3	10	1	1	9	48	11	2	0	0	1	1	2	0	0	1	1	4	16	0	0	3	0	0	1	5
2020/4/20	346	17	0	0	1	0	3	2	4	5	8	21	23	102	16	0	4	2	1	0	1	0	0	5	3	1	8	83	11	2	0	0	0	0	5	0	0	2	1	1	2	1	0	1	1	0	2	6
2020/4/21	389	22	0	0	0	0	0	0	3	2	1	10	20	125	15	2	19	10	5	1	2	5	0	16	2	4	5	55	19	9	2	0	0	0	2	0	2	0	1	0	21	0	0	1	4	0	0	4
2020/4/22	446	22	0	0	0	0	1	1	5	1	8	33	23	123	24	3	22	9	1	0	2	3	4	19	2	12	11	32	17	2	2	0	0	0	2	0	0	0	0	1	21	1	0	1	0	0	0	5
2020/4/23	439	45	0	0	0	0	0	0	2	0	4	38	21	134	39	1	12	17	0	0	3	2	1	12	0	4	7	34	20	1	1	0	0	0	3	0	0	0	0	1	12	8	0	1	0	0	0	2
2020/4/24	444	22	0	0	0	0	1	1	4	0	5	16	17	171	32	4	7	6	1	1	4	0	1	14	2	1	4	34	24	1	5	0	0	2	0	0	0	0	0	0	12	6	0	1	1	0	0	1
2020/4/25	371	39	0	0	1	0	0	2	1	0	0	18	8	119	31	1	13	2	0	0	2	0	1	1	0	1	4	29	16	0	2	0	1	0	2	0	0	0	0	1	14	4	0	0	0	0	0	1
2020/4/26	224	14	0	0	0	0	0	1	3	2	1	20	8	82	16	4	8	5	1	1	0	0	1	1	0	0	4	17	8	0	1	0	5	1	2	0	0	0	0	1	11	1	0	2	0	0	0	3
2020/4/27	182	35	1	0	1	0	0	0	0	0	5	17	7	41	7	0	2	7	0	0	1	0	1	0	0	0	15	28	1	2	1	0	0	0	1	0	0	0	0	0	9	0	0	0	0	0	0	0
2020/4/28	279	38	3	0	2	0	1	1	1	0	0	9	9	114	10	5	2	9	1	0	1	0	5	5	0	2	4	32	7	3	1	0	1	0	5	0	0	0	0	0	4	0	0	0	0	0	0	4
2020/4/29	217	38	0	0	0	0	1	1	1	0	0	10	4	46	26	0	9	5	0	0	0	0	1	4	0	0	4	43	6	1	0	0	0	1	1	0	0	0	0	1	13	1	0	0	0	0	0	0
2020/4/30	202	41	0	0	0	0	0	2	0	0	1	9	9	59	26	0	7	1	0	0	0	0	3	1	0	0	3	26	3	0	2	0	0	0	0	3	0	0	0	0	3	2	0	0	0	0	0	1
2020/5/1	282	22	0	0	0	0	0	1	2	0	0	12	6	165	15	2	4	3	0	0	0	0	2	3	0	0	4	24	5	3	0	0	0	0	4	2	0	0	0	0	3	0	0	0	0	0	0	0
2020/5/2	288	33	0	0	0	0	0	1	0	0	0	14	6	154	44	0	4	6	0	0	4	1	0	0	0	0	5	7	4	0	0	0	0	0	1	0	0	0	0	0	3	1	0	0	0	0	0	0
2020/5/3	195	26	0	0	0	0	0	3	0	0	0	7	5	93	15	0	4	4	0	1	0	0	0	2	0	0	3	11	14	1	0	0	1	0	1	1	0	0	1	0	0	2	0	0	0	0	0	0
2020/5/4	181	31	0	0	0	0	1	0	2	0	0	5	5	88	10	0	3	3	0	2	2	0	0	3	0	2	3	13	0	0	0	0	0	0	4	1	0	0	0	0	1	1	0	0	0	0	0	0
2020/5/5	119	12	0	0	0	0	0	1	1	0	0	3	1	57	14	1	3	1	0	1	0	0	0	3	0	0	4	7	7	1	0	0	0	0	0	1	0	0	0	0	1	0	0	0	0	0	0	0
2020/5/6	104	23	0	0	0	0	0	1	0	0	0	8	2	37	7	0	1	3	0	0	1	0	0	0	0	0	3	15	2	0	0	0	0	0	0	0	0	0	0	0	1	0	0	0	0	0	0	0
2020/5/7	107	14	1	0	0	0	0	0	0	0	1	27	5	23	13	0	0	4	0	0	0	0	0	0	0	0	6	9	3	0	0	0	0	0	0	0	0	0	0	0	1	0	0	0	0	0	0	0
2020/5/8	88	6	0	0	0	0	0	1	0	2	0	9	3	39	7	3	1	0	0	0	1	0	0	0	0	1	1	10	1	1	0	0	0	1	0	0	0	0	0	0	0	0	0	1	0	0	0	0
2020/5/9	108	11	0	0	0	0	0	0	0	0	0	9	3	36	8	0	4	2	0	0	1	0	0	3	0	0	4	16	8	1	0	0	0	0	0	0	0	0	0	0	2	0	0	0	0	0	0	0
2020/5/10	66	9	0	0	0	0	0	0	0	0	0	5	0	22	13	0	0	1	0	0	0	0	0	0	0	0	0	11	4	0	0	0	0	0	0	0	0	0	0	0	1	0	0	0	0	0	0	0
2020/5/11	58	12	0	0	0	0	0	0	0	0	0	14	3	15	7	0	0	2	0	0	0	0	0	1	0	0	0	1	2	0	0	0	0	1	0	0	0	0	0	0	0	0	0	0	0	0	0	0
2020/5/12	87	13	0	0	0	0	0	0	0	0	6	1	3	27	15	0	0	3	0	0	1	0	0	1	0	0	4	10	0	0	2	0	0	0	0	0	0	0	0	0	1	0	0	0	0	0	0	0
2020/5/13	55	4	0	0	0	0	0	0	0	0	0	3	2	10	10	0	1	1	0	2	0	0	0	1	0	0	1	12	3	0	0	0	0	0	0	0	0	0	3	0	1	1	0	0	0	0	0	0
2020/5/14	99	6	0	0	0	0	0	0	0	0	0	4	0	30	32	0	2	0	0	0	0	0	0	2	0	0	1	3	1	0	0	0	0	0	0	0	0	0	17	0	1	0	0	0	0	0	0	0
2020/5/15	55	10	0	0	0	0	0	0	0	4	0	3	2	9	16	1	0	1	0	0	0	0	0	1	0	1	0	4	1	0	0	0	0	0	0	0	0	0	2	0	0	0	0	0	0	0	0	0
2020/5/16	56	7	0	0	0	0	0	0	0	0	0	4	8	14	12	0	1	1	0	0	0	0	0	2	0	1	0	4	1	0	0	0	0	0	0	0	0	0	0	0	0	1	0	0	0	0	0	0
2020/5/17	29	8	0	0	0	0	0	0	0	0	0	5	0	5	5	0	0	1	0	0	0	0	0	0	0	0	0	0	1	0	0	0	0	0	1	0	0	0	1	0	1	0	0	0	0	0	0	1
2020/5/18	30	1	0	0	0	0	0	0	0	0	0	2	2	10	8	0	2	0	0	1	0	0	0	0	0	0	0	2	0	0	0	0	0	0	0	0	0	0	2	0	0	0	0	0	0	0	0	0
2020/5/19	32	3	0	0	0	0	0	0	0	1	1	2	0	5	8	0	0	3	0	2	0	0	0	0	0	0	0	6	0	0	0	0	0	0	0	0	0	0	1	0	0	0	0	0	0	0	0	0
2020/5/20	37	2	0	0	0	0	0	0	0	1	0	5	1	5	18	0	0	0	0	0	0	0	0	0	0	1	0	3	0	0	0	0	0	0	0	0	0	0	0	0	0	0	0	0	0	0	0	1
2020/5/21	45	5	0	0	0	0	0	0	0	2	0	1	3	11	13	0	0	2	0	0	0	0	1	0	0	0	0	4	2	0	0	0	0	0	0	0	0	0	1	0	0	0	0	0	0	0	0	0
2020/5/22	30	6	0	0	0	0	0	0	0	1	1	2	1	2	7	0	0	2	0	0	0	0	0	0	0	0	0	4	0	0	0	0	0	0	1	0	0	0	3	0	0	0	0	0	0	0	0	0
2020/5/23	30	9	0	0	0	0	0	0	0	0	0	1	0	3	5	0	0	1	0	0	0	0	0	1	0	1	0	1	2	0	0	0	0	0	0	0	0	0	1	0	4	0	0	0	0	0	0	1
2020/5/24	40	15	0	0	0	0	0	0	0	0	0	0	0	14	5	0	0	0	0	0	0	0	1	0	0	0	0	0	0	0	0	0	0	0	0	0	0	0	1	0	4	0	0	0	0	0	0	0
2020/5/25	22	3	0	0	0	0	0	0	0	1	0	1	0	8	1	0	0	0	0	0	0	0	0	0	0	0	0	0	0	0	0	0	0	0	0	0	0	0	1	0	6	1	0	0	0	0	0	0
2020/5/26	27	8	0	0	0	0	0	0	0	0	0	1	0	10	3	0	0	1	0	0	0	0	0	0	0	0	0	1	0	0	0	0	0	0	0	0	0	0	0	0	2	0	0	0	0	0	0	1
2020/5/27	37	5	0	0	0	0	0	0	0	0	0	0	2	11	5	0	0	0	0	0	0	0	0	0	0	0	1	4	0	1	0	0	0	0	0	0	0	0	0	0	8	0	0	0	0	0	0	0
2020/5/28	62	7	0	0	0	0	0	0	0	0	0	3	1	15	8	0	0	1	0	4	0	0	1	0	0	0	0	0	0	0	0	0	0	0	0	0	0	0	1	0	21	0	0	0	0	0	0	0
2020/5/29	63	3	0	0	0	0	0	0	0	0	0	1	0	21	10	0	0	1	0	0	0	0	0	0	0	0	0	1	0	0	0	0	0	0	0	0	0	0	0	0	26	0	0	0	0	0	0	0
2020/5/30	46	4	0	0	0	0	0	0	0	0	0	3	1	14	4	0	0	0	0	0	0	0	0	1	0	0	0	2	0	0	0	0	0	0	0	0	0	0	0	0	17	0	0	0	0	0	0	0
2020/5/31	33	6	0	0	0	0	0	0	0	0	0	1	2	5	6	0	0	0	0	0	0	0	0	0	0	0	0	1	0	0	0	0	0	0	0	0	0	0	0	0	12	0	0	0	0	0	0	0
2020/6/1	36	5	0	0	0	0	0	0	0	0	0	0	0	13	1	0	0	0	0	0	0	1	0	0	0	0	0	0	0	0	0	0	0	0	0	0	0	0	0	0	16	0	0	0	0	0	0	0
2020/6/2	51	3	0	0	0	0	0	0	0	1	0	0	1	34	3	0	0	0	0	1	0	0	0	1	0	0	0	1	0	0	0	0	0	0	0	0	0	0	0	0	6	0	0	0	0	0	0	0
2020/6/3	26	3	0	0	0	0	0	0	0	0	0	2	1	12	2	0	0	0	0	0	0	0	0	0	0	0	0	0	0	0	0	0	0	0	0	0	0	0	0	0	6	0	0	0	0	0	0	0
2020/6/4	45	3	0	0	0	0	0	0	0	0	0	1	0	28	6	0	0	0	0	0	0	0	0	0	0	0	0	0	0	0	0	0	0	0	1	0	0	0	0	0	6	0	0	0	0	0	0	0
2020/6/5	41	4	0	0	0	0	0	0	0	0	2	1	1	20	6	0	0	1	0	0	0	0	0	1	0	0	0	0	0	0	0	0	0	0	0	0	0	0	0	0	5	0	0	0	0	0	0	0
2020/6/6	45	8	0	0	0	0	0	0	0	0	0	1	0	26	5	0	0	0	0	1	0	0	0	0	0	0	1	1	0	0	0	0	0	0	0	0	0	0	0	0	2	0	0	0	0	0	0	0
2020/6/7	32	4	0	0	0	0	0	0	0	0	0	0	3	14	5	0	0	0	0	1	0	0	0	1	0	0	0	1	0	0	0	0	0	0	0	0	0	0	0	0	3	0	0	0	0	0	0	0
2020/6/8	22	4	0	0	0	0	0	0	0	0	0	1	0	13	0	0	0	0	0	0	0	1	0	0	0	0	0	0	0	0	0	0	0	0	0	0	0	0	0	0	3	0	0	0	0	0	0	0
2020/6/9	30	7	0	0	0	0	0	0	0	0	0	1	3	12	1	0	0	0	0	1	0	1	0	0	0	0	1	0	0	0	0	0	0	0	0	0	0	0	0	0	3	0	0	0	0	0	0	0
2020/6/10	36	5	0	0	0	0	0	0	0	0	0	6	2	18	0	0	0	0	0	0	0	0	1	2	0	0	0	0	0	0	0	0	0	0	0	0	0	0	0	0	2	0	0	0	0	0	0	0
2020/6/11	40	7	0	0	0	0	0	0	0	0	0	3	3	22	1	0	0	0	0	0	0	0	1	0	0	0	0	1	0	0	0	0	0	0	0	0	0	0	0	0	2	0	0	0	0	0	0	0
2020/6/12	57	10	0	0	0	0	0	0	0	0	0	2	3	25	3	0	0	0	0	1	0	0	0	2	0	0	0	1	0	0	0	0	0	0	0	0	0	0	0	0	9	0	0	0	0	0	1	0
2020/6/13	43	9	0	0	0	0	0	0	0	0	0	0	1	24	6	0	0	0	0	1	0	0	0	1	0	0	0	0	0	0	0	0	0	0	0	0	0	0	0	0	1	0	0	0	0	0	0	0
2020/6/14	62	7	0	0	0	0	0	0	0	0	0	2	0	47	0	0	0	0	0	1	0	0	0	0	0	0	0	2	0	0	0	0	0	0	0	0	0	0	0	0	3	0	0	0	0	0	0	0
2020/6/15	60	6	0	0	0	0	0	0	0	0	0	0	0	48	3	0	0	0	0	0	0	1	0	1	0	0	0	0	0	0	0	0	0	0	0	0	0	0	0	0	1	0	0	0	0	0	0	0
2020/6/16	42	2	0	0	0	0	0	0	0	0	0	1	0	27	2	0	0	0	0	1	0	0	1	1	0	0	3	3	0	0	0	0	0	0	0	0	0	0	0	0	1	0	0	0	0	0	0	0
2020/6/17	43	6	0	0	0	0	0	0	0	0	0	1	1	16	7	0	0	0	0	0	0	1	1	3	0	0	0	4	0	0	0	0	0	0	0	0	0	0	0	0	3	0	0	0	0	0	0	0
2020/6/18	68	5	0	0	1	0	0	1	0	0	0	2	3	41	6	1	0	0	0	0	0	0	0	0	0	1	0	4	0	0	0	0	0	0	0	0	0	0	0	0	3	0	0	0	0	0	0	0
2020/6/19	54	3	0	0	0	0	0	0	0	0	0	1	0	35	2	0	0	0	0	0	1	0	1	1	1	0	1	2	1	0	0	0	0	0	0	0	0	0	0	0	5	0	0	0	0	0	0	0
2020/6/20	65	3	0	0	0	0	0	0	2	0	0	5	2	39	5	0	0	0	0	0	0	1	0	1	0	0	1	6	0	0	0	0	0	0	0	0	0	0	0	0	0	0	0	0	0	0	0	0
2020/6/21	48	2	0	0	0	0	0	0	0	0	0	7	0	34	0	0	0	0	0	0	0	0	0	0	0	0	0	3	2	0	0	0	0	0	0	0	0	0	0	0	0	0	0	0	0	0	0	0
2020/6/22	40	2	0	0	1	0	0	0	0	0	0	4	2	29	0	0	0	1	0	0	0	0	0	0	0	0	0	0	0	0	0	0	0	0	0	0	0	0	0	0	0	0	0	1	0	0	0	0
2020/6/23	53	1	0	0	0	0	0	0	0	0	0	12	3	31	1	0	0	0	0	0	0	0	0	0	0	0	0	0	1	0	1	0	0	0	0	0	0	0	0	0	3	0	0	0	0	0	0	0
2020/6/24	89	10	0	0	1	0	0	0	0	0	1	9	4	55	4	0	0	0	0	0	0	0	0	0	0	0	0	2	1	0	0	0	0	1	0	0	0	0	0	0	1	0	0	0	0	0	0	0
2020/6/25	79	6	0	0	0	0	0	0	0	0	0	11	4	48	6	0	0	0	0	0	0	0	0	0	0	0	1	1	0	0	0	0	0	0	0	0	0	0	0	0	2	0	0	0	0	0	0	0
2020/6/26	99	5	0	0	1	0	0	0	2	0	0	16	4	54	7	0	0	0	0	2	0	0	0	0	0	0	4	2	1	0	0	0	0	0	0	0	1	0	0	0	0	0	0	0	0	0	0	0
2020/6/27	88	1	0	0	0	0	0	0	0	3	0	11	5	57	4	0	0	0	0	0	0	0	0	0	0	0	4	2	0	0	0	0	0	0	0	0	0	0	0	0	1	0	0	0	0	0	0	0
2020/6/28	111	17	0	0	2	0	0	0	1	5	0	8	3	60	9	0	0	0	0	0	0	0	0	0	0	0	1	5	0	0	0	0	0	0	0	0	0	0	0	0	0	0	0	0	0	0	0	0
2020/6/29	110	11	0	0	0	0	0	0	1	2	0	13	4	58	7	0	0	0	0	0	0	0	1	1	0	0	4	7	0	0	0	0	0	0	0	0	0	0	0	0	1	0	0	0	0	0	0	0
2020/6/30	132	13	0	0	0	0	0	0	0	3	1	10	7	54	31	0	0	0	0	0	0	0	0	1	0	0	2	5	1	0	0	0	0	0	0	0	0	0	0	0	4	0	0	0	0	0	0	0
2020/7/1	125	4	0	0	1	0	0	0	0	3	0	14	6	67	6	0	0	0	0	1	0	1	0	0	0	2	2	10	2	0	0	0	0	0	1	0	0	0	0	0	4	0	0	0	0	0	1	0
2020/7/2	194	8	0	0	0	0	0	0	2	2	0	19	11	107	13	0	1	0	0	0	0	3	0	0	0	0	3	8	1	0	0	1	0	2	0	0	0	0	0	0	4	0	0	0	0	0	9	0
2020/7/3	249	0	0	0	2	0	0	0	6	2	1	26	9	124	24	0	0	0	0	0	0	0	5	0	0	0	5	11	0	0	0	0	0	0	0	0	0	0	0	0	4	0	0	0	0	0	30	0
2020/7/4	268	1	0	0	1	0	1	0	1	0	1	27	15	131	20	1	0	0	0	0	0	0	0	0	0	0	9	17	1	1	0	0	0	0	0	0	0	0	0	0	6	0	1	0	0	0	34	0
2020/7/5	195	1	0	0	0	0	0	0	0	1	0	21	7	111	20	0	0	0	0	0	0	0	0	0	0	0	1	6	2	2	0	0	0	0	0	0	0	0	0	0	9	0	0	0	0	1	13	0
2020/7/6	174	0	0	0	0	0	1	0	3	0	0	16	9	102	12	0	0	0	0	0	0	0	0	2	0	0	3	8	4	1	0	0	0	0	0	0	0	0	0	0	1	0	0	0	0	0	12	0
2020/7/7	203	1	0	0	0	0	0	0	1	1	0	27	11	106	8	0	1	0	0	0	0	0	2	0	0	0	9	12	1	2	0	0	0	0	2	0	3	0	0	0	7	0	0	0	0	0	9	0
2020/7/8	203	4	0	0	1	0	0	0	1	2	0	48	9	75	23	1	0	0	0	0	0	0	1	2	0	1	2	10	3	2	0	0	0	0	0	0	0	0	0	0	13	0	0	0	0	0	3	2
2020/7/9	352	1	1	0	1	0	0	0	1	0	0	22	22	224	25	0	1	0	0	0	0	2	2	0	0	0	5	31	2	2	2	0	0	0	0	0	0	0	0	0	4	0	1	0	0	0	2	1
2020/7/10	418	6	1	0	0	0	0	1	7	3	0	44	12	243	32	0	0	0	0	1	0	0	1	0	1	0	10	22	4	5	5	0	0	0	2	0	1	1	0	0	6	0	1	0	0	0	8	1
2020/7/11	374	1	1	0	4	0	0	0	0	0	0	36	13	206	35	1	0	0	0	0	0	0	0	2	1	0	9	28	5	7	4	0	0	0	5	0	0	0	0	0	9	0	0	0	0	0	5	2
2020/7/12	390	4	0	0	2	0	0	0	3	2	0	32	31	206	23	0	0	0	1	0	1	0	2	0	2	2	8	32	6	5	5	1	0	0	1	0	0	0	0	0	5	0	6	0	0	2	8	0
2020/7/13	246	2	0	0	2	0	2	0	3	3	2	26	17	118	16	0	0	0	1	0	1	0	0	2	0	0	9	18	1	4	3	0	0	0	3	0	0	1	0	1	2	0	4	0	0	0	5	0
2020/7/14	326	8	0	0	2	0	0	1	2	5	0	42	25	143	26	0	0	0	0	0	0	3	2	5	0	0	12	20	9	3	1	0	1	1	4	0	0	1	0	0	4	0	1	0	0	0	5	0
2020/7/15	438	13	0	0	2	0	1	0	5	4	4	38	29	165	43	2	0	0	1	0	1	1	1	16	2	1	9	61	12	5	0	0	0	1	7	0	0	1	0	0	9	0	1	0	0	0	3	0
2020/7/16	619	6	1	0	14	0	1	0	2	5	3	49	32	286	47	0	0	0	0	1	1	2	2	21	2	1	13	66	16	7	0	0	0	2	5	1	0	10	0	1	16	0	0	1	0	0	4	1
2020/7/17	588	3	0	0	3	0	0	0	4	6	2	51	20	293	43	0	0	1	1	0	2	4	3	19	1	1	12	53	25	5	3	0	0	2	7	3	0	1	0	0	19	0	1	0	0	0	0	0
2020/7/18	654	13	0	0	3	0	0	0	5	6	1	48	33	290	49	1	1	2	0	0	1	1	2	24	1	0	25	86	13	8	2	0	0	3	2	1	0	1	0	0	24	0	6	0	0	0	2	0
2020/7/19	501	9	0	0	0	0	0	0	5	9	0	38	23	188	30	0	0	0	0	1	0	4	4	21	1	1	12	89	21	3	0	0	0	4	2	0	0	0	0	0	32	0	1	0	0	0	1	2
2020/7/20	405	3	0	0	4	0	0	0	1	3	0	28	18	168	11	0	0	0	0	1	0	3	1	21	1	1	27	49	7	2	4	0	0	2	4	0	0	0	1	0	32	1	4	1	0	0	5	2
2020/7/21	618	10	0	0	0	0	0	0	4	3	2	47	15	237	30	0	2	3	0	1	2	14	5	53	0	6	20	72	12	7	3	0	0	1	7	0	0	0	0	0	53	1	3	1	0	0	2	2
2020/7/22	792	6	0	0	2	0	0	1	5	3	5	62	40	238	68	2	1	0	0	0	0	6	5	64	1	11	19	121	30	8	4	0	1	0	7	1	0	1	0	1	61	6	3	2	0	3	2	2
2020/7/23	966	4	0	0	2	0	0	1	2	5	3	64	33	366	53	0	1	1	1	5	0	8	5	97	2	17	19	104	35	13	9	0	0	1	16	4	0	0	0	0	66	2	0	3	0	4	15	5
2020/7/24	766	6	0	0	0	0	0	0	2	4	0	45	26	260	28	0	0	3	0	1	1	8	7	63	2	6	16	149	23	11	3	0	2	4	7	0	0	0	1	1	52	6	1	1	0	3	14	10
2020/7/25	796	9	0	0	2	1	0	0	0	8	2	35	21	295	18	0	0	0	0	0	1	4	30	78	2	1	4	132	24	5	4	1	0	10	7	0	2	0	0	0	49	3	0	1	0	25	8	14
2020/7/26	834	5	0	0	0	1	0	0	3	4	0	33	22	239	33	2	0	3	2	0	4	11	25	84	5	1	13	141	49	5	6	0	0	2	4	2	0	0	1	1	90	1	1	22	0	8	5	6
2020/7/27	583	5	0	0	5	0	0	0	2	4	0	23	24	131	14	0	1	0	0	2	0	9	14	79	4	2	21	86	12	4	8	0	1	3	6	1	4	0	2	0	49	0	2	33	0	11	3	18
2020/7/28	971	3	0	0	2	0	0	0	15	2	3	55	23	266	33	3	0	1	0	2	6	25	18	113	6	2	31	155	33	6	4	2	0	2	19	1	0	1	2	1	54	2	5	22	2	20	10	21
2020/7/29	1245	5	0	2	4	0	0	1	9	16	1	54	50	250	70	3	0	2	6	0	4	30	16	172	10	6	42	221	46	6	6	2	0	5	17	2	2	0	0	0	100	3	2	21	0	12	3	44
2020/7/30	1305	9	0	1	5	0	0	0	12	6	4	57	49	367	76	4	2	4	2	4	1	17	16	168	1	5	9	190	53	7	2	1	0	5	8	0	5	0	0	0	121	3	5	16	2	15	4	49
2020/7/31	1575	15	1	0	2	0	1	2	14	4	3	57	35	462	53	8	0	1	2	3	2	19	19	199	10	3	29	216	62	7	8	4	0	3	18	0	2	0	0	0	169	7	8	18	2	20	16	71
2020/8/1	1537	18	0	1	5	0	0	0	14	0	1	75	73	472	58	3	5	1	0	4	6	13	20	181	11	8	22	195	32	21	13	1	0	7	18	5	1	0	3	0	121	8	15	26	2	16	4	58
2020/8/2	1325	9	0	0	3	0	0	0	14	4	1	74	51	292	72	2	1	1	1	2	6	7	18	161	12	5	17	194	60	8	4	2	0	2	10	0	2	0	3	1	145	5	23	20	0	30	0	63
2020/8/3	941	23	0	0	6	0	0	0	5	3	2	49	43	258	48	3	4	0	2	4	2	11	2	131	20	18	29	82	27	8	2	0	0	3	9	0	0	0	4	1	75	9	5	6	2	8	0	37
2020/8/4	1240	11	0	0	2	0	0	0	7	5	3	49	47	309	89	1	6	1	3	2	3	17	16	128	11	5	21	193	32	5	1	1	0	3	10	1	2	2	1	0	87	7	18	37	3	12	6	83
2020/8/5	1344	14	0	0	1	0	0	2	10	17	5	64	50	263	81	0	7	0	4	5	3	21	9	150	24	29	27	196	52	9	3	0	0	7	11	1	13	5	0	0	123	10	5	36	1	8	4	74
2020/8/6	1479	11	0	1	3	0	0	2	12	6	6	65	76	360	118	2	5	6	3	10	1	20	9	142	10	6	20	225	61	7	0	2	0	2	7	4	10	4	0	0	136	12	5	16	2	13	7	72
2020/8/7	1597	14	0	1	1	10	0	2	12	8	6	50	66	461	107	4	5	1	1	3	1	15	2	159	23	31	19	255	49	9	0	0	0	4	3	0	2	1	0	1	140	7	4	9	2	7	2	100
2020/8/8	1521	13	0	1	1	6	0	1	12	5	7	84	53	429	107	2	11	11	0	2	0	15	7	180	17	10	21	180	55	16	1	0	2	3	6	6	2	1	1	0	127	5	10	10	2	13	2	84
2020/8/9	1485	11	0	0	0	1	0	0	17	3	5	56	46	331	102	0	6	22	1	1	4	15	12	130	9	8	20	195	48	12	5	0	91	1	5	6	1	1	1	0	131	9	7	3	7	6	0	156
2020/8/10	829	13	0	0	0	0	0	2	6	3	8	42	41	197	37	0	1	12	0	2	1	7	6	101	11	7	8	123	27	6	3	0	4	2	7	2	2	0	5	0	72	3	1	3	5	8	0	51
2020/8/11	691	14	0	0	0	0	0	0	3	3	4	36	18	188	27	0	4	14	0	0	2	3	7	67	3	4	10	101	30	3	2	0	4	2	8	0	1	0	0	0	54	5	3	4	1	2	0	64
2020/8/12	969	4	0	0	2	1	0	2	10	9	7	45	34	222	66	1	0	9	0	3	5	9	10	86	10	9	25	184	36	2	2	0	0	2	3	0	1	0	0	0	77	12	1	10	0	5	0	65
2020/8/13	1175	10	0	0	0	1	0	1	15	4	9	56	46	206	123	0	5	13	0	1	1	8	3	110	6	6	35	177	48	10	3	0	2	2	5	3	8	1	1	0	144	1	2	9	0	5	0	95
2020/8/14	1355	12	1	1	0	1	0	1	12	4	16	56	51	389	117	0	3	13	0	3	5	8	9	88	7	7	30	192	34	13	1	0	0	4	3	1	11	1	1	0	125	5	5	12	1	3	4	105
2020/8/15	1233	14	0	0	0	2	0	3	7	0	9	52	61	385	136	0	6	13	0	1	3	11	11	72	6	7	22	153	53	6	4	0	0	2	1	0	5	1	1	14	75	10	6	11	3	5	15	47
2020/8/16	1015	8	0	1	0	2	0	0	2	7	19	56	48	260	80	0	0	18	1	0	0	1	7	83	3	6	6	147	37	25	2	0	0	1	2	1	4	2	0	5	73	5	1	4	6	6	27	59
2020/8/17	630	5	0	0	1	1	0	1	4	1	9	35	32	161	51	1	1	19	0	2	1	4	1	43	1	9	19	71	24	9	2	0	1	0	0	0	1	2	0	1	50	3	0	5	10	6	5	38
2020/8/18	903	6	0	0	1	1	0	3	7	5	15	24	37	207	84	3	11	11	0	7	1	4	7	57	3	8	26	187	25	37	11	0	0	2	0	1	4	1	0	0	45	1	4	5	7	5	7	33
2020/8/19	1078	8	0	0	1	0	0	4	13	2	15	62	46	186	95	3	8	14	0	10	2	3	6	57	15	7	38	187	49	10	6	1	1	1	2	5	1	0	1	2	103	4	0	10	10	19	2	69
2020/8/20	1176	25	0	1	2	1	1	7	3	2	14	70	65	339	104	2	6	24	1	3	2	9	2	82	15	5	41	132	34	12	4	0	0	2	5	11	1	3	0	0	70	4	2	15	4	6	3	42
2020/8/21	1035	10	0	1	2	0	0	2	11	2	10	51	53	258	82	0	3	8	1	1	9	1	0	90	13	8	38	166	39	10	4	0	0	2	4	0	7	0	1	1	87	7	1	13	3	6	0	30
2020/8/22	985	17	0	0	0	0	0	2	8	0	13	66	43	256	101	1	2	18	4	1	6	5	6	70	6	11	25	136	33	10	2	0	0	2	2	7	0	0	1	1	68	4	6	11	1	8	1	31
2020/8/23	737	14	0	0	1	0	0	1	5	1	6	31	37	212	49	1	2	16	2	3	3	1	5	50	5	7	13	122	24	8	0	0	0	3	1	4	2	0	1	2	63	4	3	5	0	4	1	25
2020/8/24	491	8	0	1	0	0	0	3	4	0	4	30	28	95	39	0	1	7	1	1	11	4	5	43	11	10	7	60	8	2	2	0	1	3	1	3	3	3	0	0	51	2	3	4	2	4	4	22
2020/8/25	709	7	0	0	0	1	0	6	5	0	8	35	33	182	56	0	8	12	7	1	2	5	7	43	0	14	17	119	23	6	0	0	1	1	1	6	2	0	0	0	53	1	4	5	0	5	2	31
2020/8/26	893	7	0	1	0	2	0	5	12	5	16	54	43	236	85	0	8	7	6	3	9	1	7	50	1	8	31	120	28	4	1	0	1	0	0	15	8	1	0	9	60	2	4	5	3	0	1	34
2020/8/27	870	10	2	6	1	0	0	7	8	1	18	69	45	250	66	1	11	13	13	0	6	2	12	39	6	5	27	96	22	4	0	0	0	1	1	6	5	0	0	0	64	2	7	6	1	1	2	34
2020/8/28	869	16	0	0	5	0	0	5	6	7	6	56	41	226	75	1	2	8	16	0	19	0	6	51	5	8	21	107	26	2	0	0	0	2	2	10	3	3	0	1	66	6	5	7	0	2	5	42
2020/8/29	841	9	0	0	5	1	0	6	4	1	2	55	33	247	106	1	9	7	5	0	18	4	2	45	0	5	17	91	20	2	2	0	0	0	1	7	1	0	0	5	76	2	5	11	0	2	3	31
2020/8/30	598	4	0	0	1	0	1	1	2	0	3	42	39	148	64	0	4	4	11	1	12	0	0	36	3	4	10	62	13	5	0	0	0	0	1	6	0	0	0	1	80	0	1	2	1	1	2	33
2020/8/31	430	8	0	0	3	0	0	3	1	0	3	25	17	100	50	0	4	2	6	0	7	0	0	42	12	7	4	54	8	3	0	0	0	0	0	4	2	0	0	0	30	0	1	9	0	1	1	23
2020/9/1	624	16	0	0	3	0	0	6	4	3	5	46	18	170	59	1	7	27	4	0	5	3	2	24	0	2	22	115	21	5	0	0	0	0	0	2	3	1	0	3	38	0	1	4	2	1	1	0
2020/9/2	585	6	0	3	4	0	0	1	6	1	6	40	24	141	76	1	2	13	4	0	7	4	2	28	3	2	19	96	7	1	1	0	0	0	1	5	4	4	0	1	49	2	0	4	3	0	0	14
2020/9/3	654	6	0	0	12	1	0	4	4	0	12	42	33	211	81	0	4	11	2	1	12	1	1	18	5	4	19	75	13	2	0	0	0	1	0	3	4	2	0	1	36	0	2	6	1	0	5	19
2020/9/4	582	5	0	0	5	0	0	1	8	2	8	24	35	136	108	0	1	4	3	0	4	1	2	33	11	1	24	76	13	5	0	0	0	0	0	0	4	0	0	0	34	0	0	3	2	0	2	27
2020/9/5	598	10	0	1	8	0	0	2	6	0	3	22	28	181	67	1	1	16	2	1	2	0	7	34	25	3	25	76	9	3	1	0	0	0	0	3	0	0	0	1	27	1	0	6	4	1	1	20
2020/9/6	447	4	0	0	3	0	0	3	10	1	8	21	23	116	79	0	0	7	0	1	1	0	0	27	0	0	14	67	16	4	1	0	0	0	0	3	0	0	0	1	35	0	0	2	0	0	0	0
2020/9/7	285	6	0	0	7	0	0	1	0	4	9	14	14	76	29	0	0	4	0	1	3	0	0	21	11	2	8	45	6	0	1	0	0	0	1	0	0	1	0	0	0	1	0	2	0	0	0	18
2020/9/8	510	11	0	0	7	0	0	5	5	2	5	12	32	170	63	1	3	4	1	1	2	2	0	12	8	1	11	82	18	2	1	0	0	0	4	0	1	1	0	2	28	1	0	3	0	0	0	9
2020/9/9	507	4	0	0	11	0	0	2	1	3	5	25	23	149	106	1	2	6	0	0	1	2	5	21	2	1	6	64	22	1	0	0	0	0	0	5	0	0	0	0	26	0	0	3	1	0	1	8
2020/9/10	709	11	0	0	8	0	0	5	4	4	4	30	28	276	112	0	0	4	0	1	2	1	4	36	5	1	7	93	21	2	0	0	0	0	0	4	0	1	0	0	24	1	0	4	0	0	0	16
2020/9/11	637	6	0	0	15	0	0	9	13	5	12	25	31	187	82	0	1	2	0	0	1	5	1	48	5	1	2	120	14	2	1	1	0	0	0	1	0	0	0	3	25	1	0	7	0	1	0	10
2020/9/12	639	7	0	0	12	0	0	4	3	10	24	36	45	226	68	1	0	6	0	0	0	6	0	29	2	3	7	84	20	1	0	8	0	0	2	0	1	2	0	0	14	0	1	4	0	2	0	11
2020/9/13	438	3	0	0	8	0	0	4	3	0	6	22	20	146	53	1	0	0	0	0	0	12	0	33	3	0	8	78	15	0	0	1	0	0	2	0	0	0	0	0	9	0	0	1	0	0	0	10
2020/9/14	262	8	0	0	3	1	0	3	2	21	6	16	11	80	15	0	0	1	0	0	0	2	0	23	3	0	4	33	8	1	0	1	0	1	4	0	0	3	0	0	7	0	1	0	0	1	0	3
2020/9/15	530	8	0	0	18	0	0	3	2	9	14	19	30	191	52	2	0	5	0	0	1	2	2	21	1	1	13	89	23	4	0	0	0	0	2	0	0	0	0	0	11	0	0	1	0	1	1	4
2020/9/16	543	11	0	0	6	0	0	3	2	1	24	29	37	163	101	2	0	0	0	1	2	0	5	22	2	2	9	78	20	0	0	1	0	0	0	0	0	0	0	0	11	0	0	0	0	0	3	8
2020/9/17	478	7	0	0	9	0	0	1	3	6	11	20	34	171	65	5	0	6	0	0	0	0	3	36	1	1	9	57	16	1	0	0	0	0	0	1	0	1	0	0	9	0	0	0	0	0	0	5
2020/9/18	569	17	0	0	5	0	0	0	1	1	27	24	40	220	78	3	1	2	0	0	0	0	5	40	2	1	5	61	12	0	0	1	0	1	1	0	0	0	0	0	8	0	0	1	0	0	0	12
2020/9/19	592	17	0	0	14	1	0	0	1	9	15	23	46	218	68	1	1	6	0	0	2	1	2	31	1	1	8	81	21	1	0	0	0	0	0	0	0	0	0	0	9	0	0	0	0	0	1	13
2020/9/20	469	16	0	0	2	1	0	3	1	2	19	16	35	162	60	3	0	4	0	0	0	0	3	33	1	1	18	60	5	2	0	0	0	0	1	0	0	0	0	0	6	0	0	0	0	0	0	15
2020/9/21	306	15	0	0	2	0	0	4	3	13	7	15	14	97	20	0	0	2	0	0	2	2	0	19	4	1	5	40	27	1	0	0	0	0	3	0	0	0	0	0	2	0	0	0	0	0	1	7
2020/9/22	321	9	0	0	3	0	0	1	2	1	13	14	18	88	38	0	0	4	0	0	0	1	0	9	5	0	7	67	13	1	1	0	0	0	8	0	0	0	0	0	2	0	0	0	0	0	10	6
2020/9/23	216	12	0	0	3	0	0	2	1	6	1	12	20	59	11	0	0	1	0	0	0	3	0	14	3	2	3	39	1	2	1	0	0	0	5	0	0	0	0	0	1	0	0	0	0	0	1	13
2020/9/24	475	11	0	0	8	0	0	4	1	3	4	21	26	193	58	3	0	2	0	0	0	3	0	34	1	2	5	66	8	0	0	0	2	1	3	0	0	0	0	0	5	0	0	1	0	0	4	6
2020/9/25	567	25	0	0	2	0	0	10	1	15	8	27	31	195	78	0	0	8	0	1	0	5	4	38	5	3	5	62	12	2	0	0	1	1	10	0	0	0	0	0	5	0	0	0	0	0	7	6
2020/9/26	634	7	0	0	4	0	0	0	5	1	2	23	38	269	90	2	2	2	0	0	0	5	4	24	5	4	11	66	22	2	0	0	0	2	11	1	0	0	0	0	6	1	0	0	0	0	5	20
2020/9/27	478	19	0	0	3	0	0	5	1	0	1	35	21	144	65	0	0	3	0	1	2	0	2	49	1	5	5	48	16	0	2	0	0	1	16	2	0	0	0	1	4	0	0	0	0	0	6	20
2020/9/28	294	17	1	0	5	0	0	4	11	0	0	20	16	78	17	0	0	0	0	1	0	6	0	19	7	0	8	36	10	5	0	0	0	1	16	0	0	0	0	0	1	0	0	0	0	0	1	14
2020/9/29	527	16	0	0	2	0	0	0	3	1	0	25	40	211	58	0	5	0	0	3	0	1	2	28	1	6	8	52	19	1	1	0	0	0	14	2	0	0	0	0	4	0	0	2	0	0	3	19
2020/9/30	569	16	0	0	7	0	0	2	5	3	2	28	34	194	79	0	1	0	0	4	4	3	7	26	6	1	15	59	15	1	1	0	0	3	15	1	1	0	0	0	8	0	0	1	0	0	2	25
2020/10/1	619	19	0	0	7	0	0	0	2	1	5	33	38	234	78	0	1	1	0	3	1	1	7	21	14	1	5	76	21	5	0	0	0	0	3	0	0	0	0	0	3	0	2	3	0	0	5	29
2020/10/2	537	15	1	0	5	0	0	10	9	1	13	30	34	196	66	0	2	0	0	0	1	0	3	19	2	0	9	50	29	1	0	0	0	0	8	0	0	0	0	0	4	0	0	2	0	0	2	25
2020/10/3	562	18	0	0	7	0	0	0	3	2	6	50	42	205	59	0	1	0	0	1	1	2	6	16	2	0	7	53	15	5	0	0	0	1	14	0	0	0	0	0	7	1	0	8	0	0	1	29
2020/10/4	394	22	0	1	3	5	0	4	5	2	3	35	37	107	37	0	0	0	0	0	1	1	1	18	3	2	4	39	15	1	0	0	0	0	1	0	1	0	1	0	3	0	0	19	0	0	3	20
2020/10/5	269	36	0	0	5	0	0	2	1	1	0	20	22	65	11	0	0	1	0	1	0	0	0	12	0	1	4	32	7	0	0	0	0	3	1	0	0	0	0	0	0	0	0	19	0	0	6	19
2020/10/6	495	12	0	0	8	0	0	3	4	4	5	20	41	176	65	0	0	0	2	1	0	1	0	14	2	1	5	60	18	0	1	0	0	0	5	3	0	0	0	0	4	0	0	13	0	0	5	22
2020/10/7	502	38	0	0	12	0	0	7	12	1	2	39	44	140	54	1	0	0	1	0	3	0	6	15	3	1	4	51	16	2	0	0	0	0	4	2	0	0	0	0	8	2	0	3	0	0	5	26
2020/10/8	623	29	0	0	8	0	1	8	5	0	6	45	39	248	65	5	0	0	1	0	1	0	1	15	0	2	9	49	27	4	1	0	0	1	4	1	0	0	0	0	8	0	1	10	0	0	3	26
2020/10/9	594	27	0	0	13	0	2	8	2	0	6	28	39	203	77	0	0	2	1	0	1	1	0	11	0	1	15	58	16	8	6	0	0	1	5	1	0	0	0	0	11	0	2	21	0	0	0	28
2020/10/10	666	24	0	0	10	0	0	7	6	2	8	100	35	248	63	1	0	0	0	0	2	1	1	21	2	3	20	52	12	0	0	0	0	0	3	1	0	1	0	0	13	0	0	9	0	0	2	19
2020/10/11	431	31	0	0	2	1	0	12	3	0	4	30	43	146	37	2	0	0	0	1	0	1	0	14	1	0	7	45	12	4	0	0	0	0	4	0	0	2	0	1	3	0	0	8	0	0	6	11
2020/10/12	272	12	2	0	5	0	0	3	1	0	2	18	11	78	29	0	0	0	0	0	0	1	1	18	4	1	12	26	8	1	0	0	0	0	12	0	0	0	0	0	1	0	0	11	0	0	1	14
2020/10/13	491	20	0	0	8	0	0	2	0	0	2	31	24	166	54	0	0	2	0	2	0	1	0	24	0	3	29	69	13	3	3	0	0	1	1	0	0	0	0	0	6	1	0	12	0	0	0	14
2020/10/14	550	20	2	1	5	0	0	5	5	8	0	47	31	177	88	0	0	4	0	0	0	2	1	15	2	1	6	61	19	2	0	0	0	4	1	0	0	0	0	0	13	0	0	6	0	1	3	20
2020/10/15	703	30	16	0	4	0	0	8	4	1	1	57	54	284	79	1	0	1	1	0	0	2	4	19	0	1	9	51	14	2	2	0	0	0	3	0	0	1	0	1	5	0	0	6	0	0	3	39
2020/10/16	633	31	26	1	14	0	0	15	4	5	2	52	43	183	85	0	0	1	4	0	3	2	3	21	2	0	7	53	18	3	0	0	0	2	1	0	0	1	1	0	8	1	0	9	1	0	1	30
2020/10/17	611	27	17	0	2	0	0	12	2	5	3	45	33	235	50	0	0	5	0	0	3	0	3	28	3	2	8	50	16	3	1	0	0	2	2	0	9	1	0	0	3	2	1	5	0	0	0	33
2020/10/18	422	24	4	0	2	0	0	3	3	2	5	40	25	132	49	0	0	2	2	0	0	0	0	21	0	2	6	50	13	0	0	0	0	1	1	0	0	0	0	0	3	0	0	4	0	0	0	28
2020/10/19	313	17	18	0	3	0	0	7	0	1	11	22	18	78	23	0	0	0	0	0	0	2	2	15	1	3	3	41	5	0	0	0	0	0	1	0	1	0	0	0	4	0	0	2	0	0	0	35
2020/10/20	475	31	12	0	9	1	0	0	2	5	12	32	40	139	47	0	0	0	0	0	0	3	0	13	1	3	4	65	14	2	4	0	0	1	0	0	3	0	0	0	7	0	0	4	0	0	0	21
2020/10/21	611	22	9	0	6	1	1	5	1	2	9	50	49	145	88	0	0	0	0	3	1	4	3	36	0	1	11	82	14	3	1	0	0	11	1	1	1	1	0	0	7	1	0	4	0	0	0	37
2020/10/22	609	40	6	0	1	0	0	4	4	0	14	45	43	185	55	0	0	0	0	0	2	9	2	19	3	2	13	78	17	3	6	0	0	3	0	1	1	1	0	0	9	0	0	5	0	0	0	38
2020/10/23	742	51	9	1	20	0	2	1	2	3	19	40	54	186	90	0	0	2	0	1	1	8	3	43	1	3	8	100	21	3	2	0	0	6	2	2	0	0	0	0	5	0	1	8	0	0	0	44
2020/10/24	712	60	17	0	7	0	0	6	2	0	19	41	41	201	59	1	0	0	0	0	1	3	4	42	0	2	5	96	48	1	2	0	0	4	1	0	0	0	0	0	5	1	1	1	0	1	0	40
2020/10/25	486	41	3	0	30	0	0	1	2	1	9	17	36	124	60	1	0	1	0	0	3	1	0	16	0	1	3	70	15	0	2	2	1	5	1	0	0	0	0	2	6	0	0	1	0	0	0	31
2020/10/26	401	50	11	0	8	0	2	0	2	0	3	34	25	102	22	0	0	1	0	3	0	0	4	37	0	1	7	43	6	1	0	0	0	3	0	0	0	0	0	0	4	0	0	3	0	0	0	29
2020/10/27	646	27	16	0	44	0	0	1	1	3	4	29	44	158	64	0	0	1	0	3	0	0	9	35	0	4	8	143	10	0	0	1	0	9	1	0	0	0	0	1	5	0	0	3	0	0	0	22
2020/10/28	724	52	7	0	24	0	0	0	6	2	10	44	41	171	64	0	0	3	0	3	1	0	15	51	0	3	14	117	28	5	1	0	0	15	1	0	0	0	0	1	8	0	0	7	0	0	1	29
2020/10/29	803	53	5	0	10	0	0	0	7	2	6	39	43	220	71	1	0	0	0	0	3	5	16	87	1	0	11	125	17	4	0	0	0	31	1	0	0	0	0	0	5	0	0	4	0	0	4	32
2020/10/30	767	69	5	0	11	0	0	0	7	3	4	61	34	203	59	0	1	3	0	1	1	4	10	51	7	1	13	137	20	5	1	0	0	12	0	0	0	0	0	0	10	0	0	5	0	0	2	27
2020/10/31	866	81	5	0	26	2	0	1	4	2	6	29	37	215	65	1	0	4	1	3	2	5	10	97	2	5	19	143	28	9	1	0	0	13	3	0	0	0	0	0	9	0	1	6	0	0	0	31
2020/11/1	603	68	9	0	16	0	0	0	2	0	1	33	24	116	65	0	0	2	0	0	2	1	4	48	1	1	15	123	15	11	0	0	0	5	0	0	0	0	0	0	5	0	0	5	0	0	5	26
2020/11/2	480	96	8	0	30	1	0	1	3	1	1	26	21	87	22	0	0	0	0	2	1	6	1	44	2	4	7	73	10	5	2	0	0	0	0	0	0	0	0	0	5	2	0	6	0	0	0	13
2020/11/3	860	71	1	1	16	0	0	12	2	2	3	30	40	209	68	0	0	1	0	0	5	5	14	85	1	3	13	156	52	11	0	0	0	12	0	2	0	0	0	0	2	8	0	6	0	2	8	19
2020/11/4	606	75	11	1	16	0	0	0	4	1	5	36	30	122	44	0	0	0	0	3	1	2	5	52	5	3	9	85	36	4	1	0	0	6	3	0	0	1	0	0	9	2	0	11	0	2	5	16
2020/11/5	1046	118	8	0	18	3	0	8	10	1	3	38	58	269	109	2	0	2	0	4	0	10	10	79	1	21	11	125	42	15	2	0	0	6	2	8	0	1	0	0	5	0	1	11	0	1	17	27
2020/11/6	1137	115	5	0	13	0	0	1	7	2	5	114	42	242	104	1	1	1	0	4	1	16	17	82	12	9	24	169	49	19	0	4	0	8	3	0	3	0	1	0	17	1	3	7	1	0	13	21
2020/11/7	1301	187	2	1	18	0	0	2	10	2	6	69	61	294	137	2	0	3	1	4	16	3	30	113	8	6	20	190	31	13	6	1	0	9	3	2	0	1	0	0	8	1	0	4	0	0	5	32
2020/11/8	934	153	2	0	13	0	1	3	12	0	1	44	44	189	77	7	0	3	1	8	3	6	13	81	1	2	21	140	32	11	2	0	0	6	3	0	0	2	0	0	4	0	0	7	1	1	11	29
2020/11/9	770	200	1	0	7	0	1	3	7	1	2	51	32	156	36	3	0	1	3	2	14	7	6	57	1	18	8	78	20	8	1	7	0	2	2	0	1	0	0	0	4	6	0	3	0	0	3	18
2020/11/10	1276	166	0	1	20	1	1	0	9	4	5	67	49	293	98	2	0	1	4	10	3	13	16	128	2	5	13	226	59	9	2	1	0	1	2	6	2	1	0	0	23	0	0	3	0	0	5	25
2020/11/11	1540	197	1	10	33	0	3	1	20	2	5	116	65	316	130	16	1	1	2	14	6	10	21	104	4	11	18	256	70	17	7	0	0	7	2	2	0	2	0	0	21	1	0	6	1	0	5	36
2020/11/12	1624	236	0	1	18	2	2	2	26	2	5	75	74	392	147	6	0	2	1	8	13	20	13	143	3	11	17	231	81	17	6	0	0	6	2	1	0	3	4	0	16	1	0	11	1	0	1	24
2020/11/13	1703	235	0	15	30	0	0	7	26	2	9	83	60	374	146	2	0	0	2	6	23	11	16	148	4	0	28	264	69	24	5	1	0	13	3	14	0	1	2	0	16	0	1	10	0	0	5	48
2020/11/14	1721	230	3	7	10	1	2	3	40	4	0	104	88	352	147	0	0	1	1	0	19	4	36	152	6	8	24	285	79	23	10	0	0	12	6	10	1	0	0	0	7	2	0	16	1	0	1	26
2020/11/15	1428	209	0	5	5	2	1	4	21	3	5	80	60	255	114	2	3	2	0	2	13	9	24	102	4	8	22	266	79	9	8	0	0	17	7	8	0	1	6	0	12	0	1	12	0	0	3	44
2020/11/16	949	189	1	6	7	0	1	3	10	1	5	87	77	180	61	0	0	0	2	5	10	14	12	63	1	9	11	73	40	11	7	0	0	3	6	1	0	7	1	0	8	1	0	3	4	1	1	27
2020/11/17	1685	197	1	4	32	1	0	3	55	6	3	88	79	298	133	33	1	0	4	3	24	13	15	138	7	11	49	269	106	9	5	0	1	7	2	12	2	1	8	0	11	1	1	14	11	1	2	24
2020/11/18	2173	233	0	10	19	0	2	12	39	4	10	126	66	486	226	14	1	0	11	1	30	19	75	141	17	14	39	273	103	28	8	1	0	24	14	6	1	3	6	0	22	4	1	7	10	10	16	41
2020/11/19	2382	267	0	8	15	0	5	5	28	15	20	108	106	531	205	1	5	1	6	6	20	20	73	219	21	12	14	338	132	33	15	0	0	15	2	18	1	2	9	0	22	6	1	5	7	3	9	53
2020/11/20	2425	304	0	21	14	0	2	8	40	8	22	96	90	522	208	11	5	0	3	7	22	15	59	202	18	12	26	370	129	23	11	0	0	13	9	23	1	2	11	0	35	0	3	10	12	11	7	40
2020/11/21	2570	234	0	15	16	0	0	8	66	8	17	172	109	539	192	9	1	2	2	11	25	21	60	211	22	10	35	415	152	22	7	0	0	27	8	17	2	2	21	2	36	1	3	10	1	14	3	42
2020/11/22	2146	245	0	4	9	0	2	2	47	14	12	113	80	390	163	6	1	2	2	4	14	7	44	144	15	5	24	490	138	12	5	0	0	13	9	9	1	0	23	0	30	2	1	6	10	14	2	32
2020/11/23	1513	206	1	4	16	0	0	2	32	1	8	89	59	315	70	13	3	0	1	7	12	14	47	95	11	5	14	281	77	21	11	0	0	10	12	4	0	1	26	2	9	0	1	3	4	5	5	16
2020/11/24	1219	216	0	14	12	1	0	1	26	11	16	43	42	188	67	3	1	1	1	7	11	7	27	110	5	7	13	210	77	15	8	1	0	7	8	1	0	0	17	0	11	4	1	2	5	6	0	16
2020/11/25	1925	181	2	7	19	8	1	1	36	11	18	99	73	402	159	8	1	2	1	4	9	30	55	177	18	9	31	318	98	11	5	2	1	15	1	7	0	2	14	1	28	2	1	5	10	10	5	27
2020/11/26	2494	256	2	13	21	1	1	6	50	4	30	159	82	482	252	1	3	5	4	0	16	16	72	198	27	4	33	326	183	23	6	2	1	14	14	4	1	1	17	0	52	1	1	15	8	9	5	73
2020/11/27	2510	252	2	4	13	5	5	4	45	8	31	103	107	570	219	1	3	3	3	2	16	29	58	234	15	13	31	383	103	26	14	0	1	24	12	5	1	3	14	0	58	0	4	11	9	19	9	38
2020/11/28	2667	252	0	4	13	1	6	6	66	12	29	118	113	561	214	3	4	0	2	0	21	20	81	217	29	3	30	463	144	17	8	0	1	15	24	9	0	4	8	0	55	7	0	4	18	7	2	76
2020/11/29	2046	192	0	8	7	0	11	3	31	15	18	138	75	419	149	2	1	4	0	0	12	21	66	155	18	3	17	381	111	16	10	0	0	9	25	3	0	1	7	1	43	0	2	8	7	7	5	45
2020/11/30	1425	151	8	3	9	0	2	2	23	4	12	65	67	312	83	0	1	3	2	6	15	17	42	108	14	3	8	262	55	19	6	0	1	7	10	2	0	4	3	2	27	2	0	5	15	12	1	32
2020/12/1	2014	206	4	10	11	0	3	0	50	26	32	103	74	370	158	5	0	6	3	9	18	21	42	197	7	10	22	318	122	16	10	1	1	10	16	5	0	1	5	5	33	10	2	18	14	10	3	27
2020/12/2	2419	176	8	4	9	0	4	5	44	24	44	150	76	501	214	4	1	2	0	9	12	26	58	219	15	4	21	427	123	33	9	1	0	10	25	7	0	6	7	8	42	6	0	11	15	8	5	46
2020/12/3	2505	206	8	4	21	0	7	3	37	14	29	149	82	532	197	8	1	1	1	19	12	42	64	195	25	8	22	386	171	39	7	1	4	10	46	4	1	1	5	15	31	4	0	8	18	7	11	49
2020/12/4	2435	212	6	1	21	0	3	6	85	17	29	163	75	459	188	2	0	2	1	11	14	34	41	215	22	4	35	394	129	32	7	0	0	5	46	4	2	4	7	16	45	4	0	15	18	9	5	47
2020/12/5	2496	183	3	7	21	0	6	13	31	13	30	168	74	584	191	4	0	3	0	21	12	32	34	219	13	6	44	399	149	26	5	2	1	11	36	3	1	4	2	19	42	3	0	8	18	8	6	41
2020/12/6	2010	187	6	0	18	0	15	12	24	17	17	162	78	328	134	2	1	5	0	9	17	18	40	170	10	2	43	310	120	14	13	0	4	12	60	1	0	1	4	18	41	1	3	9	19	12	14	39
2020/12/7	1502	124	13	0	8	0	4	1	12	16	13	90	53	301	65	3	0	2	1	7	20	15	35	111	7	10	26	228	106	22	4	2	1	9	43	4	0	10	4	13	65	4	0	8	11	9	10	12
2020/12/8	2166	204	2	4	17	0	9	7	34	17	32	172	80	354	152	4	0	5	4	2	15	40	20	199	10	6	63	258	145	21	9	1	0	12	48	4	2	17	3	17	85	6	1	27	10	3	18	27
2020/12/9	2801	197	9	1	43	0	10	7	14	18	49	145	91	574	245	6	0	5	3	6	25	36	38	245	19	10	75	427	157	33	12	1	0	11	75	4	0	4	1	18	54	7	1	16	21	5	40	43
2020/12/10	2966	241	4	5	38	0	15	10	19	22	44	187	151	601	213	5	2	4	2	3	29	45	45	242	25	5	54	415	149	24	10	0	7	13	71	5	0	3	1	20	79	13	12	28	25	5	30	45
2020/12/11	2795	177	6	22	46	0	14	17	24	17	46	184	116	596	285	6	6	11	0	6	17	25	25	196	17	5	57	357	98	22	7	0	0	16	114	2	0	0	2	11	122	4	7	24	26	5	25	32
2020/12/12	3010	189	7	43	35	2	15	17	38	21	40	199	121	621	223	10	0	8	0	5	32	55	38	206	14	5	75	429	135	32	6	0	0	22	104	4	0	1	2	27	86	7	11	32	18	7	17	51
2020/12/13	2375	164	2	7	29	2	13	12	14	10	40	143	111	481	231	10	4	3	1	0	16	37	34	181	13	6	59	308	111	25	3	0	1	38	77	2	0	0	1	18	70	2	13	30	8	15	10	20
2020/12/14	1681	125	2	4	16	0	12	11	25	10	31	102	80	305	121	8	1	6	0	3	20	11	27	114	17	6	40	185	65	18	3	1	2	27	107	2	0	0	1	11	58	4	7	29	6	6	14	38
2020/12/15	2400	104	7	9	37	0	16	15	18	35	25	170	119	457	226	6	1	6	1	5	14	35	24	216	14	8	71	306	144	18	5	0	0	21	74	3	0	1	3	36	69	6	10	32	12	7	12	2
2020/12/16	2990	86	1	3	45	0	9	21	23	23	63	179	123	681	287	4	2	8	4	4	15	41	31	248	17	9	97	396	135	25	6	0	2	32	88	1	1	4	7	28	141	8	7	25	9	6	9	36
2020/12/17	3206	139	7	9	54	0	6	14	28	30	48	196	149	822	319	3	3	8	0	4	7	44	37	238	12	8	84	351	164	21	2	0	4	27	140	4	0	1	2	23	107	5	7	34	13	10	4	18
2020/12/18	2832	141	0	0	16	0	6	10	17	21	48	201	150	664	295	7	4	9	0	6	10	53	24	219	7	9	79	309	128	23	2	0	4	26	83	8	0	0	2	10	139	2	18	29	3	12	6	32
2020/12/19	3040	132	0	3	47	1	7	15	19	13	30	226	130	736	314	7	3	7	0	11	10	36	30	300	9	15	81	311	126	28	1	1	1	60	91	5	1	0	0	13	134	4	7	30	7	11	7	20
2020/12/20	2398	135	0	5	33	0	5	35	16	20	36	158	119	556	238	5	5	6	0	4	13	13	15	90	13	6	63	250	103	25	5	0	2	111	98	6	2	2	1	23	98	0	23	21	8	8	2	21
2020/12/21	1791	110	1	1	6	0	10	22	16	17	17	117	118	397	188	3	11	7	0	0	4	17	13	92	7	20	47	180	44	31	4	1	0	29	80	4	1	1	0	17	93	2	19	14	2	3	4	21
2020/12/22	2674	74	5	5	41	1	6	4	19	34	23	196	152	570	348	5	0	7	0	4	3	35	30	190	10	11	81	283	190	26	5	4	0	13	76	4	0	2	4	31	88	6	26	25	4	3	9	21
2020/12/23	3270	114	7	2	51	8	4	24	19	33	28	230	147	758	346	9	4	6	1	10	8	56	35	239	15	14	88	312	167	36	3	5	5	35	119	14	2	20	3	24	156	7	12	30	7	7	15	35
2020/12/24	3797	123	4	5	48	1	11	19	39	24	43	251	286	895	494	15	21	18	1	7	10	56	38	270	11	16	107	289	152	33	0	0	3	27	102	8	0	27	7	19	149	9	35	45	9	7	15	48
2020/12/25	3934	97	7	5	48	8	13	43	27	35	53	296	298	890	466	14	10	12	4	6	17	38	28	265	11	28	121	294	232	30	1	5	1	31	141	9	1	7	9	12	142	6	26	80	7	10	9	41
2020/12/26	3702	161	8	10	56	10	5	21	27	42	37	265	59	954	479	17	1	12	2	3	17	45	31	265	13	49	135	299	175	31	3	3	4	28	105	13	0	8	9	14	160	4	19	25	14	11	17	36
2020/12/27	2942	85	6	9	39	2	3	21	27	28	38	211	106	708	343	2	3	12	1	7	21	45	24	216	14	25	94	233	165	37	2	8	8	21	89	8	0	9	8	8	137	2	29	31	3	4	20	30
2020/12/28	2397	94	10	7	28	1	3	10	31	31	21	184	175	491	334	0	6	6	2	12	3	45	12	122	12	14	59	150	107	30	2	6	3	19	50	13	0	6	16	8	142	5	18	37	19	13	19	21
2020/12/29	3609	87	15	1	39	6	9	11	43	83	29	298	217	869	395	15	0	10	2	10	11	74	27	235	11	26	84	302	192	23	2	10	3	23	88	24	0	8	14	8	151	7	27	55	15	4	8	38
2020/12/30	3884	133	6	2	34	4	4	17	37	56	56	244	239	961	432	12	3	14	3	13	23	67	46	294	25	27	96	307	188	30	7	7	0	32	84	11	1	5	12	12	189	7	15	44	13	12	13	47
2020/12/31	4500	167	23	3	26	4	5	20	28	73	37	330	230	1353	587	8	9	7	2	8	20	83	27	239	18	21	109	313	192	38	9	1	0	23	87	15	2	3	8	9	190	4	29	32	22	18	10	58
2021/1/1	3248	98	10	4	30	3	3	12	42	56	24	220	144	793	470	5	5	13	0	8	23	56	36	193	6	24	103	262	128	36	13	0	2	27	73	2	1	2	6	6	158	1	20	30	11	26	15	48
2021/1/2	3057	77	4	2	4	0	1	13	20	56	42	213	237	829	380	10	9	13	4	5	11	36	41	158	14	23	83	258	104	36	11	4	4	23	76	3	0	2	6	7	124	5	28	26	11	30	2	12
2021/1/3	3139	68	10	3	20	3	6	14	52	72	31	205	225	826	365	10	3	8	0	7	25	58	29	185	13	38	89	253	98	31	12	4	1	27	70	5	0	3	7	11	104	3	30	22	9	30	27	27
2021/1/4	3330	93	10	0	18	3	5	25	32	69	37	243	197	905	412	7	14	14	1	17	18	52	34	152	15	37	76	286	116	22	9	2	0	33	48	12	2	4	9	2	128	23	24	34	10	32	12	36
2021/1/5	4958	79	7	6	37	8	5	25	67	111	44	368	265	1315	622	10	19	20	2	17	44	98	34	273	30	24	102	394	218	30	17	9	1	51	75	23	5	8	25	7	187	10	55	63	16	38	41	53
2021/1/6	6066	115	14	2	52	2	11	40	71	132	59	394	343	1640	591	20	38	12	14	19	50	102	87	364	33	50	119	560	246	24	18	15	1	59	78	8	10	14	23	4	314	11	43	69	26	80	17	72
2021/1/7	7793	161	8	3	75	2	0	29	90	130	83	460	618	2520	679	9	17	25	4	35	79	91	82	431	27	53	143	607	284	27	21	6	2	66	91	16	0	32	28	12	388	21	58	63	19	105	27	66
2021/1/8	8045	181	9	5	61	4	7	38	127	150	100	496	561	2459	838	16	25	17	7	36	67	83	92	405	42	40	147	654	297	55	16	3	3	46	120	12	5	34	38	9	369	24	43	101	17	72	32	82
2021/1/9	7528	215	5	7	72	2	5	39	109	138	63	517	188	2332	995	13	7	15	10	20	41	105	116	362	49	57	126	647	324	45	15	3	3	80	60	17	5	11	23	4	326	13	60	86	13	76	39	70
2021/1/10	6130	188	2	12	63	6	2	46	84	118	74	414	405	1510	727	21	25	19	0	16	68	64	127	343	43	25	146	532	268	46	15	0	3	32	56	21	3	13	32	7	284	22	18	82	8	49	17	74
2021/1/11	4901	135	6	3	31	1	1	28	67	106	36	347	347	1252	694	18	11	6	2	7	73	50	53	198	23	24	142	480	154	31	14	0	0	52	60	13	1	14	27	2	212	7	22	57	9	29	15	41
2021/1/12	4630	145	2	2	20	2	1	23	70	82	40	261	458	1025	905	18	15	5	0	20	51	35	39	132	25	24	108	374	160	26	9	1	0	33	35	10	35	6	32	6	199	32	24	66	14	13	20	27
2021/1/13	6086	109	13	10	52	2	0	23	77	141	58	391	610	1480	767	23	11	10	3	21	35	75	92	319	33	18	145	536	285	31	12	4	1	37	58	13	3	13	13	14	252	32	38	81	17	41	21	66
2021/1/14	6749	194	25	5	87	3	3	38	104	77	60	455	576	1552	984	19	14	19	9	21	51	91	110	312	28	49	131	592	292	29	21	3	3	38	50	18	4	17	28	3	341	26	39	77	16	48	17	70
2021/1/15	6795	202	15	5	52	8	3	36	159	96	80	490	139	2044	871	15	13	20	25	13	57	78	90	352	45	37	120	568	276	44	17	2	2	35	34	19	12	37	24	4	361	35	37	78	12	46	14	73
2021/1/16	7028	192	13	3	44	7	2	37	106	96	90	582	506	1839	829	7	12	22	7	10	61	89	86	323	40	30	140	629	263	39	16	2	1	35	54	37	3	6	14	4	411	18	33	89	19	28	25	129
2021/1/17	5758	124	8	10	40	10	1	38	89	54	54	433	435	1595	794	6	6	16	4	8	52	52	67	218	26	19	154	464	288	38	13	0	1	34	38	17	4	8	11	5	300	14	19	40	10	38	14	89
2021/1/18	4947	125	1	4	35	10	0	21	63	84	37	328	381	1217	957	0	8	12	9	9	25	46	27	151	17	24	110	431	148	45	20	1	0	31	28	88	6	9	16	9	204	28	17	46	7	29	16	67
2021/1/19	5355	92	12	4	61	3	4	14	66	94	48	422	529	1253	737	14	5	19	5	9	14	65	40	246	22	27	143	525	216	25	19	6	2	22	24	47	7	8	22	12	200	19	39	52	6	29	14	113
2021/1/20	5643	164	4	8	45	8	6	35	83	44	52	411	497	1286	716	7	10	17	1	5	49	55	76	246	26	42	123	506	296	39	24	0	2	30	57	18	7	10	17	16	277	20	32	39	16	51	59	111
2021/1/21	5743	130	6	1	51	2	2	16	83	49	65	436	550	1485	731	20	8	20	5	5	25	57	60	270	34	29	140	501	236	38	20	2	3	29	28	10	26	12	25	6	285	26	25	40	33	28	23	67
2021/1/22	4821	111	2	1	51	6	1	14	78	54	53	358	224	1184	627	23	7	10	4	6	27	43	70	246	54	38	130	450	283	40	17	3	0	20	45	30	13	11	18	2	236	18	25	27	26	18	14	103
2021/1/23	4711	138	9	2	48	7	1	36	132	40	36	325	411	1079	521	7	4	13	5	4	26	42	41	246	40	30	121	525	225	35	10	2	0	16	23	51	9	6	22	3	214	10	11	39	18	22	27	79
2021/1/24	3988	94	0	1	24	5	1	26	46	29	23	285	329	986	553	7	4	6	4	0	29	29	51	164	24	31	115	421	178	28	17	5	0	9	23	23	4	4	9	5	224	13	13	43	10	12	5	76
2021/1/25	2760	88	4	0	11	3	0	14	45	18	32	251	291	619	351	5	1	1	4	3	9	39	32	89	24	28	91	273	80	17	9	1	0	21	25	10	5	0	6	2	154	12	11	16	6	4	14	41
2021/1/26	3851	106	10	1	27	1	5	29	49	41	13	253	340	1026	394	6	1	14	12	11	23	61	45	215	33	31	113	343	153	24	10	1	3	18	17	41	3	9	8	3	155	13	16	21	31	25	13	84
2021/1/27	3968	147	4	6	27	2	10	25	84	38	52	247	258	976	386	12	8	5	8	0	23	49	60	227	43	31	128	357	211	26	13	0	5	18	36	18	4	11	15	1	185	7	11	22	14	17	10	131
2021/1/28	4122	115	4	0	27	2	7	15	60	34	33	292	314	1065	433	21	6	5	2	0	17	53	89	244	29	10	109	397	231	25	8	0	4	18	26	21	6	10	1	6	185	7	28	15	22	17	13	96
2021/1/29	3547	111	3	0	13	5	15	14	86	44	41	256	340	871	385	11	5	4	3	2	12	27	38	164	17	30	89	346	161	30	15	0	10	12	37	14	2	6	8	6	159	2	18	19	20	14	19	63
2021/1/30	3330	106	9	1	23	0	6	11	69	24	31	306	317	770	397	5	2	4	1	0	12	28	49	126	28	18	82	338	137	20	7	0	1	14	38	14	1	9	16	5	154	6	30	13	10	5	11	76
2021/1/31	2673	104	6	0	17	1	2	9	63	16	61	243	212	634	390	6	2	7	4	1	8	19	15	121	14	8	76	214	111	24	9	1	3	9	14	17	1	10	0	1	127	5	4	8	13	11	13	39
2021/2/1	1782	76	0	0	7	0	3	8	28	3	25	159	192	393	221	1	1	4	3	0	2	17	18	80	15	9	63	177	60	30	2	3	1	7	12	5	1	12	2	4	63	2	4	4	8	12	10	35
2021/2/2	2321	105	7	3	9	1	4	2	29	17	38	247	222	556	187	10	3	7	0	1	8	36	22	101	29	26	56	211	134	19	6	1	2	9	14	10	3	8	1	0	77	4	7	10	11	17	5	46
2021/2/3	2648	94	6	6	11	4	3	13	39	12	39	257	238	676	234	7	0	11	0	5	16	51	24	114	27	22	43	244	120	34	14	1	2	12	15	22	0	5	1	0	119	8	3	7	14	13	3	59
2021/2/4	2574	120	6	4	9	1	3	9	64	27	53	241	204	734	224	13	2	10	2	1	5	24	22	101	26	20	42	207	111	26	6	1	0	9	7	7	3	8	3	1	120	4	3	8	15	7	3	58
2021/2/5	2371	93	2	2	11	2	3	9	56	24	43	227	240	577	288	2	2	25	0	1	9	37	34	86	13	15	32	209	96	18	7	1	1	5	9	4	0	6	4	3	91	6	9	4	9	6	9	41
2021/2/6	2277	78	2	2	13	0	7	7	58	17	27	206	227	639	201	7	0	14	2	0	1	25	27	120	27	18	37	188	91	17	8	1	2	10	7	9	2	10	5	5	99	1	8	6	8	2	4	32
2021/2/7	1627	69	4	1	8	0	0	3	50	10	22	187	121	429	164	3	1	30	0	4	6	21	11	72	6	5	30	117	52	13	2	0	0	16	11	10	1	5	4	2	93	2	3	4	3	2	3	27
2021/2/8	1215	50	0	0	0	0	0	3	31	3	14	121	155	276	121	2	1	7	1	1	3	28	7	43	5	13	21	119	33	10	3	0	0	3	9	6	0	3	4	1	57	3	2	3	7	0	6	40
2021/2/9	1568	41	6	2	5	0	1	7	40	14	21	173	98	412	141	10	1	10	6	4	2	21	21	84	7	10	27	155	68	9	2	0	2	6	10	15	2	4	6	1	71	5	4	3	4	8	10	19
2021/2/10	1885	64	40	2	6	0	4	6	33	20	29	169	145	491	176	7	1	16	0	0	5	28	10	114	10	9	27	127	94	16	5	0	0	7	6	15	21	2	3	0	103	6	7	4	5	15	10	27
2021/2/11	1689	92	4	1	1	0	0	11	47	9	22	172	127	434	178	14	2	25	0	1	0	15	15	80	8	14	21	141	52	5	11	0	2	6	9	6	1	7	0	4	110	1	4	5	7	5	4	16
2021/2/12	1297	75	0	0	2	0	0	13	22	11	13	124	117	307	154	7	1	15	0	7	0	17	8	53	9	9	27	89	38	4	11	0	0	10	7	5	4	1	3	5	87	1	2	5	2	0	16	16
2021/2/13	1355	39	7	1	5	0	1	9	19	16	18	164	98	369	105	10	0	16	2	1	0	13	15	59	9	12	23	142	55	10	3	0	0	4	8	3	1	1	0	1	64	1	3	3	10	13	11	11
2021/2/14	1360	52	4	1	10	0	2	6	38	8	34	131	108	371	108	2	1	30	0	1	0	23	23	76	10	11	20	98	44	13	4	0	0	3	10	2	2	4	0	2	69	0	0	4	1	8	8	18
2021/2/15	964	41	1	3	4	0	0	6	19	9	17	94	136	266	71	3	4	11	0	1	2	13	10	42	4	9	7	69	27	5	4	0	0	4	12	2	4	2	0	1	46	0	0	4	1	3	2	5
2021/2/16	1305	44	4	6	9	0	0	3	21	10	14	114	145	350	133	3	3	21	1	0	2	26	15	63	15	8	17	98	46	10	2	0	0	5	15	5	4	3	0	5	48	0	1	5	4	2	12	13
2021/2/17	1443	64	2	9	2	0	0	7	26	9	28	130	130	378	115	8	0	14	4	4	0	12	32	81	12	16	17	133	74	15	1	0	0	4	9	2	5	0	0	0	65	0	2	7	4	1	1	20
2021/2/18	1540	32	0	4	7	0	1	12	39	15	14	210	150	445	142	5	2	15	2	2	3	13	23	51	20	5	18	89	46	13	2	0	1	2	7	3	5	3	3	2	101	0	2	4	5	2	3	17
2021/2/19	1297	43	0	6	12	0	2	6	22	7	15	141	146	353	129	4	1	17	5	1	2	11	36	51	14	8	17	91	31	13	2	1	0	1	1	0	2	1	12	0	60	1	3	3	4	3	1	18
2021/2/20	1228	34	0	4	14	0	0	5	38	16	9	121	123	327	131	2	4	18	0	0	4	3	22	46	11	15	16	94	42	5	1	0	0	2	3	1	1	6	3	0	71	8	4	5	3	2	1	13
2021/2/21	1029	63	0	0	9	0	0	0	46	9	13	84	163	272	100	2	0	12	0	0	0	11	18	33	11	8	9	60	27	4	0	0	0	3	3	2	0	5	3	0	32	8	8	0	2	1	1	7
2021/2/22	739	21	0	0	0	0	0	4	14	0	6	101	99	178	96	0	1	6	0	1	0	9	12	30	4	14	7	62	14	3	0	0	0	4	5	0	0	2	2	0	26	5	0	0	1	0	2	10
2021/2/23	1078	66	1	0	12	0	0	9	16	11	21	105	90	275	97	9	2	14	0	0	0	12	31	51	6	13	8	100	24	3	1	0	1	2	4	1	0	3	3	0	45	11	3	1	2	1	7	17
2021/2/24	923	43	0	0	5	0	1	5	58	12	14	59	127	213	93	11	0	12	2	3	1	13	26	46	10	13	7	62	18	3	1	0	2	2	5	2	1	3	1	0	26	4	1	0	0	2	4	12
2021/2/25	1064	43	1	0	5	0	4	8	13	13	6	111	107	340	119	3	0	8	0	0	0	8	10	41	5	8	7	82	36	6	0	0	0	0	6	2	1	0	2	0	39	12	0	0	1	2	0	15
2021/2/26	1057	36	2	0	5	0	0	21	28	5	37	101	113	270	116	15	0	11	0	0	4	3	18	40	8	12	8	77	24	3	0	2	0	4	3	3	1	0	3	0	52	8	0	1	0	0	0	23
2021/2/27	1208	43	0	1	19	0	1	12	30	12	32	118	151	337	162	6	0	4	1	0	1	3	26	53	12	18	7	69	21	3	1	0	0	1	0	3	0	2	1	0	31	2	1	0	2	0	3	19
2021/2/28	994	27	0	0	14	0	0	16	15	3	11	97	132	329	131	4	0	6	0	0	0	3	15	31	7	5	3	54	26	2	1	0	0	5	2	2	2	1	1	0	23	3	2	4	2	0	0	15
2021/3/1	684	29	0	0	9	0	0	15	53	8	15	61	127	121	52	5	0	6	0	0	0	10	10	32	4	3	3	56	21	7	1	0	0	2	2	0	0	0	1	0	17	6	0	1	0	0	0	7
2021/3/2	887	29	1	0	21	0	0	7	18	12	11	102	87	232	84	6	0	5	0	1	0	9	18	34	9	11	3	81	44	3	0	0	0	2	5	2	0	2	0	3	19	4	0	1	1	2	1	17
2021/3/3	1240	60	0	0	27	0	0	38	34	7	17	98	164	316	138	1	0	8	0	1	0	9	21	55	4	17	7	98	40	4	0	0	0	8	4	1	1	0	1	0	37	2	0	3	1	0	0	18
2021/3/4	1168	66	1	0	22	0	0	34	37	11	21	123	107	279	138	3	2	3	0	0	0	5	9	68	4	26	3	81	21	5	2	0	0	10	2	0	4	1	0	9	37	3	0	2	1	0	0	28
2021/3/5	1145	64	2	1	22	0	0	19	44	14	12	90	137	301	131	10	0	3	0	0	4	6	23	50	5	14	7	74	36	11	1	0	0	3	2	0	3	1	1	5	25	5	0	5	1	0	0	13
2021/3/6	1045	47	0	0	34	0	0	11	28	12	17	114	108	293	113	5	1	1	0	0	1	9	9	35	10	8	9	82	15	7	0	0	0	9	5	0	1	1	0	1	29	1	0	2	0	0	0	27
2021/3/7	1061	84	0	0	32	0	0	24	21	9	6	123	113	237	119	7	1	0	0	0	5	3	24	27	2	13	12	76	41	7	0	0	0	5	2	1	0	2	0	1	34	12	0	0	0	0	0	18
2021/3/8	599	63	0	0	29	0	1	10	22	6	10	65	73	116	59	7	0	0	1	0	0	0	12	8	1	13	13	38	9	5	0	0	0	3	7	1	0	1	0	0	15	4	0	0	0	0	0	7
2021/3/9	1125	63	2	0	35	0	1	16	26	22	6	106	82	290	100	15	0	2	0	0	5	6	14	39	3	32	9	103	41	5	1	0	0	10	3	2	0	2	1	1	34	20	1	5	0	0	0	22
2021/3/10	1309	65	6	0	36	0	0	23	33	13	16	135	106	340	124	13	0	0	0	0	6	3	50	44	9	8	27	84	41	13	2	0	0	16	1	0	0	2	1	1	49	11	0	5	0	0	0	26
2021/3/11	1315	71	8	2	53	0	8	16	36	17	11	126	122	335	124	10	0	0	0	5	4	1	27	66	8	13	17	88	58	5	1	0	0	11	1	0	1	2	2	1	31	5	0	0	0	0	0	29
2021/3/12	1268	53	8	1	49	0	0	9	43	18	20	155	105	304	107	12	0	0	0	2	10	3	17	52	6	10	7	111	49	11	1	0	0	8	1	0	2	0	3	2	43	6	0	2	0	0	0	38
2021/3/13	1317	58	8	3	55	0	0	14	17	18	19	183	130	330	95	6	3	4	0	2	8	4	18	55	5	3	10	120	54	5	0	0	0	6	2	1	0	1	0	0	41	3	0	5	1	0	0	30
2021/3/14	982	45	7	3	49	0	1	15	18	24	10	77	106	239	109	2	0	3	0	1	10	2	5	24	8	5	6	92	37	5	6	0	1	2	3	0	0	0	1	1	38	3	0	0	0	0	1	23
2021/3/15	688	54	4	1	20	0	3	6	10	4	12	72	76	175	55	6	0	0	0	2	14	0	8	15	2	3	6	67	33	3	1	0	0	4	2	0	0	0	0	0	13	0	0	0	1	0	0	16
2021/3/16	1130	69	14	0	69	1	4	7	25	17	10	96	76	300	91	8	1	1	1	1	8	5	25	30	4	11	9	86	78	11	3	0	0	5	1	3	0	1	0	0	28	2	1	0	0	0	1	27
2021/3/17	1520	73	4	6	107	2	4	23	40	30	27	132	90	409	93	18	2	0	2	1	25	8	9	48	6	6	14	147	73	15	5	0	0	2	2	2	0	3	2	1	42	4	0	7	0	0	1	35
2021/3/18	1492	96	4	4	98	1	12	19	47	19	25	115	122	323	159	12	0	1	0	0	14	5	13	38	8	11	11	141	76	6	2	0	0	8	1	1	2	3	1	1	45	2	0	1	1	0	1	43
2021/3/19	1453	78	5	8	100	1	17	14	38	36	16	135	129	303	111	19	0	3	1	1	18	6	13	47	8	7	9	158	61	2	2	0	0	9	2	1	0	1	0	1	40	5	1	3	0	0	0	44
2021/3/20	1517	51	5	2	125	3	21	33	33	29	25	133	99	342	107	11	5	2	3	0	17	6	23	55	5	5	13	153	64	12	6	0	0	4	6	0	0	3	4	0	38	3	0	3	0	0	3	65
2021/3/21	1110	60	1	2	112	0	31	14	22	3	11	79	88	256	77	18	1	1	0	0	19	1	8	34	4	7	11	100	46	8	5	0	0	9	8	0	2	0	3	0	34	4	1	0	1	0	5	24
2021/3/22	817	50	0	1	42	0	21	13	19	9	12	60	97	187	56	21	0	0	0	0	10	5	6	31	0	6	11	79	23	4	2	0	0	7	1	0	3	0	3	0	15	1	0	3	0	0	1	18
2021/3/23	1485	42	6	1	121	1	20	9	33	20	18	136	72	337	72	18	2	1	0	0	10	12	22	63	7	7	14	183	84	15	9	0	0	3	4	2	2	0	23	1	36	0	1	3	0	0	0	75
2021/3/24	1924	81	7	2	171	0	21	35	45	16	20	121	108	420	128	11	4	1	0	0	29	18	27	74	10	7	19	262	118	22	7	1	0	5	5	3	6	0	24	1	24	1	0	0	1	0	1	68
2021/3/25	1914	67	12	5	161	1	49	17	37	7	21	113	98	394	121	24	3	3	0	0	33	12	22	79	9	7	24	266	100	21	8	0	0	2	5	1	19	1	59	0	28	0	5	1	0	0	2	77
2021/3/26	2030	69	8	5	153	2	34	46	35	30	23	135	135	376	117	17	0	1	15	2	37	16	33	64	16	5	20	300	116	15	11	0	1	5	6	0	6	3	39	0	28	0	3	1	2	0	12	88
2021/3/27	2073	62	3	3	129	2	53	24	33	22	16	124	97	430	102	16	3	1	0	0	28	17	25	58	10	6	32	386	164	28	5	0	0	0	7	3	10	2	19	0	38	6	1	0	0	0	10	98
2021/3/28	1753	74	12	4	134	0	26	3	51	19	14	114	92	313	64	12	1	0	2	4	32	12	17	86	13	3	26	323	92	37	4	1	0	3	10	0	3	7	27	0	23	11	1	1	1	1	12	68
2021/3/29	1340	46	0	1	80	0	23	12	23	16	20	102	110	234	93	8	1	0	3	3	20	5	20	39	9	6	15	213	70	18	9	9	0	4	19	3	9	6	24	0	13	2	1	2	2	0	5	42
2021/3/30	2077	56	6	5	121	0	27	6	29	29	23	107	81	364	96	28	3	1	10	3	22	11	19	56	17	13	30	432	177	45	16	20	0	25	8	6	1	13	30	2	30	1	1	6	1	7	6	87
2021/3/31	2832	76	81	7	200	0	33	20	37	48	21	152	106	414	137	33	2	9	6	1	43	16	30	99	19	17	57	600	211	46	14	19	1	19	20	3	8	28	33	1	29	5	5	2	1	5	7	111
2021/4/1	2598	57	8	25	133	2	24	22	25	21	24	132	101	475	133	25	1	5	6	12	32	11	25	83	24	24	56	616	199	46	17	9	1	10	10	3	11	13	30	2	27	9	4	5	5	0	2	93
2021/4/2	2742	57	19	27	116	3	23	34	35	32	34	163	105	437	133	30	3	14	2	3	27	15	30	145	26	30	68	614	174	52	15	6	0	18	9	6	16	23	28	0	39	8	5	6	1	1	7	103
2021/4/3	2755	66	12	14	136	13	17	28	31	41	16	149	90	446	129	17	6	11	13	5	46	16	39	118	22	10	53	666	206	40	17	2	0	20	8	8	10	16	34	2	39	8	2	3	5	0	8	117
2021/4/4	2459	53	10	17	80	0	21	21	45	24	30	135	124	354	142	23	3	11	6	0	33	12	22	116	18	13	63	593	211	40	14	0	0	14	11	3	14	13	29	2	27	5	0	0	2	1	8	96
2021/4/5	1553	71	6	1	55	0	19	29	16	21	7	86	88	248	68	10	10	5	3	3	23	11	9	45	10	10	32	341	87	66	14	2	0	7	9	1	7	13	32	8	14	5	0	1	1	1	8	50
2021/4/6	2652	63	22	8	103	2	25	21	16	24	13	116	62	397	100	20	4	16	7	4	25	18	12	112	10	12	55	732	276	76	20	2	0	19	3	1	12	21	43	6	51	9	1	5	3	0	7	98
2021/4/7	3459	72	11	9	121	8	29	45	46	24	25	158	76	554	118	34	29	14	2	5	48	19	21	188	33	24	93	879	328	81	38	2	1	23	7	3	19	12	34	0	42	7	0	4	2	0	16	155
2021/4/8	3455	79	12	10	87	8	23	22	39	25	35	154	94	543	175	33	7	5	11	11	39	18	30	144	28	31	83	957	311	87	32	4	2	26	10	5	15	8	32	8	48	4	2	0	5	2	11	140
2021/4/9	3511	83	13	5	121	1	24	53	38	41	17	131	102	537	168	28	16	22	8	7	48	24	23	172	17	14	96	927	314	95	44	5	0	25	14	7	17	12	27	1	54	9	2	1	4	5	8	131
2021/4/10	3742	116	15	8	109	5	33	17	39	29	39	142	94	570	180	27	18	16	6	5	38	23	17	197	39	17	84	991	351	82	23	9	0	35	22	3	21	9	34	0	81	8	3	2	5	26	8	146
2021/4/11	2848	69	4	7	72	6	11	15	43	7	14	139	98	421	132	20	7	18	4	4	45	14	24	129	13	10	81	827	229	66	28	0	0	53	11	3	16	9	24	0	52	4	7	4	2	8	5	93
2021/4/12	2100	58	14	9	34	4	28	11	17	14	28	96	103	308	94	9	8	12	2	1	21	7	11	122	18	14	42	603	159	46	10	6	1	31	8	1	20	5	17	0	34	11	8	0	4	10	4	37
2021/4/13	3445	60	19	2	72	6	17	13	30	13	20	156	62	511	114	32	5	13	6	7	29	35	17	168	23	39	61	1099	391	62	30	4	1	17	8	6	23	11	19	0	72	12	6	15	5	5	4	125
2021/4/14	4302	77	19	2	96	3	16	30	51	31	56	145	97	591	205	37	11	21	10	14	62	27	42	216	29	36	125	1130	507	94	44	6	1	32	28	5	25	11	30	1	156	9	9	10	5	9	4	137
2021/4/15	4569	101	45	6	53	5	30	20	59	22	31	188	144	728	242	36	14	19	9	7	39	34	43	218	26	43	107	1208	493	81	33	8	1	46	20	12	30	16	43	4	109	5	19	18	3	4	13	134
2021/4/16	4518	98	13	3	68	7	19	47	52	20	28	163	155	666	209	40	20	35	19	2	62	56	32	224	36	40	100	1209	510	89	33	5	1	31	23	18	30	11	45	2	138	7	23	12	6	5	3	103
2021/4/17	4790	109	26	2	65	6	16	21	64	30	36	207	156	758	247	33	20	16	7	9	57	38	25	230	28	39	92	1161	541	91	35	8	1	53	32	37	44	16	43	7	137	18	24	21	6	4	7	167
2021/4/18	4087	98	6	3	28	5	8	37	47	11	21	166	145	541	220	24	24	18	19	3	35	17	21	207	21	31	116	1220	406	79	44	3	0	61	30	13	38	6	48	3	110	10	20	11	5	5	11	92
2021/4/19	2891	78	15	2	22	10	18	22	52	12	13	118	106	404	142	12	10	10	12	7	20	25	14	124	15	29	109	719	293	85	29	2	0	30	31	17	36	4	15	2	118	15	10	44	1	1	6	32
2021/4/20	4327	106	16	5	54	13	12	27	33	23	32	207	106	710	157	34	11	23	12	17	20	36	22	190	37	44	120	1153	427	80	55	7	1	38	27	23	25	19	28	5	151	38	13	33	6	3	13	115
2021/4/21	5279	124	40	8	74	5	20	27	62	25	40	227	112	842	252	48	21	33	26	7	35	35	24	312	57	46	128	1242	563	112	36	1	12	58	36	24	36	18	53	3	244	30	15	27	30	12	2	95
2021/4/22	5473	153	32	8	78	4	9	33	87	22	36	233	141	860	318	31	16	31	38	12	55	43	23	294	68	41	148	1167	547	125	45	1	10	45	42	23	34	22	29	3	268	32	45	40	42	12	7	120
2021/4/23	5117	158	27	9	25	3	21	54	63	23	35	207	139	758	226	44	27	30	14	4	40	41	28	284	67	68	129	1162	567	91	36	0	4	62	47	34	34	13	52	5	239	25	35	37	45	9	11	85
2021/4/24	5601	160	27	27	36	11	12	33	82	26	49	229	147	875	216	37	15	37	12	14	40	57	27	339	72	67	174	1097	635	104	31	4	5	89	49	23	47	9	32	2	321	23	36	38	76	35	7	117
2021/4/25	4602	110	20	10	31	1	18	17	76	28	38	211	146	633	221	32	10	20	6	7	20	40	25	225	36	22	149	1050	473	90	23	3	3	65	34	22	44	8	28	7	334	24	24	59	63	16	14	66
2021/4/26	3303	139	7	3	13	3	19	18	35	15	30	109	90	425	160	15	9	15	9	10	6	31	8	161	32	32	119	924	310	56	16	5	3	38	32	6	29	11	21	7	154	11	20	52	33	5	13	44
2021/4/27	4960	121	14	7	36	8	7	21	48	39	49	183	129	830	212	25	16	18	5	21	21	53	31	281	44	44	112	1230	505	74	27	1	3	47	46	40	15	16	28	14	277	15	43	46	51	10	11	86
2021/4/28	5790	219	28	9	42	5	20	43	70	29	64	224	144	927	257	25	12	29	6	18	42	56	24	323	60	45	140	1260	600	105	26	3	5	87	62	26	21	23	38	7	440	19	20	55	34	21	14	63
2021/4/29	5896	234	22	34	21	17	17	44	58	31	70	256	152	1028	255	31	13	39	4	6	21	72	55	430	51	41	136	1172	534	86	36	4	4	99	72	33	46	29	33	9	337	15	27	56	41	21	28	76
2021/4/30	4658	187	23	11	29	8	9	49	45	10	77	146	192	698	240	13	15	0	2	19	29	29	25	290	52	41	126	1043	333	79	20	1	0	74	102	11	25	26	18	14	305	20	20	40	55	15	33	59
2021/5/1	5992	180	22	36	22	25	10	35	65	31	81	236	95	1052	275	22	14	53	9	15	21	96	35	398	49	60	158	1262	539	94	24	1	6	76	65	26	24	23	25	12	352	26	31	60	52	34	60	105
2021/5/2	5880	326	22	22	54	12	7	56	63	21	80	290	182	877	247	30	17	40	14	12	44	60	50	350	49	34	164	1057	539	98	39	0	3	114	87	29	20	29	26	15	417	29	33	51	43	29	42	57
2021/5/3	4458	114	12	18	25	14	8	49	46	19	61	198	148	708	222	47	11	29	8	9	21	64	19	304	36	37	121	847	344	70	15	1	1	109	56	12	60	14	27	10	285	18	24	34	53	28	45	57
2021/5/4	4195	233	8	14	24	11	12	43	31	20	62	185	124	605	214	19	9	29	4	4	19	44	43	219	31	53	113	884	337	61	22	2	5	68	78	12	11	21	10	13	239	25	62	29	44	25	41	33
2021/5/5	4052	181	23	9	24	19	21	52	36	28	54	165	121	618	152	29	6	21	5	4	16	63	33	224	28	37	93	668	331	77	23	3	3	91	69	12	11	16	21	7	337	37	36	36	52	50	47	63
2021/5/6	4351	320	38	28	32	6	6	38	26	16	55	179	111	590	224	20	4	37	6	11	9	77	29	290	32	51	130	747	282	70	23	3	1	114	121	26	9	21	11	9	259	37	42	54	47	26	45	39
2021/5/7	6033	248	24	20	37	16	6	71	49	36	96	238	99	908	230	28	8	47	13	18	47	130	48	443	54	49	146	1005	493	98	19	7	2	129	87	31	12	50	19	7	472	59	59	100	78	57	58	82
2021/5/8	7244	403	43	17	47	23	8	69	67	51	113	285	162	1126	303	50	10	80	11	14	46	121	65	575	47	74	120	1021	568	86	19	4	10	189	182	39	21	78	22	5	519	76	65	111	93	62	51	93
2021/5/9	6492	506	13	15	32	15	8	74	41	29	89	279	152	1033	338	38	10	63	9	15	37	104	52	473	55	44	159	874	366	92	17	7	3	151	195	42	16	55	10	4	529	42	50	97	74	36	46	103
2021/5/10	4926	409	32	13	14	5	9	68	40	28	63	155	172	574	237	23	12	50	6	20	15	128	55	426	25	39	96	668	271	67	11	2	4	137	178	58	14	27	32	3	372	44	50	81	75	43	39	36
2021/5/11	6236	421	25	18	33	19	14	38	73	22	74	278	119	924	277	55	8	41	2	13	25	126	67	578	45	55	115	974	377	70	19	2	6	133	171	49	13	36	22	3	404	45	34	117	59	53	52	132
2021/5/12	7059	529	35	16	53	23	16	95	70	32	104	259	181	971	319	49	17	71	1	17	38	134	90	679	49	53	148	851	384	69	25	1	9	186	219	61	20	56	12	6	635	50	40	111	65	40	61	109
2021/5/13	6867	712	22	16	18	7	21	53	68	49	91	289	171	1011	337	49	6	56	9	12	36	127	122	624	45	52	156	761	361	69	28	16	7	171	211	48	16	27	20	7	502	36	45	92	76	37	52	126
2021/5/14	6268	593	31	24	33	19	22	39	67	51	50	257	169	853	340	30	14	45	6	11	43	155	98	598	51	47	165	576	314	69	12	3	13	166	210	58	7	31	14	5	472	42	29	124	102	30	46	134
2021/5/15	6419	566	16	28	32	15	21	61	62	43	66	246	140	771	328	42	25	45	9	9	40	139	120	596	63	65	139	785	299	83	17	9	10	185	239	49	9	47	11	4	522	29	34	116	62	28	34	160
2021/5/16	5248	491	10	17	31	4	13	31	68	20	51	217	135	543	296	34	20	59	2	7	40	117	84	522	37	35	140	620	267	66	12	2	9	171	210	37	13	17	8	2	505	27	13	60	58	20	29	78
2021/5/17	3677	372	29	18	24	4	14	23	80	22	36	135	128	420	199	11	18	16	4	6	23	70	47	362	29	22	103	382	120	39	4	3	4	108	198	17	14	9	9	8	281	27	16	70	28	28	38	59
2021/5/18	5228	533	28	16	31	19	22	20	31	43	65	186	89	732	248	33	21	43	2	14	27	140	70	539	41	57	106	509	249	58	16	3	20	130	195	66	5	17	9	15	345	26	33	100	44	27	37	168
2021/5/19	5814	604	24	18	33	7	24	43	59	37	67	192	132	769	269	32	34	36	9	10	62	132	74	666	50	48	134	477	242	71	14	0	12	134	221	56	5	25	5	15	500	42	16	100	51	20	40	203
2021/5/20	5712	681	66	25	28	9	23	35	62	36	61	228	114	844	308	26	31	28	4	14	37	108	59	633	36	54	127	501	209	39	10	2	13	123	214	47	4	26	5	10	399	21	14	80	44	37	39	198
2021/5/21	5248	727	29	13	29	6	22	33	53	46	36	182	168	647	327	31	30	25	4	7	35	89	64	597	39	38	110	415	162	31	15	2	7	111	218	36	7	17	9	17	386	36	7	69	47	15	47	207
2021/5/22	5032	658	19	19	21	7	32	26	49	34	56	181	126	600	269	32	32	55	6	13	48	82	87	616	28	43	96	406	229	39	18	5	3	105	169	36	7	21	9	27	310	16	7	68	35	20	36	231
2021/5/23	4032	605	11	11	10	1	30	21	53	18	58	165	84	532	266	33	64	36	3	8	38	62	69	431	23	24	60	274	111	23	3	4	6	83	160	55	5	17	1	24	262	17	5	49	27	11	23	156
2021/5/24	2710	366	20	9	8	1	14	22	26	27	21	83	82	340	218	21	19	23	4	5	29	46	49	280	9	23	38	216	86	10	4	4	6	41	103	25	5	9	0	15	195	11	7	31	31	5	19	104
2021/5/25	3894	459	34	13	18	8	10	13	51	28	36	128	99	540	200	28	15	101	3	10	14	84	62	417	28	41	61	327	139	28	7	3	8	58	131	29	1	13	11	29	199	16	7	51	36	17	27	256
2021/5/26	4527	551	51	15	22	3	15	28	66	47	64	164	123	744	225	24	26	36	7	16	35	73	79	445	32	42	81	331	140	29	12	0	8	82	166	41	1	9	11	27	211	12	6	51	38	10	26	302
2021/5/27	4127	570	20	16	24	2	11	18	50	43	38	130	121	680	227	23	20	18	0	16	35	70	79	394	27	47	52	309	162	26	8	1	6	74	154	34	2	6	7	38	179	21	15	60	22	6	26	240
2021/5/28	3705	423	32	11	22	0	8	15	47	52	24	105	119	613	260	17	21	41	1	11	13	60	55	383	33	43	42	290	94	19	1	0	3	59	123	16	1	7	4	23	192	7	7	39	18	11	27	313
2021/5/29	3589	442	25	20	17	0	8	16	50	25	30	155	100	541	258	20	19	22	2	5	21	63	58	347	37	49	45	216	97	18	17	2	6	48	103	21	2	9	7	25	190	16	12	30	24	7	29	335
2021/5/30	2874	288	1	9	10	0	8	12	28	26	19	122	93	446	233	19	6	14	0	5	10	54	42	305	19	39	69	197	101	15	5	0	5	27	79	8	1	5	6	25	152	6	13	26	23	1	31	271
2021/5/31	1785	279	11	6	4	0	5	13	16	13	9	67	89	259	139	8	6	25	3	7	11	42	29	145	22	31	23	98	29	15	1	0	0	21	65	14	0	6	1	20	66	3	3	11	13	4	11	142
2021/6/1	2640	254	16	6	20	3	3	5	25	33	17	114	63	471	159	23	14	20	0	8	18	70	43	305	22	29	32	201	112	23	3	1	2	20	50	15	0	9	5	25	81	7	14	32	17	2	25	223
2021/6/2	3031	317	15	17	20	0	7	14	38	27	23	132	109	487	218	18	10	18	7	10	16	74	40	287	23	33	62	213	104	19	8	0	1	37	71	17	1	7	4	27	116	3	10	17	22	3	32	297
2021/6/3	2826	300	10	7	25	2	7	10	22	25	18	122	99	509	215	19	7	9	3	8	18	71	44	288	26	38	46	226	70	20	4	0	0	31	57	12	0	6	1	19	102	6	18	20	12	5	25	244
2021/6/4	2586	203	13	9	30	0	5	11	45	23	23	102	121	472	234	10	7	11	2	21	8	34	34	266	26	41	44	189	75	28	0	0	2	16	59	13	1	2	1	14	79	5	16	10	4	4	26	247
2021/6/5	2647	276	9	9	15	0	7	9	27	25	10	119	137	435	224	13	9	14	1	47	15	43	50	218	23	34	49	174	81	18	2	0	0	20	47	10	3	6	3	19	85	4	29	12	8	0	47	261
2021/6/6	2016	183	2	12	11	0	8	11	34	13	5	81	76	350	249	8	6	15	1	28	11	22	38	169	13	15	46	145	58	9	2	0	0	12	40	3	0	4	0	28	79	0	15	9	7	0	15	183
2021/6/7	1278	147	9	8	2	0	1	13	24	21	11	44	68	237	173	2	4	4	1	12	3	25	23	97	9	15	10	72	22	6	1	0	2	12	29	6	0	2	2	10	27	0	7	5	0	0	8	104
2021/6/8	1884	120	10	6	9	0	1	6	14	28	6	83	81	370	179	6	10	7	0	43	8	22	24	170	16	18	44	190	68	11	2	0	0	8	26	19	0	3	4	7	57	5	12	13	4	2	13	159
2021/6/9	2224	179	4	18	9	1	0	15	24	34	17	121	106	440	202	10	7	4	3	18	15	23	41	247	10	30	64	153	64	11	2	0	1	13	27	15	0	6	2	9	66	1	4	10	6	1	17	174
2021/6/10	2041	182	2	14	9	0	3	12	25	32	8	110	102	436	189	16	5	7	1	32	13	24	39	171	18	16	41	148	50	5	6	0	0	12	32	11	0	10	1	11	42	1	13	9	4	2	11	166
2021/6/11	1934	145	2	16	8	0	1	9	15	26	12	87	113	435	220	9	1	7	3	40	6	22	40	149	15	12	29	134	46	15	1	0	0	12	34	13	3	4	1	8	58	2	9	7	7	5	8	145
2021/6/12	1941	125	3	16	12	1	3	3	84	34	6	83	79	467	247	17	5	1	0	15	10	31	27	123	12	13	35	126	38	10	3	0	1	11	33	7	2	1	0	7	47	0	12	9	7	3	15	157
2021/6/13	1382	82	1	10	7	1	2	13	24	9	4	65	105	302	170	5	5	6	1	9	4	10	30	102	18	7	23	96	24	9	1	0	1	6	40	1	5	2	0	9	37	0	14	2	0	1	15	104
2021/6/14	929	74	0	9	6	0	2	4	12	17	3	41	91	208	141	2	5	5	2	7	2	11	10	46	4	11	8	57	21	3	0	0	0	1	22	3	0	2	0	6	23	2	3	0	1	0	10	54
2021/6/15	1418	87	3	7	10	1	1	3	15	25	6	70	87	337	160	7	5	3	4	14	4	14	23	98	4	14	18	110	44	18	2	0	1	5	14	15	1	7	2	16	35	0	2	7	1	0	11	107
2021/6/16	1696	88	1	10	4	0	5	11	23	15	4	87	113	500	210	5	5	4	3	6	4	13	32	110	7	20	22	108	34	9	0	0	0	8	27	6	3	4	2	6	40	0	7	8	4	0	13	115
2021/6/17	1550	73	0	4	8	0	0	9	15	11	2	79	124	452	185	6	11	7	5	13	5	13	33	99	4	21	17	95	39	13	1	0	0	4	21	0	0	1	5	10	41	4	10	6	2	2	3	97
2021/6/18	1619	76	0	5	4	0	0	13	21	23	2	64	135	453	231	1	15	7	11	35	5	22	30	106	14	4	18	79	37	14	1	0	0	3	30	5	0	3	2	6	26	0	11	7	0	5	9	86
2021/6/19	1509	73	1	7	3	1	3	10	33	14	3	79	119	388	182	1	6	10	8	46	7	17	28	89	4	11	16	111	18	10	1	0	0	6	22	6	0	1	2	10	47	2	8	1	5	1	2	97
2021/6/20	1303	52	0	1	2	4	0	11	17	15	4	72	103	375	162	0	3	1	22	19	10	9	17	84	4	10	16	106	19	12	3	0	0	2	19	7	0	0	0	10	36	1	6	4	1	0	3	61
2021/6/21	864	37	0	0	2	7	0	10	5	15	1	53	85	236	135	0	8	2	20	24	7	5	15	35	5	1	1	42	14	5	0	0	0	1	17	3	2	0	0	8	17	0	3	3	5	0	2	33
2021/6/22	1433	29	0	5	7	9	0	6	19	29	6	93	74	436	163	3	1	6	17	14	7	18	18	96	2	13	12	107	27	23	3	0	0	1	13	5	1	1	0	16	36	1	2	11	0	1	4	98
2021/6/23	1776	49	2	5	10	2	0	12	20	22	3	108	131	620	201	3	8	2	25	17	17	11	38	75	13	9	21	125	22	20	3	0	0	1	16	1	0	1	1	14	32	3	6	7	1	1	2	96
2021/6/24	1669	26	8	10	6	5	0	11	38	19	0	119	129	570	192	2	3	4	25	23	5	13	28	100	11	6	10	116	17	18	5	0	0	2	18	2	1	0	0	5	36	4	7	7	2	2	2	62
2021/6/25	1706	33	2	4	8	12	0	8	56	27	4	100	126	563	221	2	5	1	17	14	5	6	48	66	22	11	10	120	20	17	0	0	0	0	12	6	0	6	2	9	37	0	9	7	2	4	2	82
2021/6/26	1620	47	11	2	5	21	0	18	31	37	5	96	108	535	231	3	2	0	18	12	11	9	36	46	5	2	20	88	34	20	1	0	1	3	5	5	1	0	0	11	40	0	14	2	0	4	6	74
2021/6/27	1280	28	1	8	4	10	0	11	37	20	4	85	108	386	204	0	1	1	11	2	4	2	31	41	2	4	14	96	16	18	1	0	0	1	6	2	0	2	0	9	25	1	10	4	0	0	9	61
2021/6/28	989	27	2	0	5	13	0	13	14	18	3	68	121	317	192	1	0	1	8	6	1	3	11	20	3	1	6	40	4	12	3	0	0	0	9	1	0	0	0	13	17	0	3	2	0	1	5	25
2021/6/29	1376	23	11	3	7	14	0	4	26	19	3	76	92	476	181	0	3	1	12	4	3	5	24	49	4	9	15	101	25	23	4	4	1	0	4	0	1	2	2	10	26	1	12	1	0	7	4	84
2021/6/30	1810	38	10	9	6	13	0	14	27	29	4	109	156	714	209	3	1	1	17	4	5	3	29	53	4	4	26	108	28	20	3	11	0	2	8	8	0	2	0	4	43	0	7	6	0	2	3	67
2021/7/1	1742	39	2	2	14	15	0	23	27	27	1	142	139	674	211	2	1	4	12	5	1	4	37	49	5	4	14	108	32	7	6	1	0	1	10	4	0	0	0	7	26	1	12	1	1	4	4	63
2021/7/2	1773	26	9	12	23	7	2	22	23	29	5	125	149	660	230	5	0	6	15	7	0	7	21	44	6	4	13	123	32	17	1	3	0	4	7	7	0	1	1	10	24	7	8	1	0	5	11	61
2021/7/3	1863	30	7	14	12	7	5	13	28	28	6	116	157	715	254	6	0	8	9	11	2	4	18	45	7	4	19	148	22	11	3	4	0	0	7	5	1	1	0	3	36	2	7	2	2	2	6	76
2021/7/4	1479	39	2	6	12	3	1	22	30	11	3	124	141	518	226	9	0	5	3	0	0	8	13	64	4	4	18	88	27	5	0	3	0	1	7	2	0	1	0	7	28	0	4	3	0	0	3	34
2021/7/5	1021	29	1	17	4	1	0	12	12	14	2	76	112	342	180	4	3	11	4	1	2	2	13	21	2	0	6	78	13	3	0	2	0	0	5	1	0	0	0	1	16	0	1	1	0	0	1	28
2021/7/6	1657	34	5	7	15	7	0	11	17	25	1	137	138	592	198	7	4	7	4	10	4	3	24	52	5	9	20	136	34	12	0	0	1	3	7	2	1	4	0	7	43	0	0	0	1	1	7	62
2021/7/7	2181	67	5	9	16	3	2	27	24	14	6	157	139	920	250	14	2	9	6	4	4	4	33	85	10	8	24	151	36	9	4	1	1	4	6	1	0	0	0	8	43	4	2	2	1	2	6	58
2021/7/8	2239	62	7	8	25	11	2	17	26	19	6	155	200	896	322	9	5	13	6	5	5	4	34	49	10	11	19	125	50	13	3	0	1	2	9	6	0	2	0	9	41	1	4	0	5	3	4	35
2021/7/9	2260	50	0	12	25	2	12	20	35	17	5	150	180	823	355	6	1	14	4	9	3	4	43	66	15	8	33	143	38	20	3	0	4	4	10	2	2	6	0	4	60	0	2	1	3	0	11	55
2021/7/10	2453	64	0	8	26	4	13	25	37	20	14	147	204	951	310	12	1	15	22	3	2	5	37	64	7	14	24	200	45	22	1	0	1	4	5	2	1	2	1	9	54	0	4	4	0	1	4	64
2021/7/11	2020	56	1	14	21	4	4	16	35	13	3	163	183	613	389	14	0	11	16	4	1	3	13	64	17	5	27	166	44	9	6	1	0	3	8	2	5	4	2	7	35	0	0	1	0	2	5	30
2021/7/12	1492	47	2	12	13	2	6	9	20	10	3	110	114	503	280	3	1	11	4	11	3	8	20	42	4	5	20	104	17	9	2	0	0	6	9	0	0	1	0	2	44	0	0	1	1	1	4	28
2021/7/13	2376	60	7	12	30	3	3	9	36	28	9	178	180	829	308	6	7	16	6	2	2	9	44	70	10	9	18	225	80	22	3	1	1	6	5	2	2	1	3	6	50	2	3	2	1	3	2	65
2021/7/14	3171	75	6	8	41	6	2	16	37	18	6	243	208	1150	361	18	2	33	4	2	5	18	40	71	33	11	46	349	77	22	1	15	1	10	15	3	5	3	3	10	94	3	4	4	1	3	5	83
2021/7/15	3409	85	7	6	45	5	3	17	48	13	7	328	253	1309	403	19	4	21	6	1	1	4	43	74	11	11	32	324	77	16	6	10	2	19	11	1	2	1	13	9	71	6	8	3	7	1	6	60
2021/7/16	3420	73	3	9	48	9	6	14	60	26	11	290	277	1272	446	14	3	41	3	5	4	19	42	67	20	11	38	254	81	20	2	12	2	11	16	4	4	4	6	14	58	9	12	8	6	0	10	76
2021/7/17	3872	111	8	10	34	8	3	16	45	48	10	318	244	1411	539	18	4	33	4	3	6	5	27	75	33	9	52	380	122	18	6	29	9	9	16	6	13	1	5	8	60	4	8	10	3	3	7	81
2021/7/18	3093	107	7	10	19	2	0	16	34	12	9	287	254	1008	460	11	6	23	5	3	5	6	21	94	10	7	51	262	75	19	12	15	7	9	17	2	8	3	6	10	79	3	8	6	4	5	6	70
2021/7/19	2318	70	0	4	11	0	0	11	27	23	11	199	234	727	412	8	2	25	0	3	6	1	12	36	7	11	29	224	39	18	6	8	8	14	14	0	5	0	2	5	46	8	10	1	3	1	2	35
2021/7/20	3747	104	20	6	20	3	1	8	57	20	11	314	199	1391	433	36	15	23	3	7	5	14	47	94	18	10	39	313	129	26	3	13	17	16	15	3	6	4	4	8	91	9	9	6	12	5	6	154
2021/7/21	4940	118	3	9	28	7	2	23	77	42	35	381	302	1839	522	24	9	66	2	7	9	11	57	109	22	13	80	491	120	38	8	17	17	33	46	4	5	8	8	5	136	7	8	10	1	7	5	169
2021/7/22	5390	140	4	5	18	2	4	14	86	33	16	510	343	1984	630	37	12	62	8	14	8	14	78	146	27	22	70	461	149	30	10	11	20	33	25	4	5	4	5	7	139	8	9	14	2	5	9	153
2021/7/23	4212	79	2	8	20	2	0	24	54	40	27	401	334	1367	652	14	15	47	6	14	5	15	54	69	11	14	53	379	61	13	16	7	10	28	29	0	8	4	4	7	152	4	12	18	5	9	19	100
2021/7/24	3596	118	0	12	5	2	1	23	44	31	24	345	301	1148	547	28	3	35	5	12	8	12	58	69	11	11	34	283	71	14	10	7	7	31	21	2	5	4	6	2	99	3	1	16	11	9	8	99
2021/7/25	5030	113	8	13	24	4	0	37	63	43	32	449	279	1785	531	24	15	72	27	24	10	7	72	108	16	12	80	471	138	19	9	9	7	27	24	5	4	5	16	5	162	2	11	31	3	3	22	209
2021/7/26	4679	137	3	11	10	2	0	52	86	53	26	449	508	1449	539	25	15	79	18	11	13	15	58	70	16	25	76	374	75	23	9	9	6	23	31	7	3	2	12	5	172	3	8	34	6	2	13	116
2021/7/27	7660	138	9	10	26	1	6	41	96	108	52	594	405	2889	758	41	7	72	13	23	23	18	99	174	21	31	96	741	260	45	16	14	8	35	35	9	7	8	10	10	236	14	20	44	12	13	18	354
2021/7/28	9625	227	8	17	44	4	3	80	193	102	70	870	577	3234	1051	51	21	119	17	23	16	31	120	265	37	50	175	798	253	51	27	11	7	58	53	10	7	11	15	22	405	19	24	56	12	10	24	347
2021/7/29	10742	260	25	12	36	5	18	86	166	142	103	864	576	3920	1164	53	24	94	27	28	29	23	108	250	34	32	164	932	280	58	43	28	9	59	65	16	7	33	19	25	366	25	21	63	20	16	22	392
2021/7/30	10814	250	15	19	50	7	7	87	222	120	106	853	753	3386	1418	42	37	110	30	31	35	34	121	230	33	60	167	882	265	54	38	47	14	77	54	27	16	15	11	17	478	25	39	91	21	15	23	382
2021/7/31	12413	284	22	21	65	7	15	84	172	170	136	1036	792	4143	1580	58	27	90	29	30	41	18	168	287	44	45	199	1040	329	59	34	15	17	65	65	17	10	43	19	14	504	23	16	83	23	14	21	439
2021/8/1	10236	267	14	9	38	1	12	76	202	63	104	899	767	3134	1257	48	21	81	25	43	39	26	95	231	37	44	166	890	317	77	33	26	8	94	56	9	5	34	8	11	434	13	34	51	29	10	31	367
2021/8/2	8411	217	13	14	31	3	15	75	172	75	40	762	786	2282	1686	31	14	56	34	46	37	18	72	147	32	55	120	448	165	35	40	14	11	50	46	3	11	28	8	10	358	22	12	49	17	22	20	209
2021/8/3	12149	211	26	21	74	6	32	114	197	139	148	1053	781	3798	1298	61	19	85	43	47	44	54	159	258	67	79	189	1079	441	76	33	25	10	78	58	15	7	29	31	14	510	19	44	110	22	33	45	467
2021/8/4	14352	366	16	19	80	8	21	95	290	178	204	1201	838	4316	1484	78	31	118	28	49	61	43	202	376	74	103	277	1224	422	89	39	34	4	131	114	27	11	27	32	6	752	31	28	116	34	29	44	602
2021/8/5	15353	342	26	13	103	6	33	106	185	135	158	1235	941	5149	1845	72	53	73	22	67	63	55	181	364	57	79	273	1085	459	90	25	44	10	89	94	17	12	33	40	13	718	44	51	127	31	36	51	648
2021/8/6	15797	283	27	28	126	13	40	79	283	138	120	1220	1057	4688	2082	88	64	78	35	73	60	45	224	387	97	89	289	1310	473	101	30	36	16	101	106	21	5	41	40	23	838	34	45	128	51	33	87	565
2021/8/7	15825	347	30	39	106	16	37	99	256	164	182	1449	1075	4652	1893	82	46	82	32	79	49	67	236	459	83	117	270	1123	501	97	37	18	6	120	117	31	9	59	56	12	742	38	55	150	48	40	71	548
2021/8/8	14529	308	22	21	96	14	28	81	299	98	117	1364	988	4139	1860	73	47	55	26	44	41	49	206	375	73	89	332	1164	449	88	25	18	7	87	107	24	9	50	30	9	701	34	37	82	42	43	104	574
2021/8/9	12141	310	11	13	59	9	19	81	217	95	91	1160	951	2972	2166	50	33	71	30	37	42	56	163	256	62	71	271	995	275	58	20	17	8	87	66	20	6	26	29	0	624	24	38	83	39	32	66	332
2021/8/10	10728	347	26	26	87	8	15	57	223	101	102	1166	858	2775	1572	81	35	33	21	38	40	58	177	259	55	89	107	697	228	60	19	6	17	64	58	32	8	38	33	9	458	52	27	90	39	23	82	332
2021/8/11	15994	351	77	40	142	13	43	91	180	166	173	1227	953	4425	1561	74	46	75	15	54	73	123	288	516	111	162	341	1490	608	138	36	23	12	137	112	47	5	65	85	20	736	73	55	181	61	44	108	638
2021/8/12	19038	480	42	36	221	12	26	230	274	171	166	1528	1038	5133	1807	104	71	98	18	66	84	122	354	703	131	164	372	1654	728	114	31	21	18	217	161	57	11	60	69	24	1040	89	74	189	83	61	154	732
2021/8/13	20492	454	45	54	213	25	37	116	335	174	252	1696	1089	5908	2281	129	63	94	19	73	109	135	379	638	137	155	450	1561	679	134	45	23	12	167	196	61	19	66	91	26	951	94	63	207	95	63	158	721
2021/8/14	20287	479	56	51	153	20	29	121	391	195	218	1800	1272	5249	2356	98	60	86	29	83	100	123	318	698	148	179	378	1828	628	103	40	6	34	199	202	69	17	107	52	24	890	85	71	191	89	46	164	752
2021/8/15	17887	366	11	42	165	11	20	115	238	112	177	1773	1373	4358	2080	75	70	74	31	63	99	130	393	609	151	114	413	1764	517	120	51	24	14	169	135	38	19	49	58	27	680	40	38	158	94	28	140	661
2021/8/16	14981	357	16	26	72	8	17	64	186	76	119	1301	1607	3119	2584	58	77	46	17	56	60	116	247	571	108	120	321	964	402	91	42	10	21	142	144	47	19	57	71	20	683	114	37	152	85	41	151	339
2021/8/17	20104	410	91	43	211	29	44	99	260	177	238	1634	1303	4534	2017	69	78	66	34	89	85	324	435	967	208	176	419	1856	852	133	67	24	30	163	226	75	36	83	79	40	716	121	104	271	148	111	245	684
2021/8/18	24091	595	58	47	272	29	51	117	345	200	314	1451	1692	5567	2021	116	121	89	29	93	152	338	590	1227	276	207	421	2296	1088	162	64	22	31	307	303	105	37	65	91	64	1253	182	89	264	162	125	202	761
2021/8/19	25335	575	79	46	231	39	40	95	296	273	317	2169	1408	5729	2340	132	147	83	31	84	158	322	676	1221	311	232	406	2443	1076	173	84	14	28	254	362	119	52	111	102	80	1134	144	114	267	198	121	251	768
2021/8/20	25975	523	74	63	292	38	53	108	355	262	304	1824	1778	5529	2878	107	117	82	37	103	136	310	620	1347	388	210	546	2586	903	190	90	22	19	274	375	94	28	105	77	78	1195	139	94	317	214	106	242	743
2021/8/21	25633	579	83	25	273	36	69	109	365	244	325	1875	1761	5247	2705	127	132	69	30	87	150	345	632	1445	427	230	547	2556	1024	188	80	26	17	251	381	86	54	90	69	87	1070	122	86	247	215	158	231	678
2021/8/22	22327	529	61	20	198	27	45	94	336	195	301	1696	1245	4448	2524	85	105	66	31	87	122	276	479	1202	432	152	542	2221	1038	194	74	16	15	246	333	64	55	88	66	81	1144	83	68	175	206	116	160	586
2021/8/23	16926	420	25	3	162	22	32	96	276	101	151	1332	1503	2537	2579	66	70	48	28	58	77	179	321	1059	268	172	367	1558	538	147	67	17	13	167	294	56	47	61	60	42	895	118	60	178	154	75	147	280
2021/8/24	21664	426	81	39	154	50	43	74	247	223	265	1316	1133	4328	1947	113	68	70	41	86	93	382	545	1617	342	235	587	2368	1078	223	90	11	36	160	287	80	49	95	72	88	879	96	73	240	157	136	191	750
2021/8/25	24414	568	104	40	301	37	35	95	275	220	254	1614	1451	4334	2304	159	120	67	56	85	125	382	638	1815	431	220	531	2808	1085	184	85	30	45	302	354	61	56	90	76	111	1094	124	73	226	186	114	240	809
2021/8/26	25040	504	139	30	227	38	38	88	271	227	337	1709	1396	4783	2632	125	91	56	48	72	107	384	548	2141	515	214	605	2830	1006	205	75	36	39	206	356	76	64	96	54	106	991	103	50	260	163	127	192	680
2021/8/27	24305	382	103	41	204	19	27	110	328	167	238	1524	1487	4350	2662	136	86	64	47	76	117	308	640	2346	423	214	524	2814	1059	192	55	20	18	248	371	74	60	84	54	93	996	95	65	250	178	116	148	692
2021/8/28	22838	457	100	42	184	26	53	93	281	206	367	1608	1629	3691	2378	115	76	59	41	77	101	341	603	1891	415	179	538	2641	1048	222	71	20	25	210	339	81	50	68	54	70	953	69	74	259	147	74	157	655
2021/8/29	19339	359	67	58	128	14	30	70	221	155	162	1463	1203	3124	2362	82	46	58	32	48	58	268	499	1383	343	161	466	2389	914	210	38	29	33	188	284	53	59	55	37	54	957	59	55	159	117	81	128	580
2021/8/30	13668	266	54	18	79	8	20	47	227	69	63	1106	1028	1969	1719	53	42	26	29	45	40	200	240	1507	181	113	338	1605	433	161	42	14	17	151	256	43	52	40	49	48	626	52	41	121	122	52	49	207
2021/8/31	17713	305	84	35	128	19	28	57	160	132	196	996	1278	2926	1541	63	36	40	32	72	62	322	475	1610	236	139	442	2347	1024	196	68	25	33	139	253	70	39	62	49	93	685	81	52	238	108	105	78	554
2021/9/1	20029	351	133	44	171	11	29	75	215	164	180	1203	1134	3176	1921	78	46	64	26	43	78	278	480	1876	269	183	529	3004	1017	216	68	13	30	218	266	77	48	65	25	60	1017	82	60	180	127	68	96	535
2021/9/2	18206	314	100	44	147	18	39	74	220	114	176	1115	1088	3097	1738	64	37	41	17	46	58	229	429	1718	248	232	476	2501	953	193	57	21	25	163	229	54	44	58	31	53	794	50	70	171	115	89	91	565
2021/9/3	16719	251	64	48	104	13	14	47	262	136	128	925	1160	2534	1869	39	38	33	25	41	54	233	420	1720	219	137	372	2305	870	169	56	17	28	185	237	52	34	41	36	74	732	72	64	130	83	55	86	507
2021/9/4	16003	224	73	42	97	15	20	53	263	117	105	1075	1202	2370	1633	56	47	25	23	47	45	188	301	1776	161	98	405	2353	755	142	74	15	13	141	245	66	25	30	26	63	641	43	34	129	73	49	67	558
2021/9/5	12891	218	56	42	61	6	13	27	259	82	96	817	1129	1854	1242	60	24	20	34	30	43	164	221	1376	137	69	339	1820	696	156	39	12	11	133	136	42	30	30	26	41	588	48	49	93	62	39	54	367
2021/9/6	8229	123	20	25	34	9	12	37	158	89	48	450	665	974	971	23	24	17	12	27	27	125	135	1190	109	84	258	924	357	116	26	9	2	68	145	22	32	16	13	25	420	20	19	83	52	24	43	167
2021/9/7	10590	137	60	22	73	10	24	29	125	96	88	647	647	1634	738	43	21	25	25	41	30	200	213	1217	120	84	290	1649	620	116	42	11	13	62	136	31	30	26	22	37	424	28	47	117	55	46	56	383
2021/9/8	12384	180	72	22	80	16	14	39	205	110	117	779	609	1840	1099	57	22	18	16	36	37	178	220	1289	111	71	377	2012	850	139	32	8	20	113	150	30	28	21	26	37	572	30	52	94	48	42	53	413
2021/9/9	10379	144	74	28	70	17	25	41	183	104	72	697	589	1677	803	68	14	28	28	31	32	129	173	1169	129	67	270	1488	674	86	21	14	14	72	146	29	40	17	38	40	429	24	33	86	50	30	50	336
2021/9/10	8868	117	44	21	45	6	18	46	163	96	75	556	461	1246	829	58	8	32	27	21	33	110	176	1031	96	57	190	1309	526	86	33	13	9	83	148	24	36	16	19	33	438	21	21	66	38	27	59	301
2021/9/11	8790	156	44	24	77	12	16	36	140	89	56	780	428	1276	861	53	22	35	17	11	28	153	134	970	85	63	198	1263	506	85	20	13	5	46	110	25	29	9	24	32	377	21	21	71	32	21	46	270
2021/9/12	6488	87	39	19	53	9	9	37	85	75	43	424	305	1085	595	18	6	9	17	19	18	90	99	613	48	40	178	1036	421	59	11	2	12	62	88	11	19	8	7	12	281	15	26	45	33	17	37	266
2021/9/13	3088	60	27	8	31	8	6	31	68	34	12	190	169	521	252	9	5	6	14	24	19	38	49	221	34	18	84	435	150	39	4	1	1	32	55	9	9	3	7	13	138	13	8	35	22	20	19	137
2021/9/14	6649	94	45	15	54	16	14	27	134	84	65	440	361	974	550	45	10	15	15	29	37	91	139	647	76	45	102	1088	433	68	27	19	2	39	87	5	17	7	15	18	203	16	42	53	35	16	34	301
2021/9/15	6882	108	70	18	66	7	6	22	131	83	44	487	282	1069	622	36	18	53	12	26	35	76	176	696	51	42	176	1044	371	75	20	4	2	47	124	16	20	9	20	7	307	18	19	39	22	19	31	256
2021/9/16	5490	102	32	11	40	11	4	16	103	76	34	341	262	798	486	33	6	58	13	14	45	80	157	585	48	34	139	807	302	86	11	10	5	44	88	25	10	11	10	7	198	7	12	39	25	23	32	210
2021/9/17	4759	88	38	2	52	2	2	14	108	47	34	307	249	702	447	40	8	31	15	10	77	78	95	399	26	49	115	743	261	35	40	6	10	25	62	4	15	13	4	7	169	11	18	41	28	18	29	185
2021/9/18	4557	81	86	15	24	2	2	17	97	48	28	298	201	713	359	71	6	32	11	13	34	69	82	427	51	53	108	658	312	56	14	1	4	38	65	15	11	16	17	7	130	7	11	40	17	16	19	175
2021/9/19	3280	60	16	7	30	12	1	9	78	36	37	195	190	523	313	24	8	4	10	5	23	41	48	352	23	12	72	464	201	23	27	1	2	16	47	10	7	4	9	7	132	5	6	35	16	8	16	114
2021/9/20	1916	48	20	1	18	7	1	6	24	35	14	101	107	259	139	13	4	18	9	5	6	44	20	207	29	18	43	271	108	19	7	2	6	13	32	6	6	4	5	10	86	3	16	22	14	10	4	76
2021/9/21	1521	33	18	2	25	1	0	12	24	20	34	93	57	197	99	18	5	8	8	9	10	18	17	192	7	29	30	218	46	23	6	1	9	3	36	10	4	4	6	7	56	4	13	25	11	6	4	63
2021/9/22	3655	85	21	5	13	7	7	4	54	50	32	259	190	451	237	27	7	13	45	20	13	66	69	398	24	22	62	630	284	44	2	0	11	20	59	10	9	8	17	14	106	8	28	55	20	5	4	140
2021/9/23	3820	71	66	2	32	10	4	12	72	50	40	224	177	542	358	40	10	19	8	15	21	47	65	337	27	21	116	523	299	39	26	0	5	21	56	9	8	7	21	9	181	15	9	19	28	9	10	140
2021/9/24	1665	73	8	0	18	1	1	7	28	20	14	112	74	208	124	17	2	4	6	15	18	24	27	131	13	22	34	231	104	21	19	0	3	14	42	8	4	4	17	10	67	2	9	21	17	5	1	65
2021/9/25	2692	49	34	1	33	3	17	2	44	33	24	178	123	351	197	26	9	20	6	36	4	36	27	252	24	16	50	459	190	32	30	6	1	14	30	11	9	5	17	7	74	14	6	43	17	15	5	112
2021/9/26	2095	38	8	3	32	0	0	9	28	27	18	146	99	294	184	21	4	4	5	19	7	30	32	200	20	27	52	346	138	23	3	0	3	10	33	4	4	1	7	2	88	7	7	20	15	5	4	68
2021/9/27	966	17	7	1	10	1	0	3	15	27	9	49	49	125	53	7	4	2	6	4	6	17	14	99	8	10	23	130	53	7	23	0	6	2	27	2	1	0	5	2	46	5	9	24	13	1	0	44
2021/9/28	1943	30	24	0	14	6	2	3	46	26	17	142	92	242	140	30	9	9	4	16	13	45	38	148	16	34	49	335	127	20	7	0	12	3	42	4	2	3	10	4	43	12	6	22	24	1	9	62
2021/9/29	1980	54	26	0	16	0	1	4	29	41	14	119	88	260	165	26	5	30	13	2	12	32	33	148	13	26	53	346	134	17	8	8	8	18	37	8	12	5	6	9	44	6	7	16	10	3	4	64
2021/9/30	1568	36	19	1	20	3	1	5	23	25	8	116	67	206	107	24	4	10	8	6	8	46	25	126	10	9	41	266	98	13	0	0	3	9	38	6	5	0	14	3	37	7	6	35	4	1	10	59
2021/10/1	1367	25	20	2	7	1	6	3	22	13	11	106	86	191	80	21	1	29	2	6	16	37	14	87	10	11	35	227	65	10	4	2	5	9	32	9	3	1	16	2	45	10	8	16	10	2	5	44
2021/10/2	1329	24	11	2	10	11	0	3	25	23	15	71	68	190	94	21	2	24	9	9	12	24	19	80	5	28	34	203	93	12	11	4	4	10	22	4	3	3	14	4	45	11	7	5	9	2	3	46
2021/10/3	873	11	5	0	4	5	2	2	9	12	8	70	39	125	78	8	1	8	3	2	6	12	4	61	3	6	27	120	62	10	2	1	2	2	39	11	5	1	13	2	43	2	3	9	12	0	0	23
2021/10/4	502	8	1	0	0	6	0	1	11	13	2	33	16	89	27	11	6	2	3	1	2	14	6	17	2	9	9	96	26	6	4	0	1	12	13	5	3	1	4	1	15	1	3	4	2	1	1	14
2021/10/5	1104	19	8	2	6	1	2	3	15	14	14	80	72	107	85	11	7	4	6	2	11	18	4	130	10	9	19	201	53	16	11	6	0	10	24	5	6	3	16	2	20	3	9	6	7	5	8	34
2021/10/6	1180	18	11	1	2	3	1	1	21	15	9	75	49	163	125	12	5	6	2	3	12	22	14	76	17	12	32	190	95	12	5	3	7	17	24	3	1	1	6	2	23	6	8	25	9	1	2	33
2021/10/7	912	14	11	0	4	1	0	7	20	18	10	49	36	141	75	8	4	4	3	1	4	24	8	59	17	6	26	158	64	10	6	0	0	9	17	3	1	1	10	4	24	8	3	12	12	2	4	14
2021/10/8	810	19	0	0	5	0	0	1	10	14	7	30	33	99	71	11	4	7	2	2	10	21	6	52	14	1	25	169	53	18	2	1	0	9	11	9	1	0	8	0	16	5	13	1	18	0	3	29
2021/10/9	791	38	5	0	5	1	0	0	25	12	13	38	35	78	80	8	8	6	4	0	7	15	10	49	11	8	19	122	53	8	5	6	0	3	14	15	2	0	12	0	27	9	4	6	9	1	4	16
2021/10/10	581	23	23	1	1	1	1	26	9	8	5	33	33	55	47	7	0	1	4	0	3	26	5	27	5	4	24	89	27	4	0	0	0	3	12	3	0	0	9	1	30	6	5	3	2	1	0	14
2021/10/11	285	15	2	0	0	0	0	1	5	3	8	20	13	34	27	3	2	1	4	0	2	5	5	13	5	0	8	49	10	3	1	0	0	5	6	1	0	1	9	1	12	2	3	0	1	1	0	4
2021/10/12	672	26	24	2	3	0	1	0	7	9	6	36	26	49	49	6	9	1	1	5	8	27	4	40	6	3	11	127	49	8	1	17	1	9	13	11	1	0	9	5	14	1	3	2	4	1	4	33
2021/10/13	741	29	27	0	0	0	6	4	8	8	17	39	28	69	61	1	4	6	7	0	12	13	5	48	5	1	20	107	58	16	1	0	0	10	29	10	1	2	7	0	29	4	3	3	6	0	7	30
2021/10/14	644	35	17	0	4	0	6	1	6	12	2	36	24	50	47	3	24	2	4	0	3	12	4	30	4	1	9	112	41	17	4	4	20	2	29	4	0	0	8	4	18	0	4	3	1	0	5	32
2021/10/15	521	25	19	1	0	0	4	3	11	4	5	27	16	55	22	6	8	3	3	3	3	14	6	35	8	9	12	64	24	9	2	2	2	9	25	2	1	0	6	1	22	0	4	9	3	3	6	25
2021/10/16	537	34	10	0	2	1	0	3	6	6	10	22	12	67	26	5	3	5	0	0	7	6	6	38	6	3	10	82	32	6	0	0	10	2	19	10	3	0	5	3	17	1	6	16	3	1	3	30
2021/10/17	381	27	1	0	3	0	2	2	6	4	3	19	6	41	26	1	3	1	0	2	0	7	4	21	2	7	7	69	19	3	0	0	14	7	15	4	0	1	6	4	10	2	11	11	0	0	1	9
2021/10/18	178	5	0	0	0	0	2	0	2	0	1	13	5	19	5	0	1	1	0	0	2	8	4	10	0	2	1	22	13	4	0	1	0	2	6	4	0	0	3	7	11	6	2	2	0	0	0	14
2021/10/19	423	12	3	0	0	0	9	1	5	2	8	18	22	37	18	6	0	1	1	3	4	7	6	14	3	4	7	92	29	4	0	0	2	10	8	3	0	1	3	3	21	1	7	1	14	1	1	31
2021/10/20	427	12	3	0	0	1	1	0	7	9	6	11	16	42	33	3	1	3	4	1	5	14	7	28	4	5	8	65	26	10	2	1	8	8	16	4	0	0	3	2	9	3	7	2	5	1	12	19
2021/10/21	311	11	4	0	0	1	0	1	6	3	4	14	12	30	29	1	0	8	0	0	2	6	4	20	6	5	5	47	29	2	0	1	0	3	11	1	0	1	4	4	5	5	3	3	0	0	1	19
2021/10/22	345	14	2	0	0	0	2	2	5	1	15	14	5	26	11	1	0	3	1	0	4	12	0	36	3	5	10	51	30	2	2	2	0	2	10	5	0	1	5	3	11	8	3	2	21	0	1	14
2021/10/23	307	16	3	0	2	3	0	0	3	2	2	17	9	35	17	3	3	0	1	1	4	4	1	22	4	4	8	53	29	5	1	0	3	2	7	1	1	1	6	0	9	7	1	3	2	0	1	11
2021/10/24	224	7	3	0	0	0	0	0	2	2	10	7	8	17	6	1	0	1	1	2	1	5	2	16	5	7	4	30	39	4	0	0	0	3	4	5	0	1	3	2	5	7	0	1	2	0	0	11
2021/10/25	145	5	0	0	2	0	0	0	0	0	3	2	3	14	6	1	1	0	0	0	3	6	0	8	2	5	11	24	21	3	1	0	0	2	7	1	0	0	4	0	3	2	0	0	0	0	0	5
2021/10/26	349	11	1	0	1	0	3	0	2	3	11	13	6	27	19	5	2	6	0	1	9	7	1	37	10	3	10	56	50	10	1	0	0	3	9	2	0	1	5	0	3	2	2	0	0	0	4	13
2021/10/27	323	7	7	0	0	1	1	0	2	0	17	13	11	34	16	2	3	1	0	0	0	11	1	24	0	8	1	69	21	5	0	1	8	11	7	1	0	0	10	2	7	0	2	2	0	0	0	17
2021/10/28	299	4	0	0	1	0	0	1	2	1	13	13	7	22	14	3	12	8	0	1	3	4	1	24	1	4	8	64	25	3	1	1	9	6	7	5	1	0	7	0	5	2	5	2	0	0	0	9
2021/10/29	321	10	0	0	2	3	0	0	3	2	18	13	8	24	12	1	4	0	0	0	3	15	2	19	4	0	4	55	27	5	0	0	12	10	6	12	0	0	6	2	19	1	4	1	8	0	0	6
2021/10/30	281	8	0	0	3	3	0	0	7	0	4	14	13	23	8	2	6	5	1	0	1	7	3	21	4	4	4	39	16	6	1	4	4	8	14	4	0	0	6	4	18	1	3	1	0	0	0	11
2021/10/31	228	10	0	0	2	2	0	0	1	3	4	12	3	18	7	0	1	1	5	0	0	9	1	17	4	2	7	41	16	7	0	0	10	9	11	3	1	0	2	1	12	0	2	1	0	0	0	3
2021/11/1	77	6	1	0	0	0	0	0	0	0	1	0	3	11	4	0	0	0	3	0	1	5	0	6	1	0	3	8	1	0	0	0	3	5	5	1	1	0	1	0	5	0	1	0	0	0	0	1
2021/11/2	239	17	2	0	2	0	1	0	3	0	7	10	13	19	14	0	1	1	0	0	0	8	3	12	5	0	3	38	21	3	3	0	3	13	5	8	0	0	7	1	4	2	0	0	0	0	0	10
2021/11/3	264	9	0	0	1	0	2	0	1	2	14	7	6	29	16	3	0	0	0	1	2	19	5	18	5	1	4	54	17	3	0	0	2	13	7	0	0	0	2	0	12	1	1	0	0	0	1	6
2021/11/4	120	6	0	0	1	1	0	0	1	1	3	4	4	13	11	1	0	0	0	0	0	6	0	2	1	0	3	14	14	4	0	0	0	15	3	0	0	0	0	0	3	1	0	0	0	0	0	8
2021/11/5	254	12	0	0	1	0	0	1	1	0	3	10	9	20	13	0	15	1	0	0	1	21	1	15	3	3	4	35	22	3	0	0	2	17	6	5	0	0	5	0	6	1	1	2	0	0	0	15
2021/11/6	234	16	0	0	3	0	0	0	4	3	2	6	10	32	16	2	0	0	0	0	0	14	2	14	2	0	4	42	19	1	0	0	2	12	7	5	0	0	5	0	4	3	0	0	0	0	0	4
2021/11/7	156	7	0	0	0	1	0	1	4	4	1	5	1	22	9	1	0	0	0	0	1	6	2	12	0	2	5	39	5	3	0	0	3	9	1	4	0	0	3	0	2	0	0	0	0	0	0	3
2021/11/8	88	6	0	0	0	0	0	0	1	0	1	2	4	15	4	0	0	0	1	0	1	2	0	8	0	1	0	12	2	0	0	0	0	7	12	6	0	0	1	0	1	0	0	0	0	0	0	1
2021/11/9	220	13	0	0	0	2	0	0	2	4	3	14	16	24	18	1	0	0	1	0	2	6	5	6	0	1	8	29	16	5	1	0	0	11	5	1	2	0	15	0	4	1	0	0	0	0	0	4
2021/11/10	207	10	1	0	1	6	0	1	3	1	3	13	10	22	14	2	0	3	0	0	1	7	1	10	0	0	7	23	23	7	0	0	0	13	6	6	0	0	1	0	6	2	0	0	0	0	0	4
2021/11/11	213	6	0	0	0	5	0	0	4	2	3	6	11	24	14	0	0	1	0	0	1	3	1	11	0	1	7	66	5	5	0	0	0	9	8	11	1	0	1	0	3	0	0	1	0	0	0	3
2021/11/12	195	23	0	0	0	1	0	0	6	0	4	9	5	23	23	2	0	4	0	0	0	7	2	16	2	0	6	22	10	0	1	1	0	6	5	2	0	1	0	1	10	0	0	0	0	0	0	3
2021/11/13	199	20	1	0	1	0	0	0	4	2	1	11	8	24	16	0	0	1	0	0	0	1	8	8	1	2	8	30	15	0	0	5	0	15	7	1	1	1	0	0	5	0	0	1	0	0	0	1
2021/11/14	135	9	0	1	0	0	0	0	1	1	2	6	5	18	22	2	0	0	0	0	0	2	0	13	0	0	4	18	7	0	1	0	0	9	0	1	0	0	1	0	10	0	0	1	0	0	0	1
2021/11/15	58	4	0	0	0	0	0	0	2	1	0	9	2	8	4	1	0	0	0	0	0	1	0	2	0	1	1	11	1	0	1	0	0	3	2	0	0	0	0	0	4	0	0	0	0	0	0	0
2021/11/16	144	26	0	0	1	0	0	0	1	3	6	19	4	13	15	1	0	0	0	0	0	0	2	10	0	3	2	12	7	1	0	0	0	8	2	0	0	0	0	0	5	0	0	0	0	0	0	3
2021/11/17	189	21	0	0	2	0	0	0	1	5	2	16	9	26	31	0	0	0	0	0	0	1	2	11	1	1	4	22	8	3	0	0	0	17	1	1	0	0	0	0	3	1	0	0	0	0	0	0
2021/11/18	165	18	0	0	0	0	1	0	2	1	7	6	5	21	22	0	0	1	0	0	0	2	0	6	1	4	12	22	5	1	0	0	0	12	3	0	0	0	0	0	11	1	0	0	0	0	0	1
2021/11/19	143	17	0	0	0	0	2	1	4	4	5	6	4	17	15	2	0	0	0	0	2	0	0	6	0	2	1	25	3	3	0	0	0	9	2	0	0	0	0	0	10	0	1	0	0	0	0	2
2021/11/20	122	9	0	0	1	0	0	0	1	0	3	4	4	19	15	0	0	0	0	0	0	1	0	5	1	0	5	20	2	0	0	0	0	5	3	6	0	0	0	0	17	0	0	0	0	0	0	1
2021/11/21	129	18	0	0	0	0	0	0	2	0	3	6	5	22	14	3	0	0	0	0	0	2	1	5	0	2	3	17	9	0	0	0	0	6	0	0	0	0	0	0	10	0	0	0	0	0	1	0
2021/11/22	22	3	0	0	0	0	0	0	0	0	0	2	2	4	2	2	0	0	0	0	0	0	0	0	0	0	0	2	0	0	0	0	0	0	0	0	0	0	0	0	3	0	0	0	0	0	0	2
2021/11/23	123	13	0	0	1	0	2	0	3	1	1	6	2	13	10	3	0	0	0	1	0	2	3	17	0	0	2	20	5	0	1	0	0	1	1	1	0	0	1	1	10	0	0	0	0	0	0	2
2021/11/24	55	6	0	0	1	0	0	0	0	0	1	4	0	7	6	0	0	0	0	0	0	2	0	1	0	0	5	4	4	0	0	0	1	5	3	0	0	0	0	0	5	0	0	0	0	0	0	0
2021/11/25	117	12	0	0	2	0	2	0	0	0	3	11	4	24	6	1	0	0	0	0	0	1	2	10	0	0	1	14	6	0	0	0	0	4	1	2	0	0	2	0	7	0	0	0	0	0	0	2
2021/11/26	115	12	0	0	0	0	0	1	1	0	2	8	7	19	13	0	0	1	0	0	0	2	0	4	1	0	0	13	5	0	0	0	0	9	5	0	0	0	0	0	8	0	0	0	1	0	0	3
2021/11/27	132	13	0	0	0	0	1	0	1	0	9	10	2	19	13	1	1	0	0	0	0	4	0	10	2	0	0	20	4	2	2	0	0	3	6	0	0	0	0	0	6	0	0	0	0	0	0	3
2021/11/28	66	7	0	0	0	0	0	1	0	0	1	5	3	8	7	4	0	0	0	0	0	1	0	4	0	0	2	11	4	0	0	0	0	1	3	0	0	0	0	0	3	0	0	0	0	0	0	1
2021/11/29	56	5	0	0	0	0	0	0	0	0	6	5	0	7	8	0	0	0	0	0	0	2	0	0	0	0	0	9	2	2	0	0	0	2	5	0	0	0	0	0	2	0	0	0	0	0	0	1
2021/11/30	134	9	0	0	0	0	8	0	0	0	15	10	8	20	8	4	0	0	0	0	2	0	1	13	0	0	2	13	3	1	0	0	0	1	4	6	0	0	0	0	3	0	0	0	0	0	0	3
2021/12/1	126	3	0	0	0	1	4	0	0	4	14	11	8	21	10	2	3	0	0	0	0	2	2	6	0	0	1	15	5	1	1	0	0	4	0	1	0	0	0	0	6	0	0	0	0	0	0	1
2021/12/2	112	3	0	0	0	1	15	0	0	0	9	5	5	12	15	1	0	0	0	0	0	4	2	4	1	0	1	16	4	1	0	0	0	1	0	0	0	0	0	0	8	0	0	1	1	0	0	2
2021/12/3	136	7	0	0	0	3	11	1	0	4	11	12	8	14	9	1	0	0	0	0	0	1	2	5	0	1	2	19	7	0	0	0	1	0	0	0	0	0	0	0	11	0	0	0	0	1	0	5
2021/12/4	123	6	0	0	2	3	3	0	0	1	6	9	6	21	13	2	0	0	0	0	1	0	8	9	0	1	0	13	8	0	0	0	0	0	0	0	0	0	0	0	6	0	0	0	0	1	0	4
2021/12/5	97	5	0	0	0	0	2	0	0	3	30	3	4	15	5	0	0	0	0	0	3	0	0	3	1	1	0	9	6	0	0	0	0	0	0	0	0	0	0	0	2	0	0	0	0	0	0	5
2021/12/6	35	1	0	0	0	0	1	0	0	1	1	2	5	4	2	4	0	0	0	0	0	0	0	0	0	0	0	5	0	0	0	0	0	0	0	0	0	0	0	0	5	0	0	0	0	0	0	4
2021/12/7	113	1	0	0	2	1	5	1	1	3	9	6	4	15	16	3	0	0	0	0	1	0	8	12	0	0	1	15	2	0	0	0	0	2	0	0	1	0	0	0	1	0	0	0	0	0	0	3
2021/12/8	139	3	0	0	0	0	0	5	1	2	10	10	8	22	21	7	0	0	0	1	0	0	8	6	0	1	2	12	8	2	0	0	0	2	0	2	0	0	0	0	3	0	0	0	1	0	0	2
2021/12/9	144	6	0	0	0	0	0	0	4	0	15	11	2	26	21	6	0	0	0	0	1	1	9	8	0	2	4	14	8	0	0	0	0	0	0	0	0	0	0	0	6	0	0	0	0	0	0	0
2021/12/10	119	3	3	0	0	0	0	0	3	2	14	7	6	16	16	1	0	1	0	0	1	2	8	10	0	0	5	7	6	0	0	0	0	0	0	0	0	0	0	0	4	0	0	0	0	0	0	4
2021/12/11	140	6	0	0	0	0	1	0	4	3	12	8	7	23	9	5	0	0	0	0	0	3	10	3	0	1	5	19	7	0	0	0	0	1	0	1	0	0	0	0	6	0	0	0	0	0	0	6
2021/12/12	114	4	0	0	1	0	0	1	1	0	13	4	12	13	11	24	0	0	0	0	0	2	1	9	0	1	0	4	4	1	0	0	0	1	0	0	0	0	0	0	2	0	0	0	0	0	0	5
2021/12/13	57	1	0	0	0	0	0	0	0	0	11	4	9	9	8	8	0	0	0	0	0	0	1	0	0	0	0	2	2	0	0	0	0	0	0	0	0	0	0	0	1	0	0	0	0	0	0	1
2021/12/14	161	5	0	0	0	0	0	0	3	0	16	6	10	29	27	5	0	1	0	0	2	1	11	8	1	0	4	17	4	0	0	0	0	2	0	0	0	0	0	0	5	0	0	0	0	0	0	4
2021/12/15	175	5	0	0	0	0	0	1	0	3	28	12	5	31	26	21	0	0	1	2	2	2	2	5	0	0	3	15	4	0	0	0	0	0	0	1	0	0	0	0	2	0	0	0	0	0	0	4
2021/12/16	142	14	0	0	0	0	0	0	2	2	14	4	5	28	26	8	0	0	0	0	0	1	4	3	0	2	1	14	3	0	0	0	0	0	0	0	0	0	0	0	3	0	0	0	0	0	2	6
2021/12/17	156	6	0	0	0	0	1	0	0	3	32	9	11	20	23	11	0	0	0	1	1	0	3	6	0	2	5	13	4	0	0	0	0	0	0	1	0	0	0	0	2	0	0	0	0	0	1	1
2021/12/18	191	9	0	0	0	0	0	0	2	0	34	11	13	32	29	15	0	0	0	0	2	3	0	7	0	2	6	15	5	0	0	0	0	0	0	0	0	0	0	0	0	0	0	0	0	0	0	6
2021/12/19	156	16	0	0	0	0	0	0	1	3	21	11	4	31	17	7	0	1	0	0	4	0	1	3	0	1	7	11	3	1	0	0	0	1	0	0	0	0	0	0	5	0	0	0	0	0	4	3
2021/12/20	72	11	0	0	0	0	0	0	1	0	11	4	4	8	5	3	0	0	0	0	3	0	1	0	0	4	4	4	1	0	0	0	0	0	0	1	0	0	0	0	3	0	0	0	0	0	2	2
2021/12/21	207	24	0	0	1	0	0	0	3	3	9	5	6	36	18	8	0	0	0	0	3	0	7	7	0	4	4	29	16	0	0	0	0	1	0	3	0	0	0	0	7	0	0	0	0	0	3	10
2021/12/22	237	17	0	0	0	0	1	0	2	9	26	9	12	34	26	2	0	2	0	9	4	0	2	4	0	5	9	26	11	1	0	0	0	1	5	0	0	0	0	0	12	0	1	0	0	0	0	7
2021/12/23	278	25	0	0	1	0	0	0	0	6	16	5	8	39	27	4	1	29	0	5	4	0	2	4	0	5	9	32	4	1	0	0	0	1	1	1	0	0	0	0	19	0	0	0	0	0	4	25
2021/12/24	261	11	0	0	0	0	0	12	1	3	15	6	3	30	26	4	0	13	0	6	7	0	1	4	0	3	12	26	16	1	0	0	0	1	2	2	0	0	0	0	24	0	1	0	0	0	0	31
2021/12/25	297	28	0	0	0	0	0	6	2	11	16	10	4	49	40	5	0	11	0	3	1	0	1	6	0	3	15	22	12	3	0	0	0	0	3	3	0	0	0	0	6	0	3	1	0	0	1	32
2021/12/26	214	29	0	0	0	0	0	1	1	5	14	12	8	35	22	7	0	0	0	0	2	0	0	2	1	2	9	29	5	0	0	0	0	0	1	1	0	0	0	0	5	3	1	0	0	0	0	19
2021/12/27	130	12	0	1	0	0	0	1	0	6	5	7	3	37	9	4	0	3	0	0	1	0	0	5	1	1	6	12	2	0	0	0	0	0	1	4	0	0	0	0	4	0	0	0	0	0	0	5
2021/12/28	347	23	0	0	0	0	0	1	2	11	20	13	6	56	25	5	0	9	0	4	4	0	5	10	0	2	19	63	14	2	0	0	7	0	1	7	0	1	0	0	6	0	1	0	0	0	0	30
2021/12/29	444	24	0	0	2	0	1	3	4	28	18	14	19	84	26	5	0	7	1	6	9	0	5	17	1	6	34	48	17	2	0	0	7	0	5	11	0	1	0	0	9	3	0	0	0	0	0	27
2021/12/30	431	35	0	4	0	0	0	0	1	0	29	15	20	78	19	22	0	2	0	1	10	1	2	12	1	7	20	56	14	3	1	0	6	0	7	9	0	1	0	0	3	1	0	0	0	0	4	47
2021/12/31	450	23	0	0	2	0	0	3	1	11	18	11	9	77	21	16	0	1	1	0	3	3	3	21	0	12	23	79	10	8	0	0	3	0	20	17	0	0	0	1	6	2	0	0	0	0	0	45
2022/1/1	455	24	0	1	0	0	0	2	2	9	14	17	25	86	25	4	0	2	0	1	2	1	4	14	3	10	13	68	17	3	1	0	5	3	19	15	0	0	0	0	18	0	1	0	0	0	0	46
2022/1/2	426	5	0	0	1	0	0	6	2	21	8	13	9	64	24	5	0	1	0	0	19	0	2	18	1	12	14	57	7	10	0	0	4	2	38	21	0	3	0	0	4	0	1	0	0	0	1	53
2022/1/3	783	15	2	3	3	0	1	1	5	14	11	23	29	130	39	6	0	1	0	1	6	10	5	21	1	12	24	84	9	17	0	0	3	6	90	58	1	1	0	2	12	1	1	1	1	1	4	128
2022/1/4	1091	30	2	1	5	0	1	3	9	20	17	38	44	151	69	2	1	2	1	1	12	4	3	31	0	8	30	136	21	25	2	2	5	1	90	63	0	0	2	2	26	5	8	0	1	0	1	216
2022/1/5	2773	60	7	3	2	0	12	12	14	32	25	108	97	430	145	13	0	9	2	7	27	38	24	75	6	62	116	269	74	41	4	4	6	14	218	67	2	7	6	6	47	10	16	3	2	3	19	629
2022/1/6	4475	62	4	6	14	2	2	7	44	41	53	172	187	707	229	27	3	6	10	19	51	24	40	154	10	69	109	527	108	73	12	24	19	28	366	71	7	16	6	4	81	18	10	18	10	5	42	978
2022/1/7	6485	98	5	8	9	0	3	21	54	44	86	283	241	1011	391	69	12	16	21	24	47	57	92	245	17	62	158	690	137	82	5	10	25	45	494	116	7	25	25	4	139	17	32	22	14	10	96	1416
2022/1/8	8550	147	8	10	25	0	10	31	102	67	96	419	283	1390	504	93	10	12	23	25	102	62	140	363	34	86	155	923	237	114	8	8	41	70	628	57	10	21	34	5	200	52	40	37	25	21	80	1742
2022/1/9	8067	98	10	5	20	1	5	33	62	49	94	387	318	1294	517	88	17	12	31	15	107	48	122	389	37	101	222	844	210	70	20	11	35	74	579	69	8	12	40	3	243	50	32	55	21	14	30	1565
2022/1/10	5635	93	19	1	18	8	6	19	44	32	63	253	217	977	329	72	22	7	22	34	64	37	72	232	35	78	130	514	143	88	13	10	29	61	514	50	11	11	38	2	197	55	47	79	24	17	67	781
2022/1/11	6239	117	15	5	17	8	10	26	46	59	92	227	252	962	387	61	20	19	44	23	104	60	72	236	24	110	131	613	113	90	34	27	36	60	588	143	9	26	53	7	148	84	63	109	36	17	81	775
2022/1/12	13052	197	86	4	45	23	42	32	127	161	193	547	465	2198	548	129	11	18	44	46	167	165	203	723	111	158	412	1711	512	135	93	28	34	87	652	182	11	43	112	12	408	87	84	177	35	37	113	1644
2022/1/13	18673	328	85	10	86	24	40	61	177	196	234	886	633	3124	842	220	31	54	82	87	220	179	382	1036	186	287	566	2452	904	134	117	24	101	168	805	218	48	56	150	22	699	144	160	296	87	100	115	1817
2022/1/14	21891	467	97	29	76	27	33	50	249	199	255	955	916	4051	1155	200	24	52	60	117	236	248	516	1317	220	281	671	2826	929	158	149	29	67	202	997	268	24	95	220	36	800	121	163	390	92	88	140	1596
2022/1/15	25630	695	143	23	106	31	39	51	256	203	319	1173	945	4561	1538	284	45	92	55	104	211	251	488	1480	206	239	725	3692	1191	160	157	31	81	218	1212	220	30	62	158	26	1098	171	207	413	108	137	166	1829
2022/1/16	25483	692	129	14	79	38	26	66	253	190	259	1399	1207	4172	1751	266	21	106	48	88	232	202	452	1141	157	267	847	3760	1343	199	157	51	85	261	1280	200	21	85	213	29	1290	132	180	435	144	142	148	1226
2022/1/17	20835	643	86	11	44	43	39	69	318	220	241	1139	940	3719	1859	219	20	56	54	78	208	189	409	1153	224	248	551	2549	683	395	122	49	118	211	973	252	24	45	113	16	950	133	172	366	138	93	123	530
2022/1/18	32097	698	111	13	131	31	32	42	256	291	375	1672	1478	5185	1990	281	30	114	78	153	304	382	616	2145	222	403	1024	5396	1645	261	196	71	158	253	900	260	40	120	237	53	1338	222	290	608	152	160	237	1443
2022/1/19	41377	1170	284	24	162	44	66	87	393	316	444	2215	1605	7377	2288	440	41	176	79	135	382	461	877	2881	286	381	1202	6101	2514	344	269	92	174	483	1042	320	45	117	245	84	2208	209	409	711	270	235	256	1433
2022/1/20	46016	1437	227	22	195	41	56	105	477	443	612	2452	1596	8638	3344	469	71	180	109	180	441	419	1050	3074	364	462	1320	5933	2483	504	232	83	166	510	1569	295	58	167	260	62	2225	256	474	710	304	329	303	1309
2022/1/21	49724	1644	183	33	217	55	74	118	595	350	645	2405	2215	9699	3412	470	72	229	98	159	435	577	1156	3187	325	445	1467	6254	2944	488	275	85	190	549	1532	307	57	171	260	107	2668	293	485	644	287	339	288	1236
2022/1/22	54430	1605	277	35	253	87	85	119	639	492	709	2695	2296	11227	3408	494	132	263	106	202	485	539	1162	3457	369	701	1533	7375	2727	499	323	98	158	565	1585	340	80	188	309	99	2833	281	493	773	332	319	370	1313
2022/1/23	49847	1591	145	48	285	72	60	150	693	498	627	2525	2382	9468	3794	406	85	226	128	155	502	503	1146	3050	422	620	1497	6219	2686	475	308	85	150	572	1476	353	69	185	203	70	2646	153	432	687	319	318	407	956
2022/1/24	44692	1589	77	61	192	153	123	150	649	422	445	3181	2760	8503	5276	383	113	193	124	124	434	414	762	2492	359	375	1012	4803	1841	482	257	75	115	444	1056	293	56	156	160	58	2013	299	360	516	253	204	274	611
